# Supplementary material for: Genome-wide association study of sleep in Drosophila melanogaster
Source: BMC Genomics. 2013 Apr 25;14:281. doi: 10.1186/1471-2164-14-281 (PMC3644253; doi:10.1186/1471-2164-14-281)
Supplement: Additional file 3 — Mean phenotypic values of sleep quantitative traits. [file 1471-2164-14-281-S3.xls]

## Sheet: sexes separate
Line	Sex	No. Flies	Night sleep (min.)	Day sleep (min.)	Night bout number	Day bout number	Night avg. bout length (min.)	Day avg. bout length (min.)*	Waking activity (counts/min.)	Night sleep CVE	Day sleep CVE	Night bout number CVE	Day bout number CVE	Night avg. bout length CVE	Day avg. bout length CVE	Waking activity CVE
RAL_21	Male	32	603.583	458.458	11.4948	28.9427	76.1706	9.7336	1.28983	7.96404	14.9276	33.9793	21.5471	59.4474	32.9241	17.7557
RAL_26	Male	32	567.969	487.865	10.9062	23.0052	87.6155	31.3073	1.53365	16.539	19.8902	40.0667	28.0807	79.3407	79.7593	30.777
RAL_28	Male	32	515.911	373.453	11.25	20.9271	61.0511	20.3933	1.50699	9.23295	18.95	26.9773	23.8824	46.376	29.7737	13.194
RAL_38	Male	27	277.957	298.043	16.8333	19.7099	17.1025	15.3672	1.47385	47.1468	38.7036	37.5047	30.4087	38.2518	33.2273	21.008
RAL_40	Male	32	585.349	576.323	7.86458	14.2656	142.519	87.1386	1.70718	7.54882	11.72	48.614	31.6655	50.4591	74.7136	14.4451
RAL_41	Male	32	642.062	370.901	2.97396	19.7708	386.28	23.9602	2.16274	1.33598	17.5469	46.4123	18.9755	32.7196	54.7563	16.7448
RAL_42	Male	32	384.427	422.208	24.4531	26.1146	17.6081	20.1015	2.04245	22.7689	15.3858	14.5016	17.975	32.9386	37.8644	22.7058
RAL_45	Male	32	612.281	499.943	9.33333	18.9583	103.314	36.1752	1.57114	4.86513	10.9095	40.877	22.9064	51.9623	57.9501	15.1159
RAL_49	Male	32	546.688	452.688	11.6562	23.6719	65.3378	14.7011	1.28681	12.1442	14.3876	28.7911	17.0596	44.1874	36.9713	17.5599
RAL_57	Male	30	618.239	343.028	7.43889	18.1167	165.54	23.8122	1.57452	10.5697	19.3161	52.6045	25.8915	73.3753	42.2762	20.7856
RAL_59	Male	32	634.562	535.094	8.79688	14.724	123.81	68.0872	2.03517	7.58287	10.3229	45.9939	33.2652	43.9418	57.1541	21.3134
RAL_69	Male	31	589.688	511.285	6.62903	12.6667	181.51	57.354	1.45884	11.3508	13.0553	55.3642	29.9879	68.2693	46.5665	14.7292
RAL_73	Male	32	661.755	575.99	5.96875	18.8958	156.147	30.0074	1.80302	3.59149	9.07055	35.9267	26.461	48.5408	41.196	63.1787
RAL_75	Male	32	532.818	339	7.03125	21.5156	118.383	8.64921	1.89373	10.8583	23.2973	36.8116	26.5755	56.8087	20.7007	20.616
RAL_83	Male	32	559.526	482.698	12.026	14.526	74.5815	43.4991	2.33258	8.34282	8.46496	35.4845	23.6975	62.0632	38.1083	18.7044
RAL_85	Male	32	602.833	384.76	8.48958	17.651	117.599	25.2089	1.58287	5.76839	14.3599	40.7391	19.8324	49.3971	24.0365	14.2889
RAL_88	Male	32	607.901	348.432	9.00521	24.9531	164.75	15.1189	1.35021	8.18955	22.2793	51.808	26.9049	52.4259	23.4096	16.0885
RAL_91	Male	32	501.557	387.521	14.6927	15.2917	47.5804	32.009	1.94015	11.1315	29.7881	37.0619	33.451	51.0338	46.903	15.1871
RAL_93	Male	32	511.099	415.266	11.0208	17.7396	75.4155	28.2388	1.88612	16.7723	18.2476	36.1514	25.716	43.0074	42.6294	15.5139
RAL_101	Male	32	600.052	366.604	12.6354	23.151	60.6154	16.6364	1.87655	4.56628	14.0758	25.6824	10.8824	28.2985	21.9228	13.7511
RAL_105	Male	32	535.875	436.812	16.276	22.4375	41.2649	24.3889	1.53945	15.3301	13.0464	23.6236	20.7485	39.3811	38.3941	13.9903
RAL_109	Male	32	462.49	311.474	13.5	17.4948	42.1523	20.3454	1.63015	22.2196	39.3574	31.2192	29.2771	47.0477	44.365	20.4691
RAL_129	Male	32	604.781	494.661	11.3594	20.1771	69.3741	30.9888	1.86403	5.8264	12.3231	30.7233	20.2707	39.9425	43.8705	42.5184
RAL_136	Male	32	615.344	437.964	4.45312	16.7396	206.698	24.0813	1.51597	3.51574	15.6255	43.5006	24.2479	36.7476	45.7298	20.5763
RAL_138	Male	26	659.032	481.833	6.71154	19.8397	192.106	29.3534	1.16291	4.4853	13.193	38.9003	20.2084	51.4582	29.9016	15.9294
RAL_142	Male	32	531.083	286.719	17.1562	20.526	58.0393	6.49752	1.35238	12.7231	26.9815	38.0436	24.9068	78.7134	18.6393	14.921
RAL_149	Male	32	578.438	199.021	9.85417	18.0104	99.619	3.0141	1.36148	11.7001	55.0341	46.639	44.0519	58.1438	31.1617	18.9393
RAL_153	Male	29	439	307.144	8.16667	17.0517	105.577	18.1938	1.9162	20.2881	13.7924	47.2369	22.0728	59.8547	49.3069	16.2898
RAL_158	Male	31	668.134	397.839	5.3172	20.4247	224.181	27.7403	1.32795	3.61973	25.6047	46.0262	27.6026	42.4081	55.4546	13.5381
RAL_161	Male	32	587.948	239.469	5.29688	13.4792	240.887	27.9879	1.39134	7.09124	36.9266	48.9022	36.4585	42.0207	63.9798	12.7463
RAL_176	Male	32	377.891	192.76	14.4427	14.8542	48.4657	10.5398	1.43919	35.5251	50.5531	40.2751	41.8838	87.8861	87.4692	18.0986
RAL_177	Male	30	429.872	294.183	15.2056	13.1889	33.4763	28.6555	1.81691	26.4444	43.8031	25.7758	38.5564	43.0827	50.0527	18.3494
RAL_181	Male	32	604.188	430.589	5.88542	20.9167	216.852	16.0502	1.3441	3.53841	17.7698	53.0358	16.9462	51.3237	27.3559	17.3615
RAL_195	Male	32	666.562	526.177	8.63542	14.849	137.418	49.7717	2.07029	3.16953	11.4012	36.1123	23.1744	58.2569	32.4262	16.3454
RAL_208	Male	32	316.87	401.927	17.7344	16.901	19.2952	25.8794	2.47951	32.875	20.3646	26.3046	19.8069	31.3256	24.0773	14.0998
RAL_217	Male	30	637.933	487.094	9.66667	23.2444	98.4211	22.7972	1.55408	6.42543	15.2676	34.823	16.2478	50.5196	24.8357	40.8684
RAL_227	Male	31	611.102	345.36	10.4785	20.672	89.2741	10.8256	1.47123	10.3115	25.6829	44.5276	31.0484	54.681	32.742	19.9686
RAL_228	Male	29	648.626	459.851	8.9023	21.092	188.18	25.0454	1.075	7.38006	19.1079	70.8728	14.8782	66.315	30.401	16.9132
RAL_229	Male	32	532.448	209.203	11.1354	17.6719	88.1301	33.3123	1.25099	18.3571	57.4296	44.5854	39.5228	71.31	93.5655	23.4795
RAL_233	Male	31	632.124	434.306	10.3065	28.5	95.8002	16.6387	1.44706	6.18885	17.9917	29.6947	17.9573	51.8262	35.1316	16.9242
RAL_235	Male	29	674.81	568.615	10.7874	20	144.713	34.1774	1.4563	3.62579	8.66827	42.0866	21.5008	81.2169	35.448	15.1035
RAL_237	Male	31	592.204	561.027	8.76882	14.7151	92.0551	47.2889	1.74724	7.33513	9.0147	36.044	34.2085	39.6124	42.8483	15.7359
RAL_239	Male	29	635.305	564.425	11.7184	18.7011	74.6568	35.6671	1.64077	7.50125	10.1102	37.0926	23.7285	45.4088	42.1181	12.0898
RAL_256	Male	30	594.889	397.639	13.5389	17.8333	60.0536	25.4012	1.44559	10.6316	14.4586	34.6453	21.0954	53.4025	25.348	14.7274
RAL_280	Male	32	537.016	398.448	8.08333	21.625	104.102	16.3205	1.64809	16.5638	20.2226	35.5297	24.2961	61.4216	52.9051	14.7404
RAL_287	Male	26	614.75	489.288	6.52564	20.2821	215.437	22.2598	1.09152	6.18909	14.0414	81.6567	27.7163	55.042	44.9403	14.155
RAL_301	Male	32	548.953	311.13	11.25	21.6458	68.518	15.1493	1.7395	8.07787	15.2539	34.5536	18.3011	46.5744	18.202	23.6524
RAL_303	Male	31	621.156	496.199	9.28495	23.9731	116.084	26.093	1.8835	8.32053	19.5765	38.829	22.2467	55.0493	43.6243	18.5541
RAL_304	Male	32	527.438	471.542	8.00521	14.651	100.837	35.4867	1.63702	15.6907	16.1174	35.3286	25.9085	52.3028	34.8767	13.5037
RAL_306	Male	32	584.13	399.297	11.3438	20.3698	71.7265	14.1123	1.70895	8.78046	19.8016	32.2277	18.1168	40.4476	31.0279	17.5781
RAL_307	Male	29	576.201	425.598	14.3736	24.5517	64.949	18.7557	1.56124	7.79038	16.3279	39.4879	11.8022	57.1341	26.169	10.8731
RAL_309	Male	30	518.972	315.978	14.1056	21.4889	50.4867	15.5055	1.52398	12.4448	28.3407	27.4483	30.8526	32.8376	24.6607	16.7256
RAL_310	Male	32	406.812	283.396	19.3646	21.1615	24.7228	6.139	1.39852	13.665	27.4687	18.5254	23.5892	36.4632	22.4836	14.4802
RAL_313	Male	31	674.414	343.247	9.35484	15.9624	178.921	28.312	2.04538	4.68348	21.6346	57.9677	33.6803	82.2143	50.0754	23.7996
RAL_315	Male	31	456.989	485.57	17.7419	19.7742	32.6718	28.2386	1.7611	18.3796	11.3518	23.0032	15.5783	42.4751	28.1062	12.1754
RAL_317	Male	32	578.776	350.807	12.3906	18.9792	79.9597	15.477	1.6459	13.9581	30.9191	39.6616	28.0582	76.92	58.8385	21.5777
RAL_318	Male	31	594.849	433.737	12.1613	27.2366	74.8049	9.46815	1.08255	11.6965	18.3351	34.7715	21.0568	66.0737	31.9981	22.7728
RAL_320	Male	32	573.953	470.906	9.76562	24.0729	70.3245	15.6074	1.20999	5.1091	12.9103	27.1955	15.9711	35.4458	25.5675	12.1292
RAL_321	Male	28	529.952	438.262	7.91071	18.2798	122.828	21.9728	1.64047	14.4371	20.5087	35.8127	24.3325	46.9612	30.7615	18.5226
RAL_324	Male	27	653.154	477.407	8.24691	13.0185	129.012	55.3471	1.7861	4.4896	15.257	38.4028	29.9745	39.9463	51.9095	19.5049
RAL_325	Male	32	513.599	292.073	13.75	21.8802	88.2972	13.6928	1.49855	22.2276	47.7177	48.379	25.858	118.31	46.6005	25.7709
RAL_332	Male	29	575.603	454.437	9.37356	18.6207	97.4674	34.7706	2.01186	6.19971	18.7773	31.7783	24.5049	45.6092	60.1718	16.7729
RAL_335	Male	29	702.908	682.057	4.28161	10.6609	301.559	172.093	4.02373	1.66588	4.7424	46.2661	57.3829	40.0011	93.4689	60.9761
RAL_338	Male	32	685.208	619.281	3.01562	9.65625	397.731	108.421	2.26323	2.80995	6.61632	42.7021	27.845	37.908	50.6663	16.9213
RAL_350	Male	30	534.094	490.011	9.27222	16.3444	82.6052	39.8391	1.9043	11.5719	17.8594	30.206	31.9498	38.6859	55.3755	20.9123
RAL_352	Male	32	515.094	410.781	12.4583	14	67.3669	39.6433	1.80128	15.874	21.1425	27.2898	32.6991	59.5832	50.2729	21.0206
RAL_356	Male	30	506.694	468.85	16.5167	20.2889	37.8195	18.1485	1.62297	13.9069	16.8093	25.2799	21.9609	44.7261	30.6888	15.9637
RAL_357	Male	32	574.677	440.333	9.19792	17.8594	117.625	28.8828	2.16919	8.58967	30.1877	40.2693	24.197	54.0362	46.6995	18.0828
RAL_358	Male	31	549.667	453.591	13.3011	19.7097	53.4738	25.8569	1.60868	11.1533	15.3775	23.6915	15.6644	29.6054	29.2422	16.0709
RAL_359	Male	30	621.183	384.6	8.49444	19.1667	118.33	26.9553	1.44443	6.69134	18.7288	38.9631	30.1829	55.3732	49.1277	13.3549
RAL_360	Male	32	616.073	434.036	6.34375	15.1823	185.302	27.0136	1.61756	8.01422	21.2959	42.9208	26.2835	50.1127	39.7336	19.1748
RAL_362	Male	32	564.594	514.635	11.7031	16.3021	69.6632	29.6627	1.57763	9.14643	11.0707	38.4395	23.7595	47.84	31.6245	21.4135
RAL_365	Male	31	339.753	503.532	13.2957	15.8118	35.6852	44.7649	1.79496	31.174	15.2724	35.7846	33.6108	61.6639	49.4384	12.6103
RAL_367	Male	32	472.495	410.047	8.6875	16.4896	70.7744	27.244	2.05921	17.2606	21.206	29.714	17.3598	42.5909	27.7006	22.7144
RAL_370	Male	30	437.689	412.989	22.0722	22.9944	34.6936	12.84	1.60089	25.6172	15.0462	27.321	15.5379	67.5355	27.1572	22.3333
RAL_371	Male	32	439.99	344.089	10.1875	22.849	62.7639	16.4562	1.45024	22.2388	22.4225	31.0187	22.3175	44.6162	32.8165	19.7027
RAL_373	Male	32	625.979	462.448	10.526	25.2031	87.1019	22.0566	1.70446	5.4774	14.1212	33.1009	18.796	44.5622	39.1517	13.1109
RAL_374	Male	28	578.179	544.512	8.50595	7.45833	109.977	113.702	2.43853	7.61768	8.52795	35.854	32.0875	46.8022	44.3501	19.667
RAL_375	Male	30	516.278	451.417	11.3833	17.8222	79.5074	48.8039	1.78887	18.0621	22.3021	39.8608	36.7809	70.0756	59.0132	13.0422
RAL_377	Male	32	596.042	287.417	8.63021	13.6406	97.4253	28.2295	1.55592	8.66109	32.8464	42.1513	26.556	43.0174	47.3424	13.7598
RAL_379	Male	31	679.774	501.511	6.91935	20.4462	201.948	32.1841	1.30618	2.54224	13.6961	47.4089	30.6754	49.4701	40.0035	16.4175
RAL_380	Male	32	621.703	499.568	6.72396	15.2083	151.89	32.3836	1.9238	7.90008	12.5808	40.5046	29.7471	60.7309	39.7672	17.5391
RAL_381	Male	32	594.224	428.766	10.8438	17.7292	99.8128	33.4543	1.46649	11.8676	27.8264	41.612	34.5073	75.0358	67.6721	23.9582
RAL_383	Male	27	645.185	460.451	5.66049	15.0556	216.466	39.4216	2.16532	4.71295	17.7333	57.7936	39.158	61.4464	53.6496	19.6396
RAL_386	Male	32	498.49	186.542	9.46875	11.6927	83.3339	18.0969	2.34985	13.0163	46.3388	38.1777	37.1864	44.7	46.3751	12.9762
RAL_391	Male	30	492.744	318.122	20.4611	25.2611	46.6617	13.4052	1.5045	29.1734	31.5104	35.3476	26.5133	94.3184	29.5113	20.4385
RAL_392	Male	30	585.689	383.461	12.2833	16.2111	83.9228	29.1817	1.53382	9.2818	23.8211	47.2378	24.3027	54.0348	38.161	12.0257
RAL_399	Male	32	455.786	447.411	12.8333	24.2396	50.0218	22.8538	1.45465	22.8731	16.5355	42.6978	32.5203	55.0168	48.2546	12.7883
RAL_405	Male	31	609.699	414.5	10.172	21.3387	143.664	14.3068	1.72241	10.3339	22.2316	47.6734	27.1617	76.2001	31.3302	12.6502
RAL_406	Male	32	604.214	374.594	9.81771	18.0938	108.789	27.5661	1.39244	10.5011	18.9827	39.9822	30.5812	51.7687	29.0103	15.5743
RAL_409	Male	27	658.488	610.068	8.37037	12.4568	159.058	67.4623	2.02289	4.35568	7.19737	45.1437	28.4884	83.8296	50.7721	25.1242
RAL_426	Male	32	637.042	566.245	4.92188	10.4688	219.244	88.0985	1.78549	5.6967	10.7194	52.9529	46.1967	47.2247	44.4303	15.6028
RAL_427	Male	26	504.705	428.814	14.5769	24.3462	48.3756	19.9804	1.36659	14.7924	21.4584	34.55	20.2355	51.5519	31.5083	13.3232
RAL_437	Male	29	476.218	423.793	10.4483	17.1839	81.4542	33.07	2.02302	18.3868	22.3378	34.8387	19.6903	33.5275	39.2817	15.5785
RAL_439	Male	31	638.86	432.554	8.55376	13.6613	128.309	55.1588	2.28264	6.99133	15.152	42.0849	35.044	66.2999	58.5324	15.0539
RAL_440	Male	26	570.84	353.718	11.3654	20.2821	117.132	13.2233	1.74691	13.4969	21.1391	43.8932	22.5475	92.7108	34.8557	14.3536
RAL_441	Male	29	630.615	413.931	5.91379	15.4425	155.742	22.1965	1.59166	1.66382	16.3547	34.1478	17.0653	39.2009	29.8822	11.3955
RAL_443	Male	27	428.29	361	12.0741	17.216	51.9359	25.4965	1.48346	21.5436	26.6261	31.3161	30.1994	43.8528	50.5556	16.0415
RAL_461	Male	32	648.307	339.87	5.57292	16.1146	247.016	16.5896	1.77944	10.0245	30.581	59.9937	29.6502	60.4678	38.876	24.3874
RAL_486	Male	32	518.656	415.604	9.66146	19.4583	80.4488	15.1583	1.387	10.6422	18.1264	28.2948	19.1003	45.4937	22.8555	12.0888
RAL_491	Male	28	567.512	592.863	6.1131	15.8452	142.539	59.0245	2.03048	10.5764	6.01171	30.3915	25.5444	44.0471	48.8764	16.0751
RAL_492	Male	18	551.722	502.537	11.9444	17.5093	96.2993	38.6978	1.20757	13.0439	13.7053	43.822	31.015	89.1915	51.5934	17.1174
RAL_502	Male	30	556.567	341.861	9.50556	20.9556	110.567	19.9423	1.67101	14.7203	32.0527	36.8499	32.2199	74.0628	51.8321	20.3682
RAL_508	Male	32	554.036	291.802	11.6562	15.7083	74.8464	21.3424	1.81263	11.8557	21.6949	29.0123	29.456	53.4281	30.2168	13.9671
RAL_509	Male	32	402.297	452.036	15.0521	21.0885	38.4727	24.4879	1.47662	25.8433	15.6776	25.3789	17.6944	48.7009	32.5396	16.1237
RAL_513	Male	30	419.922	422.028	18.2944	22.3556	29.8666	13.932	1.34265	29.0322	25.6992	22.3401	21.2404	42.841	45.6168	15.8744
RAL_517	Male	30	645	499.394	7.58889	17.5278	174.172	47.5403	1.53385	9.20372	18.9765	52.7829	31.8629	71.6371	71.8852	18.1254
RAL_531	Male	31	586.769	580.435	4.2043	8.87634	228.02	94.8277	2.12124	7.5404	7.00012	45.7562	35.4978	48.9969	47.0621	20.1737
RAL_535	Male	30	518.917	482.411	10.75	16.9611	72.6412	30.8459	1.79445	13.6859	20.2328	36.1333	33.4826	55.5121	46.7598	16.3682
RAL_555	Male	30	606.344	412.911	10.5444	19.4722	87.9055	17.1652	1.5385	7.29932	23.106	40.8078	22.9655	50.1359	39.1183	11.302
RAL_563	Male	30	451.806	240.433	14.7167	18.4444	55.8151	28.016	1.52654	16.9242	37.848	28.5085	21.5669	93.8804	81.4272	18.9403
RAL_589	Male	32	593.63	524.948	8.92708	16.9115	94.7349	26.7141	1.73517	7.3531	9.94321	34.452	14.0315	40.8378	15.743	18.3563
RAL_591	Male	32	487.667	432.323	18.7708	23.901	35.0439	12.302	1.44243	11.5502	13.3172	20.7472	20.1812	49.9624	28.3834	11.1272
RAL_595	Male	32	337.042	120.266	16.4115	12.0729	25.8974	1.733	1.91988	31.7849	59.475	28.6942	57.6256	62.1778	21.7332	20.0281
RAL_639	Male	30	567.939	558.633	14.6778	23.1389	47.8525	23.812	1.48004	11.0495	13.7879	33.795	24.653	36.5481	57.5137	17.2899
RAL_642	Male	32	676.312	534.464	6.81771	12.875	233.203	54.2112	1.32163	2.21202	7.48466	45.9319	30.3591	55.2235	36.0588	12.0736
RAL_646	Male	32	643.953	519.953	6	19.5417	198.902	23.2743	1.92359	6.53466	11.9739	45.6563	22.2244	52.4397	33.1173	26.7326
RAL_703	Male	30	363.667	442.856	11.0667	14.7833	42.3674	37.6808	2.35227	34.3427	22.1045	28.3474	33.5191	54.9638	43.749	20.2898
RAL_705	Male	32	627.594	571.198	7.16146	19.2865	159.62	28.5825	1.68056	3.73847	10.6575	38.3829	24.2282	44.8486	36.9083	12.1269
RAL_707	Male	31	479.414	590.591	8.87097	13.9086	101.685	118.224	2.31233	16.8689	11.8226	36.8787	45.5804	76.9495	88.7054	21.1037
RAL_712	Male	30	524.733	470.872	12.9056	14.9056	59.1133	44.3606	1.67162	9.35897	15.9319	39.1268	32.4881	58.1654	64.0394	13.6987
RAL_714	Male	30	598.644	559.933	16.3833	22.7222	62.2374	36.0325	1.79136	7.58668	10.0665	36.3626	26.3863	51.7399	55.8773	16.0818
RAL_716	Male	31	644.769	473.253	4.55914	15.5215	226.93	31.9144	2.14141	7.39903	21.123	38.1737	22.2699	37.9727	52.3467	15.9457
RAL_721	Male	29	603.397	460.707	9.94828	20.3736	143.186	55.4917	1.53091	13.0201	21.3368	54.5526	32.1073	72.9963	71.6503	24.9861
RAL_727	Male	30	548.489	342.639	13.8444	25.7944	64.9765	20.8032	1.32531	10.222	31.6117	28.561	26.1251	77.5603	76.3297	21.2639
RAL_730	Male	32	510.323	467.589	20.1719	22.6615	32.1808	18.4516	1.56047	18.1461	20.8113	23.806	20.4798	51.1183	47.2722	17.9299
RAL_732	Male	32	423.073	489.151	9.98958	17.9792	63.9895	34.2482	1.84698	29.3791	20.512	37.533	23.6452	60.0494	39.7677	25.2291
RAL_737	Male	30	584.394	385.494	10.3833	16.5833	85.6021	23.8656	1.94006	7.07381	35.1055	43.4496	31.2914	53.9653	52.4198	16.4164
RAL_738	Male	32	590.151	360.25	6.3125	18.7865	196.904	14.9044	1.18779	10.543	24.8023	45.2661	26.2021	58.502	33.1614	12.7187
RAL_757	Male	30	575.494	471.111	12.8556	23.9833	64.5665	25.5348	1.54888	8.68301	14.7705	34.2154	26.1067	49.7064	52.7374	14.3634
RAL_761	Male	32	613.844	480.307	10.0833	19.4844	75.7201	21.1984	1.93609	5.54975	18.5622	27.0012	17.0106	28.796	41.4043	34.3353
RAL_765	Male	30	396.656	372.644	16.4	25.5889	43.1992	16.2444	1.9599	33.0279	27.8518	42.0696	19.5228	84.6774	28.8772	12.7612
RAL_774	Male	32	597.849	502.109	4.9375	14.1458	190.455	52.4316	1.92127	9.83391	9.33444	38.4688	25.576	53.9415	33.6139	15.2582
RAL_776	Male	27	541.444	425.932	16.5309	19.5247	52.1122	25.2477	2.03183	18.1272	24.724	28.7071	26.3157	63.4329	61.1287	19.4374
RAL_783	Male	32	585.958	326.396	9.36458	18.4167	101.679	21.7575	1.63598	8.24038	21.1802	29.1305	18.4192	44.7195	71.3509	17.8709
RAL_786	Male	31	666.946	618.968	9.56452	20.6828	152.922	51.9489	1.82876	4.25426	6.77274	51.1535	28.9844	68.1739	49.4968	27.6803
RAL_787	Male	27	672.037	592.716	6.64198	16.6173	211.803	92.4489	1.54498	3.91155	9.75244	59.3797	42.2647	56.7292	72.9746	23.1477
RAL_790	Male	31	559.36	405.586	15.0484	21.0538	51.2491	13.2293	1.53392	8.28452	18.6283	29.3002	19.6512	39.616	33.3715	13.5741
RAL_796	Male	31	434.731	416.016	14.672	17.629	37.5132	19.1926	2.96148	17.4836	22.6912	24.0943	19.6226	37.1947	31.2276	18.6564
RAL_799	Male	30	544.167	435.933	9.76111	13.6222	125.907	41.2023	1.87061	16.4778	20.0602	44.2557	29.0955	70.6047	33.0715	15.4079
RAL_801	Male	27	632.531	485.574	9.00617	26.0864	161.482	14.2545	1.14422	7.51466	14.3891	58.3604	26.1358	71.6227	36.1902	12.9139
RAL_802	Male	32	598.089	494.719	6.25521	14.2656	179.969	41.0688	1.56015	8.48491	14.4876	42.3561	31.1719	51.2879	40.7205	15.7131
RAL_804	Male	29	579.741	286.764	12.6609	22.1149	82.1523	5.5732	1.59253	9.23006	25.428	45.7268	17.3617	89.9906	24.6359	16.5372
RAL_805	Male	28	572.917	422.155	10.3512	16.2619	129.323	25.0312	1.53716	18.9845	24.797	51.2529	26.8323	92.9542	44.8119	12.7973
RAL_808	Male	29	362.506	376.46	16.0805	24.4885	49.0742	36.0598	1.11164	39.0796	31.3453	30.0994	24.8769	76.3096	81.7995	17.2316
RAL_810	Male	29	515.592	382.224	14.1149	17.592	60.6522	43.0865	1.84677	9.44149	24.0994	36.0349	31.6796	74.5402	69.0935	25.6034
RAL_812	Male	32	578.135	415.812	8.14062	13	97.8802	43.3527	1.24568	11.3908	20.118	33.9482	38.2217	36.6067	52.9289	17.1179
RAL_818	Male	32	599.089	398.995	12.4271	19	102.945	20.0899	1.60968	10.4387	16.4249	46.0271	24.8994	97.1928	56.0457	18.6978
RAL_820	Male	30	411.3	408.794	14.4278	16.0389	34.4459	31.251	1.62522	16.6271	15.7328	22.5294	33.7121	31.1832	59.4576	16.9488
RAL_822	Male	30	415.294	481.356	14.6944	27.7111	33.9938	11.2674	1.39427	18.3344	12.5766	22.8245	21.5844	35.4066	27.3096	16.746
RAL_832	Male	31	393.581	343.694	12.9785	19.172	40.6613	13.0721	1.32463	32.3302	25.7604	33.341	29.3964	59.9149	42.1914	16.366
RAL_837	Male	29	637.282	479.075	6.97126	12.5977	218.464	45.1619	1.744	9.94165	14.2497	65.715	29.2458	57.0189	42.3074	17.4903
RAL_852	Male	32	498.901	511.578	15.0885	23.901	42.4385	28.2998	1.73587	18.5539	12.4939	35.2036	28.9338	39.9656	44.1243	13.1608
RAL_855	Male	32	352.922	424.76	17.3698	20.8281	25.0747	15.0008	1.27771	27.6982	13.5345	28.4387	18.7551	46.702	22.8576	12.5139
RAL_857	Male	29	604.966	497.707	6.2931	15.454	199.606	51.922	2.09803	8.88367	11.4668	54.3553	35.6046	54.9989	51.665	15.7699
RAL_859	Male	30	515.45	464.417	7.58333	15.6111	114.805	69.7104	2.11396	19.264	26.5922	52.0245	47.7529	62.2894	83.7795	23.8473
RAL_861	Male	30	619.761	362.294	5.46667	8.98333	231.654	48.1732	1.68171	9.56754	24.3054	47.2053	33.4887	52.0338	41.1758	17.9429
RAL_879	Male	32	592.536	488.495	6.03125	13.9583	153.312	40.1141	2.08312	4.81015	12.2691	37.0271	38.8523	41.8398	45.6916	17.8542
RAL_882	Male	26	375.987	336.519	19.7885	20.3397	24.1512	11.7567	1.41986	24.0194	22.2825	25.7668	34.1858	45.1744	47.4296	13.349
RAL_884	Male	32	582.552	440.76	9.61979	20.3229	105.913	24.8704	1.91072	10.9006	20.4013	32.0527	21.4167	65.5702	55.2525	12.4613
RAL_887	Male	26	529.006	432.827	9.46795	23.5128	86.3436	12.6101	1.46135	10.9393	15.8728	31.7364	23.0782	48.2153	32.6891	18.3714
RAL_890	Male	31	503.435	338.844	15.3118	19.8118	40.8955	10.8607	1.37983	12.2615	23.8249	31.1029	22.5907	36.9459	32.5864	12.5243
RAL_892	Male	23	679.355	598.225	3.56522	11.5797	379.883	59.4789	1.3183	4.2368	9.98826	56.7663	30.8916	39.8439	39.9099	22.2713
RAL_894	Male	32	484.089	286.438	23.6458	20.1719	35.616	22.6765	1.5797	17.5396	26.9602	23.208	21.5342	89.4665	71.2566	18.1615
RAL_897	Male	32	499.719	378.542	11.9479	21.5625	75.6445	11.4811	1.90551	18.1494	23.3485	44.0552	21.0025	62.2746	27.0011	22.2483
RAL_907	Male	32	546.375	425.776	17.5833	22.7188	59.0028	36.7566	1.15653	12.9297	19.933	34.8549	27.3033	79.547	84.3908	27.2157
RAL_908	Male	32	617.234	593.688	6.8125	16	162.647	53.1064	1.32253	4.28786	7.47845	51.9822	32.1834	58.2595	41.7031	15.9646
RAL_911	Male	32	447.839	359.833	18.9115	22.5469	32.2181	18.0895	1.69504	18.6177	15.9224	35.2421	17.1794	49.7316	23.3242	14.8661
RAL_21	Female	32	603.917	489.255	11.0052	28.1615	78.4148	22.2061	1.23079	9.19671	20.3466	36.1473	21.1042	35.4866	49.1635	18.96
RAL_26	Female	32	595.391	408.281	9.30208	26.7812	95.4462	16.0339	1.25152	9.70188	24.6361	36.9129	21.0189	53.6578	26.264	24.8039
RAL_28	Female	32	503.146	281.625	14.5365	19.0833	57.677	19.6791	1.29447	16.558	24.1998	35.0058	23.3595	68.2571	61.4981	17.9514
RAL_38	Female	27	187.858	218.475	12.9259	22.2222	15.3842	10.0008	1.12594	45.7319	45.9215	43.3631	37.6533	37.5547	30.0427	16.4266
RAL_40	Female	30	526.022	398.383	17.3333	20.2222	62.6327	36.8564	1.2492	13.8782	30.6477	37.5429	25.309	89.0711	84.2505	22.7315
RAL_41	Female	32	654.135	369.104	3.70312	18.6354	319.447	22.129	1.50274	2.13031	21.6359	51.5227	21.795	39.55	35.3462	13.6594
RAL_42	Female	32	413.609	218.167	25.0365	19.3698	17.2536	11.0258	1.77954	25.6955	41.5322	17.8775	31.8985	32.2127	25.5674	21.8875
RAL_45	Female	32	584.557	364.932	15.8021	23.2448	60.213	17.3505	1.33106	12.9646	18.2773	37.7431	19.5305	59.6763	28.9823	15.1314
RAL_49	Female	32	502.88	440.302	18.099	25.4219	39.7851	19.2677	1.18669	24.3172	27.9189	29.2199	22.0722	56.8077	38.7046	16.6641
RAL_57	Female	31	582.258	158.387	7.72581	14.871	157.383	10.0298	1.53663	15.9441	61.1683	43.5921	48.4744	64.6077	30.2493	21.5464
RAL_59	Female	32	582.448	331.031	13.8177	21.8854	76.4869	18.2043	1.44848	7.75129	20.1699	37.4247	20.4602	72.8228	43.8468	17.1672
RAL_69	Female	26	557.795	379.801	5.48718	17.2244	184.721	27.8649	1.47212	18.5196	28.4004	50.2101	24.9766	59.6596	51.538	17.1179
RAL_73	Female	32	642.401	395.526	8.48958	25.1094	141.534	17.1432	1.19194	6.19965	31.743	36.8166	21.05	54.5522	39.8096	44.194
RAL_75	Female	32	379.438	215.344	16.9271	22.2135	28.7514	9.90007	1.67226	31.1129	41.8315	25.7512	38.7794	51.0504	20.9007	13.3081
RAL_83	Female	32	561.427	417.391	9.69792	16.2656	109.706	28.7946	2.04039	14.1988	25.6575	45.2616	29.967	64.6587	27.6216	18.5381
RAL_85	Female	32	595.167	201.792	10.1562	16.9323	112.968	13.3548	1.25417	10.3228	36.7158	53.4131	32.2458	61.7617	23.5731	21.8055
RAL_88	Female	32	635.099	348.047	7.21875	23.0729	167.786	16.2894	1.1949	3.42456	23.7159	50.3857	28.4954	45.2751	27.1325	21.0308
RAL_91	Female	32	545.823	352.99	16.3438	21.1042	50.7666	18.6032	1.40031	11.9329	33.6708	33.8369	31.0419	55.0891	35.6826	17.1455
RAL_93	Female	32	530.625	288.729	13.1771	19.4688	64.4953	15.9484	1.58072	11.2121	28.1267	41.1232	22.8083	46.55	30.4858	17.3222
RAL_101	Female	32	587.818	257.229	12.0833	18.6198	74.426	14.014	1.75763	10.1639	30.3734	39.4163	21.8597	58.0088	21.6949	10.2862
RAL_105	Female	32	543.344	364.089	16.151	18.0677	53.8122	24.2084	1.30114	10.3281	27.948	34.6403	22.2973	57.9941	40.9781	18.0197
RAL_109	Female	32	342.927	160.068	12.7188	14.0781	30.9653	11.5368	1.31446	41.9491	40.4707	38.9301	37.5091	55.3064	28.0992	15.1421
RAL_129	Female	32	624.318	359.26	10.5469	24.5729	81.0857	15.046	1.14758	5.16482	24.7111	31.1619	21.0204	41.5816	20.0953	23.6149
RAL_136	Female	32	662.901	412.656	6.92708	23.2396	134.553	19.438	1.39347	2.40535	21.0991	34.5459	19.3803	45.7402	24.1016	17.1354
RAL_138	Female	28	657.5	411.613	7.18452	23.5	239.976	23.6149	1.11397	7.04183	30.7377	54.8114	25.8204	53.4677	64.0462	14.6685
RAL_142	Female	32	521.854	195.771	16.7969	14.4531	48.5799	14.1791	1.30513	14.8155	37.6759	39.7943	34.1663	67.7999	24.3654	14.6381
RAL_149	Female	32	517.802	197.594	10.4948	17.5312	95.8184	13.6735	1.28443	21.5803	51.6085	51.9585	49.0348	79.1589	47.9868	17.9946
RAL_153	Female	32	501.01	207.245	9.05208	17.6875	158.908	12.1954	1.52316	23.0706	49.7798	66.3236	39.7624	76.3529	31.6689	16.9341
RAL_158	Female	32	666.682	417.422	6.1875	28.1354	220.318	16.6367	1.29101	4.81645	21.9702	48.9078	14.63	59.2818	31.121	24.9613
RAL_161	Female	32	509.875	137.698	8.4375	9.9375	144.049	20.8195	1.21285	12.939	31.8477	65.3383	51.3697	61.835	46.9425	15.0713
RAL_176	Female	32	443.161	307.135	12.6927	26.6198	57.349	12.013	1.27294	26.968	28.3826	32.9572	23.9149	66.2346	23.4159	14.1034
RAL_177	Female	32	336.589	106.917	13.0365	7.48438	29.0823	16.4448	1.61561	49.8768	93.4336	29.6285	95.8198	56.3799	51.9159	27.1498
RAL_181	Female	32	610.458	329.88	9.83854	19.7031	113.426	19.9436	1.05019	5.56651	17.6242	43.6878	20.4519	53.7159	39.2415	15.2017
RAL_195	Female	30	580.978	339.478	19.6333	22.5056	53.9717	15.6146	1.43819	14.2786	23.4055	38.4467	15.2901	67.3749	21.7122	12.0388
RAL_208	Female	32	497.672	299.906	15.2865	15.224	44.9528	21.5847	1.77069	14.2587	44.531	28.7672	42.6351	52.7582	34.2716	20.706
RAL_217	Female	30	594.856	357.017	11.2556	27.2778	122.325	15.2503	1.19053	12.9511	30.9891	50.0834	24.1422	94.7478	49.5019	16.591
RAL_227	Female	32	641.74	189.552	9.72917	18.5729	161.89	10.5879	1.45218	10.8953	54.3162	60.939	49.8065	77.3774	28.4069	18.3875
RAL_228	Female	28	637.28	253.077	14.256	20.1548	107.69	12.4337	1.11307	8.32643	48.9773	55.6811	36.9268	69.4296	37.9391	13.5629
RAL_229	Female	32	413.458	160.026	15.8073	17.375	33.4574	10.5089	1.2539	34.1302	47.9722	27.3087	47.8395	61.7815	33.1347	15.2749
RAL_233	Female	28	653.917	317.458	10.0774	30.4464	119.947	10.6645	1.31341	5.33208	33.2126	43.9705	18.9458	56.7326	30.8523	38.5419
RAL_235	Female	30	687.928	469.778	8.11111	28.4444	189.617	20.7586	1.17521	2.68547	18.6416	51.7151	19.631	57.2061	50.6875	27.2546
RAL_237	Female	32	601.745	410.651	5.95833	19.8281	165.11	25.5903	1.4725	8.28952	33.4057	48.6915	30.1799	52.9324	58.4654	17.0035
RAL_239	Female	27	584.068	393.08	13.963	21.3272	57.5257	19.9173	1.40455	10.8838	31.1904	33.4725	16.3464	46.2548	40.731	14.007
RAL_256	Female	31	647.914	374.462	7.74194	14.8495	164.045	33.7731	1.54603	8.81742	22.4757	53.6061	22.0688	62.7698	43.057	15.3543
RAL_280	Female	32	488.255	217.094	11.4115	19.8802	81.898	11.1432	1.49605	23.7865	37.4651	42.8316	31.2404	84.1793	27.2671	17.1999
RAL_287	Female	32	643.995	258.302	4.25	17.7292	251.866	16.2783	0.873778	3.08472	34.4857	43.3371	33.9735	39.5936	34.2567	13.4285
RAL_301	Female	32	506.547	184.979	13.276	13.0938	51.8626	19.0785	1.79518	10.0191	41.9155	25.4773	51.4303	38.4513	37.7575	21.6288
RAL_303	Female	28	460.006	180.458	10.2857	15.5833	91.2272	36.0357	1.45833	25.6097	50.1915	38.0973	46.6393	92.4913	94.137	21.4263
RAL_304	Female	28	529.887	292.06	9.8869	15.006	93.2098	24.4159	1.49806	12.5324	28.994	35.4463	34.7535	62.3455	41.9639	16.5739
RAL_306	Female	32	590.615	317.125	8.15104	18.974	114.122	18.1456	1.4023	7.51365	20.1553	35.5403	21.4926	43.6893	25.673	15.718
RAL_307	Female	30	597.661	398.6	14.4056	22.7944	78.9487	19.0896	1.50478	8.23344	19.8988	33.9332	13.2219	55.5712	29.9817	20.1871
RAL_309	Female	27	469.105	205.809	10.463	22.0309	74.3038	9.17902	1.37812	24.2545	39.675	36.9703	30.9275	64.1026	19.1579	9.91971
RAL_310	Female	32	316	241.635	21.4219	22.1719	16.4014	11.1705	1.21744	26.8333	36.4785	21.1087	27.4131	32.2045	30.468	15.0302
RAL_313	Female	32	688.714	176.875	7.34375	13.3333	279.472	14.2462	1.70779	4.24891	64.958	81.1051	48.7788	68.9724	70.7716	24.6778
RAL_315	Female	25	504.447	468.987	15.7267	17.3867	49.3418	32.8154	1.62407	11.9311	11.2292	29.7234	26.5467	60.6615	36.1025	16.8144
RAL_317	Female	32	622.958	241.469	8.82812	18.125	116.075	14.9367	1.20353	8.56424	38.5889	32.9754	42.7067	46.1593	32.9905	16.8792
RAL_318	Female	28	623.774	479.708	8.60119	29.6786	166.258	18.1797	1.02544	9.26598	18.6475	52.683	18.0362	74.5839	37.2783	24.6726
RAL_320	Female	30	579.339	312.322	10.0278	22.8056	88.7397	14.2083	1.03582	6.93004	23.6844	39.2357	20.7245	49.5399	18.6497	12.8884
RAL_321	Female	31	565.71	198.495	12.8763	12.6828	72.6639	17.4079	1.08174	11.9738	37.0685	34.2609	37.9426	59.0438	23.742	19.1343
RAL_324	Female	30	628.661	340.922	12.3778	18.8722	123.898	21.3207	1.48523	7.95279	28.7022	46.385	25.0431	76.1975	44.5446	15.578
RAL_325	Female	32	474.984	155.922	13.0885	14.9062	82.7724	11.3135	1.36897	28.3394	69.4165	50.0925	58.0409	103.609	49.5621	28.8488
RAL_332	Female	29	583.684	283.195	8.62069	20.6437	113.94	14.284	1.43277	8.83049	29.4164	44.0057	21.311	45.6441	27.8721	15.5486
RAL_335	Female	30	675.083	639.817	7.37222	18.2778	184.256	50.826	2.47709	3.79165	7.78763	41.6111	43.3207	55.2484	58.6526	41.9235
RAL_338	Female	32	678.089	399.719	4.15104	14.9844	360.248	35.8913	1.58281	3.9069	25.3746	51.1826	18.7274	44.9028	55.3485	20.2531
RAL_350	Female	28	591.238	465.988	9.14881	22.994	101.751	22.9238	1.42344	8.3065	12.7179	33.6686	23.7335	46.9456	36.4591	20.0177
RAL_352	Female	32	545.672	265.849	17.099	17.1823	48.2465	17.033	1.35143	14.5609	45.3874	28.3509	42.0119	75.173	33.9972	23.0403
RAL_356	Female	27	496.407	267	15.2716	17.8889	58.2308	15.6242	1.2441	21.1545	31.1358	32.1377	26.2037	65.9531	27.7426	12.7066
RAL_357	Female	30	550.578	118.178	11.2	10.3556	114.339	15.1495	1.7567	15.9271	42.2666	45.0328	47.9024	63.6357	35.3513	15.3555
RAL_358	Female	31	645.823	360.054	8.07527	18.0054	191.41	26.2832	1.42276	5.09398	25.4587	46.9968	24.4123	50.8655	55.6501	14.5445
RAL_359	Female	27	669.142	254.099	6.88889	20.5988	244.362	11.9137	1.34415	4.87528	52.7237	65.3604	27.8858	62.689	34.014	20.211
RAL_360	Female	32	614.724	414.172	8.07292	21.6875	130.534	22.2279	1.56128	11.5868	29.3101	56.8224	28.7606	60.4005	42.7017	17.6823
RAL_362	Female	32	549.406	463.104	12.1302	15.1667	65.4957	34.7216	1.11532	10.7798	14.5674	36.2681	22.3733	56.729	28.4004	10.9012
RAL_365	Female	27	325.142	304.827	11	19.0185	44.8864	20.6952	1.38846	51.1949	35.8423	35.2074	29.2722	70.9937	56.5355	16.8755
RAL_367	Female	32	520.568	336.979	10.9896	20.3021	72.0757	17.8394	1.69642	14.358	31.7139	38.9669	19.2453	51.0965	33.8744	19.0149
RAL_370	Female	30	476.294	233.356	22.8	20.0278	25.7455	12.9882	1.11486	18.8461	35.6299	22.8424	36.4954	37.5932	27.8361	13.9889
RAL_371	Female	31	484.285	202.403	16.3925	20.6452	47.8422	10.168	1.17581	22.9759	39.4358	34.9547	35.6118	56.9443	17.7683	15.7308
RAL_373	Female	32	509.88	266.411	15.0573	17.5677	49.5583	15.4259	1.2449	21.6783	44.2896	38.5273	28.5381	54.4614	35.197	16.7768
RAL_374	Female	27	410.074	206.414	17.6543	19.2222	39.0516	10.682	1.52644	28.9053	50.865	35.7789	34.3047	71.5426	26.2874	18.0739
RAL_375	Female	28	491.25	432.56	13.7857	19.6012	64.1626	26.339	1.41266	22.8666	24.6777	45.4005	22.4652	76.5112	45.6052	15.951
RAL_377	Female	31	584.188	177.204	9.16129	14.2796	113.741	13.3948	1.50661	10.4587	42.05	33.7053	38.464	51.2926	30.8418	18.0058
RAL_379	Female	30	673.078	538.35	6.52222	21.0944	262.389	30.2387	1.19136	3.74638	10.2978	58.0162	20.4677	59.1194	26.6839	13.8273
RAL_380	Female	31	618.909	320.183	7.42473	17.1828	172.869	19.8268	1.19982	7.50262	33.4311	50.6948	27.0163	66.0456	23.6213	14.0855
RAL_381	Female	31	571.371	123.925	13.3656	9.33333	119.224	16.7023	1.55698	18.1449	52.2267	58.2119	51.2467	97.0031	54.3987	27.9014
RAL_383	Female	30	602.561	246.639	7.66111	16.35	181.455	16.7066	1.86805	11.2471	36.5429	65.0272	30.5924	62.2286	50.3541	16.6357
RAL_386	Female	32	618.771	94.1615	5.54167	10.8177	287.706	8.6504	1.72985	12.5287	75.0917	61.88	64.9309	66.9556	30.3921	18.4643
RAL_391	Female	28	633.44	365.03	12.9167	29.0595	105.795	12.9696	1.36389	6.42482	38.6041	46.2015	23.7964	87.009	35.5663	24.2428
RAL_392	Female	29	671.402	205.264	6.36782	17.3218	283.046	11.5353	1.36039	3.43886	61.4103	49.5669	56.2058	47.0769	28.511	15.8925
RAL_399	Female	29	461.667	431.471	15.2586	34.9713	66.4256	12.8894	1.23617	26.6055	23.2037	38.315	14.9276	106.358	24.1556	12.5445
RAL_405	Female	32	527.052	391.307	19.0208	30.9271	48.8333	13.0235	1.29436	16.0679	30.0301	33.7735	21.9327	65.3221	27.1871	13.2096
RAL_406	Female	28	532.208	151.619	14.8393	15.0952	93.486	10.676	1.09148	18.4759	78.3712	41.8387	75.2205	88.9098	31.8856	14.8496
RAL_409	Female	29	674.69	555.937	8.04598	20.1552	143.997	36.4764	1.71481	2.97864	8.6319	41.9372	20.9465	56.2112	42.7308	32.8691
RAL_426	Female	32	639.286	404.734	8.80208	21.9375	154.487	22.3593	1.38678	7.16678	26.0647	61.5119	26.9821	62.5575	44.6929	15.7036
RAL_427	Female	30	579.017	430.044	12.6111	26.9778	69.4081	17.264	1.41197	10.1189	20.8976	39.6773	15.9524	53.7572	30.5813	12.4413
RAL_437	Female	27	469.123	303.531	13.8333	15.6296	60.5064	22.2816	1.65871	19.8006	29.4949	31.4575	26.8726	64.9136	35.202	13.8962
RAL_439	Female	32	650.005	366.365	6.13021	17.3333	193.849	32.4974	1.47152	5.49672	24.4749	46.5594	24.7895	56.3073	45.2539	12.7854
RAL_440	Female	32	569.141	301.016	14.4479	24.9635	102.295	12.4116	1.22943	14.9071	32.9168	44.7613	17.1124	95.6989	30.5235	10.5241
RAL_441	Female	30	526.033	209.789	13.6556	17.7778	57.2661	13.3788	1.37431	14.2094	26.1643	30.0236	31.9754	51.3531	24.3795	13.3858
RAL_443	Female	30	447.056	153.172	16.9444	17.95	40.1348	7.92443	1.05713	27.03	57.2344	38.1224	47.8954	68.4304	18.6206	11.9795
RAL_461	Female	28	647.988	161.506	3.66071	10.8452	363.885	15.5598	1.593	10.3806	61.6292	72.5552	46.2898	52.0885	44.7004	23.0261
RAL_486	Female	32	530.12	422.021	10.2604	19.5365	79.8427	25.6384	1.09005	13.4728	21.2233	33.2297	21.5657	43.9942	45.2211	15.2055
RAL_491	Female	30	632.006	526.689	5.28889	17.9167	258.327	40.8172	1.50081	8.79262	14.4695	65.9292	34.8052	64.0063	53.3074	18.365
RAL_492	Female	26	631.417	309.712	7.96795	24.4679	153.66	13.4448	1.15635	5.24018	40.67	39.7546	30.9237	59.4859	41.3986	41.8498
RAL_502	Female	32	617.573	285.115	9.52604	21.9896	104.93	13.4065	1.20825	13.0211	41.4568	40.8083	29.7437	56.6677	38.2825	14.872
RAL_508	Female	32	552.964	123.948	12.8594	12.2344	109.542	10.0087	1.42916	19.8763	62.2922	55.044	51.6559	104.319	32.6487	18.0581
RAL_509	Female	31	565.172	480.828	18.7366	25.6613	81.687	21.4751	1.08979	13.4899	15.1327	36.9808	18.1938	82.9719	31.1242	11.4101
RAL_513	Female	31	305.349	353.812	20.3656	22.6613	16.5052	18.9868	1.17928	48.1534	42.7676	31.4075	30.0617	59.0299	58.6239	26.214
RAL_517	Female	30	561.994	337.333	9.15	24.9722	127.502	13.8526	1.43397	23.9609	37.4225	48.886	18.1519	87.0245	31.4163	21.5841
RAL_531	Female	31	682.774	308.129	3.64516	11.914	363.088	35.3067	1.8623	2.2131	26.4925	58.5724	27.8843	41.8993	56.8734	17.3496
RAL_535	Female	32	582.385	254.755	7.76562	15.6667	136.823	25.363	1.39005	8.57183	31.5217	46.9689	30.2231	66.3579	67.4479	15.1748
RAL_555	Female	30	556.217	198.356	14.1389	17.7944	71.3359	15.3346	1.15357	17.1045	44.8763	38.2183	33.947	78.0563	75.5495	17.2383
RAL_563	Female	26	426.051	201.75	16.4744	17.3462	36.4573	11.5549	1.36367	17.2355	37.4968	24.8929	30.0746	45.8282	33.889	12.3958
RAL_589	Female	30	475.633	343.022	16.5278	25.3389	37.5075	14.8596	1.15993	19.95	23.2321	28.415	22.0119	50.8855	35.5907	15.0975
RAL_591	Female	32	620.156	403.828	13.5417	24.3854	69.9774	18.4803	0.990907	6.37952	20.4167	34.0405	14.1939	61.944	33.8051	13.2182
RAL_595	Female	32	419.458	127.031	22.5	12.651	21.9412	9.83048	1.82558	28.3562	58.2704	19.9276	52.4509	43.9254	26.6552	19.0415
RAL_639	Female	28	606.821	564.202	14.9345	24.2976	57.4204	26.3812	1.51215	9.53927	9.72543	39.164	20.2144	50.4417	32.7082	24.2785
RAL_642	Female	32	686.083	481.969	5.51042	20.2135	268.234	32.0924	1.18758	3.08376	24.4135	51.2662	27.1319	53.5953	58.3334	24.0041
RAL_646	Female	32	688.089	497.057	4.78646	23.9375	314.766	23.802	2.08728	2.06549	16.7518	45.7474	17.9985	46.7597	35.4796	31.2281
RAL_703	Female	31	428.71	320.586	16.1613	19.3387	39.77	18.9588	1.70339	28.5913	21.3962	36.2677	24.8392	55.5863	32.4848	16.5952
RAL_705	Female	32	631.557	545.068	7.5	24.0469	147.175	26.6313	1.38957	5.38338	14.4151	39.6592	21.0553	43.6642	35.8769	22.72
RAL_707	Female	31	612.597	544.753	10.2849	16.129	102.606	44.1796	1.73033	10.0171	8.8353	44.5682	21.6186	49.067	30.4524	14.9314
RAL_712	Female	31	537.532	260.823	16.8763	18.8065	43.5406	14.9523	1.05881	16.5406	29.3534	32.306	23.6331	54.3628	33.0656	13.9638
RAL_714	Female	31	600.43	509.151	14.2097	25.629	76.4199	24.5179	1.50632	7.93008	17.1389	50.3133	24.4929	79.5968	55.0566	16.8261
RAL_716	Female	32	669.693	311.911	3.79167	17.4635	307.562	21.4354	1.56317	6.03616	31.3433	46.5309	39.7355	48.886	44.7102	15.3097
RAL_721	Female	32	444.354	297.031	17.1198	18.8177	47.6034	21.875	1.25922	33.4383	40.0597	49.3657	29.8728	81.6126	87.0552	20.2068
RAL_727	Female	29	520.828	266.328	15.7069	22.4483	43.5429	12.1918	1.38979	20.8773	41.4704	27.7054	40.36	40.5837	22.7792	18.639
RAL_730	Female	29	540.948	240.184	23.1609	24.7931	30.9961	9.31033	1.20264	20.6338	48.5132	27.0438	36.6173	47.1256	24.5367	15.9852
RAL_732	Female	32	540.661	405.281	10.0938	20.1406	100.663	24.5161	1.4128	12.7303	36.2525	47.1956	34.8089	72.0427	46.5184	18.0301
RAL_737	Female	32	609.833	396.583	9.56771	21.2396	121.111	20.8367	1.48076	7.04709	26.6687	49.0134	22.8082	57.918	33.8468	14.4364
RAL_738	Female	32	538.833	184.37	7.30208	21.0938	178.837	8.53749	1.10307	22.3893	44.7581	59.3987	32.6433	78.689	19.7887	11.9651
RAL_757	Female	28	597.571	367.405	12.5357	28.5893	108.833	33.6522	1.2995	10.3734	29.0591	50.9856	23.426	84.1689	57.2977	24.8553
RAL_761	Female	32	562.531	302.812	18.0833	25.6354	43.6776	12.2786	1.22832	10.4239	24.5113	31.8462	20.9099	39.3672	19.7425	14.9696
RAL_765	Female	26	579.013	343.885	14.0577	27.0064	150.548	12.9855	1.39898	20.3281	38.0848	66.9633	22.0538	121.036	28.8664	14.0294
RAL_774	Female	30	606.056	404.922	7.08333	17.4556	228.183	28.1169	1.60927	15.9312	17.5887	44.9981	26.781	75.7818	31.4519	16.1521
RAL_776	Female	31	619.28	265.016	10.9086	19.2312	110.388	14.1973	1.22294	4.0816	34.342	54.6466	30.9379	69.9398	16.6685	11.6729
RAL_783	Female	31	651.172	155.769	8.23118	16.1882	182.759	8.97721	1.15225	6.78891	62.4997	53.5122	53.0341	56.1019	21.9842	15.9082
RAL_786	Female	31	660.5	582.038	9.06989	25.8763	99.4747	25.9712	1.45383	3.45208	8.62292	33.7213	17.5267	37.3056	29.8079	24.1576
RAL_787	Female	26	637.827	367.301	8.64744	28.4295	140.43	13.2759	1.25609	5.75202	27.2925	48.1116	21.8837	48.1675	21.4926	21.2091
RAL_790	Female	30	610.194	299.506	14.7889	25.7	60.4461	11.8751	1.27863	10.0763	27.3222	31.1488	18.7554	56.8289	18.0296	16.502
RAL_796	Female	31	433.699	142.624	19.4462	10.3602	30.8008	15.8562	2.12558	27.182	51.28	28.514	51.0036	62.3387	30.0227	18.9598
RAL_799	Female	30	588.4	232.528	8.27778	13.7611	150.64	18.1464	1.36305	7.58974	43.4547	35.7351	43.1322	52.7356	22.4171	13.5226
RAL_801	Female	29	636.638	370.874	7.59195	29.477	173.954	13.1605	0.968164	6.98134	35.6389	51.1044	23.1814	63.9178	38.1304	15.3581
RAL_802	Female	29	623.989	309.385	8.86782	22.0805	173.623	15.208	1.09948	8.04188	33.2384	52.9843	23.321	48.1125	36.5226	16.4906
RAL_804	Female	32	519.87	204.297	15.5781	19.5833	52.9941	10.2306	1.36991	19.4759	35.9445	36.1002	25.0373	58.0613	15.6416	18.0046
RAL_805	Female	29	488.184	263.891	15.5	23.1092	92.2875	11.7151	1.26976	32.1362	34.562	53.7984	19.5496	117.161	32.7162	16.6935
RAL_808	Female	28	220.923	264.958	13.6845	22.7738	18.6352	11.9822	1.13398	71.533	48.3221	51.5576	33.6978	72.1376	36.5891	16.2178
RAL_810	Female	31	460.753	251.419	18.1613	24.7366	38.5119	14.2708	1.19898	22.8913	36.6267	25.9118	22.8145	67.094	62.2785	13.0443
RAL_812	Female	31	617.559	346.29	7.89785	17.8387	139.765	22.8396	1.0059	10.5548	32.1079	46.8146	29.4766	51.2326	37.8226	17.3387
RAL_818	Female	31	603.591	309.011	18.7204	25.4355	49.9773	12.5918	1.15079	9.77615	26.0299	32.7784	21.1728	67.5662	23.4299	12.5103
RAL_820	Female	29	497.31	209.247	8.22414	15.5172	116.557	13.7304	1.42546	29.1432	39.2373	44.1998	29.9567	74.7192	33.8793	22.742
RAL_822	Female	31	308.038	419.328	18.5269	34.8172	19.7413	12.4814	1.26875	37.3085	18.2873	28.7963	15.6075	50.8867	19.4912	15.228
RAL_832	Female	30	121.911	200.206	10.6722	19.6556	9.53344	9.74974	1.18809	93.916	38.6596	61.935	27.4287	49.3561	15.6418	13.3548
RAL_837	Female	32	658.885	269.229	7.73958	22.9427	191.52	12.1395	1.25968	5.47634	32.4154	55.3112	24.0382	62.6922	24.4503	11.092
RAL_852	Female	28	458.458	222.97	16.5833	19.0893	34.5759	12.5555	1.29531	23.9453	47.5744	31.5614	49.4455	45.2463	26.8257	14.5559
RAL_855	Female	31	430.64	458.753	23.7204	29.4677	22.6119	16.5802	1.16853	26.3291	20.54	27.6014	16.153	51.8232	24.8576	22.6246
RAL_857	Female	30	621.228	233.144	9.62778	14.0833	120.652	20.5178	1.72901	11.0083	30.8249	46.5254	26.4618	54.5702	53.8656	15.7102
RAL_859	Female	31	560.118	277.694	11.5806	15.8548	114.829	26.414	1.61339	17.9994	40.5052	54.3055	36.1749	66.3952	78.4224	20.5345
RAL_861	Female	27	555.043	154.395	7.58025	11.3086	185.798	14.2025	1.4064	12.8589	60.6171	47.3673	36.7782	57.5212	45.8118	14.024
RAL_879	Female	32	572.094	376.411	6.84896	23.3021	137.147	17.1138	1.32527	10.3037	31.1854	42.1414	25.4812	48.3203	30.3865	15.7761
RAL_882	Female	28	477.97	276.44	22.4048	23.119	31.7026	12.7519	1.19583	22.8849	38.8955	25.6393	28.7287	66.2017	39.3591	16.4227
RAL_884	Female	30	527.233	290.861	15.5056	19.7222	60.1619	15.4203	1.57707	16.4235	40.1293	33.0423	29.2504	63.4949	35.2795	12.1237
RAL_887	Female	27	604.586	229.951	10.9815	18.7963	117.462	32.5945	1.15117	14.1421	66.377	48.2668	42.0324	83.2246	79.493	16.8466
RAL_890	Female	27	544.691	268.08	16.679	23.642	41.6471	11.8594	1.24124	7.3673	28.479	20.7188	27.4852	29.08	19.1872	13.9555
RAL_892	Female	26	670.301	401.333	5.0641	27.0321	260.792	15.9073	1.1264	3.53326	32.0339	37.7788	20.0408	40.1294	45.751	18.9911
RAL_894	Female	30	540.617	265.517	22.0667	24.6833	30.5733	10.8349	1.2259	13.4997	37.6306	24.157	25.7844	45.4123	22.3	16.9305
RAL_897	Female	32	341.823	302.276	8.67708	21.1458	51.8719	14.8486	1.53177	46.0554	17.506	41.7224	17.0282	73.9682	21.0995	18.2712
RAL_907	Female	32	616.172	318.302	11.1719	21.5208	88.7863	15.8132	0.991508	6.37365	34.5451	43.581	22.6417	50.8044	39.5778	17.4938
RAL_908	Female	32	530.672	315.818	12.9375	23.901	65.4709	13.8672	1.03447	10.8402	39.9015	25.824	26.7363	41.1825	33.1131	15.7997
RAL_911	Female	32	410.146	256.714	18.4375	20.2188	28.8718	13.4609	1.34694	23.4614	28.5009	30.388	14.568	50.4496	36.0514	13.9078
*: Means adjusted for the effect of Wolbachia pipientis
