# Supplementary material for: Genome-wide association study of sleep in Drosophila melanogaster
Source: BMC Genomics. 2013 Apr 25;14:281. doi: 10.1186/1471-2164-14-281 (PMC3644253; doi:10.1186/1471-2164-14-281)
Supplement: Additional file 9 — GWA results for mean sleep traits. [file 1471-2164-14-281-S9.xlsx]

## Sheet: GWAS Results Mean Traits
Trait	Inversion or LD Block	Proxy SNP	Chromosome	Position	Gene Symbol	FlyBase ID	Site Class	SNP Location in Gene	SNP Location Intergenic	Minor Allele Frequency	SNP P-value (Female)	SNP P-value (Male)	SNP P-value (Pooled)	SNP P-value (Interaction)	Effect Size (Female)	Major Allele Mean (Female)	Minor Allele Mean (Female)	Effect Size (Male)	Major Allele Mean (Male)	Minor Allele Mean (Male)	Effect Size (Pooled)	Major Allele Mean (Pooled)	Minor Allele Mean (Pooled)	Effect Size (Interaction)	Major Allele Call	Minor Allele Call	Minor Allele Count	Total Count (Major + Minor)
Day avg. bout length	147	Y	X	5644067	CG4078	FBgn0029798	cds	CG4078:3		0.02395		5e-19	5e-15	2e-21	-4.85032	17.9682	27.6688	-46.247	29.1725	121.666	-25.5486	23.5703	74.6676	-41.3967	T	C	4	167
Day avg. bout length	146	Y	X	5638973	CG3125	FBgn0261383	intron	CG3125-in		0.02976		8e-15	7e-12	1e-16	-3.79776	17.9682	25.5637	-37.0811	29.1725	103.335	-20.4394	23.5703	64.4492	-33.2833	G	A	5	168
Day avg. bout length	147		X	5644082	CG4078	FBgn0029798	cds	CG4078:3		0.02976		8e-15	7e-12	1e-16	-3.79776	17.9682	25.5637	-37.0811	29.1725	103.335	-20.4394	23.5703	64.4492	-33.2833	C	T	5	168
Day avg. bout length	147		X	5644085	CG4078	FBgn0029798	cds	CG4078:3		0.02976		8e-15	7e-12	1e-16	-3.79776	17.9682	25.5637	-37.0811	29.1725	103.335	-20.4394	23.5703	64.4492	-33.2833	C	G	5	168
Day avg. bout length		N	X	5644100	CG4078	FBgn0029798	cds	CG4078:3		0.02976		8e-15	7e-12	1e-16	-3.79776	17.9682	25.5637	-37.0811	29.1725	103.335	-20.4394	23.5703	64.4492	-33.2833	T	G	5	168
Day avg. bout length	147		X	5644115	CG4078	FBgn0029798	cds	CG4078:3		0.02994		9e-15	8e-12	1e-16	-3.81084	17.942	25.5637	-37.0211	29.2925	103.335	-20.416	23.6173	64.4492	-33.2102	A	G	5	167
Day avg. bout length	147		X	5644298	CG4078	FBgn0029798	cds	CG4078:3		0.02976		8e-15	7e-12	1e-16	-3.79776	17.9682	25.5637	-37.0811	29.1725	103.335	-20.4394	23.5703	64.4492	-33.2833	G	A	5	168
Day avg. bout length	147		X	5644436	CG4078	FBgn0029798	intron	CG4078-in		0.02976		8e-15	7e-12	1e-16	-3.79776	17.9682	25.5637	-37.0811	29.1725	103.335	-20.4394	23.5703	64.4492	-33.2833	A	G	5	168
Day avg. bout length	147		X	5644441	CG4078	FBgn0029798	intron	CG4078-in		0.02976		8e-15	7e-12	1e-16	-3.79776	17.9682	25.5637	-37.0811	29.1725	103.335	-20.4394	23.5703	64.4492	-33.2833	C	T	5	168
Day avg. bout length	147		X	5644500	CG4078	FBgn0029798	cds	CG4078:4		0.02976		8e-15	7e-12	1e-16	-3.79776	17.9682	25.5637	-37.0811	29.1725	103.335	-20.4394	23.5703	64.4492	-33.2833	A	G	5	168
Day avg. bout length		N	X	5644732	CG4078	FBgn0029798	intron	CG4078-in		0.02976		8e-15	7e-12	1e-16	-3.79776	17.9682	25.5637	-37.0811	29.1725	103.335	-20.4394	23.5703	64.4492	-33.2833	G	C	5	168
Day avg. bout length	147		X	5644415	CG4078	FBgn0029798	cds	CG4078:3		0.02395		4e-12	2.5e-09	2e-14	-2.50681	17.9682	22.9818	-36.4452	29.1725	102.063	-19.476	23.5703	62.5224	-33.9384	T	C	4	167
Day avg. bout length		N	X	5644466	CG4078	FBgn0029798	intron	CG4078-in		0.02395		4e-12	2.5e-09	2e-14	-2.50681	17.9682	22.9818	-36.4452	29.1725	102.063	-19.476	23.5703	62.5224	-33.9384	A	T	4	167
Day avg. bout length	147		X	5644475	CG4078	FBgn0029798	intron	CG4078-in		0.02395		4e-12	2.5e-09	2e-14	-2.50681	17.9682	22.9818	-36.4452	29.1725	102.063	-19.476	23.5703	62.5224	-33.9384	C	T	4	167
Day avg. bout length		N	X	6823638	CG14431	FBgn0029922	intron	CG14431-in		0.03012	7.8e-07	4e-14	3e-14	3e-11	-8.38116	17.7635	34.5258	-36.1763	29.4872	101.84	-22.2787	23.6254	68.1828	-27.7951	C	T	5	166
Day avg. bout length		N	X	20557949	hydra	FBgn0031128	intergenic		9998	0.02381	1.3e-06	9e-14	7e-14	4e-11	-9.16378	17.7579	36.0854	-39.9407	29.4778	109.359	-24.5522	23.6178	72.7222	-30.7769	C	T	4	168
Day avg. bout length		N	X	20557949	run	FBgn0003300	intergenic		-7519	0.02381	1.3e-06	9e-14	7e-14	4e-11	-9.16378	17.7579	36.0854	-39.9407	29.4778	109.359	-24.5522	23.6178	72.7222	-30.7769	C	T	4	168
Day avg. bout length		N	X	20558016	hydra	FBgn0031128	intergenic		10065	0.02381	1.3e-06	9e-14	7e-14	4e-11	-9.16378	17.7579	36.0854	-39.9407	29.4778	109.359	-24.5522	23.6178	72.7222	-30.7769	T	C	4	168
Day avg. bout length		N	X	20558016	run	FBgn0003300	intergenic		-7452	0.02381	1.3e-06	9e-14	7e-14	4e-11	-9.16378	17.7579	36.0854	-39.9407	29.4778	109.359	-24.5522	23.6178	72.7222	-30.7769	T	C	4	168
Day avg. bout length		N	X	20562600	hydra	FBgn0031128	intergenic		14649	0.02381	1.3e-06	9e-14	7e-14	4e-11	-9.16378	17.7579	36.0854	-39.9407	29.4778	109.359	-24.5522	23.6178	72.7222	-30.7769	C	G	4	168
Day avg. bout length		N	X	20562600	run	FBgn0003300	intergenic		-2868	0.02381	1.3e-06	9e-14	7e-14	4e-11	-9.16378	17.7579	36.0854	-39.9407	29.4778	109.359	-24.5522	23.6178	72.7222	-30.7769	C	G	4	168
Day avg. bout length	10	Y	2L	15371978	CG15258	FBgn0032563	intergenic		10351	0.02381		8e-14	1e-12	5e-13	-6.87229	17.867	31.6115	-40.038	29.4731	109.549	-23.4552	23.6701	70.5804	-33.1658	A	C	4	168
Day avg. bout length	10	Y	2L	15371978	wor	FBgn0001983	intergenic		-51315	0.02381		8e-14	1e-12	5e-13	-6.87229	17.867	31.6115	-40.038	29.4731	109.549	-23.4552	23.6701	70.5804	-33.1658	A	C	4	168
Day avg. bout length		N	2L	15371981	CG15258	FBgn0032563	intergenic		10354	0.02381		8e-14	1e-12	5e-13	-6.87229	17.867	31.6115	-40.038	29.4731	109.549	-23.4552	23.6701	70.5804	-33.1658	A	G	4	168
Day avg. bout length		N	2L	15371981	wor	FBgn0001983	intergenic		-51312	0.02381		8e-14	1e-12	5e-13	-6.87229	17.867	31.6115	-40.038	29.4731	109.549	-23.4552	23.6701	70.5804	-33.1658	A	G	4	168
Day avg. bout length	123	Y	X	20568981	CG1324	FBgn0031129	intergenic		-36790	0.02395	1.4e-06	1e-13	8e-14	4e-11	-9.16034	17.7647	36.0854	-39.9353	29.4884	109.359	-24.5478	23.6266	72.7222	-30.775	C	A	4	167
Day avg. bout length	123	Y	X	20568981	run	FBgn0003300	intergenic		633	0.02395	1.4e-06	1e-13	8e-14	4e-11	-9.16034	17.7647	36.0854	-39.9353	29.4884	109.359	-24.5478	23.6266	72.7222	-30.775	C	A	4	167
Day avg. bout length	123		X	20569411	CG1324	FBgn0031129	intergenic		-36360	0.02395	1.4e-06	1e-13	8e-14	4e-11	-9.14968	17.7861	36.0854	-39.894	29.5712	109.359	-24.5218	23.6786	72.7222	-30.7443	G	A	4	167
Day avg. bout length	123		X	20569411	run	FBgn0003300	intergenic		1063	0.02395	1.4e-06	1e-13	8e-14	4e-11	-9.14968	17.7861	36.0854	-39.894	29.5712	109.359	-24.5218	23.6786	72.7222	-30.7443	G	A	4	167
Day avg. bout length		N	X	20568762	CG1324	FBgn0031129	intergenic		-37009	0.02439	1.6e-06	2e-13	1e-13	6e-11	-9.13534	17.8147	36.0854	-39.8561	29.6469	109.359	-24.4957	23.7308	72.7222	-30.7207	C	G	4	164
Day avg. bout length		N	X	20568762	run	FBgn0003300	intergenic		414	0.02439	1.6e-06	2e-13	1e-13	6e-11	-9.13534	17.8147	36.0854	-39.8561	29.6469	109.359	-24.4957	23.7308	72.7222	-30.7207	C	G	4	164
Day avg. bout length		N	X	20568843	CG1324	FBgn0031129	intergenic		-36928	0.0241	1.4e-06	1e-13	1e-13	5e-11	-9.16429	17.7568	36.0854	-39.9275	29.504	109.359	-24.5459	23.6304	72.7222	-30.7632	C	A	4	166
Day avg. bout length		N	X	20568843	run	FBgn0003300	intergenic		495	0.0241	1.4e-06	1e-13	1e-13	5e-11	-9.16429	17.7568	36.0854	-39.9275	29.504	109.359	-24.5459	23.6304	72.7222	-30.7632	C	A	4	166
Day avg. bout length	147		X	5642965	CG4078	FBgn0029798	intron	CG4078-in		0.05357		6e-13	5e-11	2e-13	-3.47411	17.822	24.7702	-26.2902	28.5629	81.1433	-14.8822	23.1925	52.9568	-22.8161	A	C	9	168
Day avg. bout length		N	X	2884875	kirre	FBgn0028369	intron	kirre-in		0.0241		9e-13	3e-11	1e-12	-5.68789	17.9308	29.3065	-38.587	29.4762	106.65	-22.1374	23.7035	67.9783	-32.8991	T	A	4	166
Day avg. bout length		N	3L	4946915	Con	FBgn0005775	intron	Con-in		0.02381		1e-12	2e-12	8e-11	-8.21621	17.803	34.2354	-38.472	29.5477	106.492	-23.3441	23.6753	70.3636	-30.2558	G	C	4	168
Day avg. bout length		N	3R	9666907	CG14362	FBgn0038186	intergenic		-13414	0.02994	4.6e-09	5e-11	1e-12	1.6e-07	-9.79571	17.6419	37.2333	-32.2052	29.5717	93.9821	-21.0005	23.6068	65.6077	-22.4095	A	C	5	167
Day avg. bout length		N	3R	9666907	CG31495	FBgn0051495	intergenic		1255	0.02994	4.6e-09	5e-11	1e-12	1.6e-07	-9.79571	17.6419	37.2333	-32.2052	29.5717	93.9821	-21.0005	23.6068	65.6077	-22.4095	A	C	5	167
Day avg. bout length		N	2R	4082622	CG14756	FBgn0033275	intergenic		-9771	0.03012		2e-12	3e-11	6e-12	-5.29991	17.7543	28.3542	-33.1133	28.7971	95.0237	-19.2066	23.2757	61.689	-27.8134	G	A	5	166
Day avg. bout length		N	2R	4082622	CG14757	FBgn0033274	intergenic		21504	0.03012		2e-12	3e-11	6e-12	-5.29991	17.7543	28.3542	-33.1133	28.7971	95.0237	-19.2066	23.2757	61.689	-27.8134	G	A	5	166
Day avg. bout length		N	X	6777796	CG14431	FBgn0029922	intergenic		-33797	0.02395		2e-12	1e-11	5e-11	-7.35097	17.8517	32.5537	-37.9777	29.6585	105.614	-22.6643	23.7551	69.0838	-30.6267	G	A	4	167
Day avg. bout length		N	X	6777796	CG33691	FBgn0064122	intergenic		3244	0.02395		2e-12	1e-11	5e-11	-7.35097	17.8517	32.5537	-37.9777	29.6585	105.614	-22.6643	23.7551	69.0838	-30.6267	G	A	4	167
Day avg. bout length	130	Y	X	21308367	CG10918	FBgn0031178	intergenic		8084	0.02976	6.5e-07	8e-12	2e-12	4e-09	-8.42311	17.6928	34.5391	-33.2778	29.3989	95.9544	-20.8504	23.5459	65.2467	-24.8547	G	A	5	168
Day avg. bout length	130	Y	X	21308367	CG42343	FBgn0259245	intron	CG42343-in		0.02976	6.5e-07	8e-12	2e-12	4e-09	-8.42311	17.6928	34.5391	-33.2778	29.3989	95.9544	-20.8504	23.5459	65.2467	-24.8547	G	A	5	168
Day avg. bout length	130	Y	X	21308367	Ir20a	FBgn0031181	intergenic		-39914	0.02976	6.5e-07	8e-12	2e-12	4e-09	-8.42311	17.6928	34.5391	-33.2778	29.3989	95.9544	-20.8504	23.5459	65.2467	-24.8547	G	A	5	168
Day avg. bout length	18	Y	2L	1967256	Der-1	FBgn0031376	intergenic		-6870	0.02994		3e-12	1e-10	3e-12	-4.92579	17.9082	27.7598	-33.9489	29.3344	97.2323	-19.4374	23.6213	62.496	-29.0231	A	G	5	167
Day avg. bout length	18		2L	1967256	tRNA:CR31942	FBgn0051942	intergenic		1758	0.02994		3e-12	1e-10	3e-12	-4.92579	17.9082	27.7598	-33.9489	29.3344	97.2323	-19.4374	23.6213	62.496	-29.0231	A	G	5	167
Day avg. bout length		N	X	5645702	CG4078	FBgn0029798	3'UTR	CG4078-u3		0.0241		9e-12	4e-10	4e-12	-5.64089	18.0023	29.2841	-35.7724	29.198	100.743	-20.7066	23.6002	65.0134	-30.1315	T	G	4	166
Day avg. bout length		N	3L	9525822	Ir67a	FBgn0036010	intergenic		-9518	0.03593		6e-12	8e-11	2e-11	-5.07911	17.8218	27.98	-30.7046	29.2171	90.6262	-17.8918	23.5195	59.3031	-25.6255	A	G	6	167
Day avg. bout length		N	3L	9525822	Or67a	FBgn0036009	intergenic		1386	0.03593		6e-12	8e-11	2e-11	-5.07911	17.8218	27.98	-30.7046	29.2171	90.6262	-17.8918	23.5195	59.3031	-25.6255	A	G	6	167
Day avg. bout length		N	3L	3292492	CG12009	FBgn0035430	intergenic		-2260	0.03012		8e-12	1e-10	2e-11	-5.48656	17.8422	28.8153	-33.4101	29.2873	96.1074	-19.4483	23.5647	62.4614	-27.9235	C	G	5	166
Day avg. bout length		N	3L	3292492	CG12017	FBgn0035429	intergenic		1599	0.03012		8e-12	1e-10	2e-11	-5.48656	17.8422	28.8153	-33.4101	29.2873	96.1074	-19.4483	23.5647	62.4614	-27.9235	C	G	5	166
Day avg. bout length		N	X	8288747	CG1387	FBgn0030033	intergenic		5210	0.0875	6.2e-07	4e-11	9e-12	2.1e-08	-5.29997	17.3729	27.9728	-20.1822	28.0092	68.3736	-12.7411	22.691	48.1732	-14.8822	G	T	14	160
Day avg. bout length		N	X	8288747	CG15345	FBgn0040928	intergenic		-2442	0.0875	6.2e-07	4e-11	9e-12	2.1e-08	-5.29997	17.3729	27.9728	-20.1822	28.0092	68.3736	-12.7411	22.691	48.1732	-14.8822	G	T	14	160
Day avg. bout length		N	2L	5372666	CG42850	FBgn0262097	intergenic		-6767	0.02976		2e-11	6e-10	1e-11	-4.66031	17.9168	27.2375	-32.7727	29.429	94.9744	-18.7165	23.6729	61.1059	-28.1124	C	G	5	168
Day avg. bout length		N	2L	5372666	nompC	FBgn0016920	intergenic		7627	0.02976		2e-11	6e-10	1e-11	-4.66031	17.9168	27.2375	-32.7727	29.429	94.9744	-18.7165	23.6729	61.1059	-28.1124	C	G	5	168
Day avg. bout length	ln_2R_NS		2R	12849847	CG9010	FBgn0034173	intergenic		2195	0.0241	1e-06	7e-11	1e-11	4.4e-08	-9.12054	17.6842	35.9253	-34.4703	29.3338	98.2744	-21.7954	23.509	67.0999	-25.3498	G	C	4	166
Day avg. bout length	ln_2R_NS		2R	12849847	tRNA:G3:53E	FBgn0011867	intergenic		-5666	0.0241	1e-06	7e-11	1e-11	4.4e-08	-9.12054	17.6842	35.9253	-34.4703	29.3338	98.2744	-21.7954	23.509	67.0999	-25.3498	G	C	4	166
Day avg. bout length		N	X	6819305	CG14431	FBgn0029922	intron	CG14431-in		0.02381	7.7e-07	6e-11	1e-11	2.4e-08	-9.32989	17.7499	36.4097	-35.7483	29.6774	101.174	-22.5391	23.7137	68.7918	-26.4184	G	T	4	168
Day avg. bout length	20	Y	2L	5372684	CG42850	FBgn0262097	intergenic		-6749	0.03012		3e-11	7e-10	2e-11	-4.63154	17.9744	27.2375	-32.7091	29.5562	94.9744	-18.6703	23.7653	61.1059	-28.0776	G	T	5	166
Day avg. bout length	20	Y	2L	5372684	nompC	FBgn0016920	intergenic		7645	0.03012		3e-11	7e-10	2e-11	-4.63154	17.9744	27.2375	-32.7091	29.5562	94.9744	-18.6703	23.7653	61.1059	-28.0776	G	T	5	166
Day avg. bout length	20		2L	5372699	CG42850	FBgn0262097	intergenic		-6734	0.03012		3e-11	7e-10	2e-11	-4.63154	17.9744	27.2375	-32.7091	29.5562	94.9744	-18.6703	23.7653	61.1059	-28.0776	C	T	5	166
Day avg. bout length	20		2L	5372699	nompC	FBgn0016920	intergenic		7660	0.03012		3e-11	7e-10	2e-11	-4.63154	17.9744	27.2375	-32.7091	29.5562	94.9744	-18.6703	23.7653	61.1059	-28.0776	C	T	5	166
Day avg. bout length	50	Y	2R	6565583	stan	FBgn0024836	intron	stan-in		0.02395		2e-11	3e-10	6e-11	-5.65667	17.8173	29.1306	-35.3224	29.2263	99.8711	-20.4895	23.5218	64.5008	-29.6657	A	G	4	167
Day avg. bout length		N	3L	3291341	CG12009	FBgn0035430	intergenic		-3411	0.02381	2.1e-07	1e-10	2e-11	9.1e-08	-9.75681	17.7296	37.2432	-35.1496	29.7059	100.005	-22.4532	23.7178	68.6241	-25.3927	C	T	4	168
Day avg. bout length		N	3L	3291341	CG12017	FBgn0035429	intergenic		448	0.02381	2.1e-07	1e-10	2e-11	9.1e-08	-9.75681	17.7296	37.2432	-35.1496	29.7059	100.005	-22.4532	23.7178	68.6241	-25.3927	C	T	4	168
Day avg. bout length		N	3L	9168349	Rdl	FBgn0004244	intron	Rdl-in		0.05488		3e-11	2e-10	2e-10	-4.19485	17.6822	26.0719	-24.1372	28.5694	76.8438	-14.166	23.1258	51.4578	-19.9423	G	T	9	164
Day avg. bout length	131	Y	X	1920810	Actn	FBgn0000667	cds	Actn:2		0.02395	1.9e-07	3e-10	3e-11	1.8e-07	-9.81241	17.7584	37.3832	-34.6782	29.8389	99.1952	-22.2453	23.7986	68.2892	-24.8657	C	T	4	167
Day avg. bout length		N	2R	19789833	CG5591	FBgn0034926	cds	CG5591:7		0.0241	3.7e-07	5e-10	5e-11	3.7e-07	-9.48102	17.6209	36.5829	-33.1764	29.3107	95.6635	-21.3287	23.4658	66.1232	-23.6954	A	G	4	166
Day avg. bout length		N	X	6277966	CG33664	FBgn0053664	intergenic		-287	0.04724		5e-11	5e-10	2e-10	-5.01866	18.1167	28.1541	-31.246	29.9403	92.4323	-18.1323	24.0285	60.2932	-26.2273	T	A	6	127
Day avg. bout length		N	X	6277966	PpV	FBgn0003139	intergenic		11092	0.04724		5e-11	5e-10	2e-10	-5.01866	18.1167	28.1541	-31.246	29.9403	92.4323	-18.1323	24.0285	60.2932	-26.2273	T	A	6	127
Day avg. bout length		N	X	19595695	CG14231	FBgn0031060	cds	CG14231-cds		0.04242		7e-11	1.7e-09	5e-11	-3.74077	17.6992	25.1807	-26.6958	28.8619	82.2535	-15.2183	23.2805	53.7171	-22.955	G	C	7	165
Day avg. bout length	21	Y	2L	5380390	CG42850	FBgn0262097	intron	CG42850-in		0.03593		7e-11	6e-10	3e-10	-5.01176	17.8881	27.9116	-29.2587	29.3723	87.8898	-17.1352	23.6302	57.9007	-24.247	T	G	6	167
Day avg. bout length	21		2L	5380403	CG42850	FBgn0262097	cds	CG42850-cds		0.03593		7e-11	6e-10	3e-10	-5.01176	17.8881	27.9116	-29.2587	29.3723	87.8898	-17.1352	23.6302	57.9007	-24.247	C	T	6	167
Day avg. bout length	ln_3R_Mo	Y	3R	21262301	Fur1	FBgn0004509	intron	Fur1-in		0.02721		8e-11	2e-10	1.5e-09	-7.22092	17.9874	32.4292	-36.5587	30.5527	103.67	-21.8898	24.27	68.0497	-29.3378	A	T	4	147
Day avg. bout length	ln_3R_Mo		3R	21262301	Muc96D	FBgn0051439	intergenic		35961	0.02721		8e-11	2e-10	1.5e-09	-7.22092	17.9874	32.4292	-36.5587	30.5527	103.67	-21.8898	24.27	68.0497	-29.3378	A	T	4	147
Day avg. bout length	ln_3R_Mo		3R	21262301	Vps33B	FBgn0039335	intergenic		-36937	0.02721		8e-11	2e-10	1.5e-09	-7.22092	17.9874	32.4292	-36.5587	30.5527	103.67	-21.8898	24.27	68.0497	-29.3378	A	T	4	147
Day avg. bout length		N	3L	14553765	CG34039	FBgn0054039	intron	CG34039-in		0.02439		1e-10	3e-10	3.7e-09	-6.99749	17.8465	31.8414	-34.5098	29.4261	98.4457	-20.7537	23.6363	65.1436	-27.5124	C	T	4	164
Day avg. bout length		N	3L	14553765	Leucokinin	FBgn0028418	cds	Leucokinin-PA		0.02439		1e-10	3e-10	3.7e-09	-6.99749	17.8465	31.8414	-34.5098	29.4261	98.4457	-20.7537	23.6363	65.1436	-27.5124	C	T	4	164
Day avg. bout length		N	X	6635482	CG3168	FBgn0029896	intergenic		1463	0.04192	1.4e-07	1.3e-09	1e-10	9.2e-07	-7.5582	17.5965	32.7129	-25.5102	29.3201	80.3406	-16.5342	23.4583	56.5268	-17.952	C	G	7	167
Day avg. bout length		N	X	6635482	RpL17	FBgn0029897	intergenic		-88	0.04192	1.4e-07	1.3e-09	1e-10	9.2e-07	-7.5582	17.5965	32.7129	-25.5102	29.3201	80.3406	-16.5342	23.4583	56.5268	-17.952	C	G	7	167
Day avg. bout length	13	Y	2L	16227375	CG31819	FBgn0028893	intergenic		14068	0.02424		2e-10	3e-10	4.6e-09	-7.47449	17.846	32.7949	-35.267	29.7593	100.293	-21.3707	23.8026	66.5441	-27.7925	C	A	4	165
Day avg. bout length	13	Y	2L	16227375	CG42817	FBgn0261999	intergenic		-4102	0.02424		2e-10	3e-10	4.6e-09	-7.47449	17.846	32.7949	-35.267	29.7593	100.293	-21.3707	23.8026	66.5441	-27.7925	C	A	4	165
Day avg. bout length	ln_2R_NS		2R	14018802	Hsf	FBgn0001222	cds	Hsf:4		0.02395		2e-10	1.2e-09	1e-09	-5.86646	17.8072	29.5402	-33.8119	29.2987	96.9225	-19.8392	23.5529	63.2313	-27.9455	C	T	4	167
Day avg. bout length	ln_2R_NS		2R	14018811	Hsf	FBgn0001222	cds	Hsf:4		0.02395		2e-10	1.2e-09	1e-09	-5.86646	17.8072	29.5402	-33.8119	29.2987	96.9225	-19.8392	23.5529	63.2313	-27.9455	G	A	4	167
Day avg. bout length	ln_2R_NS		2R	14019338	Hsf	FBgn0001222	cds	Hsf:7		0.02395		2e-10	1.2e-09	1e-09	-5.86646	17.8072	29.5402	-33.8119	29.2987	96.9225	-19.8392	23.5529	63.2313	-27.9455	A	G	4	167
Day avg. bout length	163		3L	12339113	GRHRII	FBgn0036278	intron	GRHRII-in		0.02424		2e-10	4.2e-09	2e-10	-5.10799	17.9974	28.2134	-34.8561	29.8048	99.517	-19.982	23.9011	63.8652	-29.7481	G	T	4	165
Day avg. bout length		N	3R	16989110	CG10824	FBgn0038865	intergenic		2295	0.03012	5.6e-07	9e-10	2e-10	2.7e-07	-8.49549	17.7374	34.7284	-29.1054	29.2291	87.4399	-18.8004	23.4833	61.0841	-20.6099	G	A	5	166
Day avg. bout length		N	3R	16989110	CG5810	FBgn0038866	intergenic		-402	0.03012	5.6e-07	9e-10	2e-10	2.7e-07	-8.49549	17.7374	34.7284	-29.1054	29.2291	87.4399	-18.8004	23.4833	61.0841	-20.6099	G	A	5	166
Day avg. bout length		N	3R	16989110	SNF4Agamma	FBgn0025803	intron	SNF4Agamma-in		0.03012	5.6e-07	9e-10	2e-10	2.7e-07	-8.49549	17.7374	34.7284	-29.1054	29.2291	87.4399	-18.8004	23.4833	61.0841	-20.6099	G	A	5	166
Day avg. bout length	101	Y	X	17274953	B-H1	FBgn0011758	intergenic		-16581	0.02395		3e-10	2e-10	2.7e-08	-8.23994	17.7622	34.2421	-34.6374	29.6958	98.9707	-21.4387	23.729	66.6064	-26.3975	G	A	4	167
Day avg. bout length	101	Y	X	17274953	B-H2	FBgn0004854	intergenic		56758	0.02395		3e-10	2e-10	2.7e-08	-8.23994	17.7622	34.2421	-34.6374	29.6958	98.9707	-21.4387	23.729	66.6064	-26.3975	G	A	4	167
Day avg. bout length		N	2R	7626053	CG13193	FBgn0033650	intergenic		-29905	0.02899		2e-08	1.6e-06	3e-10	-2.32876	17.9705	22.6281	-29.7708	28.656	88.1977	-16.0498	23.3133	55.4129	-27.4421	G	C	4	138
Day avg. bout length		N	2R	7626053	pyr	FBgn0033649	intergenic		12203	0.02899		2e-08	1.6e-06	3e-10	-2.32876	17.9705	22.6281	-29.7708	28.656	88.1977	-16.0498	23.3133	55.4129	-27.4421	G	C	4	138
Day avg. bout length	ln_2R_NS		2R	12889560	CG6796	FBgn0034177	cds	CG6796-cds		0.18675		3e-10	4e-10	8e-09	-2.8922	17.1955	22.9798	-13.6512	26.4079	53.7103	-8.2717	21.8017	38.3451	-10.759	C	T	31	166
Day avg. bout length		N	3L	14553561	CG34039	FBgn0054039	intron	CG34039-in		0.05		3e-10	1.1e-09	3.6e-09	-4.5921	17.8203	27.0045	-24.433	28.9296	77.7957	-14.5126	23.3749	52.4001	-19.8409	G	A	8	160
Day avg. bout length		N	3L	14553561	Leucokinin	FBgn0028418	cds	Leucokinin-PA		0.05		3e-10	1.1e-09	3.6e-09	-4.5921	17.8203	27.0045	-24.433	28.9296	77.7957	-14.5126	23.3749	52.4001	-19.8409	G	A	8	160
Day avg. bout length	82	Y	3R	7373402	CG14708	FBgn0037910	intergenic		-6465	0.02424		4e-10	3e-10	2.5e-08	-7.9594	17.8617	33.7805	-34.5429	29.7023	98.7881	-21.2511	23.782	66.2843	-26.5835	G	A	4	165
Day avg. bout length	82	Y	3R	7373402	dpr4	FBgn0053512	intergenic		4731	0.02424		4e-10	3e-10	2.5e-08	-7.9594	17.8617	33.7805	-34.5429	29.7023	98.7881	-21.2511	23.782	66.2843	-26.5835	G	A	4	165
Day avg. bout length	83	Y	3R	7385035	CG10898	FBgn0037911	cds	CG10898-cds		0.02381	1.1e-06	2.2e-09	3e-10	6.7e-07	-9.22311	17.755	36.2012	-32.9653	29.8099	95.7406	-21.0942	23.7825	65.9709	-23.7422	A	C	4	168
Day avg. bout length	75	Y	3R	15849173	psidin	FBgn0243511	cds	psidin-cds		0.0303		3e-10	2.2e-09	1.4e-09	-5.3654	17.9394	28.6702	-31.0569	29.7051	91.8189	-18.2112	23.8223	60.2446	-25.6915	G	A	5	165
Day avg. bout length		N	X	17602650	CG8173	FBgn0030864	cds	CG8173:2		0.02381	2.3e-06	1.3e-09	3e-10	2.9e-07	-8.94887	17.7681	35.6658	-33.4067	29.7889	96.6022	-21.1778	23.7785	66.134	-24.4578	G	A	4	168
Day avg. bout length	132	Y	X	21910527	CG17600	FBgn0031195	intergenic		-6508	0.02395	2.9e-06	1.5e-09	3e-10	3.2e-07	-8.85911	17.8199	35.5381	-33.2244	29.9657	96.4145	-21.0418	23.8928	65.9763	-24.3653	A	T	4	167
Day avg. bout length	132	Y	X	21910527	l(1)G0196	FBgn0031191	intergenic		1025	0.02395	2.9e-06	1.5e-09	3e-10	3.2e-07	-8.85911	17.8199	35.5381	-33.2244	29.9657	96.4145	-21.0418	23.8928	65.9763	-24.3653	A	T	4	167
Day avg. bout length		N	X	21910643	CG17600	FBgn0031195	intergenic		-6392	0.02381	2.8e-06	1.5e-09	3e-10	3e-07	-8.88347	17.7712	35.5381	-33.3105	29.7935	96.4145	-21.097	23.7824	65.9763	-24.427	T	A	4	168
Day avg. bout length		N	X	21910643	l(1)G0196	FBgn0031191	intergenic		1141	0.02381	2.8e-06	1.5e-09	3e-10	3e-07	-8.88347	17.7712	35.5381	-33.3105	29.7935	96.4145	-21.097	23.7824	65.9763	-24.427	T	A	4	168
Day avg. bout length		N	2L	4459966	CG15435	FBgn0031608	5'UTR	CG15435-u5		0.0241		6.1e-09	2.9e-07	4e-10	-2.94623	18.1215	24.014	-32.2992	29.9268	94.5252	-17.6227	24.0241	59.2696	-29.353	T	A	4	166
Day avg. bout length		N	2R	716659	CG14464	FBgn0033000	intergenic		-66	0.05376		1.1e-09	1.1e-07	4e-10	-2.00125	17.2202	21.2227	-25.9624	27.2247	79.1496	-13.9818	22.2225	50.1862	-23.9612	C	T	5	93
Day avg. bout length		N	2R	716659	CG17528	FBgn0261387	intergenic		4838	0.05376		1.1e-09	1.1e-07	4e-10	-2.00125	17.2202	21.2227	-25.9624	27.2247	79.1496	-13.9818	22.2225	50.1862	-23.9612	C	T	5	93
Day avg. bout length		N	2R	6650069	CG33144	FBgn0053144	intron	CG33144-in		0.03636		4e-10	1.3e-09	5.2e-09	-5.33209	17.6685	28.3327	-27.3866	28.9868	83.7599	-16.3593	23.3276	56.0463	-22.0545	C	T	6	165
Day avg. bout length		N	2R	6674183	CG33144	FBgn0053144	intron	CG33144-in		0.02649	7.1e-06	1e-09	4e-10	1.3e-07	-8.74932	17.9271	35.4258	-34.6012	29.7316	98.9339	-21.6753	23.8294	67.1799	-25.8519	C	A	4	151
Day avg. bout length	151	Y	X	6631570	CG3168	FBgn0029896	intron	CG3168-in		0.02994		6e-10	4e-10	4.1e-08	-7.20935	17.718	32.1367	-30.4987	29.6506	90.6481	-18.8541	23.6843	61.3924	-23.2894	C	A	5	167
Day avg. bout length		N	X	8289609	CG1387	FBgn0030033	intergenic		6072	0.06098	3.5e-06	2e-09	4e-10	5.5e-07	-5.57066	17.2555	28.3968	-20.6238	28.0854	69.3331	-13.0972	22.6705	48.8649	-15.0532	A	C	10	164
Day avg. bout length		N	X	8289609	CG15345	FBgn0040928	intergenic		-1580	0.06098	3.5e-06	2e-09	4e-10	5.5e-07	-5.57066	17.2555	28.3968	-20.6238	28.0854	69.3331	-13.0972	22.6705	48.8649	-15.0532	A	C	10	164
Day avg. bout length		N	X	16603795	CG13008	FBgn0030780	intergenic		-1541	0.02395		4e-10	4e-10	2e-08	-7.53857	17.7236	32.8008	-34.0907	29.5306	97.712	-20.8146	23.6271	65.2564	-26.5521	G	T	4	167
Day avg. bout length		N	X	16603795	CG4678	FBgn0030778	cds	CG4678:9		0.02395		4e-10	4e-10	2e-08	-7.53857	17.7236	32.8008	-34.0907	29.5306	97.712	-20.8146	23.6271	65.2564	-26.5521	G	T	4	167
Day avg. bout length		N	X	16603795	CG9672	FBgn0030777	intergenic		2892	0.02395		4e-10	4e-10	2e-08	-7.53857	17.7236	32.8008	-34.0907	29.5306	97.712	-20.8146	23.6271	65.2564	-26.5521	G	T	4	167
Day avg. bout length	132		X	21910626	CG17600	FBgn0031195	intergenic		-6409	0.02395	3e-06	1.6e-09	4e-10	3.3e-07	-8.87999	17.7782	35.5381	-33.3042	29.8061	96.4145	-21.0921	23.7921	65.9763	-24.4242	C	G	4	167
Day avg. bout length	132		X	21910626	l(1)G0196	FBgn0031191	intergenic		1124	0.02395	3e-06	1.6e-09	4e-10	3.3e-07	-8.87999	17.7782	35.5381	-33.3042	29.8061	96.4145	-21.0921	23.7921	65.9763	-24.4242	C	G	4	167
Day avg. bout length		N	2R	10426970	ttv	FBgn0020245	intron	ttv-in		0.0303	1.1e-06	3.6e-09	5e-10	1.1e-06	-8.33256	17.6955	34.3606	-29.3782	29.5787	88.335	-18.8554	23.6371	61.3478	-21.0456	G	T	5	165
Day avg. bout length		N	2L	14578004	CG3473	FBgn0028913	intergenic		14278	0.03125	1e-06	4.1e-09	6e-10	9.7e-07	-8.30662	17.7162	34.3295	-29.6716	29.5543	88.8976	-18.9891	23.6352	61.6135	-21.365	A	T	5	160
Day avg. bout length		N	2L	14578004	CG42680	FBgn0261566	intergenic		-9984	0.03125	1e-06	4.1e-09	6e-10	9.7e-07	-8.30662	17.7162	34.3295	-29.6716	29.5543	88.8976	-18.9891	23.6352	61.6135	-21.365	A	T	5	160
Day avg. bout length		N	X	16603060	CG13008	FBgn0030780	intergenic		-2276	0.02381		6e-10	7e-10	2.2e-08	-7.4814	17.838	32.8008	-33.9751	29.7619	97.712	-20.7282	23.7999	65.2564	-26.4937	T	C	4	168
Day avg. bout length		N	X	16603060	CG4678	FBgn0030778	intron	CG4678-in		0.02381		6e-10	7e-10	2.2e-08	-7.4814	17.838	32.8008	-33.9751	29.7619	97.712	-20.7282	23.7999	65.2564	-26.4937	T	C	4	168
Day avg. bout length		N	X	16603060	CG9672	FBgn0030777	intergenic		2157	0.02381		6e-10	7e-10	2.2e-08	-7.4814	17.838	32.8008	-33.9751	29.7619	97.712	-20.7282	23.7999	65.2564	-26.4937	T	C	4	168
Day avg. bout length		N	X	20050797	Rab35	FBgn0031090	3'UTR	Rab35-u3		0.05051		3.3e-09	1.1e-07	6e-10	-3.54054	17.2381	24.3192	-28.7389	28.2822	85.76	-16.1397	22.7602	55.0396	-25.1983	T	A	5	99
Day avg. bout length	3	Y	2L	13076760	CG5142	FBgn0032470	intergenic		-30111	0.03012		7e-10	2e-09	6.3e-09	-5.91081	17.8282	29.6498	-30.5966	29.5305	90.7237	-18.2537	23.6793	60.1868	-24.6858	A	T	5	166
Day avg. bout length	3	Y	2L	13076760	CG9932	FBgn0262160	intergenic		16645	0.03012		7e-10	2e-09	6.3e-09	-5.91081	17.8282	29.6498	-30.5966	29.5305	90.7237	-18.2537	23.6793	60.1868	-24.6858	A	T	5	166
Day avg. bout length	8	Y	2L	14578000	CG3473	FBgn0028913	intergenic		14274	0.03145	1e-06	4.6e-09	7e-10	1.1e-06	-8.32127	17.6869	34.3295	-29.6634	29.5708	88.8976	-18.9923	23.6289	61.6135	-21.3421	A	T	5	159
Day avg. bout length	8	Y	2L	14578000	CG42680	FBgn0261566	intergenic		-9988	0.03145	1e-06	4.6e-09	7e-10	1.1e-06	-8.32127	17.6869	34.3295	-29.6634	29.5708	88.8976	-18.9923	23.6289	61.6135	-21.3421	A	T	5	159
Day avg. bout length		N	2L	14578002	CG3473	FBgn0028913	intergenic		14276	0.03145	1e-06	4.6e-09	7e-10	1.1e-06	-8.32127	17.6869	34.3295	-29.6634	29.5708	88.8976	-18.9923	23.6289	61.6135	-21.3421	A	G	5	159
Day avg. bout length		N	2L	14578002	CG42680	FBgn0261566	intergenic		-9986	0.03145	1e-06	4.6e-09	7e-10	1.1e-06	-8.32127	17.6869	34.3295	-29.6634	29.5708	88.8976	-18.9923	23.6289	61.6135	-21.3421	A	G	5	159
Day avg. bout length		N	2R	721655	CG14464	FBgn0033000	intergenic		4215	0.04412		1.2e-08	6.2e-07	7e-10	-2.09624	18.2704	22.4629	-26.7294	29.9975	83.4564	-14.4128	24.134	52.9596	-24.6332	G	A	6	136
Day avg. bout length		N	2R	721655	Ir41a	FBgn0040849	intergenic		-115517	0.04412		1.2e-08	6.2e-07	7e-10	-2.09624	18.2704	22.4629	-26.7294	29.9975	83.4564	-14.4128	24.134	52.9596	-24.6332	G	A	6	136
Day avg. bout length	40	Y	2R	19513995	CG4019	FBgn0034885	intergenic		11726	0.02395	1.4e-07	1.5e-08	7e-10		-9.7615	17.6206	37.1436	-30.4064	29.4618	90.2746	-20.084	23.5412	63.7091	-20.6449	G	T	4	167
Day avg. bout length	40	Y	2R	19513995	retn	FBgn0004795	intergenic		-6140	0.02395	1.4e-07	1.5e-08	7e-10		-9.7615	17.6206	37.1436	-30.4064	29.4618	90.2746	-20.084	23.5412	63.7091	-20.6449	G	T	4	167
Day avg. bout length		N	X	16602282	CG13008	FBgn0030780	intergenic		-3054	0.02395		7e-10	8e-10	2.2e-08	-7.47333	17.8541	32.8008	-34.0097	29.6925	97.712	-20.7415	23.7733	65.2564	-26.5364	C	T	4	167
Day avg. bout length		N	X	16602282	CG4678	FBgn0030778	cds	CG4678:4		0.02395		7e-10	8e-10	2.2e-08	-7.47333	17.8541	32.8008	-34.0097	29.6925	97.712	-20.7415	23.7733	65.2564	-26.5364	C	T	4	167
Day avg. bout length		N	X	16602282	CG9672	FBgn0030777	intergenic		1379	0.02395		7e-10	8e-10	2.2e-08	-7.47333	17.8541	32.8008	-34.0097	29.6925	97.712	-20.7415	23.7733	65.2564	-26.5364	C	T	4	167
Day avg. bout length		N	X	21928586	CG17600	FBgn0031195	intron	CG17600-in		0.02649	6.6e-06	4.2e-09	7e-10	1e-06	-8.4811	17.917	34.8792	-32.0658	29.7681	93.8998	-20.2735	23.8425	64.3895	-23.5847	T	A	4	151
Day avg. bout length	42	Y	2R	19785052	CG5339	FBgn0034925	cds	CG5339-PA		0.03012	2e-07	1.5e-08	8e-10	9.8e-06	-8.65456	17.6126	34.9217	-27.3113	29.2587	83.8812	-17.9829	23.4356	59.4015	-18.6567	A	G	5	166
Day avg. bout length	ln_2R_NS		2R	12182581	Atg9	FBgn0034110	cds	Atg9-PA		0.06587		9e-10	3e-09	8.4e-09	-3.78558	17.5896	25.1607	-20.1152	28.2685	68.4989	-11.9504	22.929	46.8298	-16.3296	A	T	11	167
Day avg. bout length	ln_2R_NS		2R	15017816	botv	FBgn0027535	intron	botv-in		0.02395		1.8e-09	1e-09	1.5e-07	-7.73758	17.7176	33.1928	-32.0996	29.3807	93.58	-19.9186	23.5491	63.3864	-24.3621	A	G	4	167
Day avg. bout length	118	Y	X	19081822	CG33253	FBgn0030992	intergenic		510	0.33929	1e-09				-3.6476	15.7191	23.0143	-6.01228	27.3	39.3245	-4.82994	21.5095	31.1694	-2.36468	C	A	57	168
Day avg. bout length	118	Y	X	19081822	Mec2	FBgn0030993	intergenic		-246	0.33929	1e-09				-3.6476	15.7191	23.0143	-6.01228	27.3	39.3245	-4.82994	21.5095	31.1694	-2.36468	C	A	57	168
Day avg. bout length		N	3R	16513738	CG4000	FBgn0038820	intergenic		10664	0.02395		1.1e-09	2.8e-09	1.3e-08	-6.67933	17.8745	31.2332	-33.5375	29.8765	96.9514	-20.1084	23.8755	64.0923	-26.8581	C	T	4	167
Day avg. bout length		N	3R	16513738	Oamb	FBgn0024944	intergenic		-1002	0.02395		1.1e-09	2.8e-09	1.3e-08	-6.67933	17.8745	31.2332	-33.5375	29.8765	96.9514	-20.1084	23.8755	64.0923	-26.8581	C	T	4	167
Day avg. bout length	122	Y	X	20514394	Cyp6v1	FBgn0031126	intergenic		-14417	0.03681		1e-08	3.3e-07	1.1e-09	-2.67779	18.0007	23.3563	-26.3719	29.5322	82.276	-14.5248	23.7665	52.8162	-23.6941	A	G	6	163
Day avg. bout length	122	Y	X	20514394	RunxA	FBgn0083981	intergenic		28890	0.03681		1e-08	3.3e-07	1.1e-09	-2.67779	18.0007	23.3563	-26.3719	29.5322	82.276	-14.5248	23.7665	52.8162	-23.6941	A	G	6	163
Day avg. bout length		N	3L	13986551	26-29-p	FBgn0250848	intergenic		-784	0.04217		2.3e-09	1.2e-09	1.7e-07	-6.13724	17.7431	30.0176	-25.2067	29.4364	79.8498	-15.672	23.5898	54.9337	-19.0694	G	T	7	166
Day avg. bout length		N	3L	13986551	CG9040	FBgn0036394	intergenic		4825	0.04217		2.3e-09	1.2e-09	1.7e-07	-6.13724	17.7431	30.0176	-25.2067	29.4364	79.8498	-15.672	23.5898	54.9337	-19.0694	G	T	7	166
Day avg. bout length		N	X	5828406	CG3726	FBgn0029824	intron	CG3726-in		0.02381		2e-09	1.2e-09	1.2e-07	-7.9311	17.8166	33.6788	-33.0689	29.805	95.9429	-20.5	23.8108	64.8108	-25.1378	G	A	4	168
Day avg. bout length	18		2L	3014621	CG17265	FBgn0031488	intron	CG17265-in		0.02532		1.6e-09	1.4e-09	1.1e-07	-6.81047	17.2946	30.9156	-29.6949	29.2834	88.6733	-18.2527	23.289	59.7944	-22.8844	T	A	4	158
Day avg. bout length		N	3R	7166136	pros	FBgn0004595	intron	pros-in		0.02395		2e-09	1.4e-09	1.1e-07	-7.80941	17.8537	33.4725	-33.1199	29.8607	96.1006	-20.4647	23.8572	64.7866	-25.3105	G	A	4	167
Day avg. bout length	ln_3R_Mo		3R	17571059	CG31343	FBgn0051343	cds	CG31343-cds		0.0241		7.2e-09	2e-07	1.4e-09	-3.58051	18.07	25.231	-32.1169	29.8767	94.1106	-17.8487	23.9733	59.6708	-28.5364	G	C	4	166
Day avg. bout length		N	X	19027377	Obp18a	FBgn0030985	intergenic		-1736	0.26347		1.5e-09	1.2e-08	3.1e-09	-1.89601	17.1711	20.9631	-11.5506	25.4228	48.5239	-6.72329	21.297	34.7435	-9.65455	T	C	44	167
Day avg. bout length		N	X	19027377	tgy	FBgn0030984	intergenic		6031	0.26347		1.5e-09	1.2e-08	3.1e-09	-1.89601	17.1711	20.9631	-11.5506	25.4228	48.5239	-6.72329	21.297	34.7435	-9.65455	T	C	44	167
Day avg. bout length		N	2L	11456779	sala	FBgn0003313	intergenic		-29410	0.04217		5.3e-09	1.1e-07	1.7e-09	-3.07531	17.8802	24.0308	-24.7096	29.4391	78.8583	-13.8925	23.6597	51.4446	-21.6343	A	G	7	166
Day avg. bout length		N	2L	11456779	salm	FBgn0261648	intergenic		11176	0.04217		5.3e-09	1.1e-07	1.7e-09	-3.07531	17.8802	24.0308	-24.7096	29.4391	78.8583	-13.8925	23.6597	51.4446	-21.6343	A	G	7	166
Day avg. bout length	44	Y	2R	4261201	CG2121	FBgn0033289	intergenic		-22697	0.03077		1.6e-08	4.8e-07	1.8e-09	-3.02075	17.7136	23.7551	-30.7594	28.9678	90.4865	-16.8901	23.3407	57.1208	-27.7386	T	A	4	130
Day avg. bout length	44	Y	2R	4261201	CG8701	FBgn0033287	intergenic		1545	0.03077		1.6e-08	4.8e-07	1.8e-09	-3.02075	17.7136	23.7551	-30.7594	28.9678	90.4865	-16.8901	23.3407	57.1208	-27.7386	T	A	4	130
Day avg. bout length	44		2R	4261201	pdm3	FBgn0261588	intron	pdm3-in		0.03077		1.6e-08	4.8e-07	1.8e-09	-3.02075	17.7136	23.7551	-30.7594	28.9678	90.4865	-16.8901	23.3407	57.1208	-27.7386	T	A	4	130
Day avg. bout length		N	3L	2301678	CG13802	FBgn0035330	intergenic		718	0.04487		2.1e-08	1e-06	1.9e-09	-1.73195	17.4903	20.9542	-21.3286	28.942	71.5992	-11.5303	23.2162	46.2767	-19.5967	T	A	7	156
Day avg. bout length		N	3L	2301678	DmsR-1	FBgn0035331	intergenic		-21015	0.04487		2.1e-08	1e-06	1.9e-09	-1.73195	17.4903	20.9542	-21.3286	28.942	71.5992	-11.5303	23.2162	46.2767	-19.5967	T	A	7	156
Day avg. bout length		N	3L	2301685	CG13802	FBgn0035330	intergenic		725	0.04487		2.1e-08	1e-06	1.9e-09	-1.73195	17.4903	20.9542	-21.3286	28.942	71.5992	-11.5303	23.2162	46.2767	-19.5967	C	A	7	156
Day avg. bout length		N	3L	2301685	DmsR-1	FBgn0035331	intergenic		-21008	0.04487		2.1e-08	1e-06	1.9e-09	-1.73195	17.4903	20.9542	-21.3286	28.942	71.5992	-11.5303	23.2162	46.2767	-19.5967	C	A	7	156
Day avg. bout length		N	3R	7164430	pros	FBgn0004595	intron	pros-in		0.02454		3.1e-09	2.1e-09	1.5e-07	-7.77245	17.9276	33.4725	-32.948	30.2047	96.1006	-20.3602	24.0661	64.7866	-25.1755	T	A	4	163
Day avg. bout length	90	Y	X	814182	CG11663	FBgn0029539	intergenic		24942	0.05389		2.2e-09	7.5e-09	1.4e-08	-4.17642	17.7892	26.142	-22.3609	29.0578	73.7797	-13.2687	23.4235	49.9608	-18.1845	C	A	9	167
Day avg. bout length	90	Y	X	814182	CG3711	FBgn0040344	intergenic		-3019	0.05389		2.2e-09	7.5e-09	1.4e-08	-4.17642	17.7892	26.142	-22.3609	29.0578	73.7797	-13.2687	23.4235	49.9608	-18.1845	C	A	9	167
Day avg. bout length		N	2L	15376638	CG15258	FBgn0032563	intergenic		15011	0.03012		2.9e-09	4.5e-08	2.3e-09	-3.90586	17.8613	25.673	-28.5275	29.1846	86.2396	-16.2167	23.5229	55.9563	-24.6216	C	T	5	166
Day avg. bout length		N	2L	15376638	wor	FBgn0001983	intergenic		-46655	0.03012		2.9e-09	4.5e-08	2.3e-09	-3.90586	17.8613	25.673	-28.5275	29.1846	86.2396	-16.2167	23.5229	55.9563	-24.6216	C	T	5	166
Day avg. bout length		N	2R	19787010	CG5591	FBgn0034926	intron	CG5591-in		0.03012	4.6e-06	1.4e-08	2.3e-09	2.9e-06	-7.72277	17.6126	33.0581	-27.4041	29.2587	84.067	-17.5635	23.4356	58.5625	-19.6814	T	C	5	166
Day avg. bout length		N	2R	19788433	CG5591	FBgn0034926	cds	CG5591:5		0.03012	4.6e-06	1.4e-08	2.3e-09	2.9e-06	-7.72277	17.6126	33.0581	-27.4041	29.2587	84.067	-17.5635	23.4356	58.5625	-19.6814	C	T	5	166
Day avg. bout length		N	2L	11579526	CR42743	FBgn0261707	intergenic		44979	0.03012	2.4e-09	9.4e-06	1.2e-07		-9.82127	17.5108	37.1533	-22.4005	29.828	74.6289	-16.1109	23.6694	55.8911	-12.5792	G	A	5	166
Day avg. bout length		N	2L	11579526	Mst33A	FBgn0028412	intergenic		-5907	0.03012	2.4e-09	9.4e-06	1.2e-07		-9.82127	17.5108	37.1533	-22.4005	29.828	74.6289	-16.1109	23.6694	55.8911	-12.5792	G	A	5	166
Day avg. bout length	49	Y	2R	6525195	CG11883	FBgn0033538	cds	CG11883-cds		0.04848	2.6e-07	4.8e-08	2.5e-09		-6.88558	17.4613	31.2325	-21.152	28.8216	71.1256	-14.0188	23.1414	51.179	-14.2664	G	A	8	165
Day avg. bout length		N	3L	18118538	CG42853	FBgn0262100	intergenic		3449	0.03727		2.6e-09	2.5e-09	8.1e-08	-6.1069	17.9443	30.1581	-27.3382	29.7076	84.3841	-16.7226	23.826	57.2711	-21.2313	G	A	6	161
Day avg. bout length		N	3L	18118538	Cyp312a1	FBgn0036778	intergenic		-4662	0.03727		2.6e-09	2.5e-09	8.1e-08	-6.1069	17.9443	30.1581	-27.3382	29.7076	84.3841	-16.7226	23.826	57.2711	-21.2313	G	A	6	161
Day avg. bout length		N	X	17754653	Arp8	FBgn0030877	cds	Arp8:2		0.04082		5.9e-09	2.5e-09	3.6e-07	-6.34897	17.774	30.472	-27.1886	29.207	83.5843	-16.7688	23.4905	57.0281	-20.8396	C	G	6	147
Day avg. bout length		N	X	20916509	CG1753	FBgn0031148	intron	CG1753-in		0.05952		2.5e-09	1.3e-08	8.8e-09	-3.68595	17.7554	25.1273	-21.1806	28.8582	71.2193	-12.4332	23.3068	48.1733	-17.4946	T	A	10	168
Day avg. bout length		N	X	20916510	CG1753	FBgn0031148	intron	CG1753-in		0.05952		2.5e-09	1.3e-08	8.8e-09	-3.68595	17.7554	25.1273	-21.1806	28.8582	71.2193	-12.4332	23.3068	48.1733	-17.4946	A	T	10	168
Day avg. bout length		N	X	7339569	CG11368	FBgn0040923	intergenic		-6672	0.03205		5e-07		2.6e-09	0.186426	17.6743	17.3015	-22.6079	29.5398	74.7555	-11.2107	23.607	46.0285	-22.7943	T	A	5	156
Day avg. bout length		N	X	7339569	CG32726	FBgn0052726	intergenic		19793	0.03205		5e-07		2.6e-09	0.186426	17.6743	17.3015	-22.6079	29.5398	74.7555	-11.2107	23.607	46.0285	-22.7943	T	A	5	156
Day avg. bout length		N	2L	13748331	mir-968	FBgn0262332	intergenic		492	0.04217		2.8e-09	2.7e-08	3.6e-09	-3.79821	17.9609	25.5573	-25.0964	29.4313	79.6241	-14.4473	23.6961	52.5907	-21.2982	C	T	7	166
Day avg. bout length		N	2L	13748331	TM9SF4	FBgn0028541	intergenic		-22756	0.04217		2.8e-09	2.7e-08	3.6e-09	-3.79821	17.9609	25.5573	-25.0964	29.4313	79.6241	-14.4473	23.6961	52.5907	-21.2982	C	T	7	166
Day avg. bout length	97	Y	X	16654580	if	FBgn0001250	intron	if-in		0.0479		3e-09	7.1e-09	3e-08	-4.65257	17.716	27.0211	-23.4967	29.1407	76.1341	-14.0746	23.4283	51.5776	-18.8442	G	A	8	167
Day avg. bout length	160		3L	9206910	CG4476	FBgn0035969	cds	CG4476:4		0.02381	7.8e-06	1.3e-08	3.2e-09	1.6e-06	-8.49748	17.7896	34.7845	-31.5095	29.8793	92.8982	-20.0035	23.8344	63.8414	-23.012	G	A	4	168
Day avg. bout length	127	Y	X	20800123	CG11227	FBgn0031139	intergenic		-1738	0.03571		5.8e-09	3.5e-09	2.9e-07	-6.36313	17.7397	30.466	-26.4445	29.4908	82.3799	-16.4038	23.6153	56.4229	-20.0814	C	G	6	168
Day avg. bout length	127	Y	X	20800123	CG42707	FBgn0261624	intergenic		46470	0.03571		5.8e-09	3.5e-09	2.9e-07	-6.36313	17.7397	30.466	-26.4445	29.4908	82.3799	-16.4038	23.6153	56.4229	-20.0814	C	G	6	168
Day avg. bout length	90		X	797615	CG11663	FBgn0029539	intergenic		8375	0.05556		3.6e-09	1.2e-08	2e-08	-4.12794	17.8861	26.142	-22.2965	29.1866	73.7797	-13.2122	23.5364	49.9608	-18.1686	C	T	9	162
Day avg. bout length	90		X	797615	CG14632	FBgn0029538	intron	CG14632-in		0.05556		3.6e-09	1.2e-08	2e-08	-4.12794	17.8861	26.142	-22.2965	29.1866	73.7797	-13.2122	23.5364	49.9608	-18.1686	C	T	9	162
Day avg. bout length	90		X	797615	CG3711	FBgn0040344	intergenic		-19586	0.05556		3.6e-09	1.2e-08	2e-08	-4.12794	17.8861	26.142	-22.2965	29.1866	73.7797	-13.2122	23.5364	49.9608	-18.1686	C	T	9	162
Day avg. bout length		N	2R	8467490	Sin3A	FBgn0022764	cds	Sin3A:7		0.0479	7.6e-07	5.3e-08	4e-09		-6.59491	17.4564	30.6462	-20.9724	28.9091	70.8539	-13.7837	23.1827	50.7501	-14.3775	G	C	8	167
Day avg. bout length		N	X	4638936	CG15472	FBgn0029724	intergenic		-24202	0.02439		9.6e-09	4.3e-09	5.7e-07	-8.06759	17.6417	33.7769	-31.9198	29.8935	93.7331	-19.9937	23.7676	63.755	-23.8522	T	C	4	164
Day avg. bout length		N	X	4638936	Proc-R	FBgn0029723	intergenic		15409	0.02439		9.6e-09	4.3e-09	5.7e-07	-8.06759	17.6417	33.7769	-31.9198	29.8935	93.7331	-19.9937	23.7676	63.755	-23.8522	T	C	4	164
Day avg. bout length	99	Y	X	16857853	CG9086	FBgn0030809	intron	CG9086-in		0.02976		4.3e-09	5.2e-09	9.9e-08	-6.37438	17.8148	30.5636	-29.0954	29.6478	87.8387	-17.7349	23.7313	59.2011	-22.721	T	A	5	168
Day avg. bout length		N	2L	16877446	CG31781	FBgn0051781	intron	CG31781-in		0.04242	7e-06	2e-08	4.4e-09	2.5e-06	-6.54961	17.7157	30.8149	-23.879	29.6084	77.3664	-15.2143	23.6621	54.0907	-17.3294	T	G	7	165
Day avg. bout length		N	3L	2483685	CG1146	FBgn0035346	intergenic		-5134	0.02837		4.5e-08	2.2e-06	4.6e-09	-1.59198	17.1486	20.3326	-26.5286	28.6935	81.7507	-14.0603	22.9211	51.0416	-24.9366	A	T	4	141
Day avg. bout length		N	3L	2483685	CG33232	FBgn0035347	intron	CG33232-in		0.02837		4.5e-08	2.2e-06	4.6e-09	-1.59198	17.1486	20.3326	-26.5286	28.6935	81.7507	-14.0603	22.9211	51.0416	-24.9366	A	T	4	141
Day avg. bout length		N	3L	2483685	Cyp4d20	FBgn0035344	intergenic		5192	0.02837		4.5e-08	2.2e-06	4.6e-09	-1.59198	17.1486	20.3326	-26.5286	28.6935	81.7507	-14.0603	22.9211	51.0416	-24.9366	A	T	4	141
Day avg. bout length	127		X	20800156	CG11227	FBgn0031139	intergenic		-1705	0.03636		7.3e-09	4.6e-09	3.4e-07	-6.35112	17.7637	30.466	-26.4549	29.4701	82.3799	-16.403	23.6169	56.4229	-20.1038	G	A	6	165
Day avg. bout length	127		X	20800156	CG42707	FBgn0261624	intergenic		46503	0.03636		7.3e-09	4.6e-09	3.4e-07	-6.35112	17.7637	30.466	-26.4549	29.4701	82.3799	-16.403	23.6169	56.4229	-20.1038	G	A	6	165
Day avg. bout length		N	2R	10410557	CG30197	FBgn0050197	intergenic		8057	0.07975		1.2e-07	5.2e-06	4.7e-09	-1.09731	18.1511	20.3457	-16.9945	28.7291	62.718	-9.04589	23.4401	41.5319	-15.8972	G	T	13	163
Day avg. bout length		N	2R	10410557	ttv	FBgn0020245	intergenic		-3519	0.07975		1.2e-07	5.2e-06	4.7e-09	-1.09731	18.1511	20.3457	-16.9945	28.7291	62.718	-9.04589	23.4401	41.5319	-15.8972	G	T	13	163
Day avg. bout length		N	2L	11579551	CR42743	FBgn0261707	intergenic		45004	0.02976	4.9e-09		1.7e-07		-9.77034	17.6127	37.1533	-22.2879	30.0531	74.6289	-16.0291	23.8329	55.8911	-12.5176	A	G	5	168
Day avg. bout length		N	2L	11579551	Mst33A	FBgn0028412	intergenic		-5882	0.02976	4.9e-09		1.7e-07		-9.77034	17.6127	37.1533	-22.2879	30.0531	74.6289	-16.0291	23.8329	55.8911	-12.5176	A	G	5	168
Day avg. bout length	144	Y	X	3935475	CG32790	FBgn0262973	intergenic		-36433	0.03681	2.2e-06	3.6e-08	4.9e-09	6.8e-06	-7.40744	17.8162	32.6311	-25.3665	29.7925	80.5254	-16.387	23.8043	56.5783	-17.959	C	A	6	163
Day avg. bout length	144	Y	X	3935475	CG6414	FBgn0029690	intergenic		70094	0.03681	2.2e-06	3.6e-08	4.9e-09	6.8e-06	-7.40744	17.8162	32.6311	-25.3665	29.7925	80.5254	-16.387	23.8043	56.5783	-17.959	C	A	6	163
Day avg. bout length		N	2L	11579709	CR42743	FBgn0261707	intergenic		45162	0.02994	5.1e-09		1.9e-07		-9.74267	17.668	37.1533	-22.251	30.1269	74.6289	-15.9969	23.8974	55.8911	-12.5084	T	A	5	167
Day avg. bout length		N	2L	11579709	Mst33A	FBgn0028412	intergenic		-5724	0.02994	5.1e-09		1.9e-07		-9.74267	17.668	37.1533	-22.251	30.1269	74.6289	-15.9969	23.8974	55.8911	-12.5084	T	A	5	167
Day avg. bout length		N	2R	8465063	Sin3A	FBgn0022764	3'UTR	Sin3A-u3		0.0479	8.1e-07	6.8e-08	5.1e-09		-6.58075	17.4578	30.6193	-20.8176	28.9239	70.559	-13.6992	23.1908	50.5891	-14.2368	G	C	8	167
Day avg. bout length	124	Y	X	20774248	CG11227	FBgn0031139	intergenic		-27613	0.04762	1.7e-06	4.3e-08	5.2e-09	8.8e-06	-6.4878	17.5763	30.5519	-21.8067	29.3029	72.9163	-14.1472	23.4396	51.7341	-15.3189	T	C	8	168
Day avg. bout length	124	Y	X	20774248	CG42707	FBgn0261624	intergenic		20595	0.04762	1.7e-06	4.3e-08	5.2e-09	8.8e-06	-6.4878	17.5763	30.5519	-21.8067	29.3029	72.9163	-14.1472	23.4396	51.7341	-15.3189	T	C	8	168
Day avg. bout length		N	X	17780894	CG12985	FBgn0030881	intergenic		1623	0.02994		7e-09	5.3e-09	2.6e-07	-6.72792	17.815	31.2708	-28.814	29.6727	87.3008	-17.771	23.7438	59.2858	-22.0861	A	C	5	167
Day avg. bout length		N	X	17780894	CG6788	FBgn0030880	intergenic		-1316	0.02994		7e-09	5.3e-09	2.6e-07	-6.72792	17.815	31.2708	-28.814	29.6727	87.3008	-17.771	23.7438	59.2858	-22.0861	A	C	5	167
Day avg. bout length		N	X	17780894	mnb	FBgn0259168	5'UTR	mnb-u5		0.02994		7e-09	5.3e-09	2.6e-07	-6.72792	17.815	31.2708	-28.814	29.6727	87.3008	-17.771	23.7438	59.2858	-22.0861	A	C	5	167
Day avg. bout length	18		2L	1721830	CG18317	FBgn0031359	intron	CG18317-in		0.02994		4.8e-08	1.6e-06	5.4e-09	-2.31423	17.9497	22.5781	-26.3586	29.34	82.0573	-14.3364	23.6449	52.3177	-24.0444	A	G	5	167
Day avg. bout length		N	X	14615762	CG15890	FBgn0030576	intergenic		-35798	0.02976	2.3e-06	4e-08	5.5e-09	7.3e-06	-8.02665	17.7164	33.7698	-27.3878	29.7495	84.525	-17.7072	23.733	59.1474	-19.3611	T	A	5	168
Day avg. bout length		N	X	14615762	CG32595	FBgn0052595	intergenic		2787	0.02976	2.3e-06	4e-08	5.5e-09	7.3e-06	-8.02665	17.7164	33.7698	-27.3878	29.7495	84.525	-17.7072	23.733	59.1474	-19.3611	T	A	5	168
Day avg. bout length		N	X	14615762	NetB	FBgn0015774	intron	NetB-in		0.02976	2.3e-06	4e-08	5.5e-09	7.3e-06	-8.02665	17.7164	33.7698	-27.3878	29.7495	84.525	-17.7072	23.733	59.1474	-19.3611	T	A	5	168
Day avg. bout length	146		X	5612581	CG32758	FBgn0052758	intergenic		-1187	0.03571		1.9e-08	3.4e-07	5.7e-09	-3.06075	17.9756	24.0971	-25.6237	29.5495	80.7969	-14.3422	23.7625	52.447	-22.5629	C	A	6	168
Day avg. bout length	146		X	5612581	CG33080	FBgn0053080	intergenic		770	0.03571		1.9e-08	3.4e-07	5.7e-09	-3.06075	17.9756	24.0971	-25.6237	29.5495	80.7969	-14.3422	23.7625	52.447	-22.5629	C	A	6	168
Day avg. bout length	59	Y	3L	14423156	bbg	FBgn0087007	intron	bbg-in		0.02649	3.9e-07	8.9e-08	6e-09		-9.78874	17.7466	37.3241	-30.7806	30.3489	91.9101	-20.2847	24.0478	64.6171	-20.9919	A	C	4	151
Day avg. bout length		N	X	5642143	CG4078	FBgn0029798	cds	CG4078-cds		0.05357		9.6e-08	3.3e-06	6.2e-09	-1.57783	18.0252	21.1808	-20.127	29.2233	69.4773	-10.8524	23.6242	45.3291	-18.5492	G	A	9	168
Day avg. bout length	134	Y	X	21951387	Cda4	FBgn0052499	intergenic		-34079	0.02395	2.5e-06	4.3e-08	6.2e-09	7.4e-06	-8.93199	17.7422	35.6062	-30.5384	29.9429	91.0198	-19.7352	23.8426	63.313	-21.6065	A	G	4	167
Day avg. bout length	134	Y	X	21951387	CG17601	FBgn0031197	intergenic		1495	0.02395	2.5e-06	4.3e-08	6.2e-09	7.4e-06	-8.93199	17.7422	35.6062	-30.5384	29.9429	91.0198	-19.7352	23.8426	63.313	-21.6065	A	G	4	167
Day avg. bout length	134		X	21951402	Cda4	FBgn0052499	intergenic		-34064	0.02395	2.5e-06	4.3e-08	6.2e-09	7.4e-06	-8.93199	17.7422	35.6062	-30.5384	29.9429	91.0198	-19.7352	23.8426	63.313	-21.6065	T	G	4	167
Day avg. bout length	134		X	21951402	CG17601	FBgn0031197	intergenic		1510	0.02395	2.5e-06	4.3e-08	6.2e-09	7.4e-06	-8.93199	17.7422	35.6062	-30.5384	29.9429	91.0198	-19.7352	23.8426	63.313	-21.6065	T	G	4	167
Day avg. bout length		N	X	21951501	Cda4	FBgn0052499	intergenic		-33965	0.02395	2.5e-06	4.3e-08	6.2e-09	7.4e-06	-8.93199	17.7422	35.6062	-30.5384	29.9429	91.0198	-19.7352	23.8426	63.313	-21.6065	G	T	4	167
Day avg. bout length		N	X	21951501	CG17601	FBgn0031197	intergenic		1609	0.02395	2.5e-06	4.3e-08	6.2e-09	7.4e-06	-8.93199	17.7422	35.6062	-30.5384	29.9429	91.0198	-19.7352	23.8426	63.313	-21.6065	G	T	4	167
Day avg. bout length	111	Y	X	17988644	RhoGAP16F	FBgn0030893	5'UTR	RhoGAP16F-u5		0.04192		9.2e-09	6.3e-09	3.6e-07	-5.76881	17.6903	29.2279	-24.3254	29.3734	78.0242	-15.0471	23.5319	53.6261	-18.5566	G	A	7	167
Day avg. bout length	118		X	19201268	CG8051	FBgn0031012	intron	CG8051-in		0.07362	1.5e-06	5.6e-08	6.3e-09		-5.45944	17.4499	28.3688	-18.0629	29.0413	65.1672	-11.7612	23.2456	46.768	-12.6035	C	A	12	163
Day avg. bout length	118		X	19201268	out	FBgn0259834	intergenic		-3793	0.07362	1.5e-06	5.6e-08	6.3e-09		-5.45944	17.4499	28.3688	-18.0629	29.0413	65.1672	-11.7612	23.2456	46.768	-12.6035	C	A	12	163
Day avg. bout length	118		X	19201268	snmRNA:763	FBgn0065084	intergenic		5362	0.07362	1.5e-06	5.6e-08	6.3e-09		-5.45944	17.4499	28.3688	-18.0629	29.0413	65.1672	-11.7612	23.2456	46.768	-12.6035	C	A	12	163
Day avg. bout length		N	3L	15032558	Sytbeta	FBgn0259235	intron	Sytbeta-in		0.04878		7.5e-09	6.7e-09	2.1e-07	-5.22053	17.6204	28.0615	-23.1008	29.1254	75.327	-14.1607	23.3729	51.6943	-17.8803	A	G	8	164
Day avg. bout length	59		3L	15032558	CG32148	FBgn0047338	intergenic		15334	0.04878		7.5e-09	6.7e-09	2.1e-07	-5.22053	17.6204	28.0615	-23.1008	29.1254	75.327	-14.1607	23.3729	51.6943	-17.8803	A	G	8	164
Day avg. bout length	59		3L	15032558	Rpn12R	FBgn0036465	intergenic		-2168	0.04878		7.5e-09	6.7e-09	2.1e-07	-5.22053	17.6204	28.0615	-23.1008	29.1254	75.327	-14.1607	23.3729	51.6943	-17.8803	A	G	8	164
Day avg. bout length		N	3L	15032560	CG32148	FBgn0047338	intergenic		15336	0.04878		7.5e-09	6.7e-09	2.1e-07	-5.22053	17.6204	28.0615	-23.1008	29.1254	75.327	-14.1607	23.3729	51.6943	-17.8803	A	T	8	164
Day avg. bout length		N	3L	15032560	Rpn12R	FBgn0036465	intergenic		-2166	0.04878		7.5e-09	6.7e-09	2.1e-07	-5.22053	17.6204	28.0615	-23.1008	29.1254	75.327	-14.1607	23.3729	51.6943	-17.8803	A	T	8	164
Day avg. bout length		N	3L	15032560	Sytbeta	FBgn0259235	intron	Sytbeta-in		0.04878		7.5e-09	6.7e-09	2.1e-07	-5.22053	17.6204	28.0615	-23.1008	29.1254	75.327	-14.1607	23.3729	51.6943	-17.8803	A	T	8	164
Day avg. bout length		N	X	17243862	B-H1	FBgn0011758	intergenic		-47672	0.10494		6.7e-09	9.2e-09	1.2e-07	-3.50323	17.6244	24.6308	-16.3925	28.1936	60.9787	-9.94788	22.909	42.8048	-12.8893	A	G	17	162
Day avg. bout length		N	X	17243862	B-H2	FBgn0004854	intergenic		25667	0.10494		6.7e-09	9.2e-09	1.2e-07	-3.50323	17.6244	24.6308	-16.3925	28.1936	60.9787	-9.94788	22.909	42.8048	-12.8893	A	G	17	162
Day avg. bout length		N	X	21951513	Cda4	FBgn0052499	intergenic		-33953	0.0241	2.8e-06	4.8e-08	6.9e-09	7.9e-06	-8.9212	17.7638	35.6062	-30.5334	29.953	91.0198	-19.7273	23.8584	63.313	-21.6122	G	A	4	166
Day avg. bout length		N	X	21951513	CG17601	FBgn0031197	intergenic		1621	0.0241	2.8e-06	4.8e-08	6.9e-09	7.9e-06	-8.9212	17.7638	35.6062	-30.5334	29.953	91.0198	-19.7273	23.8584	63.313	-21.6122	G	A	4	166
Day avg. bout length		N	3L	22845956	CG32462	FBgn0052462	cds	CG32462-PA		0.02424		7.1e-09	1.2e-08	9.2e-08	-6.65142	17.9584	31.2612	-32.1718	29.9515	94.2951	-19.4116	23.9549	62.7782	-25.5204	C	T	4	165
Day avg. bout length		N	2L	13032161	CG9932	FBgn0262160	intron	CG9932-in		0.02395		1e-08	7.3e-09	4.1e-07	-7.51914	17.8091	32.8474	-31.2116	29.5449	91.9682	-19.3654	23.677	62.4078	-23.6925	C	T	4	167
Day avg. bout length		N	2R	8177210	CG42700	FBgn0261611	intron	CG42700-in		0.02395		7.3e-09	8.2e-08	7.8e-09	-4.42757	17.8762	26.7313	-30.966	29.435	91.367	-17.6968	23.6556	59.0492	-26.5385	T	A	4	167
Day avg. bout length	18		2L	1721876	CG18317	FBgn0031359	intron	CG18317-in		0.03086		6.4e-08	2e-06	7.4e-09	-2.29975	17.9786	22.5781	-26.3002	29.4568	82.0573	-14.3	23.7177	52.3177	-24.0005	T	C	5	162
Day avg. bout length		N	3L	2268445	obst-I	FBgn0052304	cds	obst-I-PA		0.02395		1.3e-08	7.4e-09	6.2e-07	-7.68228	17.8512	33.2158	-31.5438	29.9569	93.0444	-19.613	23.9041	63.1301	-23.8615	G	A	4	167
Day avg. bout length		N	X	3799225	CG42541	FBgn0260658	intron	CG42541-in		0.02976		7.6e-09	1.1e-08	1.2e-07	-6.11152	17.8304	30.0535	-28.6745	29.6729	87.0219	-17.393	23.7517	58.5377	-22.563	G	A	5	168
Day avg. bout length		N	X	4732741	CG12681	FBgn0029730	intergenic		-36962	0.02381		7.7e-09	1.6e-08	7.7e-08	-6.43448	17.8878	30.7568	-31.9523	29.8582	93.7628	-19.1934	23.873	62.2598	-25.5178	C	T	4	168
Day avg. bout length		N	X	4732741	CG12682	FBgn0029729	intergenic		11875	0.02381		7.7e-09	1.6e-08	7.7e-08	-6.43448	17.8878	30.7568	-31.9523	29.8582	93.7628	-19.1934	23.873	62.2598	-25.5178	C	T	4	168
Day avg. bout length	ln_2R_NS		2R	13852786	dpr13	FBgn0034286	intergenic		-9836	0.02439		7.9e-09	9.7e-09	1.8e-07	-6.73589	17.7299	31.2016	-31.1251	29.2739	91.5241	-18.9305	23.5019	61.3629	-24.3892	A	G	4	164
Day avg. bout length	ln_2R_NS		2R	13852786	PpY-55A	FBgn0003140	intergenic		8711	0.02439		7.9e-09	9.7e-09	1.8e-07	-6.73589	17.7299	31.2016	-31.1251	29.2739	91.5241	-18.9305	23.5019	61.3629	-24.3892	A	G	4	164
Day avg. bout length		N	X	16903310	CG9059	FBgn0030810	intron	CG9059-in		0.09023	1e-06	8.4e-08	7.9e-09		-5.28286	17.2558	27.8215	-18.0106	27.9401	63.9614	-11.6468	22.5979	45.8914	-12.7278	T	G	12	133
Day avg. bout length		N	X	6280465	CG33664	FBgn0053664	intergenic		1595	0.02381		8.1e-09	1.8e-08	7e-08	-6.30771	17.8939	30.5093	-31.9079	29.8603	93.676	-19.1078	23.8771	62.0927	-25.6002	G	A	4	168
Day avg. bout length		N	X	6280465	CG33669	FBgn0053669	intergenic		-13023	0.02381		8.1e-09	1.8e-08	7e-08	-6.30771	17.8939	30.5093	-31.9079	29.8603	93.676	-19.1078	23.8771	62.0927	-25.6002	G	A	4	168
Day avg. bout length		N	X	6281651	CG33664	FBgn0053664	intergenic		2781	0.02381		8.1e-09	1.8e-08	7e-08	-6.30771	17.8939	30.5093	-31.9079	29.8603	93.676	-19.1078	23.8771	62.0927	-25.6002	T	C	4	168
Day avg. bout length		N	X	6281651	CG33669	FBgn0053669	intergenic		-11837	0.02381		8.1e-09	1.8e-08	7e-08	-6.30771	17.8939	30.5093	-31.9079	29.8603	93.676	-19.1078	23.8771	62.0927	-25.6002	T	C	4	168
Day avg. bout length		N	X	5601398	CG4096	FBgn0029791	intron	CG4096-in		0.07229		8.3e-08	2.3e-06	8.4e-09	-1.59414	17.9942	21.1824	-17.702	29.0555	64.4596	-9.64808	23.5249	42.821	-16.1079	C	T	12	166
Day avg. bout length		N	X	6528703	pigs	FBgn0029881	intron	pigs-in		0.05952	8.5e-06	3.8e-08	8.5e-09	4.2e-06	-5.45187	17.5452	28.4489	-19.6995	29.0345	68.4336	-12.5757	23.2899	48.4413	-14.2477	G	A	10	168
Day avg. bout length	118		X	19065270	pncr004:X	FBgn0047095	cds	pncr004:X:2		0.02395		8.5e-09	1.7e-08	8.5e-08	-6.44536	17.8661	30.7568	-31.9586	29.8456	93.7628	-19.202	23.8558	62.2598	-25.5133	C	T	4	167
Day avg. bout length		N	X	5884962	CG5966	FBgn0029831	cds	CG5966:2		0.0241		1.1e-08	9.5e-09	3.2e-07	-6.99061	17.8051	31.7863	-31.052	29.6113	91.7154	-19.0213	23.7082	61.7509	-24.0614	T	G	4	166
Day avg. bout length	118		X	19065421	pncr004:X	FBgn0047095	intron	pncr004:X-in		0.0241		9.5e-09	1.9e-08	9.4e-08	-6.45882	17.8391	30.7568	-31.9499	29.863	93.7628	-19.2044	23.8511	62.2598	-25.4911	T	A	4	166
Day avg. bout length	25	Y	2L	8466743	d	FBgn0262029	intergenic		-87	0.02532		1.3e-07	5.2e-06	9.6e-09	-1.81506	17.5476	21.1777	-26.3408	29.4533	82.1348	-14.0779	23.5004	51.6562	-24.5257	A	T	4	158
Day avg. bout length	25	Y	2L	8466743	fu2	FBgn0029173	intergenic		214	0.02532		1.3e-07	5.2e-06	9.6e-09	-1.81506	17.5476	21.1777	-26.3408	29.4533	82.1348	-14.0779	23.5004	51.6562	-24.5257	A	T	4	158
Day avg. bout length		N	2L	8467265	d	FBgn0262029	intron	d-in		0.02532		1.3e-07	5.2e-06	9.6e-09	-1.81506	17.5476	21.1777	-26.3408	29.4533	82.1348	-14.0779	23.5004	51.6562	-24.5257	G	C	4	158
Day avg. bout length		N	3L	14493992	bbg	FBgn0087007	intron	bbg-in		0.05455	6e-08	2.9e-07	9.7e-09		-6.87125	17.5867	31.3292	-19.5066	29.5384	68.5515	-13.1889	23.5626	49.9404	-12.6353	T	C	9	165
Day avg. bout length	61	Y	3L	14494082	bbg	FBgn0087007	intron	bbg-in		0.04321	9.8e-09	9.2e-07	1.8e-08		-8.18345	17.558	33.9249	-21.1881	29.7531	72.1293	-14.6858	23.6555	53.0271	-13.0047	A	T	7	162
Day avg. bout length	98	Y	X	1680978	Adar	FBgn0026086	3'UTR	Adar-u3		0.03067		3.8e-08	9.8e-09	3.4e-06	-7.37479	17.8598	32.6093	-27.6122	29.8362	85.0606	-17.4935	23.848	58.835	-20.2374	T	C	5	163
Day avg. bout length		N	2L	14577997	CG3473	FBgn0028913	intergenic		14271	0.03727	2.5e-06	7.3e-08	1e-08		-7.33113	17.6592	32.3215	-25.0154	29.5621	79.593	-16.1733	23.6107	55.9572	-17.6843	T	C	6	161
Day avg. bout length		N	2L	14577997	CG42680	FBgn0261566	intergenic		-9991	0.03727	2.5e-06	7.3e-08	1e-08		-7.33113	17.6592	32.3215	-25.0154	29.5621	79.593	-16.1733	23.6107	55.9572	-17.6843	T	C	6	161
Day avg. bout length	29	Y	2R	10465778	CG12869	FBgn0033943	intergenic		-12930	0.02395		2.4e-08	1e-08	1.7e-06	-7.6221	17.7231	32.9673	-29.9782	29.4823	89.4387	-18.8002	23.6027	61.203	-22.3561	G	T	4	167
Day avg. bout length	29	Y	2R	10465778	LamC	FBgn0010397	intergenic		2471	0.02395		2.4e-08	1e-08	1.7e-06	-7.6221	17.7231	32.9673	-29.9782	29.4823	89.4387	-18.8002	23.6027	61.203	-22.3561	G	T	4	167
Day avg. bout length	29	Y	2R	10465778	ttv	FBgn0020245	intron	ttv-in		0.02395		2.4e-08	1e-08	1.7e-06	-7.6221	17.7231	32.9673	-29.9782	29.4823	89.4387	-18.8002	23.6027	61.203	-22.3561	G	T	4	167
Day avg. bout length	23	Y	2L	579285	Pph13	FBgn0023489	3'UTR	Pph13-u3		0.04242		1.1e-08	1.3e-08	2.1e-07	-5.36261	17.759	28.4842	-24.312	29.3064	77.9304	-14.8373	23.5327	53.2073	-18.9494	T	C	7	165
Day avg. bout length		N	3R	11220614	CG43073	FBgn0262483	intron	CG43073-in		0.03012		1.1e-08	1.3e-08	2e-07	-6.2497	17.8595	30.3589	-28.5636	29.6191	86.7464	-17.4067	23.7393	58.5527	-22.3139	G	T	5	166
Day avg. bout length		N	3R	11220614	CG6125	FBgn0038337	intergenic		-7912	0.03012		1.1e-08	1.3e-08	2e-07	-6.2497	17.8595	30.3589	-28.5636	29.6191	86.7464	-17.4067	23.7393	58.5527	-22.3139	G	T	5	166
Day avg. bout length		N	3R	11220614	h-cup	FBgn0038334	intergenic		11941	0.03012		1.1e-08	1.3e-08	2e-07	-6.2497	17.8595	30.3589	-28.5636	29.6191	86.7464	-17.4067	23.7393	58.5527	-22.3139	G	T	5	166
Day avg. bout length	90		X	809986	CG11663	FBgn0029539	intergenic		20746	0.06061		1.1e-08	9.9e-08	1.1e-08	-3.33657	17.9211	24.5943	-19.668	28.7296	68.0656	-11.5023	23.3254	46.3299	-16.3314	T	A	10	165
Day avg. bout length	90		X	809986	CG3711	FBgn0040344	intergenic		-7215	0.06061		1.1e-08	9.9e-08	1.1e-08	-3.33657	17.9211	24.5943	-19.668	28.7296	68.0656	-11.5023	23.3254	46.3299	-16.3314	T	A	10	165
Day avg. bout length	148	Y	X	5702463	Cpr5C	FBgn0029811	intergenic		3086	0.02395		1.1e-08	1.3e-08	2.1e-07	-6.91791	17.9134	31.7492	-31.7076	29.9704	93.3857	-19.3128	23.9419	62.5674	-24.7897	T	C	4	167
Day avg. bout length	148		X	5702463	Prosbeta2R1	FBgn0029812	intergenic		-573	0.02395		1.1e-08	1.3e-08	2.1e-07	-6.91791	17.9134	31.7492	-31.7076	29.9704	93.3857	-19.3128	23.9419	62.5674	-24.7897	T	C	4	167
Day avg. bout length	127		X	20813947	Npc1b	FBgn0031140	intergenic		3539	0.02381		1.2e-08	1.1e-08	3.5e-07	-7.2499	17.849	32.3488	-31.5469	29.8775	92.9713	-19.3984	23.8632	62.6601	-24.297	G	A	4	168
Day avg. bout length	127		X	20813947	Ser6	FBgn0011834	intergenic		-19683	0.02381		1.2e-08	1.1e-08	3.5e-07	-7.2499	17.849	32.3488	-31.5469	29.8775	92.9713	-19.3984	23.8632	62.6601	-24.297	G	A	4	168
Day avg. bout length		N	2R	4079411	CG14756	FBgn0033275	intergenic		-12982	0.03425		1.2e-08	1e-07	2.6e-08	-4.03993	17.5	25.5799	-25.5985	29.0906	80.2876	-14.8192	23.2953	52.9338	-21.5586	T	C	5	146
Day avg. bout length		N	2R	4079411	CG14757	FBgn0033274	intergenic		18293	0.03425		1.2e-08	1e-07	2.6e-08	-4.03993	17.5	25.5799	-25.5985	29.0906	80.2876	-14.8192	23.2953	52.9338	-21.5586	T	C	5	146
Day avg. bout length		N	2R	18331794	CG10384	FBgn0034731	intergenic		-22200	0.02685	5e-07	2.3e-07	1.2e-08		-8.89038	17.0801	34.8609	-25.9598	29.2347	81.1542	-17.4251	23.1574	58.0075	-17.0694	G	T	4	149
Day avg. bout length		N	2R	18331794	ppk12	FBgn0034730	intergenic		14705	0.02685	5e-07	2.3e-07	1.2e-08		-8.89038	17.0801	34.8609	-25.9598	29.2347	81.1542	-17.4251	23.1574	58.0075	-17.0694	G	T	4	149
Day avg. bout length		N	3R	9717365	E5	FBgn0008646	intergenic		16727	0.04217	1.3e-06	1.2e-07	1.2e-08		-7.00875	17.5794	31.5969	-22.6658	29.4185	74.7501	-14.8373	23.4989	53.1735	-15.6571	G	T	7	166
Day avg. bout length		N	3R	9717365	ems	FBgn0000576	intergenic		-10216	0.04217	1.3e-06	1.2e-07	1.2e-08		-7.00875	17.5794	31.5969	-22.6658	29.4185	74.7501	-14.8373	23.4989	53.1735	-15.6571	G	T	7	166
Day avg. bout length		N	X	19972420	CG9570	FBgn0031085	intergenic		25865	0.03012	1.1e-07	2.9e-07	1.2e-08		-8.94804	17.6549	35.551	-25.8234	29.9249	81.5717	-17.3857	23.7899	58.5614	-16.8754	G	T	5	166
Day avg. bout length		N	X	19972420	fd19B	FBgn0031086	intergenic		-13216	0.03012	1.1e-07	2.9e-07	1.2e-08		-8.94804	17.6549	35.551	-25.8234	29.9249	81.5717	-17.3857	23.7899	58.5614	-16.8754	G	T	5	166
Day avg. bout length		N	2L	21674672	CG2225	FBgn0032957	intron	CG2225-in		0.02837		1.3e-08	2.6e-08	1.2e-07	-5.87495	17.5621	29.312	-31.1024	29.6624	91.8672	-18.4887	23.6122	60.5896	-25.2275	A	G	4	141
Day avg. bout length		N	2L	21242767	Hr39	FBgn0261239	intron	Hr39-in		0.02632	1.4e-08	1.4e-06	2e-08		-9.9959	17.2425	37.2343	-24.3171	29.5659	78.2001	-17.1565	23.4042	57.7172	-14.3212	C	A	4	152
Day avg. bout length		N	3L	14189273	nuf	FBgn0013718	intron	nuf-in		0.02994		4.7e-07		1.4e-08	-1.27538	18.1104	20.6612	-25.3679	29.9044	80.6401	-13.3216	24.0074	50.6507	-24.0925	C	T	5	167
Day avg. bout length		N	X	6819331	CG14431	FBgn0029922	intron	CG14431-in		0.03593		1.4e-08	1.5e-08	2.7e-07	-5.74189	17.7492	29.233	-25.9205	29.5293	81.3703	-15.8312	23.6392	55.3016	-20.1786	T	C	6	167
Day avg. bout length	22		2L	5381326	CG42850	FBgn0262097	intergenic		272	0.04242		1.5e-08	1.1e-07	1.9e-08	-3.66378	17.908	25.2355	-24.1129	29.3233	77.5492	-13.8884	23.6156	51.3924	-20.4492	G	A	7	165
Day avg. bout length	22	Y	2L	5381326	H15	FBgn0016660	intergenic		-23016	0.04242		1.5e-08	1.1e-07	1.9e-08	-3.66378	17.908	25.2355	-24.1129	29.3233	77.5492	-13.8884	23.6156	51.3924	-20.4492	G	A	7	165
Day avg. bout length	22		2L	5382359	CG42850	FBgn0262097	intergenic		1305	0.03593		1.5e-08	1.1e-07	2e-08	-3.98433	17.9193	25.888	-25.8137	29.6222	81.2495	-14.899	23.7708	53.5688	-21.8293	T	C	6	167
Day avg. bout length	22		2L	5382359	H15	FBgn0016660	intergenic		-21983	0.03593		1.5e-08	1.1e-07	2e-08	-3.98433	17.9193	25.888	-25.8137	29.6222	81.2495	-14.899	23.7708	53.5688	-21.8293	T	C	6	167
Day avg. bout length		N	3L	6366558	CG42747	FBgn0261801	intergenic		-27134	0.02381		1.5e-08	2.9e-08	1.4e-07	-6.32416	17.8931	30.5414	-31.3955	29.8847	92.6756	-18.8598	23.8889	61.6085	-25.0713	A	T	4	168
Day avg. bout length		N	3L	6366558	Sfp65A	FBgn0259969	intergenic		22629	0.02381		1.5e-08	2.9e-08	1.4e-07	-6.32416	17.8931	30.5414	-31.3955	29.8847	92.6756	-18.8598	23.8889	61.6085	-25.0713	A	T	4	168
Day avg. bout length		N	3L	6366560	CG42747	FBgn0261801	intergenic		-27132	0.02381		1.5e-08	2.9e-08	1.4e-07	-6.32416	17.8931	30.5414	-31.3955	29.8847	92.6756	-18.8598	23.8889	61.6085	-25.0713	C	G	4	168
Day avg. bout length		N	3L	6366560	Sfp65A	FBgn0259969	intergenic		22631	0.02381		1.5e-08	2.9e-08	1.4e-07	-6.32416	17.8931	30.5414	-31.3955	29.8847	92.6756	-18.8598	23.8889	61.6085	-25.0713	C	G	4	168
Day avg. bout length	83		3R	7375681	CG14708	FBgn0037910	intergenic		-4186	0.03067	9.1e-08	3.5e-07	1.5e-08		-9.03719	17.6413	35.7156	-25.677	30.3188	81.6727	-17.3571	23.98	58.6942	-16.6398	A	T	5	163
Day avg. bout length	83		3R	7375681	dpr4	FBgn0053512	intergenic		7010	0.03067	9.1e-08	3.5e-07	1.5e-08		-9.03719	17.6413	35.7156	-25.677	30.3188	81.6727	-17.3571	23.98	58.6942	-16.6398	A	T	5	163
Day avg. bout length		N	X	11581717	bif	FBgn0014133	intron	bif-in		0.03571		1.7e-06		1.5e-08	-0.0950388	18.1874	18.3775	-22.0892	29.8019	73.9804	-11.0921	23.9947	46.179	-21.9942	T	C	6	168
Day avg. bout length		N	2L	9839145	nAcRalpha-30D	FBgn0032151	intron	nAcRalpha-30D-in		0.02395		1.6e-08	3.2e-08	1.5e-07	-6.30047	17.9405	30.5414	-31.3543	29.9671	92.6756	-18.8274	23.9538	61.6085	-25.0538	G	C	4	167
Day avg. bout length		N	2L	9839177	nAcRalpha-30D	FBgn0032151	intron	nAcRalpha-30D-in		0.02395		1.6e-08	3.2e-08	1.5e-07	-6.30047	17.9405	30.5414	-31.3543	29.9671	92.6756	-18.8274	23.9538	61.6085	-25.0538	T	C	4	167
Day avg. bout length	29		2R	10431728	ttv	FBgn0020245	intron	ttv-in		0.03614	5.4e-06	8.9e-08	1.6e-08		-7.13001	17.6537	31.9137	-23.9634	29.0846	77.0114	-15.5467	23.3691	54.4625	-16.8334	T	C	6	166
Day avg. bout length		N	2R	18208275	Gp150	FBgn0013272	intron	Gp150-in		0.03012		5.8e-08	1.6e-08	5.4e-06	-7.04799	17.6048	31.7008	-26.1744	29.1824	81.5312	-16.6112	23.3936	56.616	-19.1264	T	C	5	166
Day avg. bout length	38	Y	2R	18208280	Gp150	FBgn0013272	intron	Gp150-in		0.03012		5.8e-08	1.6e-08	5.4e-06	-7.04799	17.6048	31.7008	-26.1744	29.1824	81.5312	-16.6112	23.3936	56.616	-19.1264	G	C	5	166
Day avg. bout length	159	Y	3L	8084627	CG7565	FBgn0035833	cds	CG7565-cds		0.03614		1.6e-08	1.1e-07	2.4e-08	-4.04472	17.9666	26.056	-25.7951	29.7393	81.3295	-14.9199	23.853	53.6927	-21.7503	T	C	6	166
Day avg. bout length	159	Y	3L	8084627	Ect4	FBgn0262579	intron	Ect4-in		0.03614		1.6e-08	1.1e-07	2.4e-08	-4.04472	17.9666	26.056	-25.7951	29.7393	81.3295	-14.9199	23.853	53.6927	-21.7503	T	C	6	166
Day avg. bout length		N	3L	14407571	bbg	FBgn0087007	cds	bbg:4		0.02395	1.1e-07	2.7e-07	1.6e-08		-9.98297	17.761	37.7269	-27.6794	29.5608	84.9197	-18.8312	23.6609	61.3233	-17.6965	T	C	4	167
Day avg. bout length		N	3R	10110938	trx	FBgn0003862	intron	trx-in		0.03185		4.9e-08	1.6e-08	4.4e-06	-6.3974	17.2892	30.0841	-24.3848	29.3146	78.0842	-15.3911	23.3019	54.0841	-17.9874	T	A	5	157
Day avg. bout length	129	Y	X	20973788	CG11566	FBgn0031159	intron	CG11566-in		0.03012	5.1e-07	2.4e-07	1.6e-08		-8.49711	17.7728	34.767	-25.9036	30.0643	81.8716	-17.2004	23.9186	58.3193	-17.4065	C	T	5	166
Day avg. bout length	129	Y	X	20973788	CG1503	FBgn0031157	intergenic		-2102	0.03012	5.1e-07	2.4e-07	1.6e-08		-8.49711	17.7728	34.767	-25.9036	30.0643	81.8716	-17.2004	23.9186	58.3193	-17.4065	C	T	5	166
Day avg. bout length	129	Y	X	20973788	CG15446	FBgn0031155	intergenic		555	0.03012	5.1e-07	2.4e-07	1.6e-08		-8.49711	17.7728	34.767	-25.9036	30.0643	81.8716	-17.2004	23.9186	58.3193	-17.4065	C	T	5	166
Day avg. bout length	129	Y	X	20973788	stg1	FBgn0064123	intron	stg1-in		0.03012	5.1e-07	2.4e-07	1.6e-08		-8.49711	17.7728	34.767	-25.9036	30.0643	81.8716	-17.2004	23.9186	58.3193	-17.4065	C	T	5	166
Day avg. bout length	ln_2R_NS		2R	14949923	5-HT1A	FBgn0004168	intergenic		-4741	0.04348		1.8e-08	1.8e-07	1.8e-08	-3.30054	17.966	24.5671	-23.3227	29.1282	75.7736	-13.3116	23.5471	50.1703	-20.0221	T	C	7	161
Day avg. bout length	ln_2R_NS		2R	14949923	CG15109	FBgn0034416	intergenic		1348	0.04348		1.8e-08	1.8e-07	1.8e-08	-3.30054	17.966	24.5671	-23.3227	29.1282	75.7736	-13.3116	23.5471	50.1703	-20.0221	T	C	7	161
Day avg. bout length		N	3L	19127016	fz2	FBgn0016797	intergenic		-8982	0.02395		1.4e-07	3.1e-06	1.8e-08	-2.74998	18.0967	23.5966	-29.3975	30.0919	88.8869	-16.0738	24.0943	56.2418	-26.6476	T	C	4	167
Day avg. bout length		N	3L	19127016	Spn75F	FBgn0052203	intergenic		4251	0.02395		1.4e-07	3.1e-06	1.8e-08	-2.74998	18.0967	23.5966	-29.3975	30.0919	88.8869	-16.0738	24.0943	56.2418	-26.6476	T	C	4	167
Day avg. bout length		N	3L	19131477	fz2	FBgn0016797	intergenic		-4521	0.02395		1.4e-07	3.1e-06	1.8e-08	-2.74998	18.0967	23.5966	-29.3975	30.0919	88.8869	-16.0738	24.0943	56.2418	-26.6476	G	C	4	167
Day avg. bout length		N	3L	19131477	Spn75F	FBgn0052203	intergenic		8712	0.02395		1.4e-07	3.1e-06	1.8e-08	-2.74998	18.0967	23.5966	-29.3975	30.0919	88.8869	-16.0738	24.0943	56.2418	-26.6476	G	C	4	167
Day avg. bout length		N	3L	19131528	fz2	FBgn0016797	intergenic		-4470	0.02395		1.4e-07	3.1e-06	1.8e-08	-2.74998	18.0967	23.5966	-29.3975	30.0919	88.8869	-16.0738	24.0943	56.2418	-26.6476	G	A	4	167
Day avg. bout length		N	3L	19131528	Spn75F	FBgn0052203	intergenic		8763	0.02395		1.4e-07	3.1e-06	1.8e-08	-2.74998	18.0967	23.5966	-29.3975	30.0919	88.8869	-16.0738	24.0943	56.2418	-26.6476	G	A	4	167
Day avg. bout length	83		3R	7375680	CG14708	FBgn0037910	intergenic		-4187	0.03106	8.9e-08	4.3e-07	1.8e-08		-9.04252	17.6306	35.7156	-25.6188	30.4351	81.6727	-17.3307	24.0328	58.6942	-16.5763	T	A	5	161
Day avg. bout length	83		3R	7375680	dpr4	FBgn0053512	intergenic		7009	0.03106	8.9e-08	4.3e-07	1.8e-08		-9.04252	17.6306	35.7156	-25.6188	30.4351	81.6727	-17.3307	24.0328	58.6942	-16.5763	T	A	5	161
Day avg. bout length	ln_3R_Mo		3R	24085891	CG34354	FBgn0085383	intergenic		20939	0.02424		1.8e-08	4.8e-08	1.1e-07	-5.95525	17.9983	29.9088	-31.3846	30.0658	92.835	-18.6699	24.032	61.3719	-25.4294	G	T	4	165
Day avg. bout length	ln_3R_Mo		3R	24085891	CG43125	FBgn0262588	intergenic		-2566	0.02424		1.8e-08	4.8e-08	1.1e-07	-5.95525	17.9983	29.9088	-31.3846	30.0658	92.835	-18.6699	24.032	61.3719	-25.4294	G	T	4	165
Day avg. bout length	81	Y	3R	7226896	KP78a	FBgn0026064	intergenic		48043	0.03165		2.6e-08	1.9e-08	7.9e-07	-7.08723	17.7438	31.9183	-27.1999	29.6738	84.0736	-17.1436	23.7088	57.9959	-20.1127	G	A	5	158
Day avg. bout length	81	Y	3R	7226896	mRpL40	FBgn0037892	intergenic		-6723	0.03165		2.6e-08	1.9e-08	7.9e-07	-7.08723	17.7438	31.9183	-27.1999	29.6738	84.0736	-17.1436	23.7088	57.9959	-20.1127	G	A	5	158
Day avg. bout length	ln_3R_Mo		3R	23208888	side	FBgn0016061	intron	side-in		0.02395		1.9e-08	1.9e-08	4e-07	-7.01846	17.903	31.9399	-31.2626	29.9049	92.4302	-19.1405	23.904	62.1851	-24.2442	G	A	4	167
Day avg. bout length		N	3R	25081581	CG14506	FBgn0039659	intergenic		-39881	0.03614	5.5e-06	1.2e-07	1.9e-08		-7.11622	17.726	31.9584	-24.3329	29.813	78.4788	-15.7246	23.7695	55.2186	-17.2167	T	C	6	166
Day avg. bout length		N	3R	25081581	stg	FBgn0003525	intergenic		79	0.03614	5.5e-06	1.2e-07	1.9e-08		-7.11622	17.726	31.9584	-24.3329	29.813	78.4788	-15.7246	23.7695	55.2186	-17.2167	T	C	6	166
Day avg. bout length		N	X	7006498	CR32730	FBgn0047092	intergenic		-33119	0.02976		1.4e-07	3.2e-06	1.9e-08	-2.47507	18.0469	22.997	-26.3269	29.8126	82.4665	-14.401	23.9298	52.7318	-23.8519	C	A	5	168
Day avg. bout length		N	X	7006498	fz4	FBgn0027342	intergenic		2173	0.02976		1.4e-07	3.2e-06	1.9e-08	-2.47507	18.0469	22.997	-26.3269	29.8126	82.4665	-14.401	23.9298	52.7318	-23.8519	C	A	5	168
Day avg. bout length	41	Y	2R	19527060	retn	FBgn0004795	intron	retn-in		0.02424		1e-07	2e-08		-8.18877	17.6386	34.0161	-28.7862	29.5218	87.0941	-18.4875	23.5802	60.5551	-20.5974	G	A	4	165
Day avg. bout length	41		2R	19527064	retn	FBgn0004795	intron	retn-in		0.02424		1e-07	2e-08		-8.18877	17.6386	34.0161	-28.7862	29.5218	87.0941	-18.4875	23.5802	60.5551	-20.5974	T	A	4	165
Day avg. bout length	83		3R	7375885	CG14708	FBgn0037910	intergenic		-3982	0.03614	2.5e-06	1.7e-07	2e-08		-7.34137	17.7315	32.4142	-24.0743	29.8251	77.9738	-15.7078	23.7783	55.194	-16.733	C	G	6	166
Day avg. bout length	83		3R	7375885	dpr4	FBgn0053512	intergenic		7214	0.03614	2.5e-06	1.7e-07	2e-08		-7.34137	17.7315	32.4142	-24.0743	29.8251	77.9738	-15.7078	23.7783	55.194	-16.733	C	G	6	166
Day avg. bout length		N	2R	6376939	lola	FBgn0005630	intron	lola-in		0.02667		1.9e-06		2.1e-08	-0.0317508	17.5775	17.641	-23.7915	29.0074	76.5905	-11.9116	23.2925	47.1157	-23.7598	A	T	4	150
Day avg. bout length		N	X	398632	svr	FBgn0004648	intron	svr-in		0.02381		2.1e-08	2.3e-08	3.9e-07	-6.89098	17.8661	31.648	-31.0897	29.8993	92.0786	-18.9903	23.8827	61.8633	-24.1987	A	T	4	168
Day avg. bout length		N	2R	16703893	CG15225	FBgn0034551	intergenic		22702	0.03497		2.2e-08	2.2e-08	4.4e-07	-6.08506	17.8781	30.0482	-28.6307	30.1477	87.409	-17.3579	24.0129	58.7286	-22.5456	A	C	5	143
Day avg. bout length		N	2R	16703893	insc	FBgn0011674	intergenic		-4878	0.03497		2.2e-08	2.2e-08	4.4e-07	-6.08506	17.8781	30.0482	-28.6307	30.1477	87.409	-17.3579	24.0129	58.7286	-22.5456	A	C	5	143
Day avg. bout length		N	X	3730258	CG2901	FBgn0029679	intergenic		5345	0.02976	3.2e-06	1.6e-07	2.2e-08		-7.91961	17.7228	33.562	-26.2188	29.8191	82.2567	-17.0692	23.7709	57.9094	-18.2992	G	A	5	168
Day avg. bout length		N	X	3730258	ec	FBgn0000542	5'UTR	ec-u5		0.02976	3.2e-06	1.6e-07	2.2e-08		-7.91961	17.7228	33.562	-26.2188	29.8191	82.2567	-17.0692	23.7709	57.9094	-18.2992	G	A	5	168
Day avg. bout length		N	X	3730258	roX1	FBgn0019661	intergenic		-22671	0.02976	3.2e-06	1.6e-07	2.2e-08		-7.91961	17.7228	33.562	-26.2188	29.8191	82.2567	-17.0692	23.7709	57.9094	-18.2992	G	A	5	168
Day avg. bout length		N	X	3730290	CG2901	FBgn0029679	intergenic		5377	0.02976	3.2e-06	1.6e-07	2.2e-08		-7.91961	17.7228	33.562	-26.2188	29.8191	82.2567	-17.0692	23.7709	57.9094	-18.2992	C	T	5	168
Day avg. bout length		N	X	3730290	ec	FBgn0000542	5'UTR	ec-u5		0.02976	3.2e-06	1.6e-07	2.2e-08		-7.91961	17.7228	33.562	-26.2188	29.8191	82.2567	-17.0692	23.7709	57.9094	-18.2992	C	T	5	168
Day avg. bout length		N	X	3730290	roX1	FBgn0019661	intergenic		-22639	0.02976	3.2e-06	1.6e-07	2.2e-08		-7.91961	17.7228	33.562	-26.2188	29.8191	82.2567	-17.0692	23.7709	57.9094	-18.2992	C	T	5	168
Day avg. bout length		N	2R	17875754	CG34370	FBgn0085399	cds	CG34370-PG		0.02395		1.3e-07	2.3e-08		-8.21227	17.6949	34.1194	-28.5197	29.5522	86.5916	-18.366	23.6235	60.3555	-20.3074	C	T	4	167
Day avg. bout length	40		2R	19514914	CG4019	FBgn0034885	intergenic		12645	0.0241		2.3e-08	1e-07	7.8e-08	-5.14844	17.8756	28.1725	-30.0724	29.5458	89.6906	-17.6104	23.7107	58.9316	-24.924	C	T	4	166
Day avg. bout length	40		2R	19514914	retn	FBgn0004795	intergenic		-5221	0.0241		2.3e-08	1e-07	7.8e-08	-5.14844	17.8756	28.1725	-30.0724	29.5458	89.6906	-17.6104	23.7107	58.9316	-24.924	C	T	4	166
Day avg. bout length	41		2R	19527065	retn	FBgn0004795	intron	retn-in		0.02439		1.1e-07	2.3e-08		-8.16976	17.6766	34.0161	-28.7815	29.5312	87.0941	-18.4756	23.6039	60.5551	-20.6117	C	A	4	164
Day avg. bout length		N	3R	7657464	CG6959	FBgn0037956	intron	CG6959-in		0.08805		2.3e-08	2.3e-08	4.4e-07	-3.8416	17.848	25.5312	-17.4706	28.8447	63.786	-10.6561	23.3464	44.6586	-13.629	A	T	14	159
Day avg. bout length	148		X	5646140	CG15772	FBgn0029799	intergenic		-402	0.03871		2.3e-08	3.8e-08	2.3e-07	-5.42359	17.9914	28.8385	-26.0132	29.6634	81.6899	-15.7184	23.8274	55.2642	-20.5897	A	T	6	155
Day avg. bout length	148		X	5646140	CG4078	FBgn0029798	intergenic		325	0.03871		2.3e-08	3.8e-08	2.3e-07	-5.42359	17.9914	28.8385	-26.0132	29.6634	81.6899	-15.7184	23.8274	55.2642	-20.5897	A	T	6	155
Day avg. bout length	40		2R	19515105	CG4019	FBgn0034885	intergenic		12836	0.02424		2.4e-08	1e-07	7.7e-08	-5.13256	17.9074	28.1725	-30.0923	29.506	89.6906	-17.6124	23.7067	58.9316	-24.9598	G	T	4	165
Day avg. bout length	40		2R	19515105	retn	FBgn0004795	intergenic		-5030	0.02424		2.4e-08	1e-07	7.7e-08	-5.13256	17.9074	28.1725	-30.0923	29.506	89.6906	-17.6124	23.7067	58.9316	-24.9598	G	T	4	165
Day avg. bout length		N	2L	4462975	CG15443	FBgn0031609	5'UTR	CG15443-u5		0.02395		3.4e-07	9.2e-06	2.5e-08	-2.12327	18.1457	22.3922	-28.5738	30.0883	87.2358	-15.3485	24.117	54.814	-26.4505	G	A	4	167
Day avg. bout length		N	3L	12452364	eyg	FBgn0000625	intergenic		-3768	0.0241		5e-08	5.9e-07	2.5e-08	-3.89852	18.1056	25.9026	-30.392	30.1152	90.8993	-17.1453	24.1104	58.4009	-26.4935	G	C	4	166
Day avg. bout length		N	3L	12452364	toe	FBgn0036285	intergenic		26596	0.0241		5e-08	5.9e-07	2.5e-08	-3.89852	18.1056	25.9026	-30.392	30.1152	90.8993	-17.1453	24.1104	58.4009	-26.4935	G	C	4	166
Day avg. bout length		N	3R	7657575	CG6959	FBgn0037956	intron	CG6959-in		0.08589		2.5e-08	3.4e-08	3.1e-07	-3.65324	17.6608	24.9672	-17.2854	28.6389	63.2098	-10.4693	23.1498	44.0885	-13.6322	C	T	14	163
Day avg. bout length		N	2R	10581646	CG12865	FBgn0033957	intergenic		-44578	0.05389		2.6e-08	7.7e-08	1.5e-07	-3.76431	17.6825	25.2111	-20.2558	28.7351	69.2466	-12.01	23.2088	47.2289	-16.4914	G	A	9	167
Day avg. bout length		N	2R	10581646	CG30480	FBgn0050480	intergenic		16008	0.05389		2.6e-08	7.7e-08	1.5e-07	-3.76431	17.6825	25.2111	-20.2558	28.7351	69.2466	-12.01	23.2088	47.2289	-16.4914	G	A	9	167
Day avg. bout length		N	2R	10581646	mspo	FBgn0020269	intron	mspo-in		0.05389		2.6e-08	7.7e-08	1.5e-07	-3.76431	17.6825	25.2111	-20.2558	28.7351	69.2466	-12.01	23.2088	47.2289	-16.4914	G	A	9	167
Day avg. bout length	ln_2R_NS		2R	16074725	CG11041	FBgn0034481	intergenic		40396	0.11875		7.4e-08	2.6e-08	4.2e-06	-3.81079	17.359	24.9806	-14.6284	28.1009	57.3578	-9.21962	22.7299	41.1692	-10.8177	A	T	19	160
Day avg. bout length	ln_2R_NS		2R	16074725	CG16894	FBgn0034483	intergenic		-24384	0.11875		7.4e-08	2.6e-08	4.2e-06	-3.81079	17.359	24.9806	-14.6284	28.1009	57.3578	-9.21962	22.7299	41.1692	-10.8177	A	T	19	160
Day avg. bout length		N	3L	12718337	mirr	FBgn0014343	intergenic		15094	0.02994		6.1e-08	2.6e-08	3e-06	-6.93609	17.8148	31.687	-27.0867	29.8367	84.0102	-17.0114	23.8258	57.8486	-20.1507	T	A	5	167
Day avg. bout length		N	3L	12718337	SmD1	FBgn0261933	intergenic		-8122	0.02994		6.1e-08	2.6e-08	3e-06	-6.93609	17.8148	31.687	-27.0867	29.8367	84.0102	-17.0114	23.8258	57.8486	-20.1507	T	A	5	167
Day avg. bout length	74	Y	3R	14761903	CG14290	FBgn0038662	intergenic		7507	0.0303	4.8e-06	1.8e-07	2.7e-08		-7.81472	17.7974	33.4268	-26.2782	29.9429	82.4994	-17.0465	23.8702	57.9631	-18.4635	A	G	5	165
Day avg. bout length	74	Y	3R	14761903	CG42613	FBgn0261262	intergenic		-1406	0.0303	4.8e-06	1.8e-07	2.7e-08		-7.81472	17.7974	33.4268	-26.2782	29.9429	82.4994	-17.0465	23.8702	57.9631	-18.4635	A	G	5	165
Day avg. bout length		N	X	18100349	Her	FBgn0030899	intergenic		1172	0.02976		2.7e-08	3e-08	4.8e-07	-6.13893	17.8288	30.1067	-27.6941	29.7313	85.1195	-16.9165	23.78	57.6131	-21.5552	C	T	5	168
Day avg. bout length		N	X	18100349	Him	FBgn0030900	intergenic		-3115	0.02976		2.7e-08	3e-08	4.8e-07	-6.13893	17.8288	30.1067	-27.6941	29.7313	85.1195	-16.9165	23.78	57.6131	-21.5552	C	T	5	168
Day avg. bout length		N	2L	8714439	raw	FBgn0003209	intron	raw-in		0.17333	2.8e-08				-4.19286	16.2649	24.6506	-6.64392	28.0038	41.2916	-5.41839	22.1343	32.9711	-2.45106	G	A	26	150
Day avg. bout length		N	X	18100392	Her	FBgn0030899	intergenic		1215	0.02994		2.8e-08	3e-08	5.1e-07	-6.11425	17.8782	30.1067	-27.6077	29.9041	85.1195	-16.861	23.8911	57.6131	-21.4934	T	A	5	167
Day avg. bout length		N	X	18100392	Him	FBgn0030900	intergenic		-3072	0.02994		2.8e-08	3e-08	5.1e-07	-6.11425	17.8782	30.1067	-27.6077	29.9041	85.1195	-16.861	23.8911	57.6131	-21.4934	T	A	5	167
Day avg. bout length	128	Y	X	20847986	CG11666	FBgn0040648	intergenic		-7727	0.02994		4.5e-08	2.8e-08	1.5e-06	-6.62564	17.7921	31.0434	-27.3463	29.8178	84.5104	-16.986	23.805	57.7769	-20.7206	C	G	5	167
Day avg. bout length	128	Y	X	20847986	CG1304	FBgn0031141	intergenic		11543	0.02994		4.5e-08	2.8e-08	1.5e-06	-6.62564	17.7921	31.0434	-27.3463	29.8178	84.5104	-16.986	23.805	57.7769	-20.7206	C	G	5	167
Day avg. bout length	128		X	20848053	CG11666	FBgn0040648	intergenic		-7660	0.02994		4.5e-08	2.8e-08	1.5e-06	-6.62564	17.7921	31.0434	-27.3463	29.8178	84.5104	-16.986	23.805	57.7769	-20.7206	A	G	5	167
Day avg. bout length	128		X	20848053	CG1304	FBgn0031141	intergenic		11610	0.02994		4.5e-08	2.8e-08	1.5e-06	-6.62564	17.7921	31.0434	-27.3463	29.8178	84.5104	-16.986	23.805	57.7769	-20.7206	A	G	5	167
Day avg. bout length	42		2R	19765184	ken	FBgn0011236	intergenic		219	0.02439		2.9e-08	8.5e-08	1.4e-07	-5.7395	18.0294	29.5084	-31.082	30.0364	92.2005	-18.4108	24.0329	60.8545	-25.3425	G	T	4	164
Day avg. bout length	42		2R	19765184	TM4SF	FBgn0020372	intergenic		-798	0.02439		2.9e-08	8.5e-08	1.4e-07	-5.7395	18.0294	29.5084	-31.082	30.0364	92.2005	-18.4108	24.0329	60.8545	-25.3425	G	T	4	164
Day avg. bout length	59		3L	14493970	bbg	FBgn0087007	intron	bbg-in		0.04848	2.9e-08	8.2e-06	2e-07		-7.41667	17.6171	32.4504	-18.0984	29.9114	66.1082	-12.7575	23.7643	49.2793	-10.6817	A	T	8	165
Day avg. bout length		N	2L	5381325	CG42850	FBgn0262097	intergenic		271	0.04848		3e-08	1.5e-07	6.5e-08	-3.66776	17.9444	25.2799	-22.1862	29.3942	73.7666	-12.927	23.6693	49.5233	-18.5185	G	A	8	165
Day avg. bout length		N	2L	5381325	H15	FBgn0016660	intergenic		-23017	0.04848		3e-08	1.5e-07	6.5e-08	-3.66776	17.9444	25.2799	-22.1862	29.3942	73.7666	-12.927	23.6693	49.5233	-18.5185	G	A	8	165
Day avg. bout length		N	3R	15850054	psidin	FBgn0243511	intron	psidin-in		0.03571		3e-08	2.5e-07	3e-08	-3.73013	17.9278	25.388	-25.2842	29.5737	80.142	-14.5071	23.7507	52.765	-21.554	A	C	6	168
Day avg. bout length		N	3R	15854413	CG4854	FBgn0038766	cds	CG4854:2		0.03571		3e-08	2.5e-07	3e-08	-3.73013	17.9278	25.388	-25.2842	29.5737	80.142	-14.5071	23.7507	52.765	-21.554	T	A	6	168
Day avg. bout length	49		2R	6557187	CG12934	FBgn0033541	intergenic		19937	0.0241		3.1e-08	5.8e-08	2.9e-07	-6.00251	17.7103	29.7153	-29.853	29.4958	89.2018	-17.9277	23.603	59.4585	-23.8505	A	C	4	166
Day avg. bout length	49		2R	6557187	stan	FBgn0024836	intergenic		-3874	0.0241		3.1e-08	5.8e-08	2.9e-07	-6.00251	17.7103	29.7153	-29.853	29.4958	89.2018	-17.9277	23.603	59.4585	-23.8505	A	C	4	166
Day avg. bout length	141	Y	X	2991559	CG4116	FBgn0029649	intergenic		29964	0.03704		7.8e-08	1e-06	3.1e-08	-3.08292	18.0775	24.2434	-24.6558	29.253	78.5646	-13.8694	23.6653	51.404	-21.5729	A	G	6	162
Day avg. bout length	141	Y	X	2991559	kirre	FBgn0028369	intron	kirre-in		0.03704		7.8e-08	1e-06	3.1e-08	-3.08292	18.0775	24.2434	-24.6558	29.253	78.5646	-13.8694	23.6653	51.404	-21.5729	A	G	6	162
Day avg. bout length	141	Y	X	2991559	N	FBgn0004647	intergenic		-37346	0.03704		7.8e-08	1e-06	3.1e-08	-3.08292	18.0775	24.2434	-24.6558	29.253	78.5646	-13.8694	23.6653	51.404	-21.5729	A	G	6	162
Day avg. bout length		N	3R	7375124	CG14708	FBgn0037910	intergenic		-4743	0.02976	5e-06	2.2e-07	3.2e-08		-7.7732	17.7315	33.2779	-25.9672	29.8341	81.7684	-16.8702	23.7828	57.5231	-18.194	G	C	5	168
Day avg. bout length		N	3R	7375124	dpr4	FBgn0053512	intergenic		6453	0.02976	5e-06	2.2e-07	3.2e-08		-7.7732	17.7315	33.2779	-25.9672	29.8341	81.7684	-16.8702	23.7828	57.5231	-18.194	G	C	5	168
Day avg. bout length	ln_3R_Mo		3R	23213019	side	FBgn0016061	intron	side-in		0.0303		5.6e-08	3.2e-08	2e-06	-6.65521	17.8649	31.1753	-27.2547	29.9212	84.4305	-16.9549	23.893	57.8029	-20.5994	G	T	5	165
Day avg. bout length		N	X	2525726	CG10260	FBgn0261922	cds	CG10260:7		0.02424		1e-07	3.2e-08	6.9e-06	-7.75954	17.767	33.2861	-29.1358	29.6457	87.9173	-18.4477	23.7064	60.6017	-21.3763	G	T	4	165
Day avg. bout length		N	X	17752697	Arp8	FBgn0030877	3'UTR	Arp8-u3		0.02976		3.9e-08	3.2e-08	9.4e-07	-6.3559	17.8159	30.5277	-27.4019	29.7487	84.5525	-16.8789	23.7823	57.5401	-21.046	C	T	5	168
Day avg. bout length		N	X	17752714	Arp8	FBgn0030877	3'UTR	Arp8-u3		0.02976		3.9e-08	3.2e-08	9.4e-07	-6.3559	17.8159	30.5277	-27.4019	29.7487	84.5525	-16.8789	23.7823	57.5401	-21.046	T	C	5	168
Day avg. bout length		N	X	17752784	Arp8	FBgn0030877	3'UTR	Arp8-u3		0.02976		3.9e-08	3.2e-08	9.4e-07	-6.3559	17.8159	30.5277	-27.4019	29.7487	84.5525	-16.8789	23.7823	57.5401	-21.046	C	G	5	168
Day avg. bout length		N	2L	4463091	CG15436	FBgn0031610	intergenic		-551	0.02439		4.4e-07		3.3e-08	-2.1272	18.1378	22.3922	-28.4364	30.363	87.2358	-15.2818	24.2504	54.814	-26.3092	T	A	4	164
Day avg. bout length		N	2L	4463091	CG15443	FBgn0031609	intergenic		97	0.02439		4.4e-07		3.3e-08	-2.1272	18.1378	22.3922	-28.4364	30.363	87.2358	-15.2818	24.2504	54.814	-26.3092	T	A	4	164
Day avg. bout length	13		2L	16221056	CG31819	FBgn0028893	intergenic		7749	0.02976		3.3e-08	1.4e-07	9e-08	-4.74291	17.9119	27.3977	-27.5324	29.7409	84.8057	-16.1377	23.8264	56.1017	-22.7895	A	G	5	168
Day avg. bout length	13		2L	16221056	CG42817	FBgn0261999	intergenic		-10421	0.02976		3.3e-08	1.4e-07	9e-08	-4.74291	17.9119	27.3977	-27.5324	29.7409	84.8057	-16.1377	23.8264	56.1017	-22.7895	A	G	5	168
Day avg. bout length		N	2R	16166052	CG9143	FBgn0034496	cds	CG9143-cds		0.02424		3.2e-07	8.2e-06	3.3e-08	-2.14148	18.0536	22.3366	-27.7557	29.7507	85.262	-14.9486	23.9021	53.7993	-25.6142	G	A	4	165
Day avg. bout length		N	X	5392163	CG3239	FBgn0029769	intergenic		2081	0.02994		9.2e-08	3.3e-08	4.9e-06	-6.99949	17.8322	31.8312	-26.7546	29.8572	83.3664	-16.8771	23.8447	57.5988	-19.7551	A	C	5	167
Day avg. bout length		N	X	5392163	CG32762	FBgn0052762	intergenic		-2135	0.02994		9.2e-08	3.3e-08	4.9e-06	-6.99949	17.8322	31.8312	-26.7546	29.8572	83.3664	-16.8771	23.8447	57.5988	-19.7551	A	C	5	167
Day avg. bout length	149	Y	X	6060898	Ca-alpha1T	FBgn0029846	intron	Ca-alpha1T-in		0.02548		3.3e-08	9.1e-08	1.7e-07	-5.95915	18.0023	29.9206	-30.9325	29.7504	91.6154	-18.4458	23.8763	60.768	-24.9734	G	A	4	157
Day avg. bout length		N	X	18099612	Her	FBgn0030899	intergenic		435	0.03012		3.3e-08	3.6e-08	5.7e-07	-6.11252	17.8816	30.1067	-27.6689	29.7816	85.1195	-16.8907	23.8316	57.6131	-21.5564	G	A	5	166
Day avg. bout length		N	X	18099612	Him	FBgn0030900	intergenic		-3852	0.03012		3.3e-08	3.6e-08	5.7e-07	-6.11252	17.8816	30.1067	-27.6689	29.7816	85.1195	-16.8907	23.8316	57.6131	-21.5564	G	A	5	166
Day avg. bout length	118		X	19135153	CG14196	FBgn0031002	intron	CG14196-in		0.02381	3.9e-06	2.5e-07	3.3e-08		-8.75966	17.7771	35.2964	-28.8317	30.0068	87.6702	-18.7957	23.8919	61.4833	-20.0721	C	G	4	168
Day avg. bout length		N	3L	10231324	Or67c	FBgn0036078	intergenic		-5096	0.16667		8.4e-08	3.4e-08	4e-06	-3.1518	17.1436	23.4472	-12.2126	27.3088	51.7341	-7.68221	22.2262	37.5907	-9.06082	C	G	28	168
Day avg. bout length		N	3L	10231324	scramb1	FBgn0052056	intergenic		12984	0.16667		8.4e-08	3.4e-08	4e-06	-3.1518	17.1436	23.4472	-12.2126	27.3088	51.7341	-7.68221	22.2262	37.5907	-9.06082	C	G	28	168
Day avg. bout length	59		3L	14445214	bbg	FBgn0087007	intron	bbg-in		0.02381	7e-07	4.7e-07	3.4e-08		-9.36612	17.7482	36.4805	-28.1972	30.037	86.4315	-18.7817	23.8926	61.456	-18.8311	T	C	4	168
Day avg. bout length	ln_2R_NS		2R	12258977	CG15711	FBgn0034122	intergenic		7165	0.02424	9e-06	2.2e-07	3.5e-08		-8.37583	17.6925	34.4441	-28.0955	29.593	85.784	-18.2357	23.6427	60.1141	-19.7197	G	A	4	165
Day avg. bout length	ln_2R_NS		2R	12258977	CG33960	FBgn0053960	intergenic		-15076	0.02424	9e-06	2.2e-07	3.5e-08		-8.37583	17.6925	34.4441	-28.0955	29.593	85.784	-18.2357	23.6427	60.1141	-19.7197	G	A	4	165
Day avg. bout length	ln_3R_Mo		3R	22669917	Lerp	FBgn0051072	intron	Lerp-in		0.02532		6.7e-07		3.6e-08	-1.28016	17.5746	20.135	-24.9163	29.5254	79.3579	-13.0982	23.55	49.7464	-23.6361	A	T	4	158
Day avg. bout length		N	2L	4617722	BG642163	FBgn0083938	intergenic		-23574	0.02381		1.3e-07	1.9e-06	3.7e-08	-3.3668	18.0339	24.7675	-29.447	29.9775	88.8714	-16.4069	24.0057	56.8194	-26.0802	C	T	4	168
Day avg. bout length		N	2L	4617722	HP6	FBgn0031613	intergenic		39521	0.02381		1.3e-07	1.9e-06	3.7e-08	-3.3668	18.0339	24.7675	-29.447	29.9775	88.8714	-16.4069	24.0057	56.8194	-26.0802	C	T	4	168
Day avg. bout length		N	2L	4618015	BG642163	FBgn0083938	intergenic		-23281	0.02381		1.3e-07	1.9e-06	3.7e-08	-3.3668	18.0339	24.7675	-29.447	29.9775	88.8714	-16.4069	24.0057	56.8194	-26.0802	A	C	4	168
Day avg. bout length		N	2L	4618015	HP6	FBgn0031613	intergenic		39814	0.02381		1.3e-07	1.9e-06	3.7e-08	-3.3668	18.0339	24.7675	-29.447	29.9775	88.8714	-16.4069	24.0057	56.8194	-26.0802	A	C	4	168
Day avg. bout length		N	2L	4618218	BG642163	FBgn0083938	intergenic		-23078	0.02381		1.3e-07	1.9e-06	3.7e-08	-3.3668	18.0339	24.7675	-29.447	29.9775	88.8714	-16.4069	24.0057	56.8194	-26.0802	A	C	4	168
Day avg. bout length		N	2L	4618218	HP6	FBgn0031613	intergenic		40017	0.02381		1.3e-07	1.9e-06	3.7e-08	-3.3668	18.0339	24.7675	-29.447	29.9775	88.8714	-16.4069	24.0057	56.8194	-26.0802	A	C	4	168
Day avg. bout length		N	2L	4618499	BG642163	FBgn0083938	intergenic		-22797	0.02381		1.3e-07	1.9e-06	3.7e-08	-3.3668	18.0339	24.7675	-29.447	29.9775	88.8714	-16.4069	24.0057	56.8194	-26.0802	A	C	4	168
Day avg. bout length		N	2L	4618499	HP6	FBgn0031613	intergenic		40298	0.02381		1.3e-07	1.9e-06	3.7e-08	-3.3668	18.0339	24.7675	-29.447	29.9775	88.8714	-16.4069	24.0057	56.8194	-26.0802	A	C	4	168
Day avg. bout length	42		2R	19786333	CG5591	FBgn0034926	cds	CG5591-cds		0.03659		2.1e-07	3.7e-08		-6.62615	17.6006	30.8529	-23.071	29.3111	75.4531	-14.8486	23.4558	53.153	-16.4448	A	C	6	164
Day avg. bout length		N	X	5641819	CG4078	FBgn0029798	5'UTR	CG4078-u5		0.05952		3.4e-07	7.5e-06	3.7e-08	-1.56537	18.0079	21.1386	-18.3777	29.1919	65.9473	-9.97153	23.5999	43.543	-16.8123	A	T	10	168
Day avg. bout length	49		2R	6554922	CG12934	FBgn0033541	intergenic		17672	0.02994		3.8e-08	8.9e-08	2.7e-07	-5.12757	17.7812	28.0364	-26.5512	29.3285	82.4308	-15.8394	23.5549	55.2336	-21.4236	G	A	5	167
Day avg. bout length	49		2R	6554922	stan	FBgn0024836	intergenic		-6139	0.02994		3.8e-08	8.9e-08	2.7e-07	-5.12757	17.7812	28.0364	-26.5512	29.3285	82.4308	-15.8394	23.5549	55.2336	-21.4236	G	A	5	167
Day avg. bout length		N	2R	10581370	CG12865	FBgn0033957	intergenic		-44854	0.05488		3.8e-08	1.1e-07	2.1e-07	-3.70183	17.8075	25.2111	-20.1336	28.9794	69.2466	-11.9177	23.3935	47.2289	-16.4318	A	G	9	164
Day avg. bout length		N	2R	10581370	CG30480	FBgn0050480	intergenic		15732	0.05488		3.8e-08	1.1e-07	2.1e-07	-3.70183	17.8075	25.2111	-20.1336	28.9794	69.2466	-11.9177	23.3935	47.2289	-16.4318	A	G	9	164
Day avg. bout length		N	2R	10581370	mspo	FBgn0020269	intron	mspo-in		0.05488		3.8e-08	1.1e-07	2.1e-07	-3.70183	17.8075	25.2111	-20.1336	28.9794	69.2466	-11.9177	23.3935	47.2289	-16.4318	A	G	9	164
Day avg. bout length		N	3L	2315724	CG13802	FBgn0035330	intergenic		14764	0.04242		1.5e-06		3.8e-08	-0.738527	18.1974	19.6745	-20.775	29.8219	71.3718	-10.7567	24.0097	45.5232	-20.0364	G	A	7	165
Day avg. bout length		N	3L	2315724	DmsR-1	FBgn0035331	intergenic		-6969	0.04242		1.5e-06		3.8e-08	-0.738527	18.1974	19.6745	-20.775	29.8219	71.3718	-10.7567	24.0097	45.5232	-20.0364	G	A	7	165
Day avg. bout length		N	3L	2315733	CG13802	FBgn0035330	intergenic		14773	0.04242		1.5e-06		3.8e-08	-0.738527	18.1974	19.6745	-20.775	29.8219	71.3718	-10.7567	24.0097	45.5232	-20.0364	A	T	7	165
Day avg. bout length		N	3L	2315733	DmsR-1	FBgn0035331	intergenic		-6960	0.04242		1.5e-06		3.8e-08	-0.738527	18.1974	19.6745	-20.775	29.8219	71.3718	-10.7567	24.0097	45.5232	-20.0364	A	T	7	165
Day avg. bout length	59		3L	14435860	bbg	FBgn0087007	intron	bbg-in		0.02395	7.6e-07	5.2e-07	3.8e-08		-9.359	17.7625	36.4805	-28.1728	30.0859	86.4315	-18.7659	23.9242	61.456	-18.8138	G	T	4	167
Day avg. bout length	4	Y	2L	13633229	ics	FBgn0028546	intergenic		-6290	0.03012		7.4e-08	7.9e-07	3.9e-08	-3.55314	17.9356	25.0419	-26.99	29.8263	83.8063	-15.2716	23.8809	54.4241	-23.4369	T	A	5	166
Day avg. bout length	4	Y	2L	13633229	kuz	FBgn0259984	intron	kuz-in		0.03012		7.4e-08	7.9e-07	3.9e-08	-3.55314	17.9356	25.0419	-26.99	29.8263	83.8063	-15.2716	23.8809	54.4241	-23.4369	T	A	5	166
Day avg. bout length	4	Y	2L	13633229	mir-2489	FBgn0262194	intergenic		23161	0.03012		7.4e-08	7.9e-07	3.9e-08	-3.55314	17.9356	25.0419	-26.99	29.8263	83.8063	-15.2716	23.8809	54.4241	-23.4369	T	A	5	166
Day avg. bout length		N	X	696559	CG13359	FBgn0025616	cds	CG13359-PA		0.05479	3.9e-08				-9.28328	16.8331	35.3997	-16.999	28.4748	62.4729	-13.1412	22.654	48.9363	-7.71576	C	T	4	73
Day avg. bout length		N	X	18100523	Her	FBgn0030899	intergenic		1346	0.03049		3.9e-08	4e-08	6.4e-07	-6.14633	17.814	30.1067	-27.694	29.7315	85.1195	-16.9202	23.7728	57.6131	-21.5477	G	A	5	164
Day avg. bout length		N	X	18100523	Him	FBgn0030900	intergenic		-2941	0.03049		3.9e-08	4e-08	6.4e-07	-6.14633	17.814	30.1067	-27.694	29.7315	85.1195	-16.9202	23.7728	57.6131	-21.5477	G	A	5	164
Day avg. bout length	ln_3R_Mo		3R	24755586	CG14521	FBgn0039617	intron	CG14521-in		0.02395		1.3e-07	1.8e-06	4e-08	-3.39705	18.0792	24.8733	-29.4393	30.124	89.0026	-16.4182	24.1016	56.9379	-26.0422	T	C	4	167
Day avg. bout length		N	X	15533625	CG8117	FBgn0030663	intergenic		-4630	0.05941		1.3e-06		4e-08	-1.43897	17.646	20.524	-24.3569	28.6918	77.4055	-12.8979	23.1689	48.9648	-22.9179	G	C	6	101
Day avg. bout length		N	X	15533625	sog	FBgn0003463	intergenic		13052	0.05941		1.3e-06		4e-08	-1.43897	17.646	20.524	-24.3569	28.6918	77.4055	-12.8979	23.1689	48.9648	-22.9179	G	C	6	101
Day avg. bout length		N	X	17243838	B-H1	FBgn0011758	intergenic		-47696	0.09202		4e-08	6.1e-08	5.2e-07	-3.17634	17.5317	23.8844	-15.7882	28.1671	59.7436	-9.48229	22.8494	41.814	-12.6119	T	A	15	163
Day avg. bout length		N	X	17243838	B-H2	FBgn0004854	intergenic		25643	0.09202		4e-08	6.1e-08	5.2e-07	-3.17634	17.5317	23.8844	-15.7882	28.1671	59.7436	-9.48229	22.8494	41.814	-12.6119	T	A	15	163
Day avg. bout length	19	Y	2L	4618913	BG642163	FBgn0083938	intergenic		-22383	0.02395		1.4e-07	2e-06	4.1e-08	-3.37736	18.0128	24.7675	-29.4301	30.0112	88.8714	-16.4037	24.012	56.8194	-26.0528	A	T	4	167
Day avg. bout length	19	Y	2L	4618913	HP6	FBgn0031613	intergenic		40712	0.02395		1.4e-07	2e-06	4.1e-08	-3.37736	18.0128	24.7675	-29.4301	30.0112	88.8714	-16.4037	24.012	56.8194	-26.0528	A	T	4	167
Day avg. bout length	118		X	19081800	CG33253	FBgn0030992	intergenic		488	0.31737	4.1e-08				-3.38419	16.0364	22.8048	-4.95033	28.2316	38.1322	-4.16726	22.134	30.4685	-1.56614	A	G	53	167
Day avg. bout length	118		X	19081800	Mec2	FBgn0030993	intergenic		-268	0.31737	4.1e-08				-3.38419	16.0364	22.8048	-4.95033	28.2316	38.1322	-4.16726	22.134	30.4685	-1.56614	A	G	53	167
Day avg. bout length	161		3L	10456415	CG32061	FBgn0052061	intergenic		-501	0.06164		1.3e-07	4.2e-08		-4.7145	17.346	26.775	-17.9827	28.2943	64.2596	-11.3486	22.8201	45.5173	-13.2682	A	G	9	146
Day avg. bout length	161		3L	10456415	Gem3	FBgn0011802	intergenic		216	0.06164		1.3e-07	4.2e-08		-4.7145	17.346	26.775	-17.9827	28.2943	64.2596	-11.3486	22.8201	45.5173	-13.2682	A	G	9	146
Day avg. bout length	37	Y	3L	14574264	CG42758	FBgn0261816	intergenic		13031	0.03012		4.2e-08	1e-07	2.3e-07	-5.2476	17.8539	28.3491	-27.4676	29.8101	84.7452	-16.3576	23.832	56.5472	-22.22	G	A	5	166
Day avg. bout length	37	Y	3L	14574264	HGTX	FBgn0040318	intergenic		-2051	0.03012		4.2e-08	1e-07	2.3e-07	-5.2476	17.8539	28.3491	-27.4676	29.8101	84.7452	-16.3576	23.832	56.5472	-22.22	G	A	5	166
Day avg. bout length		N	3L	14574284	CG42758	FBgn0261816	intergenic		13051	0.03067		4.2e-08	1e-07	2.3e-07	-5.27634	17.7964	28.3491	-27.6038	29.5375	84.7452	-16.4401	23.667	56.5472	-22.3275	A	G	5	163
Day avg. bout length		N	3L	14574284	HGTX	FBgn0040318	intergenic		-2031	0.03067		4.2e-08	1e-07	2.3e-07	-5.27634	17.7964	28.3491	-27.6038	29.5375	84.7452	-16.4401	23.667	56.5472	-22.3275	A	G	5	163
Day avg. bout length	89	Y	3R	9190397	poly	FBgn0086371	intron	poly-in		0.06383		3.1e-07	4.2e-08		-5.71269	17.4357	28.861	-19.606	28.9015	68.1134	-12.6593	23.1686	48.4872	-13.8933	A	G	9	141
Day avg. bout length	75		3R	15796854	CG31213	FBgn0051213	intergenic		-2381	0.04545		5.9e-07		4.2e-08	-1.40151	18.2172	21.0202	-21.0143	29.4377	71.4662	-11.2079	23.8274	46.2432	-19.6127	G	T	7	154
Day avg. bout length	75		3R	15796854	CG4783	FBgn0038756	intergenic		22223	0.04545		5.9e-07		4.2e-08	-1.40151	18.2172	21.0202	-21.0143	29.4377	71.4662	-11.2079	23.8274	46.2432	-19.6127	G	T	7	154
Day avg. bout length	75		3R	15796854	Hs6st	FBgn0038755	intron	Hs6st-in		0.04545		5.9e-07		4.2e-08	-1.40151	18.2172	21.0202	-21.0143	29.4377	71.4662	-11.2079	23.8274	46.2432	-19.6127	G	T	7	154
Day avg. bout length		N	X	4285743	bi	FBgn0000179	intergenic		-21146	0.02395		1.7e-07	4.2e-08		-8.15624	17.8389	34.1514	-29.2487	30.0395	88.537	-18.7025	23.9392	61.3442	-21.0925	T	A	4	167
Day avg. bout length		N	X	4285743	CG32773	FBgn0052773	intergenic		3459	0.02395		1.7e-07	4.2e-08		-8.15624	17.8389	34.1514	-29.2487	30.0395	88.537	-18.7025	23.9392	61.3442	-21.0925	T	A	4	167
Day avg. bout length		N	X	12045788	CG1924	FBgn0030377	intergenic		-25140	0.02381	4.2e-07	7e-07	4.2e-08		-9.53734	17.7401	36.8147	-27.8017	30.0558	85.6593	-18.6695	23.8979	61.237	-18.2644	G	C	4	168
Day avg. bout length		N	X	12045788	CG2750	FBgn0030376	intergenic		38398	0.02381	4.2e-07	7e-07	4.2e-08		-9.53734	17.7401	36.8147	-27.8017	30.0558	85.6593	-18.6695	23.8979	61.237	-18.2644	G	C	4	168
Day avg. bout length	127		X	20847593	CG11666	FBgn0040648	intergenic		-8120	0.02424		5.2e-08	4.2e-08	1.4e-06	-6.82009	17.7872	31.4274	-29.4289	29.6424	88.5002	-18.1245	23.7148	59.9638	-22.6088	G	A	4	165
Day avg. bout length	127		X	20847593	CG1304	FBgn0031141	intergenic		11150	0.02424		5.2e-08	4.2e-08	1.4e-06	-6.82009	17.7872	31.4274	-29.4289	29.6424	88.5002	-18.1245	23.7148	59.9638	-22.6088	G	A	4	165
Day avg. bout length	53	Y	2R	7278544	CG30022	FBgn0050022	intergenic		2262	0.03593		1.6e-07	4.4e-08		-6.3742	17.6302	30.3786	-23.2629	29.2468	75.7726	-14.8185	23.4385	53.0756	-16.8887	C	A	6	167
Day avg. bout length	53	Y	2R	7278544	sprt	FBgn0082585	intron	sprt-in		0.03593		1.6e-07	4.4e-08		-6.3742	17.6302	30.3786	-23.2629	29.2468	75.7726	-14.8185	23.4385	53.0756	-16.8887	C	A	6	167
Day avg. bout length	53	Y	2R	7278544	tRNA:CR30257	FBgn0050257	intergenic		-3314	0.03593		1.6e-07	4.4e-08		-6.3742	17.6302	30.3786	-23.2629	29.2468	75.7726	-14.8185	23.4385	53.0756	-16.8887	C	A	6	167
Day avg. bout length	37		3L	14574277	CG42758	FBgn0261816	intergenic		13044	0.0303		4.4e-08	1e-07	2.4e-07	-5.2587	17.8317	28.3491	-27.504	29.7372	84.7452	-16.3814	23.7844	56.5472	-22.2453	T	A	5	165
Day avg. bout length	37		3L	14574277	HGTX	FBgn0040318	intergenic		-2038	0.0303		4.4e-08	1e-07	2.4e-07	-5.2587	17.8317	28.3491	-27.504	29.7372	84.7452	-16.3814	23.7844	56.5472	-22.2453	T	A	5	165
Day avg. bout length	ln_3R_Mo		3R	24755596	CG14521	FBgn0039617	intron	CG14521-in		0.0241		1.4e-07	1.9e-06	4.4e-08	-3.39152	18.0902	24.8733	-29.393	30.2166	89.0026	-16.3923	24.1534	56.9379	-26.0015	T	A	4	166
Day avg. bout length		N	3L	14597092	HGTX	FBgn0040318	intergenic		4021	0.02564	7.7e-06	3.2e-07	4.5e-08		-8.4651	17.9884	34.9186	-28.9255	30.338	88.1889	-18.6953	24.1632	61.5537	-20.4604	T	A	4	156
Day avg. bout length		N	3L	14597092	shd	FBgn0003388	intergenic		-10466	0.02564	7.7e-06	3.2e-07	4.5e-08		-8.4651	17.9884	34.9186	-28.9255	30.338	88.1889	-18.6953	24.1632	61.5537	-20.4604	T	A	4	156
Day avg. bout length		N	X	16146100	disco	FBgn0000459	intergenic		35333	0.02532		1.9e-06		4.5e-08	-0.448933	17.6167	18.5146	-23.9387	29.5749	77.4524	-12.1938	23.5958	47.9835	-23.4898	A	G	4	158
Day avg. bout length		N	X	16146100	snRNA:U5:14B	FBgn0003933	intergenic		-1941	0.02532		1.9e-06		4.5e-08	-0.448933	17.6167	18.5146	-23.9387	29.5749	77.4524	-12.1938	23.5958	47.9835	-23.4898	A	G	4	158
Day avg. bout length		N	X	19562857	Zw	FBgn0004057	intron	Zw-in		0.02395	4.6e-08		3.4e-07		-10.2658	17.7094	38.241	-24.7604	30.1441	79.6649	-17.5131	23.9268	58.953	-14.4946	A	G	4	167
Day avg. bout length		N	2L	13039209	CG9932	FBgn0262160	intron	CG9932-in		0.02994		4.7e-08	8.3e-08	4.4e-07	-5.60745	17.8335	29.0484	-26.8244	29.4338	83.0826	-16.2159	23.6337	56.0655	-21.2169	C	T	5	167
Day avg. bout length		N	2L	13039210	CG9932	FBgn0262160	intron	CG9932-in		0.02994		4.7e-08	8.3e-08	4.4e-07	-5.60745	17.8335	29.0484	-26.8244	29.4338	83.0826	-16.2159	23.6337	56.0655	-21.2169	A	G	5	167
Day avg. bout length		N	2L	13039212	CG9932	FBgn0262160	intron	CG9932-in		0.02994		4.7e-08	8.3e-08	4.4e-07	-5.60745	17.8335	29.0484	-26.8244	29.4338	83.0826	-16.2159	23.6337	56.0655	-21.2169	C	G	5	167
Day avg. bout length		N	2L	13039214	CG9932	FBgn0262160	intron	CG9932-in		0.02994		4.7e-08	8.3e-08	4.4e-07	-5.60745	17.8335	29.0484	-26.8244	29.4338	83.0826	-16.2159	23.6337	56.0655	-21.2169	A	G	5	167
Day avg. bout length	ln_2R_NS		2R	14019018	Hsf	FBgn0001222	cds	Hsf:6		0.02994		4.7e-08	2.1e-07	1.3e-07	-4.42959	17.823	26.6822	-26.3793	29.3388	82.0975	-15.4045	23.5809	54.3898	-21.9497	C	T	5	167
Day avg. bout length	74		3R	14777152	CG42613	FBgn0261262	intron	CG42613-in		0.0375		4.8e-08	9e-08	4e-07	-4.72421	17.6411	27.0895	-24.5719	29.105	78.2488	-14.648	23.373	52.6691	-19.8477	G	A	6	160
Day avg. bout length		N	X	18902047	CG32541	FBgn0052541	intron	CG32541-in		0.03593		7.9e-08	4.8e-08	2.3e-06	-5.8336	17.6656	29.3328	-24.4559	29.4063	78.3182	-15.1448	23.536	53.8255	-18.6223	G	A	6	167
Day avg. bout length		N	X	18902047	CG42506	FBgn0260232	intron	CG42506-in		0.03593		7.9e-08	4.8e-08	2.3e-06	-5.8336	17.6656	29.3328	-24.4559	29.4063	78.3182	-15.1448	23.536	53.8255	-18.6223	G	A	6	167
Day avg. bout length	ln_3R_Mo		3R	23090054	CG14262	FBgn0039503	3'UTR	CG14262-u3		0.02424		4.9e-08	8.4e-08	4.3e-07	-6.29171	17.9334	30.5168	-30.5425	29.9802	91.0651	-18.4171	23.9568	60.791	-24.2507	A	T	4	165
Day avg. bout length		N	X	5612198	CG32758	FBgn0052758	intergenic		-1570	0.03593		1.7e-07	2.3e-06	4.9e-08	-2.72485	18.0536	23.5033	-24.0378	29.7101	77.7857	-13.3813	23.8818	50.6445	-21.3129	C	T	6	167
Day avg. bout length		N	X	5612198	CG33080	FBgn0053080	intergenic		387	0.03593		1.7e-07	2.3e-06	4.9e-08	-2.72485	18.0536	23.5033	-24.0378	29.7101	77.7857	-13.3813	23.8818	50.6445	-21.3129	C	T	6	167
Day avg. bout length		N	X	18054432	Frq1	FBgn0030897	intron	Frq1-in		0.025		4.9e-08	6.7e-08	5.7e-07	-6.50155	17.9935	30.9966	-30.6341	29.7569	91.0252	-18.5678	23.8752	61.0109	-24.1326	G	A	4	160
Day avg. bout length		N	2L	6811789	CG17375	FBgn0031861	intergenic		5997	0.03922		1.5e-06		5.1e-08	-1.00789	17.8044	19.8202	-26.8034	31.567	85.1739	-13.9057	24.6857	52.497	-25.7956	C	A	4	102
Day avg. bout length		N	2L	6811789	sens-2	FBgn0051632	intergenic		-10528	0.03922		1.5e-06		5.1e-08	-1.00789	17.8044	19.8202	-26.8034	31.567	85.1739	-13.9057	24.6857	52.497	-25.7956	C	A	4	102
Day avg. bout length	51	Y	2R	6788807	CG12943	FBgn0033572	intergenic		-2268	0.04192		5.1e-08	1.1e-07	3.8e-07	-4.36872	17.722	26.4595	-22.381	29.0421	73.8042	-13.3749	23.3821	50.1318	-18.0123	C	A	7	167
Day avg. bout length	51	Y	2R	6788807	Rpb5	FBgn0033571	intergenic		2244	0.04192		5.1e-08	1.1e-07	3.8e-07	-4.36872	17.722	26.4595	-22.381	29.0421	73.8042	-13.3749	23.3821	50.1318	-18.0123	C	A	7	167
Day avg. bout length	ln_2R_NS		2R	15441993	CG43111	FBgn0262571	intergenic		1810	0.03049	4.1e-07	1.1e-06	5.1e-08		-8.47979	17.5986	34.5582	-23.9053	29.6121	77.4227	-16.1926	23.6053	55.9904	-15.4255	G	C	5	164
Day avg. bout length	ln_2R_NS		2R	15441993	sm	FBgn0003435	intron	sm-in		0.03049	4.1e-07	1.1e-06	5.1e-08		-8.47979	17.5986	34.5582	-23.9053	29.6121	77.4227	-16.1926	23.6053	55.9904	-15.4255	G	C	5	164
Day avg. bout length	ln_2R_NS		2R	15441993	tRNA:CR33535	FBgn0053535	intergenic		-10385	0.03049	4.1e-07	1.1e-06	5.1e-08		-8.47979	17.5986	34.5582	-23.9053	29.6121	77.4227	-16.1926	23.6053	55.9904	-15.4255	G	C	5	164
Day avg. bout length		N	X	297834	CG32816	FBgn0052816	intron	CG32816-in		0.0241		5.3e-08	5.1e-08	9.6e-07	-6.84426	17.9194	31.6079	-30.4111	29.9903	90.8126	-18.6277	23.9549	61.2103	-23.5669	G	A	4	166
Day avg. bout length		N	X	297834	l(1)sc	FBgn0052816	intergenic		-5922	0.0241		5.3e-08	5.1e-08	9.6e-07	-6.84426	17.9194	31.6079	-30.4111	29.9903	90.8126	-18.6277	23.9549	61.2103	-23.5669	G	A	4	166
Day avg. bout length		N	X	297834	sc	FBgn0004170	intergenic		6304	0.0241		5.3e-08	5.1e-08	9.6e-07	-6.84426	17.9194	31.6079	-30.4111	29.9903	90.8126	-18.6277	23.9549	61.2103	-23.5669	G	A	4	166
Day avg. bout length		N	X	16605132	CG13008	FBgn0030780	intergenic		-204	0.02976		6.4e-08	5.1e-08	1.4e-06	-6.29242	17.8197	30.4045	-26.9972	29.7727	83.7672	-16.6448	23.7962	57.0858	-20.7048	A	G	5	168
Day avg. bout length		N	X	16605132	CG4678	FBgn0030778	3'UTR	CG4678-u3		0.02976		6.4e-08	5.1e-08	1.4e-06	-6.29242	17.8197	30.4045	-26.9972	29.7727	83.7672	-16.6448	23.7962	57.0858	-20.7048	A	G	5	168
Day avg. bout length		N	X	16605132	CG9672	FBgn0030777	intergenic		4229	0.02976		6.4e-08	5.1e-08	1.4e-06	-6.29242	17.8197	30.4045	-26.9972	29.7727	83.7672	-16.6448	23.7962	57.0858	-20.7048	A	G	5	168
Day avg. bout length		N	X	16605138	CG13008	FBgn0030780	intergenic		-198	0.02976		6.4e-08	5.1e-08	1.4e-06	-6.29242	17.8197	30.4045	-26.9972	29.7727	83.7672	-16.6448	23.7962	57.0858	-20.7048	T	C	5	168
Day avg. bout length		N	X	16605138	CG4678	FBgn0030778	3'UTR	CG4678-u3		0.02976		6.4e-08	5.1e-08	1.4e-06	-6.29242	17.8197	30.4045	-26.9972	29.7727	83.7672	-16.6448	23.7962	57.0858	-20.7048	T	C	5	168
Day avg. bout length		N	X	16605138	CG9672	FBgn0030777	intergenic		4235	0.02976		6.4e-08	5.1e-08	1.4e-06	-6.29242	17.8197	30.4045	-26.9972	29.7727	83.7672	-16.6448	23.7962	57.0858	-20.7048	T	C	5	168
Day avg. bout length		N	X	16605227	CG13008	FBgn0030780	intergenic		-109	0.02976		6.4e-08	5.1e-08	1.4e-06	-6.29242	17.8197	30.4045	-26.9972	29.7727	83.7672	-16.6448	23.7962	57.0858	-20.7048	A	T	5	168
Day avg. bout length		N	X	16605227	CG9672	FBgn0030777	intergenic		4324	0.02976		6.4e-08	5.1e-08	1.4e-06	-6.29242	17.8197	30.4045	-26.9972	29.7727	83.7672	-16.6448	23.7962	57.0858	-20.7048	A	T	5	168
Day avg. bout length	136	Y	X	21986267	Cda4	FBgn0052499	intron	Cda4-in		0.03067		8.9e-08	5.1e-08	2.8e-06	-6.61172	17.8215	31.0449	-26.9582	30.0444	83.9607	-16.7849	23.9329	57.5028	-20.3464	A	G	5	163
Day avg. bout length	59		3L	14437262	bbg	FBgn0087007	intron	bbg-in		0.02548	8.4e-07	8e-07	5.3e-08		-9.30003	17.8804	36.4805	-28.0992	30.2331	86.4315	-18.6996	24.0567	61.456	-18.7992	G	T	4	157
Day avg. bout length	90		X	794914	CG11663	FBgn0029539	intergenic		5674	0.05952		5.3e-08	2e-07	1.5e-07	-3.40255	17.7892	24.5943	-19.5039	29.0578	68.0656	-11.4532	23.4235	46.3299	-16.1013	C	G	10	168
Day avg. bout length	90		X	794914	CG14632	FBgn0029538	intron	CG14632-in		0.05952		5.3e-08	2e-07	1.5e-07	-3.40255	17.7892	24.5943	-19.5039	29.0578	68.0656	-11.4532	23.4235	46.3299	-16.1013	C	G	10	168
Day avg. bout length	90		X	794914	CG3711	FBgn0040344	intergenic		-22287	0.05952		5.3e-08	2e-07	1.5e-07	-3.40255	17.7892	24.5943	-19.5039	29.0578	68.0656	-11.4532	23.4235	46.3299	-16.1013	C	G	10	168
Day avg. bout length	90		X	796029	CG11663	FBgn0029539	intergenic		6789	0.05952		5.3e-08	2e-07	1.5e-07	-3.40255	17.7892	24.5943	-19.5039	29.0578	68.0656	-11.4532	23.4235	46.3299	-16.1013	C	T	10	168
Day avg. bout length	90		X	796029	CG14632	FBgn0029538	intron	CG14632-in		0.05952		5.3e-08	2e-07	1.5e-07	-3.40255	17.7892	24.5943	-19.5039	29.0578	68.0656	-11.4532	23.4235	46.3299	-16.1013	C	T	10	168
Day avg. bout length	90		X	796029	CG3711	FBgn0040344	intergenic		-21172	0.05952		5.3e-08	2e-07	1.5e-07	-3.40255	17.7892	24.5943	-19.5039	29.0578	68.0656	-11.4532	23.4235	46.3299	-16.1013	C	T	10	168
Day avg. bout length	90		X	796896	CG11663	FBgn0029539	intergenic		7656	0.05952		5.3e-08	2e-07	1.5e-07	-3.40255	17.7892	24.5943	-19.5039	29.0578	68.0656	-11.4532	23.4235	46.3299	-16.1013	G	A	10	168
Day avg. bout length	90		X	796896	CG14632	FBgn0029538	intron	CG14632-in		0.05952		5.3e-08	2e-07	1.5e-07	-3.40255	17.7892	24.5943	-19.5039	29.0578	68.0656	-11.4532	23.4235	46.3299	-16.1013	G	A	10	168
Day avg. bout length	90		X	796896	CG3711	FBgn0040344	intergenic		-20305	0.05952		5.3e-08	2e-07	1.5e-07	-3.40255	17.7892	24.5943	-19.5039	29.0578	68.0656	-11.4532	23.4235	46.3299	-16.1013	G	A	10	168
Day avg. bout length	90		X	796897	CG11663	FBgn0029539	intergenic		7657	0.05952		5.3e-08	2e-07	1.5e-07	-3.40255	17.7892	24.5943	-19.5039	29.0578	68.0656	-11.4532	23.4235	46.3299	-16.1013	G	A	10	168
Day avg. bout length	90		X	796897	CG14632	FBgn0029538	intron	CG14632-in		0.05952		5.3e-08	2e-07	1.5e-07	-3.40255	17.7892	24.5943	-19.5039	29.0578	68.0656	-11.4532	23.4235	46.3299	-16.1013	G	A	10	168
Day avg. bout length	90		X	796897	CG3711	FBgn0040344	intergenic		-20304	0.05952		5.3e-08	2e-07	1.5e-07	-3.40255	17.7892	24.5943	-19.5039	29.0578	68.0656	-11.4532	23.4235	46.3299	-16.1013	G	A	10	168
Day avg. bout length	90		X	796932	CG11663	FBgn0029539	intergenic		7692	0.05952		5.3e-08	2e-07	1.5e-07	-3.40255	17.7892	24.5943	-19.5039	29.0578	68.0656	-11.4532	23.4235	46.3299	-16.1013	A	G	10	168
Day avg. bout length	90		X	796932	CG14632	FBgn0029538	intron	CG14632-in		0.05952		5.3e-08	2e-07	1.5e-07	-3.40255	17.7892	24.5943	-19.5039	29.0578	68.0656	-11.4532	23.4235	46.3299	-16.1013	A	G	10	168
Day avg. bout length	90		X	796932	CG3711	FBgn0040344	intergenic		-20269	0.05952		5.3e-08	2e-07	1.5e-07	-3.40255	17.7892	24.5943	-19.5039	29.0578	68.0656	-11.4532	23.4235	46.3299	-16.1013	A	G	10	168
Day avg. bout length	90		X	797991	CG11663	FBgn0029539	intergenic		8751	0.05952		5.3e-08	2e-07	1.5e-07	-3.40255	17.7892	24.5943	-19.5039	29.0578	68.0656	-11.4532	23.4235	46.3299	-16.1013	T	G	10	168
Day avg. bout length	90		X	797991	CG14632	FBgn0029538	intron	CG14632-in		0.05952		5.3e-08	2e-07	1.5e-07	-3.40255	17.7892	24.5943	-19.5039	29.0578	68.0656	-11.4532	23.4235	46.3299	-16.1013	T	G	10	168
Day avg. bout length	90		X	797991	CG3711	FBgn0040344	intergenic		-19210	0.05952		5.3e-08	2e-07	1.5e-07	-3.40255	17.7892	24.5943	-19.5039	29.0578	68.0656	-11.4532	23.4235	46.3299	-16.1013	T	G	10	168
Day avg. bout length	90		X	799478	CG11663	FBgn0029539	intergenic		10238	0.05952		5.3e-08	2e-07	1.5e-07	-3.40255	17.7892	24.5943	-19.5039	29.0578	68.0656	-11.4532	23.4235	46.3299	-16.1013	C	G	10	168
Day avg. bout length	90		X	799478	CG14632	FBgn0029538	intron	CG14632-in		0.05952		5.3e-08	2e-07	1.5e-07	-3.40255	17.7892	24.5943	-19.5039	29.0578	68.0656	-11.4532	23.4235	46.3299	-16.1013	C	G	10	168
Day avg. bout length	90		X	799478	CG3711	FBgn0040344	intergenic		-17723	0.05952		5.3e-08	2e-07	1.5e-07	-3.40255	17.7892	24.5943	-19.5039	29.0578	68.0656	-11.4532	23.4235	46.3299	-16.1013	C	G	10	168
Day avg. bout length	90		X	807903	CG11663	FBgn0029539	intergenic		18663	0.05952		5.3e-08	2e-07	1.5e-07	-3.40255	17.7892	24.5943	-19.5039	29.0578	68.0656	-11.4532	23.4235	46.3299	-16.1013	C	T	10	168
Day avg. bout length	90		X	807903	CG3711	FBgn0040344	intergenic		-9298	0.05952		5.3e-08	2e-07	1.5e-07	-3.40255	17.7892	24.5943	-19.5039	29.0578	68.0656	-11.4532	23.4235	46.3299	-16.1013	C	T	10	168
Day avg. bout length	90		X	808254	CG11663	FBgn0029539	intergenic		19014	0.05952		5.3e-08	2e-07	1.5e-07	-3.40255	17.7892	24.5943	-19.5039	29.0578	68.0656	-11.4532	23.4235	46.3299	-16.1013	G	A	10	168
Day avg. bout length	90		X	808254	CG3711	FBgn0040344	intergenic		-8947	0.05952		5.3e-08	2e-07	1.5e-07	-3.40255	17.7892	24.5943	-19.5039	29.0578	68.0656	-11.4532	23.4235	46.3299	-16.1013	G	A	10	168
Day avg. bout length	90		X	808870	CG11663	FBgn0029539	intergenic		19630	0.05952		5.3e-08	2e-07	1.5e-07	-3.40255	17.7892	24.5943	-19.5039	29.0578	68.0656	-11.4532	23.4235	46.3299	-16.1013	C	G	10	168
Day avg. bout length	90		X	808870	CG3711	FBgn0040344	intergenic		-8331	0.05952		5.3e-08	2e-07	1.5e-07	-3.40255	17.7892	24.5943	-19.5039	29.0578	68.0656	-11.4532	23.4235	46.3299	-16.1013	C	G	10	168
Day avg. bout length	90		X	811950	CG11663	FBgn0029539	intergenic		22710	0.05952		5.3e-08	2e-07	1.5e-07	-3.40255	17.7892	24.5943	-19.5039	29.0578	68.0656	-11.4532	23.4235	46.3299	-16.1013	T	G	10	168
Day avg. bout length	90		X	811950	CG3711	FBgn0040344	intergenic		-5251	0.05952		5.3e-08	2e-07	1.5e-07	-3.40255	17.7892	24.5943	-19.5039	29.0578	68.0656	-11.4532	23.4235	46.3299	-16.1013	T	G	10	168
Day avg. bout length	90		X	812406	CG11663	FBgn0029539	intergenic		23166	0.05952		5.3e-08	2e-07	1.5e-07	-3.40255	17.7892	24.5943	-19.5039	29.0578	68.0656	-11.4532	23.4235	46.3299	-16.1013	T	C	10	168
Day avg. bout length	90		X	812406	CG3711	FBgn0040344	intergenic		-4795	0.05952		5.3e-08	2e-07	1.5e-07	-3.40255	17.7892	24.5943	-19.5039	29.0578	68.0656	-11.4532	23.4235	46.3299	-16.1013	T	C	10	168
Day avg. bout length	90		X	812461	CG11663	FBgn0029539	intergenic		23221	0.05952		5.3e-08	2e-07	1.5e-07	-3.40255	17.7892	24.5943	-19.5039	29.0578	68.0656	-11.4532	23.4235	46.3299	-16.1013	T	A	10	168
Day avg. bout length	90		X	812461	CG3711	FBgn0040344	intergenic		-4740	0.05952		5.3e-08	2e-07	1.5e-07	-3.40255	17.7892	24.5943	-19.5039	29.0578	68.0656	-11.4532	23.4235	46.3299	-16.1013	T	A	10	168
Day avg. bout length	90		X	814562	CG11663	FBgn0029539	intergenic		25322	0.05952		5.3e-08	2e-07	1.5e-07	-3.40255	17.7892	24.5943	-19.5039	29.0578	68.0656	-11.4532	23.4235	46.3299	-16.1013	C	G	10	168
Day avg. bout length	90		X	814562	CG3711	FBgn0040344	intergenic		-2639	0.05952		5.3e-08	2e-07	1.5e-07	-3.40255	17.7892	24.5943	-19.5039	29.0578	68.0656	-11.4532	23.4235	46.3299	-16.1013	C	G	10	168
Day avg. bout length		N	X	4270455	CG12688	FBgn0029707	intergenic		-5050	0.02381		1.7e-07	5.3e-08	9.6e-06	-7.88347	17.8188	33.5858	-29.1871	29.9899	88.364	-18.5353	23.9043	60.9749	-21.3036	C	T	4	168
Day avg. bout length		N	X	4270455	mir-984	FBgn0262282	intergenic		7687	0.02381		1.7e-07	5.3e-08	9.6e-06	-7.88347	17.8188	33.5858	-29.1871	29.9899	88.364	-18.5353	23.9043	60.9749	-21.3036	C	T	4	168
Day avg. bout length	ln_2R_NS		2R	12402111	Sema-2a	FBgn0011260	intron	Sema-2a-in		0.09756	5.4e-08				-5.24686	17.0213	27.515	-8.93404	28.7431	46.6112	-7.09045	22.8822	37.0631	-3.68718	T	A	16	164
Day avg. bout length	ln_2R_NS		2R	12402121	Sema-2a	FBgn0011260	intron	Sema-2a-in		0.09756	5.4e-08				-5.24686	17.0213	27.515	-8.93404	28.7431	46.6112	-7.09045	22.8822	37.0631	-3.68718	C	G	16	164
Day avg. bout length		N	X	4845586	Ptp4E	FBgn0004368	cds	Ptp4E:12		0.02381		5.4e-08	2.7e-07	1e-07	-4.97148	17.9575	27.9004	-30.2492	29.9393	90.4378	-17.6104	23.9484	59.1691	-25.2778	C	T	4	168
Day avg. bout length	90		X	813035	CG11663	FBgn0029539	intergenic		23795	0.03571		5.5e-08	8.7e-08	5.1e-07	-5.14918	17.8264	28.1248	-24.8458	29.605	79.2967	-14.9975	23.7157	53.7107	-19.6966	G	C	6	168
Day avg. bout length	90		X	813035	CG3711	FBgn0040344	intergenic		-4166	0.03571		5.5e-08	8.7e-08	5.1e-07	-5.14918	17.8264	28.1248	-24.8458	29.605	79.2967	-14.9975	23.7157	53.7107	-19.6966	G	C	6	168
Day avg. bout length		N	3L	22636612	CG33766	FBgn0053766	intergenic		-2115	0.0303		6e-08	5.6e-08	1.1e-06	-6.17408	17.9065	30.2547	-27.261	29.7902	84.3122	-16.7176	23.8483	57.2834	-21.0869	G	C	5	165
Day avg. bout length		N	3L	22636612	CG6914	FBgn0037172	intergenic		36382	0.0303		6e-08	5.6e-08	1.1e-06	-6.17408	17.9065	30.2547	-27.261	29.7902	84.3122	-16.7176	23.8483	57.2834	-21.0869	G	C	5	165
Day avg. bout length		N	3R	7408792	wkd	FBgn0037917	5'UTR	wkd-u5		0.03636	3.1e-06	4.8e-07	5.6e-08		-7.30551	17.7283	32.3393	-23.0629	29.6787	75.8044	-15.1842	23.7035	54.0719	-15.7573	C	G	6	165
Day avg. bout length		N	X	6914895	CG12541	FBgn0029930	intergenic		-1523	0.02381		6.1e-08	5.6e-08	1.1e-06	-6.86498	17.8673	31.5973	-30.1483	29.9441	90.2406	-18.5066	23.9057	60.9189	-23.2833	T	C	4	168
Day avg. bout length		N	X	6914895	CG4593	FBgn0029929	intergenic		5853	0.02381		6.1e-08	5.6e-08	1.1e-06	-6.86498	17.8673	31.5973	-30.1483	29.9441	90.2406	-18.5066	23.9057	60.9189	-23.2833	T	C	4	168
Day avg. bout length	ln_2R_NS		2R	15060425	CG10737	FBgn0034420	intron	CG10737-in		0.02424		5.7e-08	6.6e-08	9.6e-07	-6.37716	17.8576	30.612	-29.3182	29.6828	88.3192	-17.8477	23.7702	59.4656	-22.941	C	T	4	165
Day avg. bout length		N	X	16096686	disco	FBgn0000459	intergenic		-7945	0.08929		5.7e-08	2.5e-07	1.3e-07	-2.72644	17.7074	23.1602	-16.1513	28.4956	60.7981	-9.43885	23.1015	41.9792	-13.4248	C	A	15	168
Day avg. bout length		N	X	16096686	mir-985	FBgn0262283	intergenic		11314	0.08929		5.7e-08	2.5e-07	1.3e-07	-2.72644	17.7074	23.1602	-16.1513	28.4956	60.7981	-9.43885	23.1015	41.9792	-13.4248	C	A	15	168
Day avg. bout length		N	X	16604639	CG13008	FBgn0030780	intergenic		-697	0.02994		7.1e-08	5.7e-08	1.6e-06	-6.29689	17.8107	30.4045	-26.9507	29.8658	83.7672	-16.6238	23.8383	57.0858	-20.6538	G	T	5	167
Day avg. bout length		N	X	16604639	CG4678	FBgn0030778	intron	CG4678-in		0.02994		7.1e-08	5.7e-08	1.6e-06	-6.29689	17.8107	30.4045	-26.9507	29.8658	83.7672	-16.6238	23.8383	57.0858	-20.6538	G	T	5	167
Day avg. bout length		N	X	16604639	CG9672	FBgn0030777	intergenic		3736	0.02994		7.1e-08	5.7e-08	1.6e-06	-6.29689	17.8107	30.4045	-26.9507	29.8658	83.7672	-16.6238	23.8383	57.0858	-20.6538	G	T	5	167
Day avg. bout length		N	X	16605209	CG13008	FBgn0030780	intergenic		-127	0.02994		7.2e-08	5.7e-08	1.5e-06	-6.2758	17.8529	30.4045	-26.9826	29.8019	83.7672	-16.6292	23.8274	57.0858	-20.7068	A	G	5	167
Day avg. bout length		N	X	16605209	CG9672	FBgn0030777	intergenic		4306	0.02994		7.2e-08	5.7e-08	1.5e-06	-6.2758	17.8529	30.4045	-26.9826	29.8019	83.7672	-16.6292	23.8274	57.0858	-20.7068	A	G	5	167
Day avg. bout length		N	X	16605218	CG13008	FBgn0030780	intergenic		-118	0.02994		7.1e-08	5.7e-08	1.5e-06	-6.27309	17.8583	30.4045	-26.9918	29.7836	83.7672	-16.6324	23.821	57.0858	-20.7187	G	C	5	167
Day avg. bout length		N	X	16605218	CG9672	FBgn0030777	intergenic		4315	0.02994		7.1e-08	5.7e-08	1.5e-06	-6.27309	17.8583	30.4045	-26.9918	29.7836	83.7672	-16.6324	23.821	57.0858	-20.7187	G	C	5	167
Day avg. bout length		N	3R	8967360	2mit	FBgn0260793	intron	2mit-in		0.03125		3.9e-07	5.9e-08		-8.22662	17.3817	33.8349	-27.4376	28.2791	83.1543	-17.8321	22.8304	58.4946	-19.211	C	T	4	128
Day avg. bout length		N	3R	8967360	timeout	FBgn0038118	intron	timeout-in		0.03125		3.9e-07	5.9e-08		-8.22662	17.3817	33.8349	-27.4376	28.2791	83.1543	-17.8321	22.8304	58.4946	-19.211	C	T	4	128
Day avg. bout length		N	2R	8171637	CG42700	FBgn0261611	intron	CG42700-in		0.0241		6e-08	2.5e-07	1.7e-07	-4.93681	17.8051	27.6788	-29.2309	29.4111	87.8729	-17.0839	23.6081	57.7758	-24.2941	T	A	4	166
Day avg. bout length	ln_2R_NS		2R	13867761	dpr13	FBgn0034286	intron	dpr13-in		0.02994		6e-08	2.5e-07	1.4e-07	-4.58818	17.9508	27.1271	-27.0893	29.8652	84.0438	-15.8387	23.908	55.5855	-22.5011	C	A	5	167
Day avg. bout length	90		X	812613	CG11663	FBgn0029539	intergenic		23373	0.05988		6e-08	2.3e-07	1.7e-07	-3.37344	17.8474	24.5943	-19.469	29.1276	68.0656	-11.4212	23.4875	46.3299	-16.0955	T	C	10	167
Day avg. bout length	90		X	812613	CG3711	FBgn0040344	intergenic		-4588	0.05988		6e-08	2.3e-07	1.7e-07	-3.37344	17.8474	24.5943	-19.469	29.1276	68.0656	-11.4212	23.4875	46.3299	-16.0955	T	C	10	167
Day avg. bout length		N	X	17337436	CG12994	FBgn0040877	intron	CG12994-in		0.02381		6.1e-08	1.1e-07	4.8e-07	-6.10727	17.9034	30.1179	-30.1412	29.9444	90.2268	-18.1242	23.9239	60.1724	-24.0339	G	C	4	168
Day avg. bout length		N	X	17337436	CG5613	FBgn0030839	intergenic		14669	0.02381		6.1e-08	1.1e-07	4.8e-07	-6.10727	17.9034	30.1179	-30.1412	29.9444	90.2268	-18.1242	23.9239	60.1724	-24.0339	G	C	4	168
Day avg. bout length		N	X	17337436	p-cup	FBgn0030840	intergenic		-2945	0.02381		6.1e-08	1.1e-07	4.8e-07	-6.10727	17.9034	30.1179	-30.1412	29.9444	90.2268	-18.1242	23.9239	60.1724	-24.0339	G	C	4	168
Day avg. bout length		N	X	17337468	CG12994	FBgn0040877	intron	CG12994-in		0.02381		6.1e-08	1.1e-07	4.8e-07	-6.10727	17.9034	30.1179	-30.1412	29.9444	90.2268	-18.1242	23.9239	60.1724	-24.0339	C	T	4	168
Day avg. bout length		N	X	17337468	CG5613	FBgn0030839	intergenic		14701	0.02381		6.1e-08	1.1e-07	4.8e-07	-6.10727	17.9034	30.1179	-30.1412	29.9444	90.2268	-18.1242	23.9239	60.1724	-24.0339	C	T	4	168
Day avg. bout length		N	X	17337468	p-cup	FBgn0030840	intergenic		-2913	0.02381		6.1e-08	1.1e-07	4.8e-07	-6.10727	17.9034	30.1179	-30.1412	29.9444	90.2268	-18.1242	23.9239	60.1724	-24.0339	C	T	4	168
Day avg. bout length		N	X	17337477	CG12994	FBgn0040877	intron	CG12994-in		0.02381		6.1e-08	1.1e-07	4.8e-07	-6.10727	17.9034	30.1179	-30.1412	29.9444	90.2268	-18.1242	23.9239	60.1724	-24.0339	G	T	4	168
Day avg. bout length		N	X	17337477	CG5613	FBgn0030839	intergenic		14710	0.02381		6.1e-08	1.1e-07	4.8e-07	-6.10727	17.9034	30.1179	-30.1412	29.9444	90.2268	-18.1242	23.9239	60.1724	-24.0339	G	T	4	168
Day avg. bout length		N	X	17337477	p-cup	FBgn0030840	intergenic		-2904	0.02381		6.1e-08	1.1e-07	4.8e-07	-6.10727	17.9034	30.1179	-30.1412	29.9444	90.2268	-18.1242	23.9239	60.1724	-24.0339	G	T	4	168
Day avg. bout length		N	3R	7688414	CG6959	FBgn0037956	intron	CG6959-in		0.02381		1.3e-07	6.3e-08	5e-06	-7.46981	17.8385	32.7781	-29.4112	29.9792	88.8015	-18.4405	23.9089	60.7898	-21.9414	C	T	4	168
Day avg. bout length		N	3R	7772519	CG14731	FBgn0037964	intergenic		13154	0.02381		1.3e-07	6.3e-08	5e-06	-7.46981	17.8385	32.7781	-29.4112	29.9792	88.8015	-18.4405	23.9089	60.7898	-21.9414	T	A	4	168
Day avg. bout length		N	3R	7772519	CG31211	FBgn0051211	intergenic		-2883	0.02381		1.3e-07	6.3e-08	5e-06	-7.46981	17.8385	32.7781	-29.4112	29.9792	88.8015	-18.4405	23.9089	60.7898	-21.9414	T	A	4	168
Day avg. bout length	129		X	21051467	CG14579	FBgn0031163	intergenic		-12813	0.03356	1.7e-07	1.2e-06	6.4e-08		-8.78893	17.7622	35.3401	-24.2362	29.5374	78.0098	-16.5126	23.6498	56.6749	-15.4473	C	T	5	149
Day avg. bout length	129		X	21051467	CG32511	FBgn0052511	intergenic		23375	0.03356	1.7e-07	1.2e-06	6.4e-08		-8.78893	17.7622	35.3401	-24.2362	29.5374	78.0098	-16.5126	23.6498	56.6749	-15.4473	C	T	5	149
Day avg. bout length		N	2R	18201249	Gp150	FBgn0013272	intergenic		-3918	0.0303		6.5e-08	3.8e-07	1.1e-07	-4.05626	17.8327	25.9452	-26.2049	29.3081	81.718	-15.1306	23.5704	53.8316	-22.1487	G	A	5	165
Day avg. bout length		N	2R	18201249	wdp	FBgn0034718	intergenic		1824	0.0303		6.5e-08	3.8e-07	1.1e-07	-4.05626	17.8327	25.9452	-26.2049	29.3081	81.718	-15.1306	23.5704	53.8316	-22.1487	G	A	5	165
Day avg. bout length	154	Y	3L	3009750	FR	FBgn0035385	cds	FR-PA		0.02532		2.5e-06		6.5e-08	-0.463251	17.616	18.5425	-23.7009	29.5869	76.9887	-12.0821	23.6015	47.7656	-23.2377	G	A	4	158
Day avg. bout length	115	Y	X	18996401	CG15882	FBgn0030983	intergenic		-21384	0.02381		1e-07	6.5e-08	2.8e-06	-7.17983	17.8523	32.212	-29.6657	29.9671	89.2985	-18.4228	23.9097	60.7552	-22.4859	C	T	4	168
Day avg. bout length	115	Y	X	18996401	CG7423	FBgn0030982	intergenic		19165	0.02381		1e-07	6.5e-08	2.8e-06	-7.17983	17.8523	32.212	-29.6657	29.9671	89.2985	-18.4228	23.9097	60.7552	-22.4859	C	T	4	168
Day avg. bout length	116	Y	X	18997872	CG15882	FBgn0030983	intergenic		-19913	0.02381		1e-07	6.5e-08	2.8e-06	-7.17983	17.8523	32.212	-29.6657	29.9671	89.2985	-18.4228	23.9097	60.7552	-22.4859	G	T	4	168
Day avg. bout length	116	Y	X	18997872	CG7423	FBgn0030982	intergenic		20636	0.02381		1e-07	6.5e-08	2.8e-06	-7.17983	17.8523	32.212	-29.6657	29.9671	89.2985	-18.4228	23.9097	60.7552	-22.4859	G	T	4	168
Day avg. bout length	118		X	19081850	CG33253	FBgn0030992	intergenic		538	0.33333	6.7e-08				-3.27439	16.0113	22.5601	-4.66183	28.2718	37.5955	-3.96811	22.1416	30.0778	-1.38743	G	A	56	168
Day avg. bout length	118		X	19081850	Mec2	FBgn0030993	intergenic		-218	0.33333	6.7e-08				-3.27439	16.0113	22.5601	-4.66183	28.2718	37.5955	-3.96811	22.1416	30.0778	-1.38743	G	A	56	168
Day avg. bout length		N	2R	17145859	Rgk3	FBgn0085426	intron	Rgk3-in		0.05455		7.4e-08	6.8e-08	1.5e-06	-4.51679	17.5392	26.5728	-19.7299	28.8527	68.3126	-12.1234	23.1959	47.4427	-15.2132	C	G	9	165
Day avg. bout length		N	3R	7700336	CG6959	FBgn0037956	intergenic		5153	0.03636		3.1e-07	6.8e-08		-6.76669	17.7306	31.264	-23.6392	29.888	77.1665	-15.203	23.8093	54.2152	-16.8725	T	G	6	165
Day avg. bout length		N	3R	7700336	sad	FBgn0003312	intergenic		-2621	0.03636		3.1e-07	6.8e-08		-6.76669	17.7306	31.264	-23.6392	29.888	77.1665	-15.203	23.8093	54.2152	-16.8725	T	G	6	165
Day avg. bout length		N	X	16604711	CG13008	FBgn0030780	intergenic		-625	0.03593		7.1e-08	6.9e-08	1.2e-06	-5.57477	17.8334	28.9829	-24.7153	29.6239	79.0546	-15.1451	23.7287	54.0188	-19.1406	T	A	6	167
Day avg. bout length		N	X	16604711	CG4678	FBgn0030778	intron	CG4678-in		0.03593		7.1e-08	6.9e-08	1.2e-06	-5.57477	17.8334	28.9829	-24.7153	29.6239	79.0546	-15.1451	23.7287	54.0188	-19.1406	T	A	6	167
Day avg. bout length		N	X	16604711	CG9672	FBgn0030777	intergenic		3808	0.03593		7.1e-08	6.9e-08	1.2e-06	-5.57477	17.8334	28.9829	-24.7153	29.6239	79.0546	-15.1451	23.7287	54.0188	-19.1406	T	A	6	167
Day avg. bout length		N	3L	3292339	CG12009	FBgn0035430	intergenic		-2413	0.07186		7e-08	4.4e-07	8.6e-08	-2.72619	17.795	23.2474	-17.8196	28.8625	64.5018	-10.2729	23.3288	43.8746	-15.0934	G	T	12	167
Day avg. bout length		N	3L	3292339	CG12017	FBgn0035429	intergenic		1446	0.07186		7e-08	4.4e-07	8.6e-08	-2.72619	17.795	23.2474	-17.8196	28.8625	64.5018	-10.2729	23.3288	43.8746	-15.0934	G	T	12	167
Day avg. bout length		N	3R	7838058	CG3532	FBgn0037979	cds	CG3532:3		0.02395		1.5e-07	7e-08	5.3e-06	-7.45163	17.8749	32.7781	-29.4019	29.9977	88.8015	-18.4268	23.9363	60.7898	-21.9503	G	A	4	167
Day avg. bout length	115		X	18992296	CG15882	FBgn0030983	intergenic		-25489	0.02395		1.1e-07	7e-08	3e-06	-7.15497	17.902	32.212	-29.6139	30.0707	89.2985	-18.3844	23.9864	60.7552	-22.4589	G	A	4	167
Day avg. bout length	115		X	18992296	CG7423	FBgn0030982	intergenic		15060	0.02395		1.1e-07	7e-08	3e-06	-7.15497	17.902	32.212	-29.6139	30.0707	89.2985	-18.3844	23.9864	60.7552	-22.4589	G	A	4	167
Day avg. bout length	116		X	19001261	CG15882	FBgn0030983	intergenic		-16524	0.02395		1.1e-07	7e-08	3e-06	-7.15497	17.902	32.212	-29.6139	30.0707	89.2985	-18.3844	23.9864	60.7552	-22.4589	G	T	4	167
Day avg. bout length	116		X	19001261	CG7423	FBgn0030982	intergenic		24025	0.02395		1.1e-07	7e-08	3e-06	-7.15497	17.902	32.212	-29.6139	30.0707	89.2985	-18.3844	23.9864	60.7552	-22.4589	G	T	4	167
Day avg. bout length		N	3L	13084208	CG11251	FBgn0036346	intergenic		1139	0.02395		7.1e-08	8.7e-08	9.4e-07	-6.53128	17.9054	30.968	-29.9758	30.0927	90.0442	-18.2535	23.9991	60.5061	-23.4445	C	T	4	167
Day avg. bout length		N	3L	13084208	trn	FBgn0010452	intergenic		-23165	0.02395		7.1e-08	8.7e-08	9.4e-07	-6.53128	17.9054	30.968	-29.9758	30.0927	90.0442	-18.2535	23.9991	60.5061	-23.4445	C	T	4	167
Day avg. bout length		N	X	16427287	CG9903	FBgn0030756	intergenic		-5899	0.025		7.1e-08	2.2e-07	2.9e-07	-5.17296	17.9764	28.3223	-29.6539	29.8502	89.1581	-17.4134	23.9133	58.7402	-24.481	T	C	4	160
Day avg. bout length		N	X	16427287	CG9906	FBgn0030755	intergenic		8033	0.025		7.1e-08	2.2e-07	2.9e-07	-5.17296	17.9764	28.3223	-29.6539	29.8502	89.1581	-17.4134	23.9133	58.7402	-24.481	T	C	4	160
Day avg. bout length		N	3R	7657553	CG6959	FBgn0037956	intron	CG6959-in		0.09146		7.2e-08	7.4e-08	1.1e-06	-3.58672	17.6724	24.8458	-16.186	28.6814	61.0534	-9.88637	23.1769	42.9496	-12.5993	T	G	15	164
Day avg. bout length		N	X	18991565	CG15882	FBgn0030983	intergenic		-26220	0.02395		1.1e-07	7.2e-08	2.9e-06	-7.20371	17.8046	32.212	-29.6203	30.0579	89.2985	-18.412	23.9312	60.7552	-22.4166	G	T	4	167
Day avg. bout length		N	X	18991565	CG7423	FBgn0030982	intergenic		14329	0.02395		1.1e-07	7.2e-08	2.9e-06	-7.20371	17.8046	32.212	-29.6203	30.0579	89.2985	-18.412	23.9312	60.7552	-22.4166	G	T	4	167
Day avg. bout length		N	X	1681038	Adar	FBgn0026086	3'UTR	Adar-u3		0.04403	3.3e-06	6.9e-07	7.3e-08		-6.56944	17.4886	30.6275	-20.7317	29.1806	70.6441	-13.6506	23.3346	50.6358	-14.1623	G	T	7	159
Day avg. bout length		N	X	22068287	Cda4	FBgn0052499	intergenic		33742	0.03067		7.3e-08	9.7e-08	8.1e-07	-5.76295	17.8533	29.3792	-27.212	29.7638	84.1877	-16.4875	23.8085	56.7835	-21.449	A	T	5	163
Day avg. bout length		N	X	22068287	CG12446	FBgn0031201	intergenic		-142836	0.03067		7.3e-08	9.7e-08	8.1e-07	-5.76295	17.8533	29.3792	-27.212	29.7638	84.1877	-16.4875	23.8085	56.7835	-21.449	A	T	5	163
Day avg. bout length		N	2R	6750778	CG30015	FBgn0050015	intron	CG30015-in		0.04217		9.6e-08	7.6e-08	2e-06	-5.29969	17.7747	28.3741	-22.718	29.4465	74.8825	-14.0088	23.6106	51.6283	-17.4183	T	G	7	166
Day avg. bout length		N	2R	16168013	CG9090	FBgn0034497	intron	CG9090-in		0.05521		1.3e-06		7.6e-08	-1.16731	18.1459	20.4805	-18.5236	29.6114	66.6586	-9.84547	23.8786	43.5696	-17.3563	T	A	9	163
Day avg. bout length		N	3L	2305455	CG13802	FBgn0035330	intergenic		4495	0.04192		1e-06		7.6e-08	-1.44426	18.0657	20.9542	-20.9668	29.6657	71.5992	-11.2055	23.8657	46.2767	-19.5225	C	T	7	167
Day avg. bout length		N	3L	2305455	DmsR-1	FBgn0035331	intergenic		-17238	0.04192		1e-06		7.6e-08	-1.44426	18.0657	20.9542	-20.9668	29.6657	71.5992	-11.2055	23.8657	46.2767	-19.5225	C	T	7	167
Day avg. bout length	163		3L	12339298	GRHRII	FBgn0036278	intron	GRHRII-in		0.03012		7.7e-08	4.3e-07	1.2e-07	-4.25457	17.9974	26.5065	-26.9437	29.8048	83.6922	-15.5991	23.9011	55.0994	-22.6892	G	A	5	166
Day avg. bout length	83		3R	7407839	wkd	FBgn0037917	intron	wkd-in		0.06627	2.1e-07	1.7e-06	7.8e-08		-6.04411	17.4204	29.5086	-16.4637	29.1475	62.075	-11.2539	23.2839	45.7918	-10.4196	A	T	11	166
Day avg. bout length		N	X	16096705	disco	FBgn0000459	intergenic		-7926	0.10119		7.8e-08	1.5e-07	5.4e-07	-3.0225	17.5825	23.6275	-15.1217	28.3194	58.5628	-9.0721	22.9509	41.0952	-12.0992	T	C	17	168
Day avg. bout length		N	X	16096705	mir-985	FBgn0262283	intergenic		11333	0.10119		7.8e-08	1.5e-07	5.4e-07	-3.0225	17.5825	23.6275	-15.1217	28.3194	58.5628	-9.0721	22.9509	41.0952	-12.0992	T	C	17	168
Day avg. bout length	121	Y	X	20142779	CG1504	FBgn0031100	intergenic		-38557	0.07547		1.9e-07	1.9e-06	7.8e-08	-2.25979	17.7397	22.2593	-17.5924	29.0592	64.2439	-9.92607	23.3994	43.2516	-15.3326	G	C	12	159
Day avg. bout length	121	Y	X	20142779	inx6	FBgn0027107	intergenic		2253	0.07547		1.9e-07	1.9e-06	7.8e-08	-2.25979	17.7397	22.2593	-17.5924	29.0592	64.2439	-9.92607	23.3994	43.2516	-15.3326	G	C	12	159
Day avg. bout length	ln_2R_NS		2R	14845930	prod	FBgn0014269	intergenic		-10980	0.02439	9.7e-07	1.3e-06	7.9e-08		-9.16516	17.6479	35.9782	-26.3763	29.6972	82.4499	-17.7707	23.6726	59.214	-17.2112	T	C	4	164
Day avg. bout length	ln_2R_NS		2R	14845930	sano	FBgn0034408	3'UTR	sano-u3		0.02439	9.7e-07	1.3e-06	7.9e-08		-9.16516	17.6479	35.9782	-26.3763	29.6972	82.4499	-17.7707	23.6726	59.214	-17.2112	T	C	4	164
Day avg. bout length	ln_2R_NS		2R	14845930	Vha100-3	FBgn0028669	intergenic		46711	0.02439	9.7e-07	1.3e-06	7.9e-08		-9.16516	17.6479	35.9782	-26.3763	29.6972	82.4499	-17.7707	23.6726	59.214	-17.2112	T	C	4	164
Day avg. bout length	156	Y	3L	4947259	Con	FBgn0005775	intron	Con-in		0.04167		1.4e-07	7.9e-08	4.2e-06	-5.5372	17.7328	28.8072	-22.3998	29.5131	74.3127	-13.9685	23.6229	51.5599	-16.8626	C	T	7	168
Day avg. bout length		N	3L	13103473	CG11251	FBgn0036346	intergenic		20404	0.03659	7.9e-06	4.7e-07	7.9e-08		-6.96643	17.5962	31.529	-23.3819	29.7977	76.5614	-15.1741	23.6969	54.0452	-16.4154	G	C	6	164
Day avg. bout length		N	3L	13103473	trn	FBgn0010452	intergenic		-3900	0.03659	7.9e-06	4.7e-07	7.9e-08		-6.96643	17.5962	31.529	-23.3819	29.7977	76.5614	-15.1741	23.6969	54.0452	-16.4154	G	C	6	164
Day avg. bout length		N	X	5601395	CG4096	FBgn0029791	intron	CG4096-in		0.07738		7.4e-07		7.9e-08	-1.285	17.9954	20.5654	-15.8342	28.9292	60.5977	-8.55963	23.4623	40.5815	-14.5492	C	T	13	168
Day avg. bout length	ln_3R_Mo		3R	21886357	CG14544	FBgn0039407	intron	CG14544-in		0.02424		4.3e-07	8e-08		-8.38203	17.8138	34.5778	-28.4859	30.1215	87.0934	-18.434	23.9676	60.8356	-20.1039	G	A	4	165
Day avg. bout length		N	X	19972444	CG9570	FBgn0031085	intergenic		25889	0.03571	2e-07	1.8e-06	8e-08		-8.03752	17.6201	33.6952	-22.0428	29.8052	73.8909	-15.0402	23.7127	53.793	-14.0053	G	A	6	168
Day avg. bout length		N	X	19972444	fd19B	FBgn0031086	intergenic		-13192	0.03571	2e-07	1.8e-06	8e-08		-8.03752	17.6201	33.6952	-22.0428	29.8052	73.8909	-15.0402	23.7127	53.793	-14.0053	G	A	6	168
Day avg. bout length		N	X	19972487	CG9570	FBgn0031085	intergenic		25932	0.03571	2e-07	1.8e-06	8e-08		-8.03752	17.6201	33.6952	-22.0428	29.8052	73.8909	-15.0402	23.7127	53.793	-14.0053	T	C	6	168
Day avg. bout length		N	X	19972487	fd19B	FBgn0031086	intergenic		-13149	0.03571	2e-07	1.8e-06	8e-08		-8.03752	17.6201	33.6952	-22.0428	29.8052	73.8909	-15.0402	23.7127	53.793	-14.0053	T	C	6	168
Day avg. bout length		N	2L	1967383	Der-1	FBgn0031376	intergenic		-6743	0.04217		9.5e-08	7.4e-07	8.1e-08	-3.28286	17.9459	24.5116	-22.7929	29.3667	74.9526	-13.0379	23.6563	49.7321	-19.5101	C	T	7	166
Day avg. bout length		N	2L	1967383	tRNA:CR31942	FBgn0051942	intergenic		1885	0.04217		9.5e-08	7.4e-07	8.1e-08	-3.28286	17.9459	24.5116	-22.7929	29.3667	74.9526	-13.0379	23.6563	49.7321	-19.5101	C	T	7	166
Day avg. bout length		N	2R	17160374	CG30393	FBgn0050393	intergenic		5290	0.02381				8.1e-08	0.888717	18.2365	16.4591	-24.5931	30.2086	79.3948	-11.8522	24.2226	47.9269	-25.4818	G	C	4	168
Day avg. bout length		N	2R	17160374	CG34203	FBgn0085232	intergenic		-8194	0.02381				8.1e-08	0.888717	18.2365	16.4591	-24.5931	30.2086	79.3948	-11.8522	24.2226	47.9269	-25.4818	G	C	4	168
Day avg. bout length		N	2R	17160374	Rgk3	FBgn0085426	intron	Rgk3-in		0.02381				8.1e-08	0.888717	18.2365	16.4591	-24.5931	30.2086	79.3948	-11.8522	24.2226	47.9269	-25.4818	G	C	4	168
Day avg. bout length		N	X	1809169	mip130	FBgn0023509	intron	mip130-in		0.02439		4.4e-07	8.2e-08		-8.17892	17.8392	34.1971	-28.3815	30.1376	86.9006	-18.2802	23.9884	60.5488	-20.2026	C	A	4	164
Day avg. bout length		N	X	1809169	Rbcn-3B	FBgn0023510	cds	Rbcn-3B-PA		0.02439		4.4e-07	8.2e-08		-8.17892	17.8392	34.1971	-28.3815	30.1376	86.9006	-18.2802	23.9884	60.5488	-20.2026	C	A	4	164
Day avg. bout length	111		X	18056926	Frq1	FBgn0030897	intron	Frq1-in		0.03571		8.2e-08	1e-07	9.7e-07	-5.29232	17.8162	28.4008	-24.5398	29.6269	78.7065	-14.9161	23.7215	53.5536	-19.2475	C	T	6	168
Day avg. bout length	13		2L	16227177	CG31819	FBgn0028893	intergenic		13870	0.02976		8.3e-08	1.2e-07	7.9e-07	-5.60862	17.8604	29.0776	-26.7854	29.7853	83.3561	-16.197	23.8229	56.2168	-21.1767	G	A	5	168
Day avg. bout length	13		2L	16227177	CG42817	FBgn0261999	intergenic		-4300	0.02976		8.3e-08	1.2e-07	7.9e-07	-5.60862	17.8604	29.0776	-26.7854	29.7853	83.3561	-16.197	23.8229	56.2168	-21.1767	G	A	5	168
Day avg. bout length	13		2L	16227258	CG31819	FBgn0028893	intergenic		13951	0.02976		8.3e-08	1.2e-07	7.9e-07	-5.60862	17.8604	29.0776	-26.7854	29.7853	83.3561	-16.197	23.8229	56.2168	-21.1767	A	T	5	168
Day avg. bout length	13		2L	16227258	CG42817	FBgn0261999	intergenic		-4219	0.02976		8.3e-08	1.2e-07	7.9e-07	-5.60862	17.8604	29.0776	-26.7854	29.7853	83.3561	-16.197	23.8229	56.2168	-21.1767	A	T	5	168
Day avg. bout length	13		2L	16227552	CG31819	FBgn0028893	intergenic		14245	0.02976		8.3e-08	1.2e-07	7.9e-07	-5.60862	17.8604	29.0776	-26.7854	29.7853	83.3561	-16.197	23.8229	56.2168	-21.1767	A	G	5	168
Day avg. bout length	13		2L	16227552	CG42817	FBgn0261999	intergenic		-3925	0.02976		8.3e-08	1.2e-07	7.9e-07	-5.60862	17.8604	29.0776	-26.7854	29.7853	83.3561	-16.197	23.8229	56.2168	-21.1767	A	G	5	168
Day avg. bout length		N	3R	14600392	CG7720	FBgn0038652	intron	CG7720-in		0.02381		8.3e-08	1.2e-07	8e-07	-6.26636	17.8958	30.4285	-29.8649	29.9576	89.6873	-18.0656	23.9267	60.0579	-23.5985	G	A	4	168
Day avg. bout length		N	X	6884034	bou	FBgn0261284	intergenic		2798	0.02395		8.4e-08	2.1e-07	3.9e-07	-5.72171	17.8756	29.319	-29.8934	30.0448	89.8317	-17.8076	23.9602	59.5753	-24.1717	C	T	4	167
Day avg. bout length		N	X	6884034	inx7	FBgn0027106	intergenic		-1611	0.02395		8.4e-08	2.1e-07	3.9e-07	-5.72171	17.8756	29.319	-29.8934	30.0448	89.8317	-17.8076	23.9602	59.5753	-24.1717	C	T	4	167
Day avg. bout length	111		X	18069222	Andorra	FBgn0030898	intergenic		-3337	0.03571		8.4e-08	2.5e-07	3.1e-07	-4.47699	17.8744	26.8284	-24.5229	29.6281	78.6739	-14.5	23.7513	52.7512	-20.0459	T	G	6	168
Day avg. bout length	111		X	18069222	Frq1	FBgn0030897	intergenic		4667	0.03571		8.4e-08	2.5e-07	3.1e-07	-4.47699	17.8744	26.8284	-24.5229	29.6281	78.6739	-14.5	23.7513	52.7512	-20.0459	T	G	6	168
Day avg. bout length		N	X	21952698	Cda4	FBgn0052499	intergenic		-32768	0.03659		2.1e-07	8.4e-08	8.4e-06	-6.24449	17.708	30.197	-23.8498	29.4171	77.1168	-15.0472	23.5626	53.6569	-17.6054	A	T	6	164
Day avg. bout length		N	X	21952698	CG17601	FBgn0031197	intergenic		2806	0.03659		2.1e-07	8.4e-08	8.4e-06	-6.24449	17.708	30.197	-23.8498	29.4171	77.1168	-15.0472	23.5626	53.6569	-17.6054	A	T	6	164
Day avg. bout length	118		X	19077229	CG33253	FBgn0030992	intergenic		-228	0.02424		1.4e-07	8.5e-08	3.5e-06	-7.15148	17.909	32.212	-29.5853	30.128	89.2985	-18.3684	24.0185	60.7552	-22.4338	G	A	4	165
Day avg. bout length	118		X	19077229	CG7453	FBgn0030991	intergenic		1172	0.02424		1.4e-07	8.5e-08	3.5e-06	-7.15148	17.909	32.212	-29.5853	30.128	89.2985	-18.3684	24.0185	60.7552	-22.4338	G	A	4	165
Day avg. bout length	2	Y	2L	13049150	CG9932	FBgn0262160	intron	CG9932-in		0.02395		1e-07	8.6e-08	1.9e-06	-6.85089	17.8288	31.5306	-29.7651	29.9292	89.4595	-18.308	23.879	60.495	-22.9142	G	A	4	167
Day avg. bout length	118		X	19116745	CG7884	FBgn0031001	intron	CG7884-in		0.04167		8.6e-08	3.8e-07	1.7e-07	-3.77967	17.8793	25.4386	-22.7569	29.4833	74.9972	-13.2683	23.6813	50.2179	-18.9773	G	T	7	168
Day avg. bout length	ln_2R_NS		2R	14054079	Nup75	FBgn0034310	cds	Nup75:2		0.03614		8.8e-08	4e-07	2.1e-07	-3.92859	17.7882	25.6453	-23.7703	29.1804	76.721	-13.8494	23.4843	51.1832	-19.8417	T	C	6	166
Day avg. bout length		N	2R	19791231	CG13562	FBgn0034928	intergenic		-269	0.03593		3.3e-07	8.8e-08		-6.31934	17.6342	30.2728	-22.6995	29.2873	74.6862	-14.5094	23.4607	52.4795	-16.3801	C	A	6	167
Day avg. bout length		N	2R	19791231	CG5591	FBgn0034926	intergenic		44	0.03593		3.3e-07	8.8e-08		-6.31934	17.6342	30.2728	-22.6995	29.2873	74.6862	-14.5094	23.4607	52.4795	-16.3801	C	A	6	167
Day avg. bout length		N	2R	3255808	Dscam	FBgn0033159	intron	Dscam-in		0.04403		1.4e-07	1.4e-06	8.9e-08	-2.70437	17.6962	23.1049	-21.8487	28.7291	72.4266	-12.2765	23.2126	47.7657	-19.1444	C	A	7	159
Day avg. bout length	13		2L	16227510	CG31819	FBgn0028893	intergenic		14203	0.02994		9.1e-08	1.4e-07	8.5e-07	-5.60641	17.8648	29.0776	-26.786	29.784	83.3561	-16.1962	23.8244	56.2168	-21.1796	A	T	5	167
Day avg. bout length	13		2L	16227510	CG42817	FBgn0261999	intergenic		-3967	0.02994		9.1e-08	1.4e-07	8.5e-07	-5.60641	17.8648	29.0776	-26.786	29.784	83.3561	-16.1962	23.8244	56.2168	-21.1796	A	T	5	167
Day avg. bout length		N	X	19639355	CG33932	FBgn0066303	cds	CG33932-PA		0.0241		1.7e-07	9.1e-08	5.1e-06	-7.2962	17.8665	32.4589	-29.2619	30.183	88.7069	-18.2791	24.0247	60.5829	-21.9657	T	C	4	166
Day avg. bout length		N	X	19639355	Rpp20	FBgn0066304	3'UTR	Rpp20-u3		0.0241		1.7e-07	9.1e-08	5.1e-06	-7.2962	17.8665	32.4589	-29.2619	30.183	88.7069	-18.2791	24.0247	60.5829	-21.9657	T	C	4	166
Day avg. bout length		N	X	21958653	Cda4	FBgn0052499	intergenic		-26813	0.03896		2.6e-07	9.1e-08		-6.43441	17.5593	30.4282	-24.1796	29.1475	77.5068	-15.307	23.3534	53.9675	-17.7452	C	T	6	154
Day avg. bout length		N	X	21958653	CG17601	FBgn0031197	intergenic		8761	0.03896		2.6e-07	9.1e-08		-6.43441	17.5593	30.4282	-24.1796	29.1475	77.5068	-15.307	23.3534	53.9675	-17.7452	C	T	6	154
Day avg. bout length		N	3L	9284587	CG42509	FBgn0260235	intergenic		4700	0.04274		2.5e-07	9.2e-08	7.5e-06	-6.35884	17.3966	30.1143	-26.04	28.5008	80.5808	-16.1994	22.9487	55.3475	-19.6811	C	G	5	117
Day avg. bout length		N	3L	9284587	PGRP-LA	FBgn0035975	intergenic		-42845	0.04274		2.5e-07	9.2e-08	7.5e-06	-6.35884	17.3966	30.1143	-26.04	28.5008	80.5808	-16.1994	22.9487	55.3475	-19.6811	C	G	5	117
Day avg. bout length		N	2R	10423264	ttv	FBgn0020245	intron	ttv-in		0.025		4.5e-07	9.4e-08		-7.96784	17.6481	33.5838	-27.8006	29.6787	85.28	-17.8842	23.6634	59.4319	-19.8328	C	A	4	160
Day avg. bout length		N	X	7654912	Ir7a	FBgn0029961	intergenic		-4103	0.04762		9.4e-08	2.9e-07	7.3e-07	-4.38927	17.0377	25.8162	-23.7352	27.7115	75.1818	-14.0622	22.3746	50.499	-19.3459	T	C	5	105
Day avg. bout length		N	X	7654912	Tom40	FBgn0016041	intergenic		21290	0.04762		9.4e-08	2.9e-07	7.3e-07	-4.38927	17.0377	25.8162	-23.7352	27.7115	75.1818	-14.0622	22.3746	50.499	-19.3459	T	C	5	105
Day avg. bout length		N	3L	3300141	CG14968	FBgn0035431	intron	CG14968-in		0.03593		9.6e-08	9.9e-08	1.4e-06	-5.47592	17.7933	28.7451	-24.4852	29.664	78.6345	-14.9806	23.7286	53.6898	-19.0093	T	C	6	167
Day avg. bout length		N	X	19561997	Zw	FBgn0004057	intron	Zw-in		0.02395		4.9e-07	9.7e-08		-8.26728	17.8161	34.3506	-28.2268	29.9695	86.4232	-18.2471	23.8928	60.3869	-19.9596	A	G	4	167
Day avg. bout length	18		2L	4102477	ed	FBgn0000547	intron	ed-in		0.04819	4e-07	1.8e-06	9.8e-08		-6.87876	17.5517	31.3092	-19.2833	29.6065	68.1731	-13.081	23.5791	49.7412	-12.4045	C	A	8	166
Day avg. bout length	18		2L	4102477	snoRNA:Me28S-C437	FBgn0086032	intergenic		16472	0.04819	4e-07	1.8e-06	9.8e-08		-6.87876	17.5517	31.3092	-19.2833	29.6065	68.1731	-13.081	23.5791	49.7412	-12.4045	C	A	8	166
Day avg. bout length	18		2L	4102477	Sr-CIII	FBgn0020376	intergenic		-17886	0.04819	4e-07	1.8e-06	9.8e-08		-6.87876	17.5517	31.3092	-19.2833	29.6065	68.1731	-13.081	23.5791	49.7412	-12.4045	C	A	8	166
Day avg. bout length	ln_2R_NS		2R	14040847	adp	FBgn0000057	cds	adp-cds		0.02454		9.9e-08	1.8e-07	8.4e-07	-5.74016	17.7971	29.2774	-28.8555	29.4953	87.2064	-17.2979	23.6462	58.2419	-23.1154	G	T	4	163
Day avg. bout length	35	Y	2R	16366470	CG12484	FBgn0086604	intergenic		11	0.08929		5.5e-07	9.9e-08		-4.44556	17.4004	26.2915	-14.9993	28.7013	58.6998	-9.72242	23.0508	42.4957	-10.5537	G	A	15	168
Day avg. bout length	35	Y	2R	16366470	Obp57c	FBgn0034509	intergenic		-24591	0.08929		5.5e-07	9.9e-08		-4.44556	17.4004	26.2915	-14.9993	28.7013	58.6998	-9.72242	23.0508	42.4957	-10.5537	G	A	15	168
Day avg. bout length		N	2L	11456778	sala	FBgn0003313	intergenic		-29411	0.0479		1e-07	6.5e-07	1.2e-07	-3.2222	17.8802	24.3246	-21.2692	29.4391	71.9775	-12.2457	23.6597	48.1511	-18.047	C	A	8	167
Day avg. bout length		N	2L	11456778	salm	FBgn0261648	intergenic		11175	0.0479		1e-07	6.5e-07	1.2e-07	-3.2222	17.8802	24.3246	-21.2692	29.4391	71.9775	-12.2457	23.6597	48.1511	-18.047	C	A	8	167
Day avg. bout length	101		X	17244506	B-H1	FBgn0011758	intergenic		-47028	0.02381		4.4e-07	1e-07		-8.08596	17.8092	33.9811	-28.2593	30.034	86.5527	-18.1726	23.9216	60.2669	-20.1734	A	G	4	168
Day avg. bout length	101		X	17244506	B-H2	FBgn0004854	intergenic		26311	0.02381		4.4e-07	1e-07		-8.08596	17.8092	33.9811	-28.2593	30.034	86.5527	-18.1726	23.9216	60.2669	-20.1734	A	G	4	168
Day avg. bout length		N	2L	14038470	CG18095	FBgn0028872	intergenic		6931	0.03289		6.9e-07		1.1e-07	-2.55671	18.0146	23.1281	-25.7193	30.035	81.4735	-14.138	24.0248	52.3008	-23.1625	T	A	5	152
Day avg. bout length		N	2L	14038470	nAcRalpha-34E	FBgn0028875	intergenic		-1701	0.03289		6.9e-07		1.1e-07	-2.55671	18.0146	23.1281	-25.7193	30.035	81.4735	-14.138	24.0248	52.3008	-23.1625	T	A	5	152
Day avg. bout length	49		2R	6565395	stan	FBgn0024836	intron	stan-in		0.03356		1.1e-07	1.5e-07	1.3e-06	-6.12801	18.0346	30.2906	-26.3565	29.0486	81.7616	-16.2423	23.5416	56.0261	-20.2285	G	A	5	149
Day avg. bout length	51		2R	6739453	CG30015	FBgn0050015	intron	CG30015-in		0.02994		4.3e-07	1.1e-07		-6.93786	17.6728	31.5485	-24.5737	29.4469	78.5944	-15.7558	23.5599	55.0715	-17.6359	T	A	5	167
Day avg. bout length		N	2R	10374839	L	FBgn0001332	intron	L-in		0.04575		1.1e-07	1.6e-07	1e-06	-4.90277	17.9425	27.7481	-23.1433	29.8696	76.1562	-14.023	23.9061	51.9521	-18.2405	G	T	7	153
Day avg. bout length		N	2R	10418074	ttv	FBgn0020245	intron	ttv-in		0.03614		1.1e-07	3e-07	4.5e-07	-4.55068	17.8693	26.9706	-24.3717	29.4358	78.1791	-14.4612	23.6525	52.5749	-19.821	G	A	6	166
Day avg. bout length	ln_2R_NS		2R	12102102	mrj	FBgn0034091	intron	mrj-in		0.0241		1.8e-06		1.1e-07	-1.39292	18.0619	20.8478	-26.0264	29.7679	81.8208	-13.7097	23.9149	51.3343	-24.6335	C	T	4	166
Day avg. bout length	ln_2R_NS		2R	12102102	tRNA:CR30237	FBgn0050237	intergenic		6891	0.0241		1.8e-06		1.1e-07	-1.39292	18.0619	20.8478	-26.0264	29.7679	81.8208	-13.7097	23.9149	51.3343	-24.6335	C	T	4	166
Day avg. bout length	ln_2R_NS		2R	12102102	tRNA:CR30238	FBgn0050238	intergenic		-4777	0.0241		1.8e-06		1.1e-07	-1.39292	18.0619	20.8478	-26.0264	29.7679	81.8208	-13.7097	23.9149	51.3343	-24.6335	C	T	4	166
Day avg. bout length		N	3L	3238792	CG17746	FBgn0035425	cds	CG17746-cds		0.03704		1.8e-07	1.7e-06	1.1e-07	-2.92959	17.8712	23.7304	-23.5804	29.4515	76.6124	-13.255	23.6613	50.1714	-20.6508	G	T	6	162
Day avg. bout length	57	Y	3L	13034782	RpS4	FBgn0011284	intergenic		-74	0.0241		1.5e-06		1.1e-07	-1.81659	18.0962	21.7294	-27.1785	29.9606	84.3176	-14.4975	24.0284	53.0235	-25.3619	G	C	4	166
Day avg. bout length	57	Y	3L	13034782	SRm160	FBgn0036340	intergenic		706	0.0241		1.5e-06		1.1e-07	-1.81659	18.0962	21.7294	-27.1785	29.9606	84.3176	-14.4975	24.0284	53.0235	-25.3619	G	C	4	166
Day avg. bout length		N	3L	18713255	CG12477	FBgn0036809	intergenic		-1738	0.05844		5.3e-07	9.8e-06	1.1e-07	-1.49725	17.4262	20.4207	-17.1276	28.5743	62.8294	-9.3124	23.0002	41.625	-15.6303	A	C	9	154
Day avg. bout length		N	3L	18713255	CG18363	FBgn0036808	intergenic		21743	0.05844		5.3e-07	9.8e-06	1.1e-07	-1.49725	17.4262	20.4207	-17.1276	28.5743	62.8294	-9.3124	23.0002	41.625	-15.6303	A	C	9	154
Day avg. bout length		N	3R	11049701	CG31344	FBgn0051344	cds	CG31344-PA		0.0479		1.1e-07	5.5e-07	1.8e-07	-3.41477	17.8512	24.6808	-21.2484	29.3889	71.8858	-12.3316	23.6201	48.2833	-17.8337	G	A	8	167
Day avg. bout length		N	X	2991157	CG4116	FBgn0029649	intergenic		29562	0.04192		4.4e-07	6e-06	1.1e-07	-2.28042	18.039	22.5998	-21.6032	29.6476	72.854	-11.9418	23.8433	47.7269	-19.3228	G	A	7	167
Day avg. bout length		N	X	2991157	kirre	FBgn0028369	intron	kirre-in		0.04192		4.4e-07	6e-06	1.1e-07	-2.28042	18.039	22.5998	-21.6032	29.6476	72.854	-11.9418	23.8433	47.7269	-19.3228	G	A	7	167
Day avg. bout length		N	X	2991157	N	FBgn0004647	intergenic		-37748	0.04192		4.4e-07	6e-06	1.1e-07	-2.28042	18.039	22.5998	-21.6032	29.6476	72.854	-11.9418	23.8433	47.7269	-19.3228	G	A	7	167
Day avg. bout length		N	X	16097426	disco	FBgn0000459	intergenic		-7205	0.02381		1.1e-07	2.4e-07	5.3e-07	-5.68723	17.9234	29.2979	-29.6409	29.9682	89.2501	-17.6641	23.9458	59.274	-23.9537	G	A	4	168
Day avg. bout length		N	X	16097426	mir-985	FBgn0262283	intergenic		12054	0.02381		1.1e-07	2.4e-07	5.3e-07	-5.68723	17.9234	29.2979	-29.6409	29.9682	89.2501	-17.6641	23.9458	59.274	-23.9537	G	A	4	168
Day avg. bout length		N	X	19558452	CG14216	FBgn0031054	intergenic		-148	0.0241		5.6e-07	1.1e-07		-8.25387	17.8429	34.3506	-28.163	30.0972	86.4232	-18.2084	23.97	60.3869	-19.9091	G	T	4	166
Day avg. bout length		N	X	19558452	CG14223	FBgn0031053	intergenic		2897	0.0241		5.6e-07	1.1e-07		-8.25387	17.8429	34.3506	-28.163	30.0972	86.4232	-18.2084	23.97	60.3869	-19.9091	G	T	4	166
Day avg. bout length		N	2L	5516775	CG14020	FBgn0031707	intergenic		-1048	0.10897		1.5e-07	1.2e-07	5.3e-06	-3.08412	17.4584	23.6267	-13.3493	28.1443	54.8429	-8.2167	22.8014	39.2348	-10.2651	A	T	17	156
Day avg. bout length		N	2L	5516775	mid	FBgn0261963	intergenic		49166	0.10897		1.5e-07	1.2e-07	5.3e-06	-3.08412	17.4584	23.6267	-13.3493	28.1443	54.8429	-8.2167	22.8014	39.2348	-10.2651	A	T	17	156
Day avg. bout length		N	2L	7573952	Rapgap1	FBgn0085403	intron	Rapgap1-in		0.03289		9.3e-06		1.2e-07	0.386354	17.7381	16.9654	-20.2703	29.667	70.2076	-9.94199	23.7025	43.5865	-20.6567	A	G	5	152
Day avg. bout length		N	2L	15349707	CG15258	FBgn0032563	intergenic		-11214	0.04575		1.2e-07	1.8e-07	9.2e-07	-4.63163	17.9313	27.1946	-23.1433	29.6805	75.9672	-13.8875	23.8059	51.5809	-18.5117	T	A	7	153
Day avg. bout length		N	2L	15349707	esg	FBgn0001981	intergenic		13557	0.04575		1.2e-07	1.8e-07	9.2e-07	-4.63163	17.9313	27.1946	-23.1433	29.6805	75.9672	-13.8875	23.8059	51.5809	-18.5117	T	A	7	153
Day avg. bout length		N	2R	4672464	CG42615	FBgn0261267	intergenic		47169	0.02439		4.3e-07	1.2e-07		-7.39794	17.7139	32.5098	-27.3048	29.6125	84.222	-17.3514	23.6632	58.3659	-19.9068	T	A	4	164
Day avg. bout length		N	2R	4672464	CG8746	FBgn0033330	intergenic		-7674	0.02439		4.3e-07	1.2e-07		-7.39794	17.7139	32.5098	-27.3048	29.6125	84.222	-17.3514	23.6632	58.3659	-19.9068	T	A	4	164
Day avg. bout length		N	2R	10428412	ttv	FBgn0020245	intron	ttv-in		0.02395		7.6e-07	1.2e-07		-8.13979	17.6983	33.9779	-26.8404	29.6326	83.3135	-17.4901	23.6655	58.6457	-18.7006	T	G	4	167
Day avg. bout length	29		2R	10430084	ttv	FBgn0020245	intron	ttv-in		0.02395		7.6e-07	1.2e-07		-8.13979	17.6983	33.9779	-26.8404	29.6326	83.3135	-17.4901	23.6655	58.6457	-18.7006	A	G	4	167
Day avg. bout length	ln_2R_NS		2R	14922492	CG15115	FBgn0034413	intergenic		-505	0.0241	3e-06	1.4e-06	1.2e-07		-8.72617	17.7179	35.1703	-26.2403	29.7613	82.2419	-17.4832	23.7396	58.7061	-17.5141	G	T	4	166
Day avg. bout length	ln_2R_NS		2R	14922492	CG42725	FBgn0261670	intergenic		4747	0.0241	3e-06	1.4e-06	1.2e-07		-8.72617	17.7179	35.1703	-26.2403	29.7613	82.2419	-17.4832	23.7396	58.7061	-17.5141	G	T	4	166
Day avg. bout length	ln_2R_NS		2R	15055083	CG10737	FBgn0034420	intron	CG10737-in		0.17284	1.8e-06	1.7e-06	1.2e-07		-3.68145	16.8425	24.2054	-10.7635	27.0345	48.5614	-7.22246	21.9385	36.3834	-7.08204	C	T	28	162
Day avg. bout length		N	3L	3289585	CG12017	FBgn0035429	intron	CG12017-in		0.02424		5.7e-07	1.2e-07		-8.19972	17.8327	34.2321	-28.2483	30.0688	86.5654	-18.224	23.9507	60.3987	-20.0486	G	A	4	165
Day avg. bout length	100	Y	X	1687810	CG14810	FBgn0029589	intergenic		-25718	0.03571		1.2e-07	1.4e-07	1.5e-06	-5.32081	17.8142	28.4558	-24.2588	29.6469	78.1645	-14.7898	23.7306	53.3101	-18.938	G	C	6	168
Day avg. bout length	100	Y	X	1687810	CG32806	FBgn0052806	intergenic		3361	0.03571		1.2e-07	1.4e-07	1.5e-06	-5.32081	17.8142	28.4558	-24.2588	29.6469	78.1645	-14.7898	23.7306	53.3101	-18.938	G	C	6	168
Day avg. bout length		N	X	5584070	cv	FBgn0000394	5'UTR	cv-u5		0.02424		2.2e-07	1.2e-07	6.3e-06	-7.25282	17.8741	32.3797	-29.1169	30.1027	88.3364	-18.1848	23.9884	60.3581	-21.8641	C	T	4	165
Day avg. bout length	93	Y	X	12790769	CG32650	FBgn0052650	intergenic		-767	0.03883		1.7e-07	2e-06	1.2e-07	-2.80967	17.0951	22.7145	-24.4548	28.3387	77.2482	-13.6322	22.7169	49.9813	-21.6451	T	G	4	103
Day avg. bout length	93	Y	X	12790769	CG4661	FBgn0030429	intergenic		39014	0.03883		1.7e-07	2e-06	1.2e-07	-2.80967	17.0951	22.7145	-24.4548	28.3387	77.2482	-13.6322	22.7169	49.9813	-21.6451	T	G	4	103
Day avg. bout length	120	Y	X	19210557	out	FBgn0259834	intron	out-in		0.02381	3.9e-06	1.1e-06	1.2e-07		-8.75513	17.7773	35.2876	-27.358	30.077	84.793	-18.0566	23.9271	60.0403	-18.6029	C	T	4	168
Day avg. bout length	120		X	19210917	out	FBgn0259834	intron	out-in		0.02381	3.9e-06	1.1e-06	1.2e-07		-8.75513	17.7773	35.2876	-27.358	30.077	84.793	-18.0566	23.9271	60.0403	-18.6029	G	A	4	168
Day avg. bout length	120		X	19210925	out	FBgn0259834	intron	out-in		0.02381	3.9e-06	1.1e-06	1.2e-07		-8.75513	17.7773	35.2876	-27.358	30.077	84.793	-18.0566	23.9271	60.0403	-18.6029	T	G	4	168
Day avg. bout length	16	Y	2L	19404089	Lectin-galC1	FBgn0016675	intergenic		-13358	0.03012		1.3e-07	3.6e-07	5.1e-07	-4.90779	17.919	27.7346	-26.5028	29.8686	82.8742	-15.7053	23.8938	55.3044	-21.595	G	C	5	166
Day avg. bout length	16	Y	2L	19404089	Pax	FBgn0041789	cds	Pax-cds		0.03012		1.3e-07	3.6e-07	5.1e-07	-4.90779	17.919	27.7346	-26.5028	29.8686	82.8742	-15.7053	23.8938	55.3044	-21.595	G	C	5	166
Day avg. bout length	16	Y	2L	19404089	snmRNA:359	FBgn0065096	intergenic		521	0.03012		1.3e-07	3.6e-07	5.1e-07	-4.90779	17.919	27.7346	-26.5028	29.8686	82.8742	-15.7053	23.8938	55.3044	-21.595	G	C	5	166
Day avg. bout length		N	2R	6721848	CG12344	FBgn0033558	intergenic		107	0.06587		1.3e-07	6.3e-07	2.2e-07	-2.93331	17.7939	23.6605	-18.1494	28.8658	65.1646	-10.5414	23.3298	44.4125	-15.2161	T	G	11	167
Day avg. bout length		N	2R	6721848	CG7686	FBgn0027525	intergenic		-2663	0.06587		1.3e-07	6.3e-07	2.2e-07	-2.93331	17.7939	23.6605	-18.1494	28.8658	65.1646	-10.5414	23.3298	44.4125	-15.2161	T	G	11	167
Day avg. bout length		N	2R	17168610	CG34203	FBgn0085232	3'UTR	CG34203-u3		0.08383	1.6e-06	1.5e-06	1.3e-07		-5.0169	17.3392	27.373	-14.8974	28.7589	58.5537	-9.95714	23.049	42.9633	-9.88047	A	T	14	167
Day avg. bout length		N	2R	18159643	dve	FBgn0020307	intron	dve-in		0.04605		1.3e-07	2e-07	1.1e-06	-4.79155	18.1538	27.7369	-23.1924	29.7103	76.0951	-13.992	23.932	51.916	-18.4009	C	G	7	152
Day avg. bout length		N	2R	18159646	dve	FBgn0020307	intron	dve-in		0.04605		1.3e-07	2e-07	1.1e-06	-4.79155	18.1538	27.7369	-23.1924	29.7103	76.0951	-13.992	23.932	51.916	-18.4009	C	T	7	152
Day avg. bout length		N	3L	4604206	Src64B	FBgn0003501	intron	Src64B-in		0.03593		2.1e-06		1.3e-07	-1.23841	18.0769	20.5537	-21.9429	29.7523	73.6382	-11.5907	23.9146	47.096	-20.7045	G	T	6	167
Day avg. bout length		N	X	1792263	arm	FBgn0000117	intron	arm-in		0.02976		1.4e-07	1.3e-07	2.4e-06	-6.03943	17.8347	29.9136	-26.3439	29.8116	82.4994	-16.1917	23.8232	56.2065	-20.3044	T	A	5	168
Day avg. bout length	141		X	2992488	CG4116	FBgn0029649	intergenic		30893	0.04192		8.6e-07		1.3e-07	-1.88988	18.0138	21.7935	-21.045	29.4711	71.5611	-11.4674	23.7424	46.6773	-19.1551	T	G	7	167
Day avg. bout length	141		X	2992488	kirre	FBgn0028369	intron	kirre-in		0.04192		8.6e-07		1.3e-07	-1.88988	18.0138	21.7935	-21.045	29.4711	71.5611	-11.4674	23.7424	46.6773	-19.1551	T	G	7	167
Day avg. bout length	141		X	2992488	N	FBgn0004647	intergenic		-36417	0.04192		8.6e-07		1.3e-07	-1.88988	18.0138	21.7935	-21.045	29.4711	71.5611	-11.4674	23.7424	46.6773	-19.1551	T	G	7	167
Day avg. bout length		N	X	5326323	CG15784	FBgn0029766	cds	CG15784-PA		0.03614		3.1e-07	3.1e-06	1.3e-07	-2.90342	17.9363	23.7432	-23.6161	29.7401	76.9723	-13.2597	23.8382	50.3577	-20.7127	T	C	6	166
Day avg. bout length		N	X	9425494	CG32700	FBgn0052700	intron	CG32700-in		0.02424		1.4e-07	1.3e-07	2e-06	-6.669	17.7915	31.1295	-29.5826	29.8499	89.015	-18.1258	23.8207	60.0722	-22.9136	G	C	4	165
Day avg. bout length		N	X	9425494	CG34026	FBgn0054026	intergenic		-2357	0.02424		1.4e-07	1.3e-07	2e-06	-6.669	17.7915	31.1295	-29.5826	29.8499	89.015	-18.1258	23.8207	60.0722	-22.9136	G	C	4	165
Day avg. bout length		N	X	9425494	CG34028	FBgn0054028	intergenic		19299	0.02424		1.4e-07	1.3e-07	2e-06	-6.669	17.7915	31.1295	-29.5826	29.8499	89.015	-18.1258	23.8207	60.0722	-22.9136	G	C	4	165
Day avg. bout length		N	X	19210494	out	FBgn0259834	intron	out-in		0.02395	4.1e-06	1.2e-06	1.3e-07		-8.72713	17.8333	35.2876	-27.3213	30.1505	84.793	-18.0242	23.9919	60.0403	-18.5941	A	G	4	167
Day avg. bout length		N	X	19210495	out	FBgn0259834	intron	out-in		0.02395	4.1e-06	1.2e-06	1.3e-07		-8.72713	17.8333	35.2876	-27.3213	30.1505	84.793	-18.0242	23.9919	60.0403	-18.5941	A	G	4	167
Day avg. bout length		N	X	19210504	out	FBgn0259834	intron	out-in		0.02395	4.1e-06	1.2e-06	1.3e-07		-8.72713	17.8333	35.2876	-27.3213	30.1505	84.793	-18.0242	23.9919	60.0403	-18.5941	G	T	4	167
Day avg. bout length	120		X	19210644	out	FBgn0259834	intron	out-in		0.02395	4.1e-06	1.2e-06	1.3e-07		-8.72713	17.8333	35.2876	-27.3213	30.1505	84.793	-18.0242	23.9919	60.0403	-18.5941	G	C	4	167
Day avg. bout length	118		X	19210646	out	FBgn0259834	intron	out-in		0.02395	4.1e-06	1.2e-06	1.3e-07		-8.72713	17.8333	35.2876	-27.3213	30.1505	84.793	-18.0242	23.9919	60.0403	-18.5941	G	A	4	167
Day avg. bout length	120		X	19211342	out	FBgn0259834	intron	out-in		0.02395	4.1e-06	1.2e-06	1.3e-07		-8.73179	17.824	35.2876	-27.3162	30.1605	84.793	-18.024	23.9923	60.0403	-18.5845	A	C	4	167
Day avg. bout length		N	2L	15377713	CG15258	FBgn0032563	intergenic		16086	0.03593		4.3e-07	4.8e-06	1.4e-07	-2.67906	18.0217	23.3798	-23.3132	29.7325	76.3589	-12.9961	23.8771	49.8694	-20.6342	C	T	6	167
Day avg. bout length		N	2L	15377713	wor	FBgn0001983	intergenic		-45580	0.03593		4.3e-07	4.8e-06	1.4e-07	-2.67906	18.0217	23.3798	-23.3132	29.7325	76.3589	-12.9961	23.8771	49.8694	-20.6342	C	T	6	167
Day avg. bout length		N	2L	15377753	CG15258	FBgn0032563	intergenic		16126	0.03593		4.3e-07	4.8e-06	1.4e-07	-2.65978	18.0603	23.3798	-23.2865	29.786	76.3589	-12.9731	23.9231	49.8694	-20.6267	G	C	6	167
Day avg. bout length		N	2L	15377753	wor	FBgn0001983	intergenic		-45540	0.03593		4.3e-07	4.8e-06	1.4e-07	-2.65978	18.0603	23.3798	-23.2865	29.786	76.3589	-12.9731	23.9231	49.8694	-20.6267	G	C	6	167
Day avg. bout length		N	2R	10426793	ttv	FBgn0020245	intron	ttv-in		0.02469		9.2e-07	1.4e-07		-8.17764	17.6226	33.9779	-26.8734	29.5666	83.3135	-17.5255	23.5946	58.6457	-18.6958	T	G	4	162
Day avg. bout length	ln_2R_NS		2R	14848927	prod	FBgn0014269	intergenic		-7983	0.03067		2.6e-07	1.4e-07	8.8e-06	-6.26369	17.7744	30.3017	-25.0296	29.6079	79.6671	-15.6466	23.6911	54.9844	-18.7659	G	A	5	163
Day avg. bout length	ln_2R_NS		2R	14848927	Vha100-3	FBgn0028669	intergenic		49708	0.03067		2.6e-07	1.4e-07	8.8e-06	-6.26369	17.7744	30.3017	-25.0296	29.6079	79.6671	-15.6466	23.6911	54.9844	-18.7659	G	A	5	163
Day avg. bout length	ln_2R_NS		2R	15124393	cora	FBgn0010434	intron	cora-in		0.02994		1.4e-07	9.9e-07	1.4e-07	-3.64658	17.8699	25.1631	-25.5388	29.3891	80.4668	-14.5927	23.6295	52.8149	-21.8922	G	A	5	167
Day avg. bout length	ln_2R_NS		2R	15124396	cora	FBgn0010434	intron	cora-in		0.02994		1.4e-07	9.9e-07	1.4e-07	-3.64658	17.8699	25.1631	-25.5388	29.3891	80.4668	-14.5927	23.6295	52.8149	-21.8922	A	T	5	167
Day avg. bout length	ln_2R_NS		2R	15124424	cora	FBgn0010434	intron	cora-in		0.02994		1.4e-07	9.9e-07	1.4e-07	-3.64658	17.8699	25.1631	-25.5388	29.3891	80.4668	-14.5927	23.6295	52.8149	-21.8922	T	A	5	167
Day avg. bout length		N	2R	17663567	CG4021	FBgn0034659	intergenic		1186	0.05455	1.4e-07		1.6e-06		-6.70719	17.3859	30.8003	-15.771	29.6503	61.1923	-11.2391	23.5181	45.9963	-9.06383	A	G	9	165
Day avg. bout length		N	2R	17663567	lox2	FBgn0034660	intergenic		-13554	0.05455	1.4e-07		1.6e-06		-6.70719	17.3859	30.8003	-15.771	29.6503	61.1923	-11.2391	23.5181	45.9963	-9.06383	A	G	9	165
Day avg. bout length		N	2R	17663571	CG4021	FBgn0034659	intergenic		1190	0.05455	1.4e-07		1.6e-06		-6.70719	17.3859	30.8003	-15.771	29.6503	61.1923	-11.2391	23.5181	45.9963	-9.06383	C	T	9	165
Day avg. bout length		N	2R	17663571	lox2	FBgn0034660	intergenic		-13550	0.05455	1.4e-07		1.6e-06		-6.70719	17.3859	30.8003	-15.771	29.6503	61.1923	-11.2391	23.5181	45.9963	-9.06383	C	T	9	165
Day avg. bout length	ln_3R_Mo		3R	24306947	beat-VI	FBgn0039584	intergenic		8016	0.37013		1.4e-07	2e-07	2.5e-06	-1.98944	16.4552	20.4341	-8.30648	24.4225	41.0354	-5.14796	20.4388	30.7348	-6.31704	C	T	57	154
Day avg. bout length	ln_3R_Mo		3R	24306947	CG1894	FBgn0039585	intergenic		-3332	0.37013		1.4e-07	2e-07	2.5e-06	-1.98944	16.4552	20.4341	-8.30648	24.4225	41.0354	-5.14796	20.4388	30.7348	-6.31704	C	T	57	154
Day avg. bout length	ln_3R_Mo		3R	24306951	beat-VI	FBgn0039584	intergenic		8020	0.37013		1.4e-07	2e-07	2.5e-06	-1.98944	16.4552	20.4341	-8.30648	24.4225	41.0354	-5.14796	20.4388	30.7348	-6.31704	C	A	57	154
Day avg. bout length	ln_3R_Mo		3R	24306951	CG1894	FBgn0039585	intergenic		-3328	0.37013		1.4e-07	2e-07	2.5e-06	-1.98944	16.4552	20.4341	-8.30648	24.4225	41.0354	-5.14796	20.4388	30.7348	-6.31704	C	A	57	154
Day avg. bout length		N	X	2254571	CG14047	FBgn0040390	intergenic		-8020	0.02381		3e-07	1.4e-07	9.1e-06	-7.29011	17.8471	32.4273	-28.65	30.0154	87.3154	-17.97	23.9313	59.8713	-21.3599	G	C	4	168
Day avg. bout length		N	X	2254571	ptr	FBgn0003159	intergenic		6273	0.02381		3e-07	1.4e-07	9.1e-06	-7.29011	17.8471	32.4273	-28.65	30.0154	87.3154	-17.97	23.9313	59.8713	-21.3599	G	C	4	168
Day avg. bout length		N	X	10446768	spri	FBgn0085443	intron	spri-in		0.03205	3.7e-06	1.2e-06	1.4e-07		-7.91541	17.7995	33.6303	-25.0716	30.4267	80.5699	-16.4935	24.1131	57.1001	-17.1562	C	A	5	156
Day avg. bout length		N	X	21958652	Cda4	FBgn0052499	intergenic		-26814	0.03974		3.7e-07	1.4e-07		-6.37555	17.6771	30.4282	-24.0606	29.3855	77.5068	-15.2181	23.5313	53.9675	-17.6851	C	T	6	151
Day avg. bout length		N	X	21958652	CG17601	FBgn0031197	intergenic		8760	0.03974		3.7e-07	1.4e-07		-6.37555	17.6771	30.4282	-24.0606	29.3855	77.5068	-15.2181	23.5313	53.9675	-17.6851	C	T	6	151
Day avg. bout length	50		2R	6612658	Rab3	FBgn0005586	intron	Rab3-in		0.04192		1.5e-07	1.2e-06	1.5e-07	-3.04139	17.8333	23.9161	-21.6388	29.1044	72.3819	-12.3401	23.4688	48.149	-18.5974	T	A	7	167
Day avg. bout length		N	2R	6612661	Rab3	FBgn0005586	intron	Rab3-in		0.04192		1.5e-07	1.2e-06	1.5e-07	-3.04139	17.8333	23.9161	-21.6388	29.1044	72.3819	-12.3401	23.4688	48.149	-18.5974	T	A	7	167
Day avg. bout length	57		3L	13084005	CG11251	FBgn0036346	intergenic		936	0.02395		1.5e-07	1.7e-07	1.9e-06	-6.49438	17.8896	30.8783	-29.377	29.9201	88.6741	-17.9357	23.9049	59.7762	-22.8826	G	A	4	167
Day avg. bout length	57		3L	13084005	trn	FBgn0010452	intergenic		-23368	0.02395		1.5e-07	1.7e-07	1.9e-06	-6.49438	17.8896	30.8783	-29.377	29.9201	88.6741	-17.9357	23.9049	59.7762	-22.8826	G	A	4	167
Day avg. bout length	59		3L	14416821	bbg	FBgn0087007	intron	bbg-in		0.02381	3.3e-07	3e-06	1.5e-07		-9.61394	17.7364	36.9643	-26.2947	30.1276	82.717	-17.9543	23.932	59.8406	-16.6807	A	T	4	168
Day avg. bout length	59		3L	14416839	bbg	FBgn0087007	intron	bbg-in		0.02381	3.3e-07	3e-06	1.5e-07		-9.61394	17.7364	36.9643	-26.2947	30.1276	82.717	-17.9543	23.932	59.8406	-16.6807	A	T	4	168
Day avg. bout length	59		3L	14417476	bbg	FBgn0087007	intron	bbg-in		0.02381	3.3e-07	3e-06	1.5e-07		-9.61394	17.7364	36.9643	-26.2947	30.1276	82.717	-17.9543	23.932	59.8406	-16.6807	T	C	4	168
Day avg. bout length	59		3L	14417780	bbg	FBgn0087007	intron	bbg-in		0.02381	3.3e-07	3e-06	1.5e-07		-9.61394	17.7364	36.9643	-26.2947	30.1276	82.717	-17.9543	23.932	59.8406	-16.6807	T	C	4	168
Day avg. bout length		N	3L	14418261	bbg	FBgn0087007	intron	bbg-in		0.02381	3.3e-07	3e-06	1.5e-07		-9.61394	17.7364	36.9643	-26.2947	30.1276	82.717	-17.9543	23.932	59.8406	-16.6807	T	C	4	168
Day avg. bout length		N	3L	14418472	bbg	FBgn0087007	intron	bbg-in		0.02381	3.3e-07	3e-06	1.5e-07		-9.61394	17.7364	36.9643	-26.2947	30.1276	82.717	-17.9543	23.932	59.8406	-16.6807	C	G	4	168
Day avg. bout length		N	3L	14419112	bbg	FBgn0087007	intron	bbg-in		0.02381	3.3e-07	3e-06	1.5e-07		-9.61394	17.7364	36.9643	-26.2947	30.1276	82.717	-17.9543	23.932	59.8406	-16.6807	G	A	4	168
Day avg. bout length	61		3L	14420670	bbg	FBgn0087007	intron	bbg-in		0.02381	3.3e-07	3e-06	1.5e-07		-9.61394	17.7364	36.9643	-26.2947	30.1276	82.717	-17.9543	23.932	59.8406	-16.6807	C	T	4	168
Day avg. bout length		N	3R	10988284	CG6904	FBgn0038293	intergenic		14955	0.02899		1.5e-07	2.6e-07	9.1e-07	-5.4266	17.4679	28.3211	-28.9709	29.229	87.1708	-17.1988	23.3484	57.746	-23.5443	A	T	4	138
Day avg. bout length		N	3R	10988284	Mf	FBgn0038294	intergenic		-8063	0.02899		1.5e-07	2.6e-07	9.1e-07	-5.4266	17.4679	28.3211	-28.9709	29.229	87.1708	-17.1988	23.3484	57.746	-23.5443	A	T	4	138
Day avg. bout length	ln_3R_Mo		3R	24632468	CheB98a	FBgn0261289	cds	CheB98a-cds		0.04908	1.5e-07		1.4e-06		-7.11537	17.6366	31.8674	-16.3616	29.5319	62.2552	-11.7385	23.5843	47.0613	-9.24626	T	A	8	163
Day avg. bout length	120		X	19211319	out	FBgn0259834	intron	out-in		0.0241	4.3e-06	1.3e-06	1.5e-07		-8.70347	17.8806	35.2876	-27.279	30.235	84.793	-17.9912	24.0578	60.0403	-18.5755	T	A	4	166
Day avg. bout length		N	X	22062711	Cda4	FBgn0052499	intergenic		28166	0.02395		1.5e-07	3e-07	8.8e-07	-5.77268	17.9632	29.5086	-29.3169	30.0984	88.7322	-17.5448	24.0308	59.1204	-23.5442	C	T	4	167
Day avg. bout length		N	X	22062711	CG12446	FBgn0031201	intergenic		-148412	0.02395		1.5e-07	3e-07	8.8e-07	-5.77268	17.9632	29.5086	-29.3169	30.0984	88.7322	-17.5448	24.0308	59.1204	-23.5442	C	T	4	167
Day avg. bout length		N	2R	1834620	CG14470	FBgn0263109	intergenic		15752	0.02985		9.2e-07	1.6e-07		-7.84277	17.5146	33.2002	-27.8626	29.9498	85.675	-17.8527	23.7322	59.4376	-20.0198	G	T	4	134
Day avg. bout length		N	2R	1834620	CG7882	FBgn0033047	intergenic		-10740	0.02985		9.2e-07	1.6e-07		-7.84277	17.5146	33.2002	-27.8626	29.9498	85.675	-17.8527	23.7322	59.4376	-20.0198	G	T	4	134
Day avg. bout length	ln_2R_NS		2R	12403339	Sema-2a	FBgn0011260	intron	Sema-2a-in		0.10494	1.6e-07				-4.9606	17.1053	27.0265	-9.3206	28.5909	47.2321	-7.1406	22.8481	37.1293	-4.35999	A	G	17	162
Day avg. bout length		N	2R	16745123	CG15227	FBgn0034554	intergenic		-8483	0.02994		1.2e-06	1.6e-07		-7.40718	17.6447	32.4591	-23.6596	29.5016	76.8209	-15.5334	23.5732	54.64	-16.2525	C	T	5	167
Day avg. bout length		N	2R	16745123	CG9993	FBgn0034553	intergenic		5497	0.02994		1.2e-06	1.6e-07		-7.40718	17.6447	32.4591	-23.6596	29.5016	76.8209	-15.5334	23.5732	54.64	-16.2525	C	T	5	167
Day avg. bout length	ln_3R_Mo		3R	24306994	beat-VI	FBgn0039584	intergenic		8063	0.37419		1.6e-07	2.5e-07	2.5e-06	-1.93425	16.5208	20.3893	-8.20231	24.393	40.7977	-5.06828	20.4569	30.5935	-6.26806	A	G	58	155
Day avg. bout length	ln_3R_Mo		3R	24306994	CG1894	FBgn0039585	intergenic		-3285	0.37419		1.6e-07	2.5e-07	2.5e-06	-1.93425	16.5208	20.3893	-8.20231	24.393	40.7977	-5.06828	20.4569	30.5935	-6.26806	A	G	58	155
Day avg. bout length		N	X	3330009	CG12535	FBgn0029657	intron	CG12535-in		0.02381		2.3e-07	1.6e-07	5e-06	-6.94699	17.8634	31.7574	-28.8905	30.004	87.785	-17.9188	23.9337	59.7712	-21.9435	T	A	4	168
Day avg. bout length		N	X	3330009	CG14269	FBgn0029658	intergenic		169	0.02381		2.3e-07	1.6e-07	5e-06	-6.94699	17.8634	31.7574	-28.8905	30.004	87.785	-17.9188	23.9337	59.7712	-21.9435	T	A	4	168
Day avg. bout length		N	X	3330009	CG16782	FBgn0029659	intergenic		-23040	0.02381		2.3e-07	1.6e-07	5e-06	-6.94699	17.8634	31.7574	-28.8905	30.004	87.785	-17.9188	23.9337	59.7712	-21.9435	T	A	4	168
Day avg. bout length		N	X	4301133	bi	FBgn0000179	intergenic		-5756	0.02395		1.6e-07	4.1e-07	6.2e-07	-5.45654	17.9443	28.8574	-29.3315	30.0292	88.6923	-17.394	23.9868	58.7748	-23.875	G	C	4	167
Day avg. bout length		N	X	4301133	CG32773	FBgn0052773	intergenic		18849	0.02395		1.6e-07	4.1e-07	6.2e-07	-5.45654	17.9443	28.8574	-29.3315	30.0292	88.6923	-17.394	23.9868	58.7748	-23.875	G	C	4	167
Day avg. bout length		N	X	6365264	CG42340	FBgn0259242	intron	CG42340-in		0.08075		2.9e-07	2.2e-06	1.6e-07	-2.12106	17.7531	21.9952	-16.5086	28.862	61.8792	-9.31484	23.3076	41.9372	-14.3876	C	T	13	161
Day avg. bout length		N	X	20045223	CG9572	FBgn0031089	intron	CG9572-in		0.02381		2.5e-07	1.6e-07	5.6e-06	-6.98235	17.8617	31.8264	-28.8166	30.0075	87.6407	-17.8995	23.9346	59.7336	-21.8343	T	A	4	168
Day avg. bout length		N	2R	8393890	fdl	FBgn0045063	intron	fdl-in		0.03012		3.2e-07	1.7e-07	9.4e-06	-6.4707	17.7653	30.7067	-25.2371	29.394	79.8682	-15.8539	23.5797	55.2875	-18.7664	T	A	5	166
Day avg. bout length		N	2R	8393890	s-cup	FBgn0050044	intergenic		4918	0.03012		3.2e-07	1.7e-07	9.4e-06	-6.4707	17.7653	30.7067	-25.2371	29.394	79.8682	-15.8539	23.5797	55.2875	-18.7664	T	A	5	166
Day avg. bout length		N	2R	8393890	vis	FBgn0033748	intergenic		-1506	0.03012		3.2e-07	1.7e-07	9.4e-06	-6.4707	17.7653	30.7067	-25.2371	29.394	79.8682	-15.8539	23.5797	55.2875	-18.7664	T	A	5	166
Day avg. bout length		N	2R	10374797	L	FBgn0001332	intron	L-in		0.02685		1.7e-07	2.1e-07	1.7e-06	-6.47035	18.2011	31.1418	-29.9551	30.6854	90.5956	-18.2127	24.4432	60.8687	-23.4848	C	T	4	149
Day avg. bout length	157	Y	3L	4952152	Con	FBgn0005775	intron	Con-in		0.06024		6.5e-07	1.7e-07		-5.09492	17.4354	27.6253	-18.0727	29.2094	65.3547	-11.5838	23.3224	46.49	-12.9778	A	G	10	166
Day avg. bout length		N	3L	6897281	Prat2	FBgn0041194	intergenic		-7812	0.06173		1.7e-07	6.9e-07	3.7e-07	-3.214	17.8469	24.2749	-18.673	28.8506	66.1967	-10.9435	23.3487	45.2358	-15.459	C	T	10	162
Day avg. bout length		N	3L	6897281	vvl	FBgn0086680	intergenic		109644	0.06173		1.7e-07	6.9e-07	3.7e-07	-3.214	17.8469	24.2749	-18.673	28.8506	66.1967	-10.9435	23.3487	45.2358	-15.459	C	T	10	162
Day avg. bout length		N	3L	14412928	bbg	FBgn0087007	intron	bbg-in		0.0241	3.9e-07	3.5e-06	1.7e-07		-9.57702	17.8103	36.9643	-26.2071	30.3027	82.717	-17.8921	24.0565	59.8406	-16.6301	T	A	4	166
Day avg. bout length	ln_3R_Mo		3R	22160455	CG33970	FBgn0053970	intron	CG33970-in		0.03378	8.4e-07	2.4e-06	1.7e-07		-8.40093	17.7584	34.5602	-24.3236	30.0222	78.6694	-16.3623	23.8903	56.6148	-15.9226	C	A	5	148
Day avg. bout length	ln_3R_Mo		3R	22160455	CG42765	FBgn0261833	intergenic		9458	0.03378	8.4e-07	2.4e-06	1.7e-07		-8.40093	17.7584	34.5602	-24.3236	30.0222	78.6694	-16.3623	23.8903	56.6148	-15.9226	C	A	5	148
Day avg. bout length	ln_3R_Mo		3R	22160455	CG6036	FBgn0039421	intergenic		-9557	0.03378	8.4e-07	2.4e-06	1.7e-07		-8.40093	17.7584	34.5602	-24.3236	30.0222	78.6694	-16.3623	23.8903	56.6148	-15.9226	C	A	5	148
Day avg. bout length		N	X	20050796	Rab35	FBgn0031090	3'UTR	Rab35-u3		0.07843		5e-07	5.1e-06	1.7e-07	-2.45184	17.2946	22.1983	-20.3864	27.9975	68.7703	-11.4191	22.6461	45.4843	-17.9345	C	A	8	102
Day avg. bout length		N	2R	1834615	CG14470	FBgn0263109	intergenic		15747	0.03008		1e-06	1.8e-07		-7.8395	17.5212	33.2002	-27.8113	30.0524	85.675	-17.8254	23.7868	59.4376	-19.9718	A	G	4	133
Day avg. bout length		N	2R	1834615	CG7882	FBgn0033047	intergenic		-10745	0.03008		1e-06	1.8e-07		-7.8395	17.5212	33.2002	-27.8113	30.0524	85.675	-17.8254	23.7868	59.4376	-19.9718	A	G	4	133
Day avg. bout length		N	2R	8393886	fdl	FBgn0045063	intron	fdl-in		0.03636		2.7e-07	1.8e-07	6e-06	-5.74534	17.7441	29.2348	-23.32	29.1654	75.8054	-14.5327	23.4547	52.5201	-17.5747	A	G	6	165
Day avg. bout length		N	2R	8393886	s-cup	FBgn0050044	intergenic		4914	0.03636		2.7e-07	1.8e-07	6e-06	-5.74534	17.7441	29.2348	-23.32	29.1654	75.8054	-14.5327	23.4547	52.5201	-17.5747	A	G	6	165
Day avg. bout length		N	2R	8393886	vis	FBgn0033748	intergenic		-1510	0.03636		2.7e-07	1.8e-07	6e-06	-5.74534	17.7441	29.2348	-23.32	29.1654	75.8054	-14.5327	23.4547	52.5201	-17.5747	A	G	6	165
Day avg. bout length	ln_2R_NS		2R	15954656	18w	FBgn0004364	intergenic		-44360	0.04192		1.8e-07	3.3e-07	1.3e-06	-4.28572	17.729	26.3004	-21.5303	29.1135	72.174	-12.908	23.4212	49.2372	-17.2446	G	A	7	167
Day avg. bout length	ln_2R_NS		2R	15954656	CG16898	FBgn0034480	intergenic		62164	0.04192		1.8e-07	3.3e-07	1.3e-06	-4.28572	17.729	26.3004	-21.5303	29.1135	72.174	-12.908	23.4212	49.2372	-17.2446	G	A	7	167
Day avg. bout length	160		3L	9171207	CG4484	FBgn0035968	intergenic		-24958	0.05357		1.8e-07	1.9e-07	2.3e-06	-4.38634	17.7243	26.4969	-19.7324	29.2655	68.7304	-12.0594	23.4949	47.6137	-15.3461	G	A	9	168
Day avg. bout length	160		3L	9171207	Rdl	FBgn0004244	intergenic		503	0.05357		1.8e-07	1.9e-07	2.3e-06	-4.38634	17.7243	26.4969	-19.7324	29.2655	68.7304	-12.0594	23.4949	47.6137	-15.3461	G	A	9	168
Day avg. bout length	57		3L	13084023	CG11251	FBgn0036346	intergenic		954	0.02424		1.8e-07	1.9e-07	2.2e-06	-6.50612	17.8661	30.8783	-29.3654	29.9434	88.6741	-17.9357	23.9048	59.7762	-22.8592	C	T	4	165
Day avg. bout length	57		3L	13084023	trn	FBgn0010452	intergenic		-23350	0.02424		1.8e-07	1.9e-07	2.2e-06	-6.50612	17.8661	30.8783	-29.3654	29.9434	88.6741	-17.9357	23.9048	59.7762	-22.8592	C	T	4	165
Day avg. bout length	80	Y	3R	5717386	CG34360	FBgn0250818	intron	CG34360-in		0.02614		3.1e-07	1.8e-07	8.6e-06	-6.84568	17.8219	31.5132	-27.9533	29.7946	85.7012	-17.3995	23.8082	58.6072	-21.1076	T	A	4	153
Day avg. bout length		N	3R	13569941	TyrRII	FBgn0038541	cds	TyrRII:4		0.02381		3.6e-06		1.8e-07	-1.24932	18.1347	20.6334	-26.0912	30.1373	82.3196	-13.6702	24.136	51.4765	-24.8418	T	C	4	168
Day avg. bout length		N	X	12290717	CG32651	FBgn0052651	intergenic		-9865	0.02976		1.8e-07	6.1e-07	4.8e-07	-4.57296	17.922	27.0679	-26.1373	29.8239	82.0984	-15.3551	23.873	54.5832	-21.5643	C	T	5	168
Day avg. bout length		N	X	12290717	Ir11a	FBgn0030385	intergenic		18929	0.02976		1.8e-07	6.1e-07	4.8e-07	-4.57296	17.922	27.0679	-26.1373	29.8239	82.0984	-15.3551	23.873	54.5832	-21.5643	C	T	5	168
Day avg. bout length		N	2R	8393889	fdl	FBgn0045063	intron	fdl-in		0.03636		2.8e-07	1.9e-07	6.5e-06	-5.73875	17.7573	29.2348	-23.244	29.3174	75.8054	-14.4914	23.5373	52.5201	-17.5053	G	A	6	165
Day avg. bout length		N	2R	8393889	s-cup	FBgn0050044	intergenic		4917	0.03636		2.8e-07	1.9e-07	6.5e-06	-5.73875	17.7573	29.2348	-23.244	29.3174	75.8054	-14.4914	23.5373	52.5201	-17.5053	G	A	6	165
Day avg. bout length		N	2R	8393889	vis	FBgn0033748	intergenic		-1507	0.03636		2.8e-07	1.9e-07	6.5e-06	-5.73875	17.7573	29.2348	-23.244	29.3174	75.8054	-14.4914	23.5373	52.5201	-17.5053	G	A	6	165
Day avg. bout length		N	2R	17185027	CG42672	FBgn0261554	intron	CG42672-in		0.11321	2.3e-06	1.9e-06	1.9e-07		-4.43505	17.2487	26.1188	-13.4446	28.4924	55.3816	-8.9398	22.8706	40.7502	-9.00951	C	A	18	159
Day avg. bout length		N	2R	17973640	CG13502	FBgn0034692	cds	CG13502-PA		0.03659		1.2e-06		1.9e-07	-1.7423	17.9413	21.4259	-21.7288	29.2276	72.6853	-11.7356	23.5845	47.0556	-19.9865	C	T	6	164
Day avg. bout length		N	3L	6995926	mp	FBgn0260660	intron	mp-in		0.04192		4.1e-07	1.9e-07		-5.55919	17.7762	28.8946	-21.6561	29.6536	72.9658	-13.6076	23.7149	50.9302	-16.0969	T	C	7	167
Day avg. bout length	141		X	2991844	CG4116	FBgn0029649	intergenic		30249	0.04242		1.3e-06		1.9e-07	-1.89247	18.0086	21.7935	-20.8245	29.9121	71.5611	-11.3585	23.9604	46.6773	-18.932	G	T	7	165
Day avg. bout length	141		X	2991844	kirre	FBgn0028369	intron	kirre-in		0.04242		1.3e-06		1.9e-07	-1.89247	18.0086	21.7935	-20.8245	29.9121	71.5611	-11.3585	23.9604	46.6773	-18.932	G	T	7	165
Day avg. bout length	141		X	2991844	N	FBgn0004647	intergenic		-37061	0.04242		1.3e-06		1.9e-07	-1.89247	18.0086	21.7935	-20.8245	29.9121	71.5611	-11.3585	23.9604	46.6773	-18.932	G	T	7	165
Day avg. bout length	103	Y	X	17337388	CG12994	FBgn0040877	intron	CG12994-in		0.07229		1.9e-07	2.5e-07	1.8e-06	-3.71851	17.6174	25.0544	-17.2927	29.0044	63.5898	-10.5056	23.3109	44.3221	-13.5741	T	C	12	166
Day avg. bout length	103	Y	X	17337388	CG5613	FBgn0030839	intergenic		14621	0.07229		1.9e-07	2.5e-07	1.8e-06	-3.71851	17.6174	25.0544	-17.2927	29.0044	63.5898	-10.5056	23.3109	44.3221	-13.5741	T	C	12	166
Day avg. bout length	103	Y	X	17337388	p-cup	FBgn0030840	intergenic		-2993	0.07229		1.9e-07	2.5e-07	1.8e-06	-3.71851	17.6174	25.0544	-17.2927	29.0044	63.5898	-10.5056	23.3109	44.3221	-13.5741	T	C	12	166
Day avg. bout length	118		X	19085117	CG14193	FBgn0030994	intergenic		55	0.03049		6.2e-07	1.9e-07		-6.87417	17.6117	31.36	-25.2211	29.6483	80.0905	-16.0476	23.63	55.7253	-18.3469	A	G	5	164
Day avg. bout length	118		X	19085117	CG7914	FBgn0030995	intergenic		-1417	0.03049		6.2e-07	1.9e-07		-6.87417	17.6117	31.36	-25.2211	29.6483	80.0905	-16.0476	23.63	55.7253	-18.3469	A	G	5	164
Day avg. bout length	47	Y	2R	5401590	brp	FBgn0259246	intron	brp-in		0.02837	7.5e-06	1.7e-06	2e-07		-8.77019	17.6707	35.2111	-26.9239	29.3679	83.2157	-17.8471	23.5193	59.2134	-18.1537	C	A	4	141
Day avg. bout length	50		2R	6612671	Rab3	FBgn0005586	intron	Rab3-in		0.04294		2e-07	1.4e-06	2e-07	-3.08445	17.7472	23.9161	-21.6344	29.1132	72.3819	-12.3594	23.4302	48.149	-18.5499	T	A	7	163
Day avg. bout length	ln_2R_NS		2R	14855234	prod	FBgn0014269	intergenic		-1676	0.02469		8.3e-07	2e-07		-7.99681	17.8041	33.7977	-28.053	29.9959	86.1018	-18.0249	23.9	59.9498	-20.0561	A	T	4	162
Day avg. bout length	ln_2R_NS		2R	14855234	Vha100-3	FBgn0028669	intergenic		56015	0.02469		8.3e-07	2e-07		-7.99681	17.8041	33.7977	-28.053	29.9959	86.1018	-18.0249	23.9	59.9498	-20.0561	A	T	4	162
Day avg. bout length		N	3R	7734208	CG14731	FBgn0037964	intergenic		-22776	0.02454		2.3e-07	2e-07	3.5e-06	-6.65621	17.8983	31.2107	-29.1937	30.1848	88.5722	-17.9249	24.0416	59.8915	-22.5375	C	T	4	163
Day avg. bout length		N	3R	7734208	CG34307	FBgn0085336	intergenic		10067	0.02454		2.3e-07	2e-07	3.5e-06	-6.65621	17.8983	31.2107	-29.1937	30.1848	88.5722	-17.9249	24.0416	59.8915	-22.5375	C	T	4	163
Day avg. bout length	ln_3R_Mo		3R	23805007	betaTub97EF	FBgn0003890	intron	betaTub97EF-in		0.02381		2e-07	6.7e-07	5.4e-07	-5.08717	17.952	28.1263	-29.0208	29.9978	88.0393	-17.054	23.9749	58.0828	-23.9336	C	T	4	168
Day avg. bout length	118		X	19085121	CG14193	FBgn0030994	intergenic		59	0.0303		6.1e-07	2e-07		-6.83923	17.6816	31.36	-25.1778	29.7349	80.0905	-16.0085	23.7082	55.7253	-18.3386	A	G	5	165
Day avg. bout length	118		X	19085121	CG7914	FBgn0030995	intergenic		-1413	0.0303		6.1e-07	2e-07		-6.83923	17.6816	31.36	-25.1778	29.7349	80.0905	-16.0085	23.7082	55.7253	-18.3386	A	G	5	165
Day avg. bout length		N	X	20742607	CG1314	FBgn0031134	intergenic		2183	0.02976		2.3e-07	2e-07	3.7e-06	-5.99013	17.8377	29.8179	-25.9309	29.8362	81.6979	-15.9605	23.8369	55.7579	-19.9407	C	T	5	168
Day avg. bout length		N	X	20742607	CR11235	FBgn0031135	intergenic		-3532	0.02976		2.3e-07	2e-07	3.7e-06	-5.99013	17.8377	29.8179	-25.9309	29.8362	81.6979	-15.9605	23.8369	55.7579	-19.9407	C	T	5	168
Day avg. bout length		N	X	20756032	CG11227	FBgn0031139	intergenic		-45829	0.02976		2.3e-07	2e-07	3.7e-06	-5.99013	17.8377	29.8179	-25.9309	29.8362	81.6979	-15.9605	23.8369	55.7579	-19.9407	T	C	5	168
Day avg. bout length		N	X	20756032	CG42707	FBgn0261624	intergenic		2379	0.02976		2.3e-07	2e-07	3.7e-06	-5.99013	17.8377	29.8179	-25.9309	29.8362	81.6979	-15.9605	23.8369	55.7579	-19.9407	T	C	5	168
Day avg. bout length		N	X	20762795	CG11227	FBgn0031139	intergenic		-39066	0.02976		2.3e-07	2e-07	3.7e-06	-5.99013	17.8377	29.8179	-25.9309	29.8362	81.6979	-15.9605	23.8369	55.7579	-19.9407	G	C	5	168
Day avg. bout length		N	X	20762795	CG42707	FBgn0261624	intergenic		9142	0.02976		2.3e-07	2e-07	3.7e-06	-5.99013	17.8377	29.8179	-25.9309	29.8362	81.6979	-15.9605	23.8369	55.7579	-19.9407	G	C	5	168
Day avg. bout length	ln_2R_NS		2R	14872743	abba	FBgn0034412	intergenic		-2103	0.02484		2.1e-07	4.2e-07	1.1e-06	-5.84985	17.9759	29.6756	-29.1562	29.8127	88.1251	-17.503	23.8943	58.9004	-23.3063	C	T	4	161
Day avg. bout length	ln_2R_NS		2R	14872743	CG18605	FBgn0034411	intergenic		5959	0.02484		2.1e-07	4.2e-07	1.1e-06	-5.84985	17.9759	29.6756	-29.1562	29.8127	88.1251	-17.503	23.8943	58.9004	-23.3063	C	T	4	161
Day avg. bout length	ln_2R_NS		2R	15124386	cora	FBgn0010434	intron	cora-in		0.04878		2.1e-07	2.8e-07	2.5e-06	-4.30557	17.5816	26.1927	-19.755	28.4145	67.9246	-12.0303	22.9981	47.0587	-15.4495	A	C	8	164
Day avg. bout length	61		3L	14547792	CG34039	FBgn0054039	intergenic		-5308	0.03593		4.2e-07	2.1e-07		-5.8759	17.8201	29.5719	-23.2984	29.7949	76.3918	-14.5872	23.8075	52.9818	-17.4225	G	A	6	167
Day avg. bout length	61		3L	14547792	CG9238	FBgn0036428	intergenic		3721	0.03593		4.2e-07	2.1e-07		-5.8759	17.8201	29.5719	-23.2984	29.7949	76.3918	-14.5872	23.8075	52.9818	-17.4225	G	A	6	167
Day avg. bout length		N	3L	22598677	CG14459	FBgn0037171	intergenic		2849	0.04908		3e-07	2.1e-07	5.5e-06	-4.91074	17.9075	27.729	-20.7641	29.5862	71.1144	-12.8374	23.7469	49.4217	-15.8534	T	A	8	163
Day avg. bout length		N	3L	22598677	CG6914	FBgn0037172	intergenic		-792	0.04908		3e-07	2.1e-07	5.5e-06	-4.91074	17.9075	27.729	-20.7641	29.5862	71.1144	-12.8374	23.7469	49.4217	-15.8534	T	A	8	163
Day avg. bout length		N	3R	10512206	Neu3	FBgn0051314	intron	Neu3-in		0.02516		7.6e-07	2.1e-07		-7.88049	18.0461	33.807	-28.2458	30.4778	86.9693	-18.0631	24.2619	60.3882	-20.3653	C	A	4	159
Day avg. bout length	ln_3R_Mo		3R	24307009	beat-VI	FBgn0039584	intergenic		8078	0.37662		2.1e-07	3.1e-07	3.4e-06	-1.94855	16.4922	20.3893	-8.15183	24.494	40.7977	-5.05019	20.4931	30.5935	-6.20327	A	T	58	154
Day avg. bout length	ln_3R_Mo		3R	24307009	CG1894	FBgn0039585	intergenic		-3270	0.37662		2.1e-07	3.1e-07	3.4e-06	-1.94855	16.4922	20.3893	-8.15183	24.494	40.7977	-5.05019	20.4931	30.5935	-6.20327	A	T	58	154
Day avg. bout length	103		X	17337390	CG12994	FBgn0040877	intron	CG12994-in		0.07273		2.1e-07	2.7e-07	2.1e-06	-3.74005	17.5744	25.0544	-17.2776	29.0346	63.5898	-10.5088	23.3045	44.3221	-13.5375	T	A	12	165
Day avg. bout length	103		X	17337390	CG5613	FBgn0030839	intergenic		14623	0.07273		2.1e-07	2.7e-07	2.1e-06	-3.74005	17.5744	25.0544	-17.2776	29.0346	63.5898	-10.5088	23.3045	44.3221	-13.5375	T	A	12	165
Day avg. bout length	103		X	17337390	p-cup	FBgn0030840	intergenic		-2991	0.07273		2.1e-07	2.7e-07	2.1e-06	-3.74005	17.5744	25.0544	-17.2776	29.0346	63.5898	-10.5088	23.3045	44.3221	-13.5375	T	A	12	165
Day avg. bout length		N	2L	16877660	CG31781	FBgn0051781	5'UTR	CG31781-u5		0.03659		7.6e-07	2.2e-07		-6.17529	17.7157	30.0663	-22.4239	29.6084	74.4561	-14.2996	23.6621	52.2612	-16.2486	G	A	6	164
Day avg. bout length		N	2R	10525832	CG10131	FBgn0033949	intergenic		7306	0.04819		3.2e-07	2.2e-07	6.4e-06	-4.92303	17.6419	27.4879	-20.5098	29.2061	70.2257	-12.7164	23.424	48.8568	-15.5868	G	A	8	166
Day avg. bout length		N	2R	10525832	CG42715	FBgn0261632	intergenic		-878	0.04819		3.2e-07	2.2e-07	6.4e-06	-4.92303	17.6419	27.4879	-20.5098	29.2061	70.2257	-12.7164	23.424	48.8568	-15.5868	G	A	8	166
Day avg. bout length	ln_2R_NS		2R	15883815	CG8654	FBgn0034479	intergenic		11560	0.0241		3.1e-07	2.2e-07	6.9e-06	-6.59972	17.827	31.0265	-27.7339	29.6591	85.1268	-17.1668	23.7431	58.0766	-21.1341	A	G	4	166
Day avg. bout length	ln_2R_NS		2R	15883815	tRNA:CR30212	FBgn0050212	intergenic		-3986	0.0241		3.1e-07	2.2e-07	6.9e-06	-6.59972	17.827	31.0265	-27.7339	29.6591	85.1268	-17.1668	23.7431	58.0766	-21.1341	A	G	4	166
Day avg. bout length	63	Y	3L	1806087	CG42676	FBgn0261562	intron	CG42676-in		0.03049		2.2e-07	3.7e-07	1.4e-06	-5.31041	17.991	28.6118	-26.1858	29.8831	82.2547	-15.7481	23.937	55.4332	-20.8754	T	C	5	164
Day avg. bout length		N	X	756868	CG14634	FBgn0040892	cds	CG14634-PB		0.02994		2.9e-07	2.2e-07	4.9e-06	-6.07261	17.8485	29.9937	-25.8037	29.7766	81.3839	-15.9381	23.8125	55.6888	-19.731	C	T	5	167
Day avg. bout length		N	X	756868	CG42248	FBgn0259100	intron	CG42248-in		0.02994		2.9e-07	2.2e-07	4.9e-06	-6.07261	17.8485	29.9937	-25.8037	29.7766	81.3839	-15.9381	23.8125	55.6888	-19.731	C	T	5	167
Day avg. bout length		N	X	12699587	CG3775	FBgn0030425	intergenic		1322	0.10778		1.1e-06		2.2e-07	-1.29926	17.954	20.5525	-13.5092	28.5336	55.5521	-7.40425	23.2438	38.0523	-12.21	C	T	18	167
Day avg. bout length		N	X	12699587	CG4661	FBgn0030429	intergenic		-50134	0.10778		1.1e-06		2.2e-07	-1.29926	17.954	20.5525	-13.5092	28.5336	55.5521	-7.40425	23.2438	38.0523	-12.21	C	T	18	167
Day avg. bout length		N	X	12699587	Pde9	FBgn0259171	intron	Pde9-in		0.10778		1.1e-06		2.2e-07	-1.29926	17.954	20.5525	-13.5092	28.5336	55.5521	-7.40425	23.2438	38.0523	-12.21	C	T	18	167
Day avg. bout length	24	Y	2L	5933910	dsf	FBgn0015381	intron	dsf-in		0.02976		4e-06		2.3e-07	-1.17579	18.1242	20.4758	-23.297	29.993	76.587	-12.2364	24.0586	48.5314	-22.1212	C	T	5	168
Day avg. bout length		N	2L	21395224	His-Psi:CR31616	FBgn0051616	intergenic		-8891	0.06944	2.3e-07				-6.46397	17.3077	30.2356	-12.1538	30.6714	54.979	-9.30887	23.9896	42.6073	-5.68979	T	A	10	144
Day avg. bout length		N	2L	21395224	nrv3	FBgn0032946	intergenic		4877	0.06944	2.3e-07				-6.46397	17.3077	30.2356	-12.1538	30.6714	54.979	-9.30887	23.9896	42.6073	-5.68979	T	A	10	144
Day avg. bout length		N	2R	10414267	ttv	FBgn0020245	5'UTR	ttv-u5		0.02395		2.3e-07	3.9e-07	1.8e-06	-5.66943	17.8167	29.1555	-27.9864	29.5777	85.5504	-16.8279	23.6972	57.353	-22.3169	C	T	4	167
Day avg. bout length	30	Y	2R	10525847	CG10131	FBgn0033949	intergenic		7321	0.0479		3.2e-07	2.3e-07	6.1e-06	-4.88796	17.712	27.4879	-20.4649	29.296	70.2257	-12.6764	23.504	48.8568	-15.5769	T	A	8	167
Day avg. bout length	30	Y	2R	10525847	CG42715	FBgn0261632	intergenic		-863	0.0479		3.2e-07	2.3e-07	6.1e-06	-4.88796	17.712	27.4879	-20.4649	29.296	70.2257	-12.6764	23.504	48.8568	-15.5769	T	A	8	167
Day avg. bout length		N	2R	17160192	CG30393	FBgn0050393	intergenic		5108	0.02976				2.3e-07	1.11971	18.2609	16.0215	-21.0017	30.1296	72.1331	-9.94102	24.1952	44.0773	-22.1215	C	T	5	168
Day avg. bout length		N	2R	17160192	CG34203	FBgn0085232	intergenic		-8376	0.02976				2.3e-07	1.11971	18.2609	16.0215	-21.0017	30.1296	72.1331	-9.94102	24.1952	44.0773	-22.1215	C	T	5	168
Day avg. bout length		N	2R	17160192	Rgk3	FBgn0085426	intron	Rgk3-in		0.02976				2.3e-07	1.11971	18.2609	16.0215	-21.0017	30.1296	72.1331	-9.94102	24.1952	44.0773	-22.1215	C	T	5	168
Day avg. bout length		N	3R	7169575	pros	FBgn0004595	intron	pros-in		0.02994		3.1e-07	2.3e-07	5.7e-06	-6.08513	17.8634	30.0336	-25.7124	29.9077	81.3325	-15.8988	23.8855	55.6831	-19.6273	C	A	5	167
Day avg. bout length		N	3R	7169611	pros	FBgn0004595	intron	pros-in		0.02994		3.1e-07	2.3e-07	5.7e-06	-6.08513	17.8634	30.0336	-25.7124	29.9077	81.3325	-15.8988	23.8855	55.6831	-19.6273	C	T	5	167
Day avg. bout length		N	3R	7657261	CG6959	FBgn0037956	intron	CG6959-in		0.04848		4e-07	2.3e-07	9e-06	-5.04039	17.8096	27.8904	-20.4523	29.5046	70.4092	-12.7464	23.6571	49.1498	-15.4119	C	T	8	165
Day avg. bout length	72	Y	3R	11049794	CG31344	FBgn0051344	cds	CG31344-PA		0.09259		3.2e-06		2.3e-07	-1.17145	18.1592	20.5021	-13.6639	28.473	55.8009	-7.4177	23.3161	38.1515	-12.4925	C	T	15	162
Day avg. bout length		N	X	5717659	CG15765	FBgn0029814	intron	CG15765-in		0.04167	2.3e-07		1.2e-06		-7.43092	17.575	32.4368	-18.0167	29.8783	65.9118	-12.7238	23.7267	49.1743	-10.5858	C	T	7	168
Day avg. bout length		N	X	17084952	baz	FBgn0000163	cds	baz:4		0.03593		2.3e-07	3.7e-07	1.7e-06	-4.86808	17.8824	27.6185	-23.7456	29.7963	77.2876	-14.3069	23.8393	52.4531	-18.8776	A	G	6	167
Day avg. bout length	116		X	19002278	CG15882	FBgn0030983	intergenic		-15507	0.02963		2.3e-07	2.7e-07	2.1e-06	-7.07433	18.0633	32.212	-29.5957	30.1071	89.2985	-18.335	24.0852	60.7552	-22.5214	C	T	4	135
Day avg. bout length	116		X	19002278	CG7423	FBgn0030982	intergenic		25042	0.02963		2.3e-07	2.7e-07	2.1e-06	-7.07433	18.0633	32.212	-29.5957	30.1071	89.2985	-18.335	24.0852	60.7552	-22.5214	C	T	4	135
Day avg. bout length	127		X	20847254	CG11666	FBgn0040648	intergenic		-8459	0.02395		3.9e-07	2.3e-07	8.9e-06	-6.99967	17.907	31.9063	-28.4392	30.1067	86.9852	-17.7194	24.0068	59.4457	-21.4396	C	T	4	167
Day avg. bout length	127		X	20847254	CG1304	FBgn0031141	intergenic		10811	0.02395		3.9e-07	2.3e-07	8.9e-06	-6.99967	17.907	31.9063	-28.4392	30.1067	86.9852	-17.7194	24.0068	59.4457	-21.4396	C	T	4	167
Day avg. bout length	5	Y	2L	15810485	CG18109	FBgn0028901	intergenic		20435	0.0559		2.4e-07	2.7e-07	2.7e-06	-4.33863	17.8455	26.5227	-19.8775	29.4075	69.1624	-12.108	23.6265	47.8426	-15.5388	T	C	9	161
Day avg. bout length	5	Y	2L	15810485	CG42876	FBgn0262150	intergenic		-495	0.0559		2.4e-07	2.7e-07	2.7e-06	-4.33863	17.8455	26.5227	-19.8775	29.4075	69.1624	-12.108	23.6265	47.8426	-15.5388	T	C	9	161
Day avg. bout length	48	Y	2R	6451104	psq	FBgn0004399	intron	psq-in		0.02439		3.3e-07	2.4e-07	7.2e-06	-6.5465	17.9083	31.0013	-27.7239	29.8554	85.3032	-17.1352	23.8818	58.1522	-21.1774	A	G	4	164
Day avg. bout length	52	Y	2R	7224141	lambdaTry	FBgn0043470	intergenic		-212	0.0274		6.3e-06		2.4e-07	-0.046213	17.3627	17.4551	-21.9889	29.3985	73.3763	-11.0176	23.3806	45.4157	-21.9427	A	T	4	146
Day avg. bout length	52	Y	2R	7224141	sha	FBgn0003382	intergenic		659	0.0274		6.3e-06		2.4e-07	-0.046213	17.3627	17.4551	-21.9889	29.3985	73.3763	-11.0176	23.3806	45.4157	-21.9427	A	T	4	146
Day avg. bout length	30		2R	10980931	CG33467	FBgn0053467	intergenic		37185	0.02395	2.4e-07		2.4e-06		-9.59121	17.6288	36.8112	-21.8322	29.8725	73.537	-15.7117	23.7507	55.1741	-12.241	C	T	4	167
Day avg. bout length	30		2R	10980931	chn	FBgn0015371	intergenic		-21831	0.02395	2.4e-07		2.4e-06		-9.59121	17.6288	36.8112	-21.8322	29.8725	73.537	-15.7117	23.7507	55.1741	-12.241	C	T	4	167
Day avg. bout length		N	2R	10980932	CG33467	FBgn0053467	intergenic		37186	0.02395	2.4e-07		2.4e-06		-9.59121	17.6288	36.8112	-21.8322	29.8725	73.537	-15.7117	23.7507	55.1741	-12.241	A	G	4	167
Day avg. bout length		N	2R	10980932	chn	FBgn0015371	intergenic		-21830	0.02395	2.4e-07		2.4e-06		-9.59121	17.6288	36.8112	-21.8322	29.8725	73.537	-15.7117	23.7507	55.1741	-12.241	A	G	4	167
Day avg. bout length		N	2R	10981924	CG33467	FBgn0053467	intergenic		38178	0.02395	2.4e-07		2.4e-06		-9.59121	17.6288	36.8112	-21.8322	29.8725	73.537	-15.7117	23.7507	55.1741	-12.241	G	A	4	167
Day avg. bout length		N	2R	10981924	chn	FBgn0015371	intergenic		-20838	0.02395	2.4e-07		2.4e-06		-9.59121	17.6288	36.8112	-21.8322	29.8725	73.537	-15.7117	23.7507	55.1741	-12.241	G	A	4	167
Day avg. bout length	ln_2R_NS		2R	11386157	CG12964	FBgn0034022	intergenic		1445	0.15244	2.4e-07		2.6e-06		-4.19597	16.8723	25.2642	-9.57936	27.9989	47.1576	-6.88767	22.4356	36.2109	-5.38339	C	T	25	164
Day avg. bout length	ln_2R_NS		2R	11386157	Ir52a	FBgn0034023	intergenic		-980	0.15244	2.4e-07		2.6e-06		-4.19597	16.8723	25.2642	-9.57936	27.9989	47.1576	-6.88767	22.4356	36.2109	-5.38339	C	T	25	164
Day avg. bout length	ln_2R_NS		2R	11755803	CG30085	FBgn0050085	cds	CG30085:2		0.10429	9.3e-07	3.7e-06	2.4e-07		-4.7248	17.2453	26.6949	-13.261	28.6705	55.1925	-8.99289	22.9579	40.9437	-8.53619	C	G	17	163
Day avg. bout length		N	3L	2472650	CG33232	FBgn0035347	intron	CG33232-in		0.02395		5.1e-06		2.4e-07	-1.09923	18.1341	20.3326	-25.7812	30.1884	81.7507	-13.4402	24.1613	51.0416	-24.6819	C	T	4	167
Day avg. bout length		N	3L	2475144	CG16762	FBgn0035343	intron	CG16762-in		0.02395		5.1e-06		2.4e-07	-1.09923	18.1341	20.3326	-25.7812	30.1884	81.7507	-13.4402	24.1613	51.0416	-24.6819	A	G	4	167
Day avg. bout length		N	3L	2475144	CG33232	FBgn0035347	intron	CG33232-in		0.02395		5.1e-06		2.4e-07	-1.09923	18.1341	20.3326	-25.7812	30.1884	81.7507	-13.4402	24.1613	51.0416	-24.6819	A	G	4	167
Day avg. bout length		N	3L	2475225	CG16762	FBgn0035343	cds	CG16762-cds		0.02395		5.1e-06		2.4e-07	-1.09923	18.1341	20.3326	-25.7812	30.1884	81.7507	-13.4402	24.1613	51.0416	-24.6819	C	T	4	167
Day avg. bout length		N	3L	2475225	CG33232	FBgn0035347	intron	CG33232-in		0.02395		5.1e-06		2.4e-07	-1.09923	18.1341	20.3326	-25.7812	30.1884	81.7507	-13.4402	24.1613	51.0416	-24.6819	C	T	4	167
Day avg. bout length		N	3L	6998401	mp	FBgn0260660	intron	mp-in		0.02381		9.4e-07	2.4e-07		-7.85993	17.8199	33.5398	-27.5001	30.0702	85.0704	-17.68	23.9451	59.3051	-19.6402	C	A	4	168
Day avg. bout length		N	3L	6998414	mp	FBgn0260660	intron	mp-in		0.02381		9.4e-07	2.4e-07		-7.85993	17.8199	33.5398	-27.5001	30.0702	85.0704	-17.68	23.9451	59.3051	-19.6402	C	T	4	168
Day avg. bout length	98		X	1666759	Adar	FBgn0026086	intergenic		-993	0.125	2.4e-07				-4.4784	17.0746	26.0314	-8.42419	29.2737	46.1221	-6.45129	23.1741	36.0767	-3.94579	G	C	21	168
Day avg. bout length	98		X	1666759	Scgdelta	FBgn0025391	intergenic		18663	0.125	2.4e-07				-4.4784	17.0746	26.0314	-8.42419	29.2737	46.1221	-6.45129	23.1741	36.0767	-3.94579	G	C	21	168
Day avg. bout length	98		X	1666798	Adar	FBgn0026086	intergenic		-954	0.125	2.4e-07				-4.4784	17.0746	26.0314	-8.42419	29.2737	46.1221	-6.45129	23.1741	36.0767	-3.94579	C	A	21	168
Day avg. bout length	98		X	1666798	Scgdelta	FBgn0025391	intergenic		18702	0.125	2.4e-07				-4.4784	17.0746	26.0314	-8.42419	29.2737	46.1221	-6.45129	23.1741	36.0767	-3.94579	C	A	21	168
Day avg. bout length		N	X	15553588	CG8117	FBgn0030663	intergenic		14564	0.02395		2.9e-07	2.4e-07	4.6e-06	-6.58946	17.7929	30.9718	-28.6508	29.8648	87.1664	-17.6201	23.8289	59.0691	-22.0613	A	T	4	167
Day avg. bout length		N	X	15553588	CG8119	FBgn0030664	intergenic		-3030	0.02395		2.9e-07	2.4e-07	4.6e-06	-6.58946	17.7929	30.9718	-28.6508	29.8648	87.1664	-17.6201	23.8289	59.0691	-22.0613	A	T	4	167
Day avg. bout length		N	X	17042568	CG5010	FBgn0260747	intergenic		-503	0.0479		1.5e-06		2.4e-07	-1.72602	18.0005	21.4526	-19.3854	29.4718	68.2427	-10.5557	23.7362	44.8476	-17.6594	G	A	8	167
Day avg. bout length		N	X	17042568	snoRNA:Psi28S-1135a	FBgn0083012	intergenic		1776	0.0479		1.5e-06		2.4e-07	-1.72602	18.0005	21.4526	-19.3854	29.4718	68.2427	-10.5557	23.7362	44.8476	-17.6594	G	A	8	167
Day avg. bout length		N	X	18077225	Andorra	FBgn0030898	intergenic		3720	0.04819		2.4e-07	3.3e-07	2.2e-06	-4.40465	17.7749	26.5842	-20.3611	29.1787	69.9009	-12.3829	23.4768	48.2425	-15.9564	T	A	8	166
Day avg. bout length		N	X	18077225	Frq2	FBgn0083228	intergenic		-2965	0.04819		2.4e-07	3.3e-07	2.2e-06	-4.40465	17.7749	26.5842	-20.3611	29.1787	69.9009	-12.3829	23.4768	48.2425	-15.9564	T	A	8	166
Day avg. bout length		N	2R	10409928	CG30197	FBgn0050197	intergenic		7428	0.0241		2.5e-07	4.1e-07	1.9e-06	-5.67563	17.8043	29.1555	-27.995	29.5604	85.5504	-16.8353	23.6823	57.353	-22.3194	T	A	4	166
Day avg. bout length		N	2R	10409928	ttv	FBgn0020245	intergenic		-4148	0.0241		2.5e-07	4.1e-07	1.9e-06	-5.67563	17.8043	29.1555	-27.995	29.5604	85.5504	-16.8353	23.6823	57.353	-22.3194	T	A	4	166
Day avg. bout length	ln_2R_NS		2R	14998245	5-HT1A	FBgn0004168	intron	5-HT1A-in		0.04819				2.5e-07	0.0874013	18.0709	17.8961	-16.6978	28.9645	62.3602	-8.30521	23.5177	40.1282	-16.7852	A	G	8	166
Day avg. bout length	ln_2R_NS		2R	14998245	CG15117	FBgn0034417	intergenic		-11490	0.04819				2.5e-07	0.0874013	18.0709	17.8961	-16.6978	28.9645	62.3602	-8.30521	23.5177	40.1282	-16.7852	A	G	8	166
Day avg. bout length	ln_2R_NS		2R	14998245	Ir56a	FBgn0050125	intergenic		14566	0.04819				2.5e-07	0.0874013	18.0709	17.8961	-16.6978	28.9645	62.3602	-8.30521	23.5177	40.1282	-16.7852	A	G	8	166
Day avg. bout length		N	3L	2315716	CG13802	FBgn0035330	intergenic		14756	0.04878		7.6e-06		2.5e-07	-0.482704	18.254	19.2194	-18.2453	29.8731	66.3638	-9.36401	24.0636	42.7916	-17.7626	C	T	8	164
Day avg. bout length		N	3L	2315716	DmsR-1	FBgn0035331	intergenic		-6977	0.04878		7.6e-06		2.5e-07	-0.482704	18.254	19.2194	-18.2453	29.8731	66.3638	-9.36401	24.0636	42.7916	-17.7626	C	T	8	164
Day avg. bout length	79	Y	3R	3979393	grn	FBgn0001138	intron	grn-in		0.0241		2.5e-07	9.5e-07	5.1e-07	-4.86919	17.9522	27.6906	-28.8589	29.9425	87.6603	-16.864	23.9474	57.6754	-23.9897	C	T	4	166
Day avg. bout length	85	Y	3R	7683368	CG6959	FBgn0037956	intron	CG6959-in		0.02976		2.5e-07	3.3e-07	2.4e-06	-5.53905	17.8645	28.9426	-25.8462	29.8412	81.5337	-15.6927	23.8529	55.2382	-20.3072	C	T	5	168
Day avg. bout length	122		X	20425235	RunxB	FBgn0259162	intron	RunxB-in		0.05389		1.6e-06		2.5e-07	-1.61917	18.0376	21.2759	-18.2848	29.3509	65.9204	-9.95197	23.6942	43.5982	-16.6656	G	T	9	167
Day avg. bout length		N	2L	7574912	Rapgap1	FBgn0085403	intron	Rapgap1-in		0.03681		7.1e-07	2.6e-07		-6.16506	17.7759	30.106	-23.0813	29.618	75.7807	-14.6232	23.697	52.9434	-16.9163	A	C	6	163
Day avg. bout length	52		2R	7224142	lambdaTry	FBgn0043470	intergenic		-211	0.02759		6.8e-06		2.6e-07	-0.0529685	17.3492	17.4551	-21.9368	29.5028	73.3763	-10.9949	23.426	45.4157	-21.8838	C	G	4	145
Day avg. bout length	52		2R	7224142	sha	FBgn0003382	intergenic		660	0.02759		6.8e-06		2.6e-07	-0.0529685	17.3492	17.4551	-21.9368	29.5028	73.3763	-10.9949	23.426	45.4157	-21.8838	C	G	4	145
Day avg. bout length		N	2R	10582312	CG12865	FBgn0033957	intergenic		-43912	0.04294		2.6e-07	4.5e-07	1.8e-06	-4.17915	17.7615	26.1198	-21.3379	29.1958	71.8715	-12.7585	23.4786	48.9956	-17.1587	G	A	7	163
Day avg. bout length		N	2R	10582312	CG30480	FBgn0050480	intergenic		16674	0.04294		2.6e-07	4.5e-07	1.8e-06	-4.17915	17.7615	26.1198	-21.3379	29.1958	71.8715	-12.7585	23.4786	48.9956	-17.1587	G	A	7	163
Day avg. bout length		N	2R	10582312	mspo	FBgn0020269	intron	mspo-in		0.04294		2.6e-07	4.5e-07	1.8e-06	-4.17915	17.7615	26.1198	-21.3379	29.1958	71.8715	-12.7585	23.4786	48.9956	-17.1587	G	A	7	163
Day avg. bout length		N	3L	2475241	CG16762	FBgn0035343	cds	CG16762-cds		0.0241		5.4e-06		2.6e-07	-1.08178	18.169	20.3326	-25.7228	30.3052	81.7507	-13.4023	24.2371	51.0416	-24.641	C	T	4	166
Day avg. bout length		N	3L	2475241	CG33232	FBgn0035347	intron	CG33232-in		0.0241		5.4e-06		2.6e-07	-1.08178	18.169	20.3326	-25.7228	30.3052	81.7507	-13.4023	24.2371	51.0416	-24.641	C	T	4	166
Day avg. bout length		N	3L	6998434	mp	FBgn0260660	intron	mp-in		0.02395		1e-06	2.6e-07		-7.83181	17.8762	33.5398	-27.4634	30.1436	85.0704	-17.6476	24.0099	59.3051	-19.6316	G	C	4	167
Day avg. bout length		N	X	3297205	CG12535	FBgn0029657	intron	CG12535-in		0.02994		2.6e-07	3.5e-07	2.3e-06	-5.46943	17.8224	28.7613	-25.8521	29.7364	81.4405	-15.6607	23.7794	55.1009	-20.3826	G	A	5	167
Day avg. bout length	133	Y	X	21950528	Cda4	FBgn0052499	intergenic		-34938	0.02994	9.2e-06	1.8e-06	2.6e-07		-7.58095	17.7686	32.9305	-24.1012	30.0161	78.2186	-15.8411	23.8924	55.5745	-16.5203	G	T	5	167
Day avg. bout length	133	Y	X	21950528	CG17601	FBgn0031197	intergenic		636	0.02994	9.2e-06	1.8e-06	2.6e-07		-7.58095	17.7686	32.9305	-24.1012	30.0161	78.2186	-15.8411	23.8924	55.5745	-16.5203	G	T	5	167
Day avg. bout length		N	X	21960328	Cda4	FBgn0052499	intergenic		-25138	0.02994	9e-06	1.8e-06	2.6e-07		-7.57079	17.7889	32.9305	-24.0962	30.0262	78.2186	-15.8335	23.9076	55.5745	-16.5254	C	T	5	167
Day avg. bout length		N	X	21960328	CG17601	FBgn0031197	intergenic		10436	0.02994	9e-06	1.8e-06	2.6e-07		-7.57079	17.7889	32.9305	-24.0962	30.0262	78.2186	-15.8335	23.9076	55.5745	-16.5254	C	T	5	167
Day avg. bout length	27	Y	2L	9915602	yip2	FBgn0040064	intron	yip2-in		0.03593		2.8e-07	2.7e-07	3.6e-06	-5.33343	17.8224	28.4893	-23.6222	29.7797	77.0241	-14.4778	23.801	52.7567	-18.2888	T	C	6	167
Day avg. bout length	27		2L	9915606	yip2	FBgn0040064	intron	yip2-in		0.03593		2.8e-07	2.7e-07	3.6e-06	-5.33343	17.8224	28.4893	-23.6222	29.7797	77.0241	-14.4778	23.801	52.7567	-18.2888	T	C	6	167
Day avg. bout length		N	2L	17876875	btv	FBgn0023096	intergenic		-85860	0.03106		1.8e-06		2.7e-07	-2.07235	18.0929	22.2376	-24.4307	29.8862	78.7476	-13.2515	23.9896	50.4926	-22.3583	C	A	5	161
Day avg. bout length		N	2L	17876875	CG42830	FBgn0262017	intergenic		64271	0.03106		1.8e-06		2.7e-07	-2.07235	18.0929	22.2376	-24.4307	29.8862	78.7476	-13.2515	23.9896	50.4926	-22.3583	C	A	5	161
Day avg. bout length	29		2R	10428939	ttv	FBgn0020245	intron	ttv-in		0.03053		2.6e-06	2.7e-07		-8.07529	17.8273	33.9779	-26.3416	30.6304	83.3135	-17.2084	24.2288	58.6457	-18.2663	C	A	4	131
Day avg. bout length		N	X	2461234	pdfr	FBgn0260753	intron	pdfr-in		0.02381		2.7e-07	3.6e-07	2.4e-06	-6.11948	17.9028	30.1418	-28.7373	30.0113	87.4859	-17.4284	23.957	58.8139	-22.6179	T	C	4	168
Day avg. bout length		N	X	4639677	CG15472	FBgn0029724	intergenic		-23461	0.02994		3.7e-07	2.7e-07	6.4e-06	-6.09821	17.855	30.0514	-25.5208	29.7214	80.763	-15.8095	23.7882	55.4072	-19.4226	G	T	5	167
Day avg. bout length		N	X	4639677	Proc-R	FBgn0029723	intergenic		16150	0.02994		3.7e-07	2.7e-07	6.4e-06	-6.09821	17.855	30.0514	-25.5208	29.7214	80.763	-15.8095	23.7882	55.4072	-19.4226	G	T	5	167
Day avg. bout length	92	Y	X	11827732	cac	FBgn0005563	intergenic		-6	0.02703		7.7e-07	9.9e-06	2.7e-07	-2.63299	17.5695	22.8354	-25.0493	29.1982	79.2968	-13.8412	23.3838	51.0661	-22.4163	C	T	4	148
Day avg. bout length	92	Y	X	11827732	CG10362	FBgn0030358	intergenic		2849	0.02703		7.7e-07	9.9e-06	2.7e-07	-2.63299	17.5695	22.8354	-25.0493	29.1982	79.2968	-13.8412	23.3838	51.0661	-22.4163	C	T	4	148
Day avg. bout length	127		X	20800292	CG11227	FBgn0031139	intergenic		-1569	0.04192		3.9e-07	2.7e-07	7.4e-06	-5.23408	17.7793	28.2475	-21.6803	29.4616	72.8223	-13.4572	23.6205	50.5349	-16.4463	T	G	7	167
Day avg. bout length	127		X	20800292	CG42707	FBgn0261624	intergenic		46639	0.04192		3.9e-07	2.7e-07	7.4e-06	-5.23408	17.7793	28.2475	-21.6803	29.4616	72.8223	-13.4572	23.6205	50.5349	-16.4463	T	G	7	167
Day avg. bout length		N	2L	14819126	CG33309	FBgn0053309	intergenic		6541	0.02439		2.8e-07	5.1e-07	1.7e-06	-5.76705	17.9954	29.5295	-28.8525	30.0262	87.7313	-17.3098	24.0108	58.6304	-23.0855	A	T	4	164
Day avg. bout length		N	2L	14819126	CG42682	FBgn0261568	intergenic		-23002	0.02439		2.8e-07	5.1e-07	1.7e-06	-5.76705	17.9954	29.5295	-28.8525	30.0262	87.7313	-17.3098	24.0108	58.6304	-23.0855	A	T	4	164
Day avg. bout length		N	3L	4881924	CG17150	FBgn0035581	intron	CG17150-in		0.02395		2.8e-07	1.2e-06	4.7e-07	-4.68692	17.9623	27.3361	-28.7845	30.0445	87.6136	-16.7357	24.0034	57.4748	-24.0976	A	T	4	167
Day avg. bout length		N	3L	14577978	HGTX	FBgn0040318	intron	HGTX-in		0.02381		1.6e-06	2.8e-07		-8.1997	17.8038	34.2032	-26.9757	30.0952	84.0465	-17.5877	23.9495	59.1248	-18.776	C	A	4	168
Day avg. bout length		N	3L	14578028	HGTX	FBgn0040318	intron	HGTX-in		0.02381		1.6e-06	2.8e-07		-8.1997	17.8038	34.2032	-26.9757	30.0952	84.0465	-17.5877	23.9495	59.1248	-18.776	G	C	4	168
Day avg. bout length		N	3R	14299959	fru	FBgn0004652	intron	fru-in		0.04268		2.8e-07	4.4e-07	1.8e-06	-4.3727	17.6575	26.4029	-21.602	29.226	72.43	-12.9873	23.4418	49.4165	-17.2293	C	T	7	164
Day avg. bout length		N	3R	14299960	fru	FBgn0004652	intron	fru-in		0.04268		2.8e-07	4.8e-07	1.9e-06	-4.31074	17.7815	26.4029	-21.5667	29.2967	72.43	-12.9387	23.5391	49.4165	-17.2559	C	A	7	164
Day avg. bout length	117	Y	X	19015856	CG15882	FBgn0030983	intergenic		-1929	0.02976		2.8e-07	3.6e-07	2.5e-06	-5.51322	17.8661	28.8925	-25.7738	29.8456	81.3931	-15.6435	23.8558	55.1428	-20.2606	A	T	5	168
Day avg. bout length	117	Y	X	19015856	CG7423	FBgn0030982	intergenic		38620	0.02976		2.8e-07	3.6e-07	2.5e-06	-5.51322	17.8661	28.8925	-25.7738	29.8456	81.3931	-15.6435	23.8558	55.1428	-20.2606	A	T	5	168
Day avg. bout length	117		X	19020494	tgy	FBgn0030984	cds	tgy:3		0.02976		2.8e-07	3.6e-07	2.5e-06	-5.51322	17.8661	28.8925	-25.7738	29.8456	81.3931	-15.6435	23.8558	55.1428	-20.2606	T	C	5	168
Day avg. bout length	135	Y	X	21959361	Cda4	FBgn0052499	intergenic		-26105	0.03659		4e-07	2.8e-07	7.2e-06	-5.63887	17.7711	29.0488	-23.5433	29.7938	76.8804	-14.5911	23.7824	52.9646	-17.9045	C	A	6	164
Day avg. bout length	135	Y	X	21959361	CG17601	FBgn0031197	intergenic		9469	0.03659		4e-07	2.8e-07	7.2e-06	-5.63887	17.7711	29.0488	-23.5433	29.7938	76.8804	-14.5911	23.7824	52.9646	-17.9045	C	A	6	164
Day avg. bout length		N	2L	4705653	CG15631	FBgn0031626	intergenic		-26760	0.02381		3e-07	1.8e-06	2.9e-07	-4.18722	17.9948	26.3693	-28.646	30.0156	87.3077	-16.4166	24.0052	56.8385	-24.4588	G	A	4	168
Day avg. bout length		N	2L	4705653	CG34351	FBgn0085380	5'UTR	CG34351-u5		0.02381		3e-07	1.8e-06	2.9e-07	-4.18722	17.9948	26.3693	-28.646	30.0156	87.3077	-16.4166	24.0052	56.8385	-24.4588	G	A	4	168
Day avg. bout length		N	2L	4705653	Taf12L	FBgn0031623	intergenic		4065	0.02381		3e-07	1.8e-06	2.9e-07	-4.18722	17.9948	26.3693	-28.646	30.0156	87.3077	-16.4166	24.0052	56.8385	-24.4588	G	A	4	168
Day avg. bout length		N	2L	6976194	uif	FBgn0031879	cds	uif-cds		0.03593		2.9e-07	3.1e-07	3.4e-06	-5.22798	17.8469	28.3029	-23.5988	29.7636	76.9613	-14.4134	23.8052	52.6321	-18.3709	A	G	6	167
Day avg. bout length		N	2L	7457736	Gr28b	FBgn0045495	intron	Gr28b-in		0.04848		6.6e-07	5.8e-06	2.9e-07	-2.42628	17.9864	22.8389	-20.0483	29.4331	69.5297	-11.2373	23.7097	46.1843	-17.6221	G	T	8	165
Day avg. bout length		N	3L	2479046	CG1146	FBgn0035346	intergenic		-9773	0.02439		6.2e-06		2.9e-07	-1.19115	17.9503	20.3326	-25.7301	30.2904	81.7507	-13.4606	24.1203	51.0416	-24.539	G	A	4	164
Day avg. bout length		N	3L	2479046	CG33232	FBgn0035347	intron	CG33232-in		0.02439		6.2e-06		2.9e-07	-1.19115	17.9503	20.3326	-25.7301	30.2904	81.7507	-13.4606	24.1203	51.0416	-24.539	G	A	4	164
Day avg. bout length		N	3L	2479046	Cyp4d20	FBgn0035344	intergenic		553	0.02439		6.2e-06		2.9e-07	-1.19115	17.9503	20.3326	-25.7301	30.2904	81.7507	-13.4606	24.1203	51.0416	-24.539	G	A	4	164
Day avg. bout length	57		3L	13084058	CG11251	FBgn0036346	intergenic		989	0.025		2.9e-07	3.2e-07	3.3e-06	-6.48953	17.8993	30.8783	-29.1646	30.3449	88.6741	-17.8271	24.1221	59.7762	-22.6751	C	G	4	160
Day avg. bout length	57		3L	13084058	trn	FBgn0010452	intergenic		-23315	0.025		2.9e-07	3.2e-07	3.3e-06	-6.48953	17.8993	30.8783	-29.1646	30.3449	88.6741	-17.8271	24.1221	59.7762	-22.6751	C	G	4	160
Day avg. bout length	ln_3R_Mo		3R	22504628	beat-VII	FBgn0250908	intron	beat-VII-in		0.04819		2.9e-07	3.5e-07	2.8e-06	-4.45049	17.8341	26.7351	-20.5952	29.4466	70.6369	-12.5228	23.6403	48.686	-16.1447	T	C	8	166
Day avg. bout length	ln_3R_Mo		3R	22504628	Tb	FBgn0243586	intergenic		21375	0.04819		2.9e-07	3.5e-07	2.8e-06	-4.45049	17.8341	26.7351	-20.5952	29.4466	70.6369	-12.5228	23.6403	48.686	-16.1447	T	C	8	166
Day avg. bout length	ln_3R_Mo		3R	22504628	TwdlQ	FBgn0039448	intergenic		-13728	0.04819		2.9e-07	3.5e-07	2.8e-06	-4.45049	17.8341	26.7351	-20.5952	29.4466	70.6369	-12.5228	23.6403	48.686	-16.1447	T	C	8	166
Day avg. bout length	138	Y	X	2225948	Ilp6	FBgn0044047	intron	Ilp6-in		0.02424		2.9e-07	3.5e-07	3.1e-06	-5.968	17.7326	29.6686	-28.1274	29.4286	85.6834	-17.0477	23.5806	57.676	-22.1594	G	C	4	165
Day avg. bout length		N	X	4121444	CG15570	FBgn0029697	intergenic		4228	0.02381		2.9e-07	4.3e-07	2.2e-06	-5.97087	17.9099	29.8516	-28.6737	30.0143	87.3616	-17.3223	23.9621	58.6066	-22.7028	C	T	4	168
Day avg. bout length		N	X	4121444	Femcoat	FBgn0041252	intergenic		-14555	0.02381		2.9e-07	4.3e-07	2.2e-06	-5.97087	17.9099	29.8516	-28.6737	30.0143	87.3616	-17.3223	23.9621	58.6066	-22.7028	C	T	4	168
Day avg. bout length		N	X	20679395	CG15450	FBgn0031132	intergenic		-13778	0.02614		6.5e-07	2.9e-07		-7.35778	18.0023	32.7179	-28.7136	30.8197	88.2469	-18.0357	24.411	60.4824	-21.3558	A	T	4	153
Day avg. bout length		N	X	20679395	CG32507	FBgn0052507	intergenic		27215	0.02614		6.5e-07	2.9e-07		-7.35778	18.0023	32.7179	-28.7136	30.8197	88.2469	-18.0357	24.411	60.4824	-21.3558	A	T	4	153
Day avg. bout length		N	X	20679395	shakB	FBgn0085387	intron	shakB-in		0.02614		6.5e-07	2.9e-07		-7.35778	18.0023	32.7179	-28.7136	30.8197	88.2469	-18.0357	24.411	60.4824	-21.3558	A	T	4	153
Day avg. bout length	3		2L	13108352	CG5142	FBgn0032470	intron	CG5142-in		0.02976		4.4e-07	3.2e-06	3e-07	-3.43451	17.9898	24.8588	-25.3545	29.8705	80.5795	-14.3945	23.9302	52.7192	-21.92	T	A	5	168
Day avg. bout length	10		2L	15371937	CG15258	FBgn0032563	intergenic		10310	0.10843		3e-07	1.3e-06	4.8e-07	-2.28007	17.7379	22.298	-14.2007	28.3247	56.726	-8.24036	23.0313	39.512	-11.9206	G	A	18	166
Day avg. bout length	10		2L	15371937	wor	FBgn0001983	intergenic		-51356	0.10843		3e-07	1.3e-06	4.8e-07	-2.28007	17.7379	22.298	-14.2007	28.3247	56.726	-8.24036	23.0313	39.512	-11.9206	G	A	18	166
Day avg. bout length		N	3L	2307365	CG13802	FBgn0035330	intergenic		6405	0.0479				3e-07	-0.112091	18.176	18.4002	-17.6414	29.7332	65.016	-8.87673	23.9546	41.7081	-17.5293	T	A	8	167
Day avg. bout length		N	3L	2307365	DmsR-1	FBgn0035331	intergenic		-15328	0.0479				3e-07	-0.112091	18.176	18.4002	-17.6414	29.7332	65.016	-8.87673	23.9546	41.7081	-17.5293	T	A	8	167
Day avg. bout length		N	3R	5421309	CG8312	FBgn0037720	intron	CG8312-in		0.04819	4.7e-06	2.8e-06	3e-07		-6.23536	17.6351	30.1058	-18.9566	29.693	67.6062	-12.596	23.664	48.856	-12.7212	A	G	8	166
Day avg. bout length		N	X	6818573	CG14431	FBgn0029922	intron	CG14431-in		0.03571		4.1e-07	3e-07	7e-06	-5.52138	17.7998	28.8426	-23.2813	29.7168	76.2794	-14.4013	23.7583	52.561	-17.7599	T	C	6	168
Day avg. bout length		N	X	19037964	RhoGAP18B	FBgn0259169	intron	RhoGAP18B-in		0.02994		3e-07	3.9e-07	2.6e-06	-5.50046	17.8916	28.8925	-25.7781	29.8369	81.3931	-15.6393	23.8642	55.1428	-20.2777	G	A	5	167
Day avg. bout length		N	X	19563997	Zw	FBgn0004057	5'UTR	Zw-u5		0.03106	3e-07		3.2e-06		-8.4646	17.5512	34.4804	-19.3637	29.8207	68.5482	-13.9142	23.686	51.5143	-10.8991	C	A	5	161
Day avg. bout length		N	3L	2479255	CG1146	FBgn0035346	intergenic		-9564	0.02439		6.2e-06		3.1e-07	-1.15216	18.0283	20.3326	-25.7273	30.2961	81.7507	-13.4397	24.1622	51.0416	-24.5752	C	A	4	164
Day avg. bout length		N	3L	2479255	CG33232	FBgn0035347	intron	CG33232-in		0.02439		6.2e-06		3.1e-07	-1.15216	18.0283	20.3326	-25.7273	30.2961	81.7507	-13.4397	24.1622	51.0416	-24.5752	C	A	4	164
Day avg. bout length		N	3L	2479255	Cyp4d20	FBgn0035344	intergenic		762	0.02439		6.2e-06		3.1e-07	-1.15216	18.0283	20.3326	-25.7273	30.2961	81.7507	-13.4397	24.1622	51.0416	-24.5752	C	A	4	164
Day avg. bout length		N	3L	6998454	mp	FBgn0260660	intron	mp-in		0.02439		1.2e-06	3.1e-07		-7.86996	17.7999	33.5398	-27.4438	30.1827	85.0704	-17.6569	23.9913	59.3051	-19.5739	G	T	4	164
Day avg. bout length	81		3R	7242034	CG6723	FBgn0037895	3'UTR	CG6723-u3		0.02994		1.1e-06	3.1e-07		-6.93342	17.8167	31.6835	-24.5923	29.9336	79.1183	-15.7629	23.8751	55.4009	-17.6589	C	A	5	167
Day avg. bout length	100		X	1711074	CG14810	FBgn0029589	intergenic		-2454	0.02649		1.1e-06	3.1e-07		-7.5941	17.8476	33.0358	-27.1443	30.3082	84.5969	-17.3692	24.0779	58.8163	-19.5502	T	A	4	151
Day avg. bout length	100		X	1711074	CG32806	FBgn0052806	intergenic		26625	0.02649		1.1e-06	3.1e-07		-7.5941	17.8476	33.0358	-27.1443	30.3082	84.5969	-17.3692	24.0779	58.8163	-19.5502	T	A	4	151
Day avg. bout length		N	X	19563998	Zw	FBgn0004057	5'UTR	Zw-u5		0.03125	3.1e-07		3.4e-06		-8.43943	17.6015	34.4804	-19.3097	29.9288	68.5482	-13.8746	23.7652	51.5143	-10.8703	C	A	5	160
Day avg. bout length		N	X	20772745	CG11227	FBgn0031139	intergenic		-29116	0.02994		3.1e-07	5.4e-07	1.8e-06	-5.17583	17.8601	28.2118	-25.7401	29.8645	81.3448	-15.458	23.8623	54.7783	-20.5643	A	G	5	167
Day avg. bout length		N	X	20772745	CG42707	FBgn0261624	intergenic		19092	0.02994		3.1e-07	5.4e-07	1.8e-06	-5.17583	17.8601	28.2118	-25.7401	29.8645	81.3448	-15.458	23.8623	54.7783	-20.5643	A	G	5	167
Day avg. bout length		N	X	21979158	Cda4	FBgn0052499	intergenic		-6308	0.04082		7e-07	3.1e-07		-6.12469	17.9476	30.197	-23.7423	29.6321	77.1168	-14.9335	23.7899	53.6569	-17.6176	T	C	6	147
Day avg. bout length		N	X	21979158	CG17601	FBgn0031197	intergenic		29266	0.04082		7e-07	3.1e-07		-6.12469	17.9476	30.197	-23.7423	29.6321	77.1168	-14.9335	23.7899	53.6569	-17.6176	T	C	6	147
Day avg. bout length	30		2R	10557075	CG12866	FBgn0033955	intron	CG12866-in		0.04819		3.4e-07	3.2e-07	5.2e-06	-4.45261	17.5987	26.5039	-19.7634	28.8839	68.4107	-12.108	23.2413	47.4573	-15.3108	A	G	8	166
Day avg. bout length	ln_2R_NS		2R	11731192	CG8249	FBgn0034045	intergenic		-403	0.23926	3.2e-07		1.5e-06		-3.5158	16.587	23.6186	-8.41252	27.1195	43.9446	-5.96416	21.8533	33.7816	-4.89672	G	A	39	163
Day avg. bout length	ln_2R_NS		2R	11731192	Poxn	FBgn0003130	intergenic		8912	0.23926	3.2e-07		1.5e-06		-3.5158	16.587	23.6186	-8.41252	27.1195	43.9446	-5.96416	21.8533	33.7816	-4.89672	G	A	39	163
Day avg. bout length	ln_2R_NS		2R	14927902	CG15115	FBgn0034413	intergenic		4010	0.03012		3.2e-07	4.5e-07	2.9e-06	-5.20492	17.7983	28.2081	-24.8154	29.5706	79.2013	-15.0101	23.6844	53.7047	-19.6104	C	T	5	166
Day avg. bout length	ln_2R_NS		2R	14927902	CG15116	FBgn0034415	intergenic		-14834	0.03012		3.2e-07	4.5e-07	2.9e-06	-5.20492	17.7983	28.2081	-24.8154	29.5706	79.2013	-15.0101	23.6844	53.7047	-19.6104	C	T	5	166
Day avg. bout length	157		3L	4954076	Con	FBgn0005775	intron	Con-in		0.02381		3.2e-07	4.2e-07	2.8e-06	-6.08679	17.9044	30.078	-28.5749	30.019	87.1688	-17.3309	23.9617	58.6234	-22.4881	G	A	4	168
Day avg. bout length	157		3L	4954111	Con	FBgn0005775	intron	Con-in		0.02381		3.2e-07	4.2e-07	2.8e-06	-6.08679	17.9044	30.078	-28.5749	30.019	87.1688	-17.3309	23.9617	58.6234	-22.4881	C	A	4	168
Day avg. bout length	59		3L	14566499	CG42758	FBgn0261816	intergenic		5266	0.02381		3.2e-07	4.9e-07	2.2e-06	-5.90207	17.9132	29.7173	-28.5958	30.018	87.2096	-17.2489	23.9656	58.4635	-22.6937	G	A	4	168
Day avg. bout length	59		3L	14566499	HGTX	FBgn0040318	intergenic		-9816	0.02381		3.2e-07	4.9e-07	2.2e-06	-5.90207	17.9132	29.7173	-28.5958	30.018	87.2096	-17.2489	23.9656	58.4635	-22.6937	G	A	4	168
Day avg. bout length	ln_3R_Mo		3R	18722349	CG4704	FBgn0039029	intergenic		51315	0.02994		3.2e-07	3.6e-07	3.3e-06	-5.63805	17.88	29.1561	-25.7281	29.8188	81.275	-15.6831	23.8494	55.2155	-20.09	C	T	5	167
Day avg. bout length	ln_3R_Mo		3R	18722349	klg	FBgn0017590	intergenic		-2675	0.02994		3.2e-07	3.6e-07	3.3e-06	-5.63805	17.88	29.1561	-25.7281	29.8188	81.275	-15.6831	23.8494	55.2155	-20.09	C	T	5	167
Day avg. bout length		N	2R	10409465	CG30197	FBgn0050197	intergenic		6965	0.025		3.3e-07	4.7e-07	2.6e-06	-5.7907	17.5741	29.1555	-28.0655	29.4195	85.5504	-16.9281	23.4968	57.353	-22.2748	T	A	4	160
Day avg. bout length		N	2R	10409465	ttv	FBgn0020245	intergenic		-4611	0.025		3.3e-07	4.7e-07	2.6e-06	-5.7907	17.5741	29.1555	-28.0655	29.4195	85.5504	-16.9281	23.4968	57.353	-22.2748	T	A	4	160
Day avg. bout length	ln_2R_NS		2R	11118628	Fs	FBgn0259878	intron	Fs-in		0.03546		3.3e-07	3.9e-07	3.2e-06	-5.52301	17.7596	28.8056	-25.9187	29.8353	81.6727	-15.7208	23.7975	55.2391	-20.3957	C	A	5	141
Day avg. bout length		N	2R	16157057	CG8908	FBgn0034493	cds	CG8908:7		0.02395		1.9e-06		3.3e-07	-2.21425	17.9822	22.4107	-25.9353	29.676	81.5467	-14.0748	23.8291	51.9787	-23.7211	A	G	4	167
Day avg. bout length		N	2R	16157498	CG8908	FBgn0034493	cds	CG8908:7		0.02395		1.9e-06		3.3e-07	-2.21425	17.9822	22.4107	-25.9353	29.676	81.5467	-14.0748	23.8291	51.9787	-23.7211	C	T	4	167
Day avg. bout length		N	2R	16158372	CG10444	FBgn0034494	intergenic		-784	0.02395		1.9e-06		3.3e-07	-2.21425	17.9822	22.4107	-25.9353	29.676	81.5467	-14.0748	23.8291	51.9787	-23.7211	A	G	4	167
Day avg. bout length		N	2R	16158372	CG8908	FBgn0034493	intergenic		82	0.02395		1.9e-06		3.3e-07	-2.21425	17.9822	22.4107	-25.9353	29.676	81.5467	-14.0748	23.8291	51.9787	-23.7211	A	G	4	167
Day avg. bout length		N	2R	16158731	CG10444	FBgn0034494	intergenic		-425	0.02395		1.9e-06		3.3e-07	-2.21425	17.9822	22.4107	-25.9353	29.676	81.5467	-14.0748	23.8291	51.9787	-23.7211	T	C	4	167
Day avg. bout length		N	2R	16158731	CG8908	FBgn0034493	intergenic		441	0.02395		1.9e-06		3.3e-07	-2.21425	17.9822	22.4107	-25.9353	29.676	81.5467	-14.0748	23.8291	51.9787	-23.7211	T	C	4	167
Day avg. bout length		N	2R	16158747	CG10444	FBgn0034494	intergenic		-409	0.02395		1.9e-06		3.3e-07	-2.21425	17.9822	22.4107	-25.9353	29.676	81.5467	-14.0748	23.8291	51.9787	-23.7211	G	A	4	167
Day avg. bout length		N	2R	16158747	CG8908	FBgn0034493	intergenic		457	0.02395		1.9e-06		3.3e-07	-2.21425	17.9822	22.4107	-25.9353	29.676	81.5467	-14.0748	23.8291	51.9787	-23.7211	G	A	4	167
Day avg. bout length		N	2R	16158749	CG10444	FBgn0034494	intergenic		-407	0.02395		1.9e-06		3.3e-07	-2.21425	17.9822	22.4107	-25.9353	29.676	81.5467	-14.0748	23.8291	51.9787	-23.7211	T	A	4	167
Day avg. bout length		N	2R	16158749	CG8908	FBgn0034493	intergenic		459	0.02395		1.9e-06		3.3e-07	-2.21425	17.9822	22.4107	-25.9353	29.676	81.5467	-14.0748	23.8291	51.9787	-23.7211	T	A	4	167
Day avg. bout length		N	2R	16158752	CG10444	FBgn0034494	intergenic		-404	0.02395		1.9e-06		3.3e-07	-2.21425	17.9822	22.4107	-25.9353	29.676	81.5467	-14.0748	23.8291	51.9787	-23.7211	G	C	4	167
Day avg. bout length		N	2R	16158752	CG8908	FBgn0034493	intergenic		462	0.02395		1.9e-06		3.3e-07	-2.21425	17.9822	22.4107	-25.9353	29.676	81.5467	-14.0748	23.8291	51.9787	-23.7211	G	C	4	167
Day avg. bout length	31	Y	2R	16159577	CG10444	FBgn0034494	3'UTR	CG10444-u3		0.02395		1.9e-06		3.3e-07	-2.21425	17.9822	22.4107	-25.9353	29.676	81.5467	-14.0748	23.8291	51.9787	-23.7211	A	C	4	167
Day avg. bout length	31		2R	16159582	CG10444	FBgn0034494	3'UTR	CG10444-u3		0.02395		1.9e-06		3.3e-07	-2.21425	17.9822	22.4107	-25.9353	29.676	81.5467	-14.0748	23.8291	51.9787	-23.7211	G	T	4	167
Day avg. bout length	32	Y	2R	16159597	CG10444	FBgn0034494	3'UTR	CG10444-u3		0.02395		1.9e-06		3.3e-07	-2.21425	17.9822	22.4107	-25.9353	29.676	81.5467	-14.0748	23.8291	51.9787	-23.7211	G	A	4	167
Day avg. bout length	152	Y	X	6885073	bou	FBgn0261284	intergenic		3837	0.03165		3.3e-07	3.6e-07	3.3e-06	-5.56332	17.8192	28.9459	-26.0907	29.8228	82.0042	-15.827	23.821	55.475	-20.5273	T	G	5	158
Day avg. bout length	152	Y	X	6885073	inx7	FBgn0027106	intergenic		-572	0.03165		3.3e-07	3.6e-07	3.3e-06	-5.56332	17.8192	28.9459	-26.0907	29.8228	82.0042	-15.827	23.821	55.475	-20.5273	T	G	5	158
Day avg. bout length	118		X	19066609	pncr004:X	FBgn0047095	intron	pncr004:X-in		0.03012		3.3e-07	4.2e-07	3e-06	-5.50642	17.8797	28.8925	-25.7148	29.9635	81.3931	-15.6106	23.9216	55.1428	-20.2084	A	C	5	166
Day avg. bout length		N	3L	19482524	CG32212	FBgn0052212	intergenic		1076	0.02381		2.1e-06		3.4e-07	-2.31613	18.0839	22.7162	-26.648	30.1108	83.4068	-14.4821	24.0973	53.0615	-24.3319	A	T	4	168
Day avg. bout length		N	3L	19482524	CG9449	FBgn0036875	intergenic		-2849	0.02381		2.1e-06		3.4e-07	-2.31613	18.0839	22.7162	-26.648	30.1108	83.4068	-14.4821	24.0973	53.0615	-24.3319	A	T	4	168
Day avg. bout length	98		X	1667711	Adar	FBgn0026086	intergenic		-41	0.12575	3.4e-07				-4.43066	17.0356	25.897	-8.17879	29.2275	45.5851	-6.30473	23.1316	35.741	-3.74813	C	T	21	167
Day avg. bout length	98		X	1667711	Scgdelta	FBgn0025391	intergenic		19615	0.12575	3.4e-07				-4.43066	17.0356	25.897	-8.17879	29.2275	45.5851	-6.30473	23.1316	35.741	-3.74813	C	T	21	167
Day avg. bout length	ln_2R_NS		2R	15056932	CG10737	FBgn0034420	intron	CG10737-in		0.02994		3.5e-07	1e-06	9.6e-07	-4.53334	17.976	27.0426	-25.6195	29.923	81.1621	-15.0764	23.9495	54.1024	-21.0862	A	T	5	167
Day avg. bout length		N	3L	15970960	brm	FBgn0000212	intron	brm-in		0.05988	3.5e-07	7.9e-06	3.7e-07		-6.19466	17.4859	29.8752	-16.2861	29.4969	62.069	-11.2404	23.4914	45.9721	-10.0914	C	A	10	167
Day avg. bout length		N	3L	15970960	CG17029	FBgn0036551	intron	CG17029-in		0.05988	3.5e-07	7.9e-06	3.7e-07		-6.19466	17.4859	29.8752	-16.2861	29.4969	62.069	-11.2404	23.4914	45.9721	-10.0914	C	A	10	167
Day avg. bout length	125	Y	X	20775515	CG11227	FBgn0031139	intergenic		-26346	0.07143	5.1e-06	3.1e-06	3.5e-07		-5.12328	17.4623	27.7089	-15.5304	29.1611	60.2219	-10.3268	23.3117	43.9654	-10.4071	T	C	12	168
Day avg. bout length	125	Y	X	20775515	CG42707	FBgn0261624	intergenic		21862	0.07143	5.1e-06	3.1e-06	3.5e-07		-5.12328	17.4623	27.7089	-15.5304	29.1611	60.2219	-10.3268	23.3117	43.9654	-10.4071	T	C	12	168
Day avg. bout length		N	2R	18730307	CG3649	FBgn0034785	intergenic		-3217	0.02424		3.6e-07	6.3e-07	2.1e-06	-5.72631	17.9733	29.4259	-28.5949	29.9951	87.1849	-17.1606	23.9842	58.3054	-22.8686	G	A	4	165
Day avg. bout length		N	2R	18730307	CG9826	FBgn0034784	intergenic		319	0.02424		3.6e-07	6.3e-07	2.1e-06	-5.72631	17.9733	29.4259	-28.5949	29.9951	87.1849	-17.1606	23.9842	58.3054	-22.8686	G	A	4	165
Day avg. bout length	159	Y	3L	6782359	CG32392	FBgn0052392	intergenic		26013	0.02778		6.9e-07	6e-06	3.6e-07	-3.51672	18.1539	25.1873	-28.1856	29.6431	86.0143	-15.8512	23.8985	55.6008	-24.6689	T	A	4	144
Day avg. bout length	159	Y	3L	6782359	vvl	FBgn0086680	intergenic		-893	0.02778		6.9e-07	6e-06	3.6e-07	-3.51672	18.1539	25.1873	-28.1856	29.6431	86.0143	-15.8512	23.8985	55.6008	-24.6689	T	A	4	144
Day avg. bout length		N	X	17331138	CG12994	FBgn0040877	intron	CG12994-in		0.1369		5.5e-07	3.6e-07		-3.02041	17.3672	23.408	-12.4366	27.9744	52.8477	-7.72852	22.6708	38.1279	-9.41622	G	T	23	168
Day avg. bout length		N	X	17331138	CG5613	FBgn0030839	intergenic		8371	0.1369		5.5e-07	3.6e-07		-3.02041	17.3672	23.408	-12.4366	27.9744	52.8477	-7.72852	22.6708	38.1279	-9.41622	G	T	23	168
Day avg. bout length		N	X	17331138	p-cup	FBgn0030840	intergenic		-9243	0.1369		5.5e-07	3.6e-07		-3.02041	17.3672	23.408	-12.4366	27.9744	52.8477	-7.72852	22.6708	38.1279	-9.41622	G	T	23	168
Day avg. bout length	46	Y	2R	5100761	hig	FBgn0010114	intergenic		-14525	0.02597				3.7e-07	0.590077	17.6496	16.4694	-21.0892	29.4063	71.5847	-10.2496	23.5279	44.0271	-21.6793	C	T	4	154
Day avg. bout length	46	Y	2R	5100761	VhaAC45	FBgn0033393	intergenic		3592	0.02597				3.7e-07	0.590077	17.6496	16.4694	-21.0892	29.4063	71.5847	-10.2496	23.5279	44.0271	-21.6793	C	T	4	154
Day avg. bout length		N	2R	6267580	CG42732	FBgn0261685	intron	CG42732-in		0.0241		5.3e-07	3.7e-07		-6.56175	17.7463	30.8698	-26.7028	29.287	82.6927	-16.6323	23.5167	56.7813	-20.1411	T	C	4	166
Day avg. bout length		N	2R	6267580	Ir47a	FBgn0033515	5'UTR	Ir47a-u5		0.0241		5.3e-07	3.7e-07		-6.56175	17.7463	30.8698	-26.7028	29.287	82.6927	-16.6323	23.5167	56.7813	-20.1411	T	C	4	166
Day avg. bout length		N	3L	14422765	bbg	FBgn0087007	intron	bbg-in		0.02976	2.7e-06	4.1e-06	3.7e-07		-7.97782	17.7194	33.675	-23.282	29.9939	76.558	-15.6299	23.8566	55.1165	-15.3042	G	T	5	168
Day avg. bout length	59		3L	14422873	bbg	FBgn0087007	intron	bbg-in		0.02976	2.7e-06	4.1e-06	3.7e-07		-7.97782	17.7194	33.675	-23.282	29.9939	76.558	-15.6299	23.8566	55.1165	-15.3042	G	A	5	168
Day avg. bout length	59		3L	14425249	bbg	FBgn0087007	intron	bbg-in		0.02976	2.7e-06	4.1e-06	3.7e-07		-7.97782	17.7194	33.675	-23.282	29.9939	76.558	-15.6299	23.8566	55.1165	-15.3042	T	C	5	168
Day avg. bout length	ln_3R_Mo		3R	23579774	CG34353	FBgn0085382	intergenic		-13914	0.02994		3.7e-07	8e-07	1.6e-06	-5.26328	17.924	28.4506	-24.5692	29.4156	78.5539	-14.9162	23.6698	53.5022	-19.3059	A	G	5	167
Day avg. bout length	ln_3R_Mo		3R	23579774	Ets98B	FBgn0005659	intergenic		5685	0.02994		3.7e-07	8e-07	1.6e-06	-5.26328	17.924	28.4506	-24.5692	29.4156	78.5539	-14.9162	23.6698	53.5022	-19.3059	A	G	5	167
Day avg. bout length	53		2R	7472248	tou	FBgn0033636	cds	tou:10		0.13939		5.9e-07	4.8e-06	3.8e-07	-1.53662	17.7249	20.7982	-12.0376	27.6545	51.7297	-6.7871	22.6897	36.2639	-10.501	T	C	23	165
Day avg. bout length		N	2R	18894784	CG42741	FBgn0261705	intergenic		-4506	0.02424		9.4e-07	3.8e-07		-7.06106	17.8295	31.9516	-26.7672	29.6881	83.2226	-16.9141	23.7588	57.5871	-19.7062	C	T	4	165
Day avg. bout length		N	2R	18894784	CG9896	FBgn0034808	intergenic		8378	0.02424		9.4e-07	3.8e-07		-7.06106	17.8295	31.9516	-26.7672	29.6881	83.2226	-16.9141	23.7588	57.5871	-19.7062	C	T	4	165
Day avg. bout length		N	3L	4935876	Con	FBgn0005775	intergenic		-2172	0.07273		6.3e-06		3.8e-07	-0.740242	18.1245	19.605	-15.1924	29.3341	59.7189	-7.96632	23.7293	39.662	-14.4522	C	T	12	165
Day avg. bout length		N	3L	4935876	Rh50	FBgn0028699	intergenic		16854	0.07273		6.3e-06		3.8e-07	-0.740242	18.1245	19.605	-15.1924	29.3341	59.7189	-7.96632	23.7293	39.662	-14.4522	C	T	12	165
Day avg. bout length	59		3L	14421594	bbg	FBgn0087007	intron	bbg-in		0.02994	2.6e-06	4.3e-06	3.8e-07		-7.99849	17.678	33.675	-23.299	29.96	76.558	-15.6487	23.819	55.1165	-15.3005	G	T	5	167
Day avg. bout length	87	Y	3R	7936497	dpr17	FBgn0051361	intron	dpr17-in		0.02381		2.5e-06	3.8e-07		-8.31553	17.7982	34.4293	-26.4956	30.118	83.1093	-17.4056	23.9581	58.7693	-18.1801	G	A	4	168
Day avg. bout length	87		3R	7944674	CG4702	FBgn0037992	intergenic		-2625	0.02381		2.5e-06	3.8e-07		-8.31553	17.7982	34.4293	-26.4956	30.118	83.1093	-17.4056	23.9581	58.7693	-18.1801	T	C	4	168
Day avg. bout length	87		3R	7944674	dpr17	FBgn0051361	intergenic		7530	0.02381		2.5e-06	3.8e-07		-8.31553	17.7982	34.4293	-26.4956	30.118	83.1093	-17.4056	23.9581	58.7693	-18.1801	T	C	4	168
Day avg. bout length		N	X	3467238	CG2875	FBgn0029672	cds	CG2875:5		0.06548		4.1e-07	3.8e-07	5.4e-06	-3.98482	17.6724	25.642	-17.4618	29.0931	64.0167	-10.7233	23.3827	44.8294	-13.477	T	G	11	168
Day avg. bout length		N	X	3467352	CG2875	FBgn0029672	intron	CG2875-in		0.06548		4.1e-07	3.8e-07	5.4e-06	-3.98482	17.6724	25.642	-17.4618	29.0931	64.0167	-10.7233	23.3827	44.8294	-13.477	A	T	11	168
Day avg. bout length		N	2L	11577107	CR42743	FBgn0261707	intergenic		42560	0.02395	3.9e-07				-9.57654	17.703	36.8561	-19.8563	30.4407	70.1532	-14.7164	24.0718	53.5047	-10.2798	T	A	4	167
Day avg. bout length		N	2L	11577107	Mst33A	FBgn0028412	intergenic		-8326	0.02395	3.9e-07				-9.57654	17.703	36.8561	-19.8563	30.4407	70.1532	-14.7164	24.0718	53.5047	-10.2798	T	A	4	167
Day avg. bout length		N	3L	15811144	CkIIalpha-i1	FBgn0015025	cds	CkIIalpha-i1-cds		0.0479		3.9e-07	1.7e-06	5.9e-07	-3.23431	17.8209	24.2895	-20.3617	29.3563	70.0797	-11.798	23.5886	47.1846	-17.1274	C	G	8	167
Day avg. bout length		N	3L	15811267	CkIIalpha-i1	FBgn0015025	cds	CkIIalpha-i1-cds		0.0479		3.9e-07	1.7e-06	5.9e-07	-3.23431	17.8209	24.2895	-20.3617	29.3563	70.0797	-11.798	23.5886	47.1846	-17.1274	T	G	8	167
Day avg. bout length		N	3R	25557731	Kul	FBgn0039688	cds	Kul:9		0.02994		3.9e-07	1.3e-06	9.3e-07	-4.42342	17.946	26.7928	-25.5357	29.8896	80.9611	-14.9796	23.9178	53.8769	-21.1123	G	A	5	167
Day avg. bout length	91		X	11221449	CG1657	FBgn0030286	intron	CG1657-in		0.03012		5.5e-07	3.9e-07	9.3e-06	-6.03667	17.8236	29.8969	-25.2048	30.059	80.4686	-15.6207	23.9413	55.1828	-19.1682	A	G	5	166
Day avg. bout length		N	X	20614399	CG1324	FBgn0031129	intergenic		7412	0.06587				3.9e-07	-0.134462	18.0705	18.3395	-14.6764	28.985	58.3378	-7.40544	23.5278	38.3386	-14.542	T	C	11	167
Day avg. bout length		N	X	20614399	CG15452	FBgn0031130	intergenic		-1699	0.06587				3.9e-07	-0.134462	18.0705	18.3395	-14.6764	28.985	58.3378	-7.40544	23.5278	38.3386	-14.542	T	C	11	167
Day avg. bout length		N	X	20614403	CG1324	FBgn0031129	intergenic		7416	0.06587				3.9e-07	-0.134462	18.0705	18.3395	-14.6764	28.985	58.3378	-7.40544	23.5278	38.3386	-14.542	A	C	11	167
Day avg. bout length		N	X	20614403	CG15452	FBgn0031130	intergenic		-1695	0.06587				3.9e-07	-0.134462	18.0705	18.3395	-14.6764	28.985	58.3378	-7.40544	23.5278	38.3386	-14.542	A	C	11	167
Day avg. bout length		N	2L	13748346	mir-968	FBgn0262332	intergenic		507	0.05422		4.4e-07	2.7e-06	4e-07	-2.74213	17.9839	23.4682	-19.2084	29.465	67.8818	-10.9753	23.7245	45.675	-16.4662	C	T	9	166
Day avg. bout length		N	2L	13748346	TM9SF4	FBgn0028541	intergenic		-22741	0.05422		4.4e-07	2.7e-06	4e-07	-2.74213	17.9839	23.4682	-19.2084	29.465	67.8818	-10.9753	23.7245	45.675	-16.4662	C	T	9	166
Day avg. bout length		N	2R	6750668	CG30015	FBgn0050015	intron	CG30015-in		0.06098		1.1e-06	4e-07		-4.76974	17.5968	27.1363	-17.76	29.0087	64.5287	-11.2649	23.3028	45.8325	-12.9903	C	A	10	164
Day avg. bout length	59		3L	14429719	bbg	FBgn0087007	intron	bbg-in		0.03593		1.1e-06	4.1e-07		-6.03365	17.7847	29.852	-22.458	29.915	74.831	-14.2458	23.8498	52.3415	-16.4243	C	T	6	167
Day avg. bout length		N	X	21128698	CG1494	FBgn0031169	intergenic		-27686	0.07143		5.5e-07	4.1e-07	8.9e-06	-3.93948	17.6314	25.5104	-16.5986	29.0085	62.2057	-10.269	23.32	43.8581	-12.6591	G	A	12	168
Day avg. bout length		N	X	21128698	CG1722	FBgn0031168	intergenic		6523	0.07143		5.5e-07	4.1e-07	8.9e-06	-3.93948	17.6314	25.5104	-16.5986	29.0085	62.2057	-10.269	23.32	43.8581	-12.6591	G	A	12	168
Day avg. bout length		N	X	21128698	CG32521	FBgn0052521	intron	CG32521-in		0.07143		5.5e-07	4.1e-07	8.9e-06	-3.93948	17.6314	25.5104	-16.5986	29.0085	62.2057	-10.269	23.32	43.8581	-12.6591	G	A	12	168
Day avg. bout length	29		2R	10429984	ttv	FBgn0020245	intron	ttv-in		0.02381		2.2e-06	4.2e-07		-8.08432	17.8093	33.9779	-26.6002	30.113	83.3135	-17.3423	23.9611	58.6457	-18.5159	C	T	4	168
Day avg. bout length	ln_2R_NS		2R	16099045	CG11041	FBgn0034481	intergenic		64716	0.03106		1.2e-06	4.2e-07		-6.57845	17.7012	30.8581	-24.0019	29.4495	77.4534	-15.2902	23.5753	54.1557	-17.4235	C	T	5	161
Day avg. bout length	ln_2R_NS		2R	16099045	CG16894	FBgn0034483	intergenic		-64	0.03106		1.2e-06	4.2e-07		-6.57845	17.7012	30.8581	-24.0019	29.4495	77.4534	-15.2902	23.5753	54.1557	-17.4235	C	T	5	161
Day avg. bout length	59		3L	14429115	bbg	FBgn0087007	intron	bbg-in		0.03593		1.1e-06	4.2e-07		-6.02475	17.8025	29.852	-22.4803	29.8703	74.831	-14.2525	23.8364	52.3415	-16.4556	C	A	6	167
Day avg. bout length		N	X	13990782	tRNA:S4:12Ee	FBgn0011977	intergenic		-6614	0.03012	5e-06	3.5e-06	4.2e-07		-7.69307	17.5937	32.9799	-23.5572	29.9462	77.0607	-15.6251	23.77	55.0203	-15.8642	G	T	5	166
Day avg. bout length		N	X	13990782	tRNA:S474:12Eh	FBgn0011974	intergenic		26027	0.03012	5e-06	3.5e-06	4.2e-07		-7.69307	17.5937	32.9799	-23.5572	29.9462	77.0607	-15.6251	23.77	55.0203	-15.8642	G	T	5	166
Day avg. bout length		N	X	17758812	mnb	FBgn0259168	intron	mnb-in		0.025		4.2e-07	8.3e-07	1.9e-06	-5.63274	18.0388	29.3043	-28.8902	30.0615	87.8418	-17.2615	24.0501	58.573	-23.2574	G	A	4	160
Day avg. bout length		N	X	20338992	CG1702	FBgn0031117	intron	CG1702-in		0.02548		5.3e-07	3.4e-06	4.2e-07	-4.1322	18.0903	26.3547	-28.6779	30.032	87.3878	-16.405	24.0611	56.8712	-24.5457	G	T	4	157
Day avg. bout length		N	2L	9319554	CG17005	FBgn0032109	intergenic		-8190	0.0241				4.3e-07	0.960687	18.3073	16.3859	-23.2728	30.4223	76.9679	-11.1561	24.3648	46.6769	-24.2335	C	T	4	166
Day avg. bout length		N	2L	9319554	CG42844	FBgn0262033	intergenic		14547	0.0241				4.3e-07	0.960687	18.3073	16.3859	-23.2728	30.4223	76.9679	-11.1561	24.3648	46.6769	-24.2335	C	T	4	166
Day avg. bout length	ln_2R_NS		2R	14022646	Hsf	FBgn0001222	intergenic		510	0.04636		4.3e-07	5.1e-07	3.9e-06	-4.74385	17.8111	27.2987	-22.2121	29.9199	74.3441	-13.478	23.8655	50.8214	-17.4683	A	T	7	151
Day avg. bout length	ln_2R_NS		2R	14022646	Pcl	FBgn0003044	intergenic		-288	0.04636		4.3e-07	5.1e-07	3.9e-06	-4.74385	17.8111	27.2987	-22.2121	29.9199	74.3441	-13.478	23.8655	50.8214	-17.4683	A	T	7	151
Day avg. bout length		N	3L	9514196	CG33700	FBgn0053700	intron	CG33700-in		0.02454		5.7e-06		4.3e-07	-1.49038	18.0799	21.0607	-25.7389	30.0091	81.4869	-13.6146	24.0445	51.2738	-24.2485	A	T	4	163
Day avg. bout length	ln_3R_Mo		3R	20188785	CG33339	FBgn0053339	cds	CG33339:6		0.04167	4.3e-07				-7.26701	17.5886	32.1227	-8.00756	30.7124	46.7275	-7.63728	24.1505	39.4251	-0.740547	G	C	7	168
Day avg. bout length	139	Y	X	2373531	trol	FBgn0261451	intron	trol-in		0.02532		4.3e-07	5.1e-07	4e-06	-6.22451	18.0622	30.5112	-28.9543	30.2271	88.1357	-17.5894	24.1447	59.3235	-22.7298	C	T	4	158
Day avg. bout length		N	X	4439601	Usf	FBgn0029711	3'UTR	Usf-u3		0.02454		4.3e-07	4.6e-07	4.1e-06	-6.33468	17.7667	30.436	-28.6739	30.1172	87.4649	-17.5043	23.9419	58.9505	-22.3392	C	A	4	163
Day avg. bout length		N	X	5587855	CG3149	FBgn0027564	cds	CG3149:2		0.03593		6.3e-07	4.3e-07		-5.45707	17.7165	28.6306	-22.924	29.5901	75.4381	-14.1905	23.6533	52.0344	-17.467	G	A	6	167
Day avg. bout length		N	X	13911029	tRNA:R:12Eb	FBgn0011949	intergenic		116	0.07857		1.4e-06		4.3e-07	-1.99791	17.4272	21.423	-14.6268	28.1506	57.4042	-8.31236	22.7889	39.4136	-12.6289	G	C	11	140
Day avg. bout length		N	X	13911029	tRNA:R:12Ec	FBgn0011950	intergenic		-14	0.07857		1.4e-06		4.3e-07	-1.99791	17.4272	21.423	-14.6268	28.1506	57.4042	-8.31236	22.7889	39.4136	-12.6289	G	C	11	140
Day avg. bout length		N	X	21911212	CG17600	FBgn0031195	intergenic		-5823	0.02994		1e-06	4.3e-07		-6.4985	17.8054	30.8024	-24.6483	30.0072	79.3037	-15.5734	23.9063	55.053	-18.1498	T	G	5	167
Day avg. bout length		N	X	21911212	l(1)G0196	FBgn0031191	intergenic		1710	0.02994		1e-06	4.3e-07		-6.4985	17.8054	30.8024	-24.6483	30.0072	79.3037	-15.5734	23.9063	55.053	-18.1498	T	G	5	167
Day avg. bout length	55	Y	2R	9825553	shot	FBgn0013733	intron	shot-in		0.0241		4.5e-07	2.9e-06	4.4e-07	-3.86227	17.8634	25.5879	-27.4228	29.5767	84.4224	-15.6426	23.7201	55.0052	-23.5606	G	T	4	166
Day avg. bout length		N	3L	3499033	CG42324	FBgn0259224	intron	CG42324-in		0.02424		2.9e-06		4.4e-07	-2.30067	17.9509	22.5523	-26.5259	30.1643	83.2161	-14.4133	24.0576	52.8842	-24.2253	C	A	4	165
Day avg. bout length		N	3L	6782353	CG32392	FBgn0052392	intergenic		26007	0.02778		7.9e-07	6.6e-06	4.4e-07	-3.50258	18.1821	25.1873	-28.1019	29.8105	86.0143	-15.8023	23.9963	55.6008	-24.5994	A	G	4	144
Day avg. bout length		N	3L	6782353	vvl	FBgn0086680	intergenic		-899	0.02778		7.9e-07	6.6e-06	4.4e-07	-3.50258	18.1821	25.1873	-28.1019	29.8105	86.0143	-15.8023	23.9963	55.6008	-24.5994	A	G	4	144
Day avg. bout length		N	X	20614400	CG1324	FBgn0031129	intergenic		7413	0.06627				4.4e-07	-0.160955	18.0176	18.3395	-14.6663	29.0052	58.3378	-7.41364	23.5114	38.3386	-14.5054	T	C	11	166
Day avg. bout length		N	X	20614400	CG15452	FBgn0031130	intergenic		-1698	0.06627				4.4e-07	-0.160955	18.0176	18.3395	-14.6663	29.0052	58.3378	-7.41364	23.5114	38.3386	-14.5054	T	C	11	166
Day avg. bout length		N	2L	9734780	CG13116	FBgn0032139	intergenic		3835	0.0303	4.5e-07		2.8e-06		-8.55236	17.694	34.7987	-20.5965	30.2705	71.4634	-14.5744	23.9822	53.131	-12.0441	G	T	5	165
Day avg. bout length		N	2L	9734780	CG13117	FBgn0032140	intergenic		-1865	0.0303	4.5e-07		2.8e-06		-8.55236	17.694	34.7987	-20.5965	30.2705	71.4634	-14.5744	23.9822	53.131	-12.0441	G	T	5	165
Day avg. bout length		N	2L	9734780	Nckx30C	FBgn0028704	intron	Nckx30C-in		0.0303	4.5e-07		2.8e-06		-8.55236	17.694	34.7987	-20.5965	30.2705	71.4634	-14.5744	23.9822	53.131	-12.0441	G	T	5	165
Day avg. bout length		N	3L	3008879	FR	FBgn0035385	cds	FR-PA		0.05422				4.5e-07	-0.377561	18.212	18.9671	-16.7784	29.5804	63.1372	-8.57799	23.8962	41.0522	-16.4009	C	T	9	166
Day avg. bout length		N	X	18102458	Her	FBgn0030899	intergenic		3281	0.03593		4.5e-07	4.6e-07	4.9e-06	-5.05406	17.7216	27.8297	-23.1026	29.5036	75.7088	-14.0783	23.6126	51.7693	-18.0486	T	A	6	167
Day avg. bout length		N	X	18102458	Him	FBgn0030900	intergenic		-1006	0.03593		4.5e-07	4.6e-07	4.9e-06	-5.05406	17.7216	27.8297	-23.1026	29.5036	75.7088	-14.0783	23.6126	51.7693	-18.0486	T	A	6	167
Day avg. bout length	18		2L	1994185	CG33543	FBgn0053543	intergenic		-2917	0.02395		7.7e-07	4.6e-07		-6.87639	17.8883	31.6411	-27.7729	29.9792	85.525	-17.3246	23.9337	58.583	-20.8965	A	T	4	167
Day avg. bout length	18		2L	1994185	Obp22a	FBgn0043539	intergenic		2033	0.02395		7.7e-07	4.6e-07		-6.87639	17.8883	31.6411	-27.7729	29.9792	85.525	-17.3246	23.9337	58.583	-20.8965	A	T	4	167
Day avg. bout length		N	2L	16405998	CG5888	FBgn0028523	intron	CG5888-in		0.02395		4.6e-07	1.3e-06	1.3e-06	-5.02728	17.9844	28.0389	-28.2549	30.1284	86.6383	-16.6411	24.0564	57.3386	-23.2277	T	A	4	167
Day avg. bout length	ln_2R_NS		2R	15091718	hppy	FBgn0263395	intron	hppy-in		0.03614		2.8e-06		4.6e-07	-1.71117	17.9877	21.41	-21.0372	29.4133	71.4878	-11.3742	23.7005	46.4489	-19.3261	A	T	6	166
Day avg. bout length	59		3L	14424930	bbg	FBgn0087007	intron	bbg-in		0.03049	3.2e-06	5e-06	4.6e-07		-7.96241	17.7502	33.675	-23.286	29.9859	76.558	-15.6242	23.8681	55.1165	-15.3236	A	C	5	164
Day avg. bout length	59		3L	14427152	bbg	FBgn0087007	intron	bbg-in		0.03614		1.2e-06	4.6e-07		-6.02874	17.7945	29.852	-22.4343	29.9623	74.831	-14.2315	23.8784	52.3415	-16.4056	T	A	6	166
Day avg. bout length		N	X	2482321	egh	FBgn0001404	intergenic		-213	0.04762	4.6e-07		1.9e-06		-6.80601	17.546	31.158	-16.6598	29.7931	63.1126	-11.7329	23.6696	47.1353	-9.85375	A	T	8	168
Day avg. bout length		N	X	2482321	wds	FBgn0040066	intergenic		395	0.04762	4.6e-07		1.9e-06		-6.80601	17.546	31.158	-16.6598	29.7931	63.1126	-11.7329	23.6696	47.1353	-9.85375	A	T	8	168
Day avg. bout length	140	Y	X	2482450	egh	FBgn0001404	intergenic		-84	0.04762	4.6e-07		1.9e-06		-6.80601	17.546	31.158	-16.6598	29.7931	63.1126	-11.7329	23.6696	47.1353	-9.85375	T	G	8	168
Day avg. bout length	140		X	2482450	wds	FBgn0040066	intergenic		524	0.04762	4.6e-07		1.9e-06		-6.80601	17.546	31.158	-16.6598	29.7931	63.1126	-11.7329	23.6696	47.1353	-9.85375	T	G	8	168
Day avg. bout length	96	Y	X	16226617	CG9921	FBgn0030743	intergenic		295	0.03448		1.4e-06	4.6e-07		-7.00598	18.0294	32.0414	-25.4549	30.8365	81.7463	-16.2304	24.4329	56.8938	-18.4489	G	T	5	145
Day avg. bout length	96	Y	X	16226617	Dsp1	FBgn0011764	intergenic		-1028	0.03448		1.4e-06	4.6e-07		-7.00598	18.0294	32.0414	-25.4549	30.8365	81.7463	-16.2304	24.4329	56.8938	-18.4489	G	T	5	145
Day avg. bout length		N	X	16349736	para	FBgn0260993	intergenic		-7900	0.0274	2.4e-06	5.5e-06	4.6e-07		-9.03375	17.6121	35.6796	-26.6013	30.0298	83.2324	-17.8175	23.8209	59.456	-17.5675	G	C	4	146
Day avg. bout length		N	X	16349736	Rbp2	FBgn0010256	intergenic		731	0.0274	2.4e-06	5.5e-06	4.6e-07		-9.03375	17.6121	35.6796	-26.6013	30.0298	83.2324	-17.8175	23.8209	59.456	-17.5675	G	C	4	146
Day avg. bout length	26	Y	2L	9319047	CG17005	FBgn0032109	intergenic		-8697	0.02424				4.7e-07	0.987264	18.3605	16.3859	-23.2189	30.5301	76.9679	-11.1158	24.4453	46.6769	-24.2062	G	A	4	165
Day avg. bout length	26	Y	2L	9319047	CG42844	FBgn0262033	intergenic		14040	0.02424				4.7e-07	0.987264	18.3605	16.3859	-23.2189	30.5301	76.9679	-11.1158	24.4453	46.6769	-24.2062	G	A	4	165
Day avg. bout length		N	3L	13783200	CG34243	FBgn0085272	intergenic		3204	0.04848	7.1e-06	3.8e-06	4.7e-07		-6.15002	17.5293	29.8294	-18.7779	29.5981	67.1539	-12.464	23.5637	48.4916	-12.6279	C	T	8	165
Day avg. bout length		N	3L	13783200	CG8757	FBgn0036380	intergenic		-51174	0.04848	7.1e-06	3.8e-06	4.7e-07		-6.15002	17.5293	29.8294	-18.7779	29.5981	67.1539	-12.464	23.5637	48.4916	-12.6279	C	T	8	165
Day avg. bout length	90		X	797074	CG11663	FBgn0029539	intergenic		7834	0.06548		4.7e-07	1.4e-06	1.2e-06	-3.07468	17.7916	23.941	-17.3862	29.103	63.8753	-10.2304	23.4473	43.9081	-14.3115	C	T	11	168
Day avg. bout length	90		X	797074	CG14632	FBgn0029538	intron	CG14632-in		0.06548		4.7e-07	1.4e-06	1.2e-06	-3.07468	17.7916	23.941	-17.3862	29.103	63.8753	-10.2304	23.4473	43.9081	-14.3115	C	T	11	168
Day avg. bout length	90		X	797074	CG3711	FBgn0040344	intergenic		-20127	0.06548		4.7e-07	1.4e-06	1.2e-06	-3.07468	17.7916	23.941	-17.3862	29.103	63.8753	-10.2304	23.4473	43.9081	-14.3115	C	T	11	168
Day avg. bout length	90		X	797093	CG11663	FBgn0029539	intergenic		7853	0.06548		4.7e-07	1.4e-06	1.2e-06	-3.07468	17.7916	23.941	-17.3862	29.103	63.8753	-10.2304	23.4473	43.9081	-14.3115	A	C	11	168
Day avg. bout length	90		X	797093	CG14632	FBgn0029538	intron	CG14632-in		0.06548		4.7e-07	1.4e-06	1.2e-06	-3.07468	17.7916	23.941	-17.3862	29.103	63.8753	-10.2304	23.4473	43.9081	-14.3115	A	C	11	168
Day avg. bout length	90		X	797093	CG3711	FBgn0040344	intergenic		-20108	0.06548		4.7e-07	1.4e-06	1.2e-06	-3.07468	17.7916	23.941	-17.3862	29.103	63.8753	-10.2304	23.4473	43.9081	-14.3115	A	C	11	168
Day avg. bout length	90		X	797102	CG11663	FBgn0029539	intergenic		7862	0.06548		4.7e-07	1.4e-06	1.2e-06	-3.07468	17.7916	23.941	-17.3862	29.103	63.8753	-10.2304	23.4473	43.9081	-14.3115	G	C	11	168
Day avg. bout length	90		X	797102	CG14632	FBgn0029538	intron	CG14632-in		0.06548		4.7e-07	1.4e-06	1.2e-06	-3.07468	17.7916	23.941	-17.3862	29.103	63.8753	-10.2304	23.4473	43.9081	-14.3115	G	C	11	168
Day avg. bout length	90		X	797102	CG3711	FBgn0040344	intergenic		-20099	0.06548		4.7e-07	1.4e-06	1.2e-06	-3.07468	17.7916	23.941	-17.3862	29.103	63.8753	-10.2304	23.4473	43.9081	-14.3115	G	C	11	168
Day avg. bout length	90		X	799739	CG11663	FBgn0029539	intergenic		10499	0.06548		4.7e-07	1.4e-06	1.2e-06	-3.07468	17.7916	23.941	-17.3862	29.103	63.8753	-10.2304	23.4473	43.9081	-14.3115	T	A	11	168
Day avg. bout length	90		X	799739	CG14632	FBgn0029538	intron	CG14632-in		0.06548		4.7e-07	1.4e-06	1.2e-06	-3.07468	17.7916	23.941	-17.3862	29.103	63.8753	-10.2304	23.4473	43.9081	-14.3115	T	A	11	168
Day avg. bout length	90		X	799739	CG3711	FBgn0040344	intergenic		-17462	0.06548		4.7e-07	1.4e-06	1.2e-06	-3.07468	17.7916	23.941	-17.3862	29.103	63.8753	-10.2304	23.4473	43.9081	-14.3115	T	A	11	168
Day avg. bout length		N	X	19010678	CG15882	FBgn0030983	intergenic		-7107	0.05952		2.5e-06	4.7e-07		-5.20499	17.5746	27.9846	-17.0587	29.3489	63.4664	-11.1319	23.4617	45.7255	-11.8537	T	C	10	168
Day avg. bout length		N	X	19010678	CG7423	FBgn0030982	intergenic		33442	0.05952		2.5e-06	4.7e-07		-5.20499	17.5746	27.9846	-17.0587	29.3489	63.4664	-11.1319	23.4617	45.7255	-11.8537	T	C	10	168
Day avg. bout length		N	3L	14550072	CG34039	FBgn0054039	intergenic		-3028	0.02614		2.3e-06	4.8e-07		-7.95812	17.895	33.8113	-27.1279	30.2114	84.4671	-17.543	24.0532	59.1392	-19.1698	G	A	4	153
Day avg. bout length		N	3L	14550072	CG9238	FBgn0036428	intergenic		6001	0.02614		2.3e-06	4.8e-07		-7.95812	17.895	33.8113	-27.1279	30.2114	84.4671	-17.543	24.0532	59.1392	-19.1698	G	A	4	153
Day avg. bout length		N	3L	17528623	Nedd4	FBgn0259174	intron	Nedd4-in		0.03614		1.8e-06		4.8e-07	-2.34941	18.001	22.6998	-22.1817	29.8654	74.2289	-12.2656	23.9332	48.4644	-19.8323	C	T	6	166
Day avg. bout length		N	X	19054816	RhoGAP18B	FBgn0259169	intron	RhoGAP18B-in		0.03086		4.8e-07	5.7e-07	3.9e-06	-5.59919	17.6941	28.8925	-25.7088	29.9756	81.3931	-15.654	23.8348	55.1428	-20.1096	T	A	5	162
Day avg. bout length	24		2L	7333543	wg	FBgn0004009	intergenic		17288	0.03086		2.1e-06	4.9e-07		-6.19641	17.698	30.0908	-21.1558	29.7304	72.042	-13.6761	23.7142	51.0664	-14.9594	G	T	5	162
Day avg. bout length	24		2L	7333543	Wnt6	FBgn0031902	intergenic		-1258	0.03086		2.1e-06	4.9e-07		-6.19641	17.698	30.0908	-21.1558	29.7304	72.042	-13.6761	23.7142	51.0664	-14.9594	G	T	5	162
Day avg. bout length	46		2R	5096629	VhaAC45	FBgn0033393	3'UTR	VhaAC45-u3		0.03571				4.9e-07	0.0835272	18.2002	18.0331	-19.6389	29.9769	69.2547	-9.77768	24.0886	43.6439	-19.7224	T	G	6	168
Day avg. bout length	ln_2R_NS		2R	14625483	CG15088	FBgn0034381	intergenic		7720	0.03593		8.9e-07	4.9e-07		-5.71896	17.7836	29.2215	-22.6664	29.8544	75.1871	-14.1927	23.819	52.2043	-16.9474	G	A	6	167
Day avg. bout length	ln_2R_NS		2R	14625483	CG33998	FBgn0053998	intergenic		-514	0.03593		8.9e-07	4.9e-07		-5.71896	17.7836	29.2215	-22.6664	29.8544	75.1871	-14.1927	23.819	52.2043	-16.9474	G	A	6	167
Day avg. bout length	ln_2R_NS		2R	14625483	Hs3st-A	FBgn0053147	intron	Hs3st-A-in		0.03593		8.9e-07	4.9e-07		-5.71896	17.7836	29.2215	-22.6664	29.8544	75.1871	-14.1927	23.819	52.2043	-16.9474	G	A	6	167
Day avg. bout length		N	3L	2791324	CG2083	FBgn0035376	intron	CG2083-in		0.04192		1.7e-06	4.9e-07		-5.80634	17.701	29.3137	-20.5602	29.756	70.8764	-13.1833	23.7285	50.095	-14.7538	C	G	7	167
Day avg. bout length	163		3L	12336125	GRHRII	FBgn0036278	intron	GRHRII-in		0.04167		4.9e-07	6e-07	4.3e-06	-4.63501	17.808	27.078	-21.4815	29.5896	72.5526	-13.0583	23.6988	49.8153	-16.8465	A	T	7	168
Day avg. bout length	79		3R	5326771	RhoL	FBgn0014380	intron	RhoL-in		0.02395		2.3e-06	4.9e-07		-7.91852	17.8689	33.7059	-26.5978	30.2006	83.3963	-17.2582	24.0348	58.5511	-18.6793	C	T	4	167
Day avg. bout length		N	3R	10375675	CG14854	FBgn0038238	intergenic		-9211	0.08228	4.9e-07				-5.46711	17.5557	28.4899	-9.03537	30.365	48.4357	-7.25124	23.9603	38.4628	-3.56827	C	T	13	158
Day avg. bout length		N	3R	10375675	Cyp313a1	FBgn0038236	intergenic		26889	0.08228	4.9e-07				-5.46711	17.5557	28.4899	-9.03537	30.365	48.4357	-7.25124	23.9603	38.4628	-3.56827	C	T	13	158
Day avg. bout length		N	X	4273095	CG12688	FBgn0029707	intergenic		-2410	0.04167	4.9e-07		1.3e-06		-7.2385	17.591	32.068	-18.1753	29.8651	66.2156	-12.7069	23.7281	49.1418	-10.9368	G	C	7	168
Day avg. bout length		N	X	4273095	mir-984	FBgn0262282	intergenic		10327	0.04167	4.9e-07		1.3e-06		-7.2385	17.591	32.068	-18.1753	29.8651	66.2156	-12.7069	23.7281	49.1418	-10.9368	G	C	7	168
Day avg. bout length		N	X	18713844	CG42450	FBgn0259927	intergenic		-854	0.04762		1.2e-06		4.9e-07	-2.29626	17.9755	22.5681	-19.4868	29.5238	68.4975	-10.8915	23.7497	45.5328	-17.1906	C	T	8	168
Day avg. bout length		N	X	18713844	CG7058	FBgn0030961	intergenic		7809	0.04762		1.2e-06		4.9e-07	-2.29626	17.9755	22.5681	-19.4868	29.5238	68.4975	-10.8915	23.7497	45.5328	-17.1906	C	T	8	168
Day avg. bout length	130		X	21306805	CG10918	FBgn0031178	intergenic		6522	0.05357	4.9e-07		5.7e-07		-6.42249	17.5061	30.3511	-16.7982	29.5799	63.1762	-11.6103	23.543	46.7637	-10.3757	G	A	9	168
Day avg. bout length	130		X	21306805	CG42343	FBgn0259245	intron	CG42343-in		0.05357	4.9e-07		5.7e-07		-6.42249	17.5061	30.3511	-16.7982	29.5799	63.1762	-11.6103	23.543	46.7637	-10.3757	G	A	9	168
Day avg. bout length	130		X	21306805	Ir20a	FBgn0031181	intergenic		-41476	0.05357	4.9e-07		5.7e-07		-6.42249	17.5061	30.3511	-16.7982	29.5799	63.1762	-11.6103	23.543	46.7637	-10.3757	G	A	9	168
Day avg. bout length	130		X	21306939	CG10918	FBgn0031178	intergenic		6656	0.05357	4.9e-07		5.7e-07		-6.42249	17.5061	30.3511	-16.7982	29.5799	63.1762	-11.6103	23.543	46.7637	-10.3757	G	A	9	168
Day avg. bout length	130		X	21306939	CG42343	FBgn0259245	intron	CG42343-in		0.05357	4.9e-07		5.7e-07		-6.42249	17.5061	30.3511	-16.7982	29.5799	63.1762	-11.6103	23.543	46.7637	-10.3757	G	A	9	168
Day avg. bout length	130		X	21306939	Ir20a	FBgn0031181	intergenic		-41342	0.05357	4.9e-07		5.7e-07		-6.42249	17.5061	30.3511	-16.7982	29.5799	63.1762	-11.6103	23.543	46.7637	-10.3757	G	A	9	168
Day avg. bout length		N	2R	18916305	CG42741	FBgn0261705	intron	CG42741-in		0.03049		5e-07	6.9e-07	4.2e-06	-5.16305	17.7465	28.0726	-24.7966	29.363	78.9563	-14.9798	23.5547	53.5144	-19.6336	G	C	5	164
Day avg. bout length	148		X	5646159	CG15772	FBgn0029799	intergenic		-383	0.0443		5e-07	1.4e-06	1.5e-06	-3.98388	18.0334	26.0012	-21.7564	29.6155	73.1282	-12.8701	23.8245	49.5647	-17.7725	T	A	7	158
Day avg. bout length	148		X	5646159	CG4078	FBgn0029798	intergenic		344	0.0443		5e-07	1.4e-06	1.5e-06	-3.98388	18.0334	26.0012	-21.7564	29.6155	73.1282	-12.8701	23.8245	49.5647	-17.7725	T	A	7	158
Day avg. bout length	ln_3R_Mo		3R	23235163	side	FBgn0016061	intron	side-in		0.04192		5.1e-07	6.4e-07	4.4e-06	-4.64025	17.7988	27.0793	-21.4793	29.6789	72.6375	-13.0598	23.7389	49.8584	-16.839	T	A	7	167
Day avg. bout length		N	3R	26765690	CG15548	FBgn0039812	intergenic		-19839	0.0241		8.5e-07	5.7e-06	5.1e-07	-3.75609	17.9349	25.4471	-27.7054	29.9697	85.3806	-15.7308	23.9523	55.4138	-23.9494	T	A	4	166
Day avg. bout length		N	3R	26765690	CG15550	FBgn0039811	intergenic		2866	0.0241		8.5e-07	5.7e-06	5.1e-07	-3.75609	17.9349	25.4471	-27.7054	29.9697	85.3806	-15.7308	23.9523	55.4138	-23.9494	T	A	4	166
Day avg. bout length	94	Y	X	3251468	CG10793	FBgn0029656	intergenic		41033	0.03871	3.9e-06	5.1e-06	5.1e-07		-7.15971	17.4335	31.7529	-21.5404	29.6925	72.7733	-14.35	23.563	52.2631	-14.3807	T	C	6	155
Day avg. bout length	94	Y	X	3251468	dm	FBgn0262656	intergenic		-15748	0.03871	3.9e-06	5.1e-06	5.1e-07		-7.15971	17.4335	31.7529	-21.5404	29.6925	72.7733	-14.35	23.563	52.2631	-14.3807	T	C	6	155
Day avg. bout length		N	2L	10581195	CG34161	FBgn0085190	cds	CG34161-PC		0.07273	5.2e-07		7.8e-06		-5.60841	17.5057	28.7225	-12.773	29.7385	55.2845	-9.1907	23.6221	42.0035	-7.16458	G	T	12	165
Day avg. bout length		N	2L	10581195	Trim9	FBgn0051721	intron	Trim9-in		0.07273	5.2e-07		7.8e-06		-5.60841	17.5057	28.7225	-12.773	29.7385	55.2845	-9.1907	23.6221	42.0035	-7.16458	G	T	12	165
Day avg. bout length	45	Y	2R	4428250	CG12780	FBgn0033301	intergenic		-11114	0.02484		1.1e-06	5.2e-07		-6.76443	17.6698	31.1987	-26.4812	29.7176	82.68	-16.6228	23.6937	56.9393	-19.7168	G	A	4	161
Day avg. bout length	45	Y	2R	4428250	mtt	FBgn0050361	intergenic		8830	0.02484		1.1e-06	5.2e-07		-6.76443	17.6698	31.1987	-26.4812	29.7176	82.68	-16.6228	23.6937	56.9393	-19.7168	G	A	4	161
Day avg. bout length	30		2R	10527575	CG12862	FBgn0033950	intergenic		-144	0.02994		5.2e-07	6e-07	5.7e-06	-5.32355	17.7695	28.4166	-24.3989	29.4574	78.2552	-14.8612	23.6134	53.3359	-19.0754	T	G	5	167
Day avg. bout length	30		2R	10527575	CG42715	FBgn0261632	intergenic		307	0.02994		5.2e-07	6e-07	5.7e-06	-5.32355	17.7695	28.4166	-24.3989	29.4574	78.2552	-14.8612	23.6134	53.3359	-19.0754	T	G	5	167
Day avg. bout length	ln_2R_NS		2R	15479544	CG16716	FBgn0034459	intergenic		-1751	0.25926		2.4e-06	5.2e-07		-2.81331	16.7608	22.3874	-9.32479	26.1003	44.7498	-6.06905	21.4305	33.5686	-6.51148	G	T	42	162
Day avg. bout length	ln_2R_NS		2R	15479544	CG42878	FBgn0262170	intergenic		4399	0.25926		2.4e-06	5.2e-07		-2.81331	16.7608	22.3874	-9.32479	26.1003	44.7498	-6.06905	21.4305	33.5686	-6.51148	G	T	42	162
Day avg. bout length	ln_2R_NS		2R	15479544	sm	FBgn0003435	intron	sm-in		0.25926		2.4e-06	5.2e-07		-2.81331	16.7608	22.3874	-9.32479	26.1003	44.7498	-6.06905	21.4305	33.5686	-6.51148	G	T	42	162
Day avg. bout length		N	3R	16991413	SNF4Agamma	FBgn0025803	intron	SNF4Agamma-in		0.02994		5.2e-07	1.3e-06	1.8e-06	-4.68196	17.9305	27.2944	-25.2746	29.9052	80.4545	-14.9783	23.9179	53.8745	-20.5927	G	A	5	167
Day avg. bout length		N	3R	16991413	Snmp	FBgn0260004	3'UTR	Snmp-u3		0.02994		5.2e-07	1.3e-06	1.8e-06	-4.68196	17.9305	27.2944	-25.2746	29.9052	80.4545	-14.9783	23.9179	53.8745	-20.5927	G	A	5	167
Day avg. bout length	77	Y	3R	16991452	SNF4Agamma	FBgn0025803	intron	SNF4Agamma-in		0.02994		5.2e-07	1.3e-06	1.8e-06	-4.68196	17.9305	27.2944	-25.2746	29.9052	80.4545	-14.9783	23.9179	53.8745	-20.5927	T	A	5	167
Day avg. bout length	77	Y	3R	16991452	Snmp		cds	Snmp-PA		0.02994		5.2e-07	1.3e-06	1.8e-06	-4.68196	17.9305	27.2944	-25.2746	29.9052	80.4545	-14.9783	23.9179	53.8745	-20.5927	T	A	5	167
Day avg. bout length		N	X	4743137	CG12681	FBgn0029730	intergenic		-26566	0.0479		2e-06		5.2e-07	-1.99459	18.0031	21.9923	-19.017	29.3379	67.372	-10.5058	23.6705	44.6821	-17.0224	C	A	8	167
Day avg. bout length		N	X	4743137	CG12682	FBgn0029729	intergenic		22271	0.0479		2e-06		5.2e-07	-1.99459	18.0031	21.9923	-19.017	29.3379	67.372	-10.5058	23.6705	44.6821	-17.0224	C	A	8	167
Day avg. bout length		N	X	5646136	CG15772	FBgn0029799	intergenic		-406	0.04516		5.2e-07	1.1e-06	1.8e-06	-4.08327	17.8347	26.0012	-21.8795	29.3691	73.1282	-12.9814	23.6019	49.5647	-17.7963	T	G	7	155
Day avg. bout length		N	X	5646136	CG4078	FBgn0029798	intergenic		321	0.04516		5.2e-07	1.1e-06	1.8e-06	-4.08327	17.8347	26.0012	-21.8795	29.3691	73.1282	-12.9814	23.6019	49.5647	-17.7963	T	G	7	155
Day avg. bout length		N	X	20734814	CG1314	FBgn0031134	intergenic		-4202	0.03571		5.2e-07	1.8e-06	1e-06	-3.88762	17.9165	25.6918	-23.095	29.7301	75.9201	-13.4913	23.8233	50.806	-19.2074	T	A	6	168
Day avg. bout length		N	X	20734814	CG15450	FBgn0031132	intergenic		38146	0.03571		5.2e-07	1.8e-06	1e-06	-3.88762	17.9165	25.6918	-23.095	29.7301	75.9201	-13.4913	23.8233	50.806	-19.2074	T	A	6	168
Day avg. bout length		N	2R	17169159	CG34203	FBgn0085232	5'UTR	CG34203-u5		0.04268	1e-06	8.5e-06	5.3e-07		-7.08589	17.6013	31.7731	-19.2881	29.638	68.2142	-13.187	23.6196	49.9936	-12.2022	G	T	7	164
Day avg. bout length		N	3L	18118665	CG42853	FBgn0262100	intergenic		3576	0.03185		5.3e-07	5.5e-07	6.6e-06	-5.5164	17.9787	29.0115	-24.9246	29.7274	79.5766	-15.2205	23.8531	54.2941	-19.4082	G	T	5	157
Day avg. bout length		N	3L	18118665	Cyp312a1	FBgn0036778	intergenic		-4535	0.03185		5.3e-07	5.5e-07	6.6e-06	-5.5164	17.9787	29.0115	-24.9246	29.7274	79.5766	-15.2205	23.8531	54.2941	-19.4082	G	T	5	157
Day avg. bout length	99		X	16855390	CG9086	FBgn0030809	cds	CG9086:7		0.02994		1.3e-06	5.3e-07		-6.47955	17.8568	30.8159	-24.3747	30.0298	78.7792	-15.4271	23.9433	54.7976	-17.8952	T	C	5	167
Day avg. bout length	118		X	19065265	pncr004:X	FBgn0047095	cds	pncr004:X:2		0.02994		5.3e-07	5.6e-07	5.4e-06	-5.60594	17.8391	29.051	-25.275	29.863	80.413	-15.4405	23.8511	54.732	-19.669	A	G	5	167
Day avg. bout length	118		X	19069002	CG7556	FBgn0030990	intergenic		-2028	0.02994		5.3e-07	5.6e-07	5.4e-06	-5.60594	17.8391	29.051	-25.275	29.863	80.413	-15.4405	23.8511	54.732	-19.669	G	A	5	167
Day avg. bout length	118		X	19069002	pncr004:X	FBgn0047095	intergenic		73	0.02994		5.3e-07	5.6e-07	5.4e-06	-5.60594	17.8391	29.051	-25.275	29.863	80.413	-15.4405	23.8511	54.732	-19.669	G	A	5	167
Day avg. bout length	162	Y	3L	12013211	rols	FBgn0041096	intron	rols-in		0.02381		9.3e-07	5.4e-07		-6.85114	17.868	31.5703	-27.5172	30.0694	85.1037	-17.1842	23.9687	58.337	-20.666	G	C	4	168
Day avg. bout length	61		3L	14494015	bbg	FBgn0087007	intron	bbg-in		0.03681		1.2e-06	5.4e-07		-5.4549	17.6692	28.579	-22.1262	29.508	73.7604	-13.7905	23.5886	51.1697	-16.6713	T	G	6	163
Day avg. bout length		N	3R	12736085	CG31270	FBgn0263610	intergenic		-12306	0.06548		5.4e-07	8e-07	3.6e-06	-3.58798	17.7244	24.9003	-17.2932	29.1151	63.7015	-10.4406	23.4197	44.3009	-13.7052	A	G	11	168
Day avg. bout length		N	3R	12736085	mir-iab-4	FBgn0262462	intergenic		54021	0.06548		5.4e-07	8e-07	3.6e-06	-3.58798	17.7244	24.9003	-17.2932	29.1151	63.7015	-10.4406	23.4197	44.3009	-13.7052	A	G	11	168
Day avg. bout length		N	3R	14300669	fru	FBgn0004652	intron	fru-in		0.04167		5.4e-07	9.4e-07	2.9e-06	-4.28281	17.8373	26.4029	-21.4176	29.5949	72.43	-12.8502	23.7161	49.4165	-17.1347	T	C	7	168
Day avg. bout length		N	3R	14300769	fru	FBgn0004652	intron	fru-in		0.04167		5.4e-07	9.4e-07	2.9e-06	-4.28281	17.8373	26.4029	-21.4176	29.5949	72.43	-12.8502	23.7161	49.4165	-17.1347	T	C	7	168
Day avg. bout length		N	X	6469936	CG34417	FBgn0085446	intron	CG34417-in		0.02395		1.2e-06	5.4e-07		-7.14779	17.8633	32.1589	-27.3142	30.1259	84.7542	-17.231	23.9946	58.4565	-20.1664	C	G	4	167
Day avg. bout length	114	Y	X	18805168	CG32541	FBgn0052541	intergenic		-19224	0.04762		4.4e-06		5.4e-07	-1.37658	18.0631	20.8163	-18.5119	29.6167	66.6404	-9.94422	23.8399	43.7283	-17.1353	A	C	8	168
Day avg. bout length	114		X	18805168	CG7378	FBgn0030976	intergenic		1838	0.04762		4.4e-06		5.4e-07	-1.37658	18.0631	20.8163	-18.5119	29.6167	66.6404	-9.94422	23.8399	43.7283	-17.1353	A	C	8	168
Day avg. bout length		N	X	21959208	Cda4	FBgn0052499	intergenic		-26258	0.04192		8e-07	5.4e-07		-5.13103	17.7399	28.002	-21.1656	29.6315	71.9626	-13.1483	23.6857	49.9823	-16.0345	T	A	7	167
Day avg. bout length		N	X	21959208	CG17601	FBgn0031197	intergenic		9316	0.04192		8e-07	5.4e-07		-5.13103	17.7399	28.002	-21.1656	29.6315	71.9626	-13.1483	23.6857	49.9823	-16.0345	T	A	7	167
Day avg. bout length		N	2L	21124615	Nhe2	FBgn0040297	intron	Nhe2-in		0.03356		1.2e-06	5.5e-07		-5.80837	17.3295	28.9463	-22.1239	29.9395	74.1873	-13.9661	23.6345	51.5668	-16.3155	G	A	5	149
Day avg. bout length		N	3L	14141417	D	FBgn0000411	intergenic		-27284	0.03774		2.2e-06	5.5e-07		-6.36085	17.506	30.2277	-22.219	29.7993	74.2373	-14.2899	23.6526	52.2325	-15.8582	C	T	6	159
Day avg. bout length		N	3L	14141417	Sox21b	FBgn0042630	intergenic		16993	0.03774		2.2e-06	5.5e-07		-6.36085	17.506	30.2277	-22.219	29.7993	74.2373	-14.2899	23.6526	52.2325	-15.8582	C	T	6	159
Day avg. bout length	ln_3R_Mo		3R	24513210	CG9990	FBgn0039594	intron	CG9990-in		0.05455		2.6e-06	5.5e-07		-5.3641	17.6971	28.4253	-17.9685	29.715	65.652	-11.6663	23.7061	47.0387	-12.6044	C	A	9	165
Day avg. bout length		N	X	16347729	Rbp2	FBgn0010256	3'UTR	Rbp2-u3		0.08485		1.4e-06	5.5e-07		-3.98404	17.6235	25.5916	-15.0844	28.9493	59.1182	-9.53423	23.2864	42.3549	-11.1004	G	C	14	165
Day avg. bout length	ln_2R_NS		2R	12016901	spin	FBgn0086676	intron	spin-in		0.1037		2.1e-06	5.6e-07		-4.18368	17.2871	25.6544	-14.95	27.8274	57.7273	-9.56682	22.5572	41.6909	-10.7663	T	A	14	135
Day avg. bout length		N	3R	858711	CG2022	FBgn0037292	intergenic		21958	0.03636		1.8e-06	5.6e-07		-6.14918	17.8478	30.1462	-22.1724	30.0035	74.3483	-14.1608	23.9256	52.2472	-16.0232	C	A	6	165
Day avg. bout length		N	3R	858711	corto	FBgn0010313	intergenic		-50632	0.03636		1.8e-06	5.6e-07		-6.14918	17.8478	30.1462	-22.1724	30.0035	74.3483	-14.1608	23.9256	52.2472	-16.0232	C	A	6	165
Day avg. bout length		N	X	17753226	Arp8	FBgn0030877	cds	Arp8-PA		0.03636		5.6e-07	7e-07	4.6e-06	-4.95162	17.9172	27.8204	-23.1639	29.9276	76.2555	-14.0578	23.9224	52.0379	-18.2123	T	C	6	165
Day avg. bout length	127		X	20847737	CG11666	FBgn0040648	intergenic		-7976	0.04192		2.8e-06	5.6e-07		-6.09924	17.6775	29.876	-20.1535	29.7658	70.0727	-13.1264	23.7217	49.9744	-14.0542	C	G	7	167
Day avg. bout length	127		X	20847737	CG1304	FBgn0031141	intergenic		11294	0.04192		2.8e-06	5.6e-07		-6.09924	17.6775	29.876	-20.1535	29.7658	70.0727	-13.1264	23.7217	49.9744	-14.0542	C	G	7	167
Day avg. bout length	15	Y	2L	18364291	Acp36DE	FBgn0011559	intergenic		5265	0.0411	5.7e-07				-7.80994	17.6904	33.3103	-13.7497	31.226	58.7255	-10.7798	24.4582	46.0179	-5.9398	A	G	6	146
Day avg. bout length	15	Y	2L	18364291	CG34171	FBgn0085200	intergenic		-14335	0.0411	5.7e-07				-7.80994	17.6904	33.3103	-13.7497	31.226	58.7255	-10.7798	24.4582	46.0179	-5.9398	A	G	6	146
Day avg. bout length	15	Y	2L	18364291	Fas3	FBgn0000636	intron	Fas3-in		0.0411	5.7e-07				-7.80994	17.6904	33.3103	-13.7497	31.226	58.7255	-10.7798	24.4582	46.0179	-5.9398	A	G	6	146
Day avg. bout length		N	X	19055185	RhoGAP18B	FBgn0259169	intron	RhoGAP18B-in		0.03165		5.7e-07	6.9e-07	4.1e-06	-5.5352	17.8221	28.8925	-25.74	29.9132	81.3931	-15.6376	23.8676	55.1428	-20.2048	G	A	5	158
Day avg. bout length	59		3L	14550323	CG34039	FBgn0054039	intergenic		-2777	0.02548		2.7e-06	5.8e-07		-8.02101	17.7692	33.8113	-26.9581	30.5509	84.4671	-17.4896	24.16	59.1392	-18.9371	A	G	4	157
Day avg. bout length	59		3L	14550323	CG9238	FBgn0036428	intergenic		6252	0.02548		2.7e-06	5.8e-07		-8.02101	17.7692	33.8113	-26.9581	30.5509	84.4671	-17.4896	24.16	59.1392	-18.9371	A	G	4	157
Day avg. bout length		N	X	18099946	Her	FBgn0030899	intergenic		769	0.03614		8.3e-07	5.8e-07		-5.46954	17.8545	28.7936	-22.8181	29.7989	75.4352	-14.1438	23.8267	52.1144	-17.3486	G	T	6	166
Day avg. bout length		N	X	18099946	Him	FBgn0030900	intergenic		-3518	0.03614		8.3e-07	5.8e-07		-5.46954	17.8545	28.7936	-22.8181	29.7989	75.4352	-14.1438	23.8267	52.1144	-17.3486	G	T	6	166
Day avg. bout length		N	3L	9133946	nwk	FBgn0263456	intron	nwk-in		0.09036		2.6e-06	5.9e-07		-4.22224	17.3994	25.8439	-14.2093	28.882	57.3006	-9.21575	23.1407	41.5722	-9.98702	C	A	15	166
Day avg. bout length		N	3R	14299628	fru	FBgn0004652	intron	fru-in		0.04192		5.9e-07	9.5e-07	3e-06	-4.33968	17.7236	26.4029	-21.4066	29.6168	72.43	-12.8731	23.6702	49.4165	-17.0669	G	A	7	167
Day avg. bout length		N	X	18102533	Her	FBgn0030899	intergenic		3356	0.03571		5.9e-07	6.9e-07	5.2e-06	-4.99617	17.8374	27.8297	-22.9855	29.7379	75.7088	-13.9908	23.7876	51.7693	-17.9893	A	T	6	168
Day avg. bout length		N	X	18102533	Him	FBgn0030900	intergenic		-931	0.03571		5.9e-07	6.9e-07	5.2e-06	-4.99617	17.8374	27.8297	-22.9855	29.7379	75.7088	-13.9908	23.7876	51.7693	-17.9893	A	T	6	168
Day avg. bout length		N	X	20335282	CG32506	FBgn0052506	intron	CG32506-in		0.02381		8.4e-07	5.9e-07		-6.64351	17.8779	31.1649	-27.6217	30.0644	85.3079	-17.1326	23.9711	58.2364	-20.9782	C	T	4	168
Day avg. bout length		N	2L	7274901	CG31909	FBgn0051909	intergenic		16696	0.03226		6e-07	1.7e-06	1.5e-06	-4.61059	17.9823	27.2035	-25.5931	30.0957	81.2819	-15.1019	24.039	54.2427	-20.9825	A	G	5	155
Day avg. bout length		N	2L	7274901	wg	FBgn0004009	intergenic		-32260	0.03226		6e-07	1.7e-06	1.5e-06	-4.61059	17.9823	27.2035	-25.5931	30.0957	81.2819	-15.1019	24.039	54.2427	-20.9825	A	G	5	155
Day avg. bout length		N	2L	7274901	Wnt4	FBgn0010453	intron	Wnt4-in		0.03226		6e-07	1.7e-06	1.5e-06	-4.61059	17.9823	27.2035	-25.5931	30.0957	81.2819	-15.1019	24.039	54.2427	-20.9825	A	G	5	155
Day avg. bout length	47		2R	5442512	mir-14	FBgn0262447	intergenic		1183	0.02381	2.3e-06	7.4e-06	6e-07		-8.95062	17.768	35.6692	-25.288	30.1755	80.7515	-17.1193	23.9718	58.2104	-16.3374	G	A	4	168
Day avg. bout length	47		2R	5442512	Or45b	FBgn0033422	intergenic		-4591	0.02381	2.3e-06	7.4e-06	6e-07		-8.95062	17.768	35.6692	-25.288	30.1755	80.7515	-17.1193	23.9718	58.2104	-16.3374	G	A	4	168
Day avg. bout length	ln_2R_NS		2R	13986240	CG5098	FBgn0034300	cds	CG5098:7		0.02381	6e-07				-9.41503	17.7459	36.576	-7.59936	31.0178	46.2166	-8.5072	24.3819	41.3963	1.81567	T	C	4	168
Day avg. bout length	82		3R	7369307	CG14708	FBgn0037910	intergenic		-10560	0.02994		9.7e-07	6e-07		-6.06797	17.8655	30.0014	-24.6724	30.011	79.3559	-15.3702	23.9383	54.6787	-18.6044	C	A	5	167
Day avg. bout length	82		3R	7369307	dpr4	FBgn0053512	intergenic		636	0.02994		9.7e-07	6e-07		-6.06797	17.8655	30.0014	-24.6724	30.011	79.3559	-15.3702	23.9383	54.6787	-18.6044	C	A	5	167
Day avg. bout length	ln_3R_Mo		3R	22505998	beat-VII	FBgn0250908	intron	beat-VII-in		0.07273		6e-07	2.8e-06	7.8e-07	-2.5893	17.8511	23.0297	-16.6742	29.0241	62.3725	-9.63174	23.4376	42.7011	-14.0849	C	A	12	165
Day avg. bout length	ln_3R_Mo		3R	22505998	Tb	FBgn0243586	intergenic		22745	0.07273		6e-07	2.8e-06	7.8e-07	-2.5893	17.8511	23.0297	-16.6742	29.0241	62.3725	-9.63174	23.4376	42.7011	-14.0849	C	A	12	165
Day avg. bout length	ln_3R_Mo		3R	22505998	TwdlQ	FBgn0039448	intergenic		-12358	0.07273		6e-07	2.8e-06	7.8e-07	-2.5893	17.8511	23.0297	-16.6742	29.0241	62.3725	-9.63174	23.4376	42.7011	-14.0849	C	A	12	165
Day avg. bout length		N	X	21974418	Cda4	FBgn0052499	intergenic		-11048	0.03681		1.5e-06	6e-07		-5.95529	17.896	29.8066	-22.4158	30.0279	74.8595	-14.1855	23.962	52.333	-16.4605	G	A	6	163
Day avg. bout length		N	X	21974418	CG17601	FBgn0031197	intergenic		24526	0.03681		1.5e-06	6e-07		-5.95529	17.896	29.8066	-22.4158	30.0279	74.8595	-14.1855	23.962	52.333	-16.4605	G	A	6	163
Day avg. bout length	54	Y	2R	9318487	CG42321	FBgn0259221	intron	CG42321-in		0.02395		1.7e-06		6.1e-07	-2.80159	17.954	23.5572	-26.0166	29.6721	81.7054	-14.4091	23.8131	52.6313	-23.2151	A	G	4	167
Day avg. bout length	54	Y	2R	9318487	tRNA:I:49Fb	FBgn0011882	intergenic		-2	0.02395		1.7e-06		6.1e-07	-2.80159	17.954	23.5572	-26.0166	29.6721	81.7054	-14.4091	23.8131	52.6313	-23.2151	A	G	4	167
Day avg. bout length	54	Y	2R	9318487	tRNA:L3:49Fa	FBgn0011909	intergenic		167	0.02395		1.7e-06		6.1e-07	-2.80159	17.954	23.5572	-26.0166	29.6721	81.7054	-14.4091	23.8131	52.6313	-23.2151	A	G	4	167
Day avg. bout length		N	3L	4940499	Con	FBgn0005775	intron	Con-in		0.04217				6.1e-07	0.0727243	18.2171	18.0716	-18.1442	30.0433	66.3317	-9.03572	24.1302	42.2016	-18.2169	C	T	7	166
Day avg. bout length		N	3L	9514194	CG33700	FBgn0053700	intron	CG33700-in		0.03067		5.9e-06		6.1e-07	-1.54197	18.1396	21.2236	-23.1017	30.0845	76.2879	-12.3218	24.1121	48.7557	-21.5597	G	A	5	163
Day avg. bout length		N	3R	13443202	CG14327	FBgn0038526	intergenic		2547	0.04054	1.3e-06	9.6e-06	6.1e-07		-7.79327	17.5256	33.1121	-21.1624	29.6499	71.9746	-14.4778	23.5877	52.5434	-13.3691	C	A	6	148
Day avg. bout length		N	3R	13443202	tRNA:V3b:90BC	FBgn0012002	intergenic		-281	0.04054	1.3e-06	9.6e-06	6.1e-07		-7.79327	17.5256	33.1121	-21.1624	29.6499	71.9746	-14.4778	23.5877	52.5434	-13.3691	C	A	6	148
Day avg. bout length	53		2R	7620283	CG13193	FBgn0033650	intergenic		-35675	0.02395		3.7e-06		6.2e-07	-2.01955	17.9915	22.0306	-25.2328	29.7096	80.1753	-13.6262	23.8506	51.1029	-23.2133	C	T	4	167
Day avg. bout length	53		2R	7620283	pyr	FBgn0033649	intergenic		6433	0.02395		3.7e-06		6.2e-07	-2.01955	17.9915	22.0306	-25.2328	29.7096	80.1753	-13.6262	23.8506	51.1029	-23.2133	C	T	4	167
Day avg. bout length	ln_2R_NS		2R	13865500	dpr13	FBgn0034286	intron	dpr13-in		0.04938		3.6e-06	6.2e-07		-5.85169	17.6437	29.347	-18.5464	29.1222	66.2151	-12.1991	23.3829	47.7811	-12.6947	A	G	8	162
Day avg. bout length	160		3L	9173982	CG4484	FBgn0035968	intergenic		-22183	0.04167		2.3e-06	6.2e-07		-5.83196	17.7082	29.3721	-20.255	29.6918	70.2017	-13.0435	23.7	49.7869	-14.423	A	T	7	168
Day avg. bout length	160		3L	9173982	Rdl	FBgn0004244	intergenic		3278	0.04167		2.3e-06	6.2e-07		-5.83196	17.7082	29.3721	-20.255	29.6918	70.2017	-13.0435	23.7	49.7869	-14.423	A	T	7	168
Day avg. bout length		N	X	6410527	CG33665	FBgn0053665	intergenic		37645	0.04895		5.4e-06		6.2e-07	-2.1798	18.1417	22.5013	-19.8221	29.6994	69.3436	-11.001	23.9206	45.9225	-17.6423	C	A	7	143
Day avg. bout length		N	X	6410527	CG42340	FBgn0259242	intron	CG42340-in		0.04895		5.4e-06		6.2e-07	-2.1798	18.1417	22.5013	-19.8221	29.6994	69.3436	-11.001	23.9206	45.9225	-17.6423	C	A	7	143
Day avg. bout length		N	X	6410527	tRNA:CR32748	FBgn0052748	intergenic		-480	0.04895		5.4e-06		6.2e-07	-2.1798	18.1417	22.5013	-19.8221	29.6994	69.3436	-11.001	23.9206	45.9225	-17.6423	C	A	7	143
Day avg. bout length	93		X	12787040	CG32650	FBgn0052650	intergenic		-4496	0.02395		4e-06		6.2e-07	-2.14375	18.1327	22.4202	-26.0032	30.24	82.2463	-14.0735	24.1863	52.3333	-23.8594	T	A	4	167
Day avg. bout length	93		X	12787040	CG4661	FBgn0030429	intergenic		35285	0.02395		4e-06		6.2e-07	-2.14375	18.1327	22.4202	-26.0032	30.24	82.2463	-14.0735	24.1863	52.3333	-23.8594	T	A	4	167
Day avg. bout length		N	X	20847824	CG11666	FBgn0040648	intergenic		-7889	0.04217		3.1e-06	6.2e-07		-6.082	17.712	29.876	-20.1171	29.8386	70.0727	-13.0995	23.7753	49.9744	-14.0351	A	C	7	166
Day avg. bout length		N	X	20847824	CG1304	FBgn0031141	intergenic		11381	0.04217		3.1e-06	6.2e-07		-6.082	17.712	29.876	-20.1171	29.8386	70.0727	-13.0995	23.7753	49.9744	-14.0351	A	C	7	166
Day avg. bout length	14	Y	2L	16579765	CG31815	FBgn0051815	intergenic		-26180	0.03226		4.4e-06	6.3e-07		-6.69367	17.2871	30.6744	-20.8695	29.6127	71.3517	-13.7816	23.4499	51.0131	-14.1758	T	A	5	155
Day avg. bout length	14	Y	2L	16579765	CG42389	FBgn0259735	intron	CG42389-in		0.03226		4.4e-06	6.3e-07		-6.69367	17.2871	30.6744	-20.8695	29.6127	71.3517	-13.7816	23.4499	51.0131	-14.1758	T	A	5	155
Day avg. bout length	14	Y	2L	16579765	CG5968	FBgn0032588	intergenic		29806	0.03226		4.4e-06	6.3e-07		-6.69367	17.2871	30.6744	-20.8695	29.6127	71.3517	-13.7816	23.4499	51.0131	-14.1758	T	A	5	155
Day avg. bout length		N	2R	6651122	CG33144	FBgn0053144	intron	CG33144-in		0.0241		9.4e-07	6.3e-07		-6.45429	17.7626	30.6711	-26.6355	29.5082	82.7792	-16.5449	23.6354	56.7252	-20.1812	G	A	4	166
Day avg. bout length		N	2R	17918577	CG34370	FBgn0085399	intron	CG34370-in		0.06667		1.1e-06	8.2e-06	6.3e-07	-2.08263	17.6822	21.8475	-16.3469	28.62	61.3137	-9.21474	23.1511	41.5806	-14.2642	C	A	11	165
Day avg. bout length		N	3R	7679173	CG6959	FBgn0037956	intron	CG6959-in		0.0241		3.9e-06	6.3e-07		-8.20985	17.7423	34.1619	-26.0613	29.9546	82.0773	-17.1356	23.8484	58.1196	-17.8515	C	G	4	166
Day avg. bout length		N	3R	7679188	CG6959	FBgn0037956	intron	CG6959-in		0.0241		3.9e-06	6.3e-07		-8.20985	17.7423	34.1619	-26.0613	29.9546	82.0773	-17.1356	23.8484	58.1196	-17.8515	A	G	4	166
Day avg. bout length		N	X	4380134	bi	FBgn0000179	intergenic		1649	0.04217		6.3e-07	7.2e-07	5.1e-06	-4.67737	17.6869	27.0417	-21.3845	29.7058	72.4747	-13.0309	23.6964	49.7582	-16.7071	G	A	7	166
Day avg. bout length		N	X	4380134	CG3556	FBgn0029708	intergenic		-44130	0.04217		6.3e-07	7.2e-07	5.1e-06	-4.67737	17.6869	27.0417	-21.3845	29.7058	72.4747	-13.0309	23.6964	49.7582	-16.7071	G	A	7	166
Day avg. bout length		N	X	4964432	ovo	FBgn0003028	3'UTR	ovo-u3		0.03614	1.7e-06	8.5e-06	6.3e-07		-7.47633	17.7003	32.6529	-20.7302	29.9028	71.3632	-14.1032	23.8016	52.008	-13.2538	G	T	6	166
Day avg. bout length		N	X	21291517	CG1678	FBgn0031176	intergenic		17752	0.04848	7.7e-07		6.3e-07		-6.68911	17.664	31.0422	-17.8896	29.8688	65.6479	-12.2893	23.7664	48.3451	-11.2005	T	G	8	165
Day avg. bout length		N	X	21291517	CG42343	FBgn0259245	intergenic		-4098	0.04848	7.7e-07		6.3e-07		-6.68911	17.664	31.0422	-17.8896	29.8688	65.6479	-12.2893	23.7664	48.3451	-11.2005	T	G	8	165
Day avg. bout length		N	X	21952612	Cda4	FBgn0052499	intergenic		-32854	0.04167		2.2e-06	6.3e-07		-5.77173	17.7132	29.2567	-20.3028	29.6878	70.2935	-13.0373	23.7005	49.7751	-14.5311	C	G	7	168
Day avg. bout length		N	X	21952612	CG17601	FBgn0031197	intergenic		2720	0.04167		2.2e-06	6.3e-07		-5.77173	17.7132	29.2567	-20.3028	29.6878	70.2935	-13.0373	23.7005	49.7751	-14.5311	C	G	7	168
Day avg. bout length	137	Y	X	21980294	Cda4	FBgn0052499	intergenic		-5172	0.04167		2.2e-06	6.3e-07		-5.77173	17.7132	29.2567	-20.3028	29.6878	70.2935	-13.0373	23.7005	49.7751	-14.5311	T	C	7	168
Day avg. bout length	137	Y	X	21980294	CG17601	FBgn0031197	intergenic		30402	0.04167		2.2e-06	6.3e-07		-5.77173	17.7132	29.2567	-20.3028	29.6878	70.2935	-13.0373	23.7005	49.7751	-14.5311	T	C	7	168
Day avg. bout length		N	2L	10125021	CG13135	FBgn0032184	intergenic		2250	0.02395	2.9e-06	7.3e-06	6.4e-07		-8.87704	17.7412	35.4952	-25.3503	30.0936	80.7942	-17.1137	23.9174	58.1447	-16.4732	C	T	4	167
Day avg. bout length		N	2L	10125021	CG34109	FBgn0083945	intron	CG34109-in		0.02395	2.9e-06	7.3e-06	6.4e-07		-8.87704	17.7412	35.4952	-25.3503	30.0936	80.7942	-17.1137	23.9174	58.1447	-16.4732	C	T	4	167
Day avg. bout length		N	2L	10125021	CG42843	FBgn0262032	intron	CG42843-in		0.02395	2.9e-06	7.3e-06	6.4e-07		-8.87704	17.7412	35.4952	-25.3503	30.0936	80.7942	-17.1137	23.9174	58.1447	-16.4732	C	T	4	167
Day avg. bout length		N	2L	10125021	CG4839	FBgn0032187	intergenic		-19829	0.02395	2.9e-06	7.3e-06	6.4e-07		-8.87704	17.7412	35.4952	-25.3503	30.0936	80.7942	-17.1137	23.9174	58.1447	-16.4732	C	T	4	167
Day avg. bout length		N	2L	10125040	CG13135	FBgn0032184	intergenic		2269	0.02395	2.9e-06	7.3e-06	6.4e-07		-8.87704	17.7412	35.4952	-25.3503	30.0936	80.7942	-17.1137	23.9174	58.1447	-16.4732	C	T	4	167
Day avg. bout length		N	2L	10125040	CG34109	FBgn0083945	cds	CG34109-cds		0.02395	2.9e-06	7.3e-06	6.4e-07		-8.87704	17.7412	35.4952	-25.3503	30.0936	80.7942	-17.1137	23.9174	58.1447	-16.4732	C	T	4	167
Day avg. bout length		N	2L	10125040	CG42843	FBgn0262032	intron	CG42843-in		0.02395	2.9e-06	7.3e-06	6.4e-07		-8.87704	17.7412	35.4952	-25.3503	30.0936	80.7942	-17.1137	23.9174	58.1447	-16.4732	C	T	4	167
Day avg. bout length		N	2L	10125040	CG4839	FBgn0032187	intergenic		-19810	0.02395	2.9e-06	7.3e-06	6.4e-07		-8.87704	17.7412	35.4952	-25.3503	30.0936	80.7942	-17.1137	23.9174	58.1447	-16.4732	C	T	4	167
Day avg. bout length	ln_2R_NS		2R	13208090	mbl	FBgn0053197	intron	mbl-in		0.03846	6.4e-07		1.5e-06		-8.81711	16.8422	34.4764	-23.6198	30.1212	77.3609	-16.2185	23.4817	55.9186	-14.8027	G	T	4	104
Day avg. bout length		N	2L	4460770	CG15435	FBgn0031608	cds	CG15435-cds		0.03012		1.7e-06		6.5e-07	-2.78861	18.0955	23.6727	-24.2325	30.0236	78.4885	-13.5105	24.0595	51.0806	-21.4438	G	A	5	166
Day avg. bout length		N	2L	4460780	CG15435	FBgn0031608	cds	CG15435-cds		0.03012		1.7e-06		6.5e-07	-2.78861	18.0955	23.6727	-24.2325	30.0236	78.4885	-13.5105	24.0595	51.0806	-21.4438	C	T	5	166
Day avg. bout length	49		2R	6561169	stan	FBgn0024836	5'UTR	stan-u5		0.02516		6.5e-07	6.7e-07	6.8e-06	-5.84739	17.6784	29.3732	-27.1726	29.4916	83.8368	-16.51	23.585	56.605	-21.3252	T	G	4	159
Day avg. bout length		N	3R	7678852	CG6959	FBgn0037956	intron	CG6959-in		0.02381		4e-06	6.5e-07		-8.17859	17.8048	34.1619	-25.9671	30.1432	82.0773	-17.0728	23.974	58.1196	-17.7885	T	C	4	168
Day avg. bout length		N	3R	7883341	CG14739	FBgn0037987	intergenic		8406	0.03797		6.5e-07	1.8e-06	1.8e-06	-4.1136	18.0256	26.2528	-23.2549	30.23	76.7398	-13.6843	24.1278	51.4963	-19.1413	G	T	6	158
Day avg. bout length		N	3R	7883341	CG14740	FBgn0037988	intergenic		-3451	0.03797		6.5e-07	1.8e-06	1.8e-06	-4.1136	18.0256	26.2528	-23.2549	30.23	76.7398	-13.6843	24.1278	51.4963	-19.1413	G	T	6	158
Day avg. bout length		N	3R	14299629	fru	FBgn0004652	intron	fru-in		0.04217		6.5e-07	1.1e-06	3.3e-06	-4.34101	17.7209	26.4029	-21.3579	29.7143	72.43	-12.8494	23.7176	49.4165	-17.0168	G	A	7	166
Day avg. bout length		N	3R	14300419	fru	FBgn0004652	intron	fru-in		0.04217		6.5e-07	1.1e-06	3.3e-06	-4.23529	17.9324	26.4029	-21.3731	29.6838	72.43	-12.8042	23.8081	49.4165	-17.1378	T	G	7	166
Day avg. bout length		N	X	20142752	CG1504	FBgn0031100	intergenic		-38584	0.10366		1.6e-06		6.5e-07	-1.62693	17.8142	21.0681	-13.6904	28.6415	56.0222	-7.65864	23.2279	38.5452	-12.0634	A	G	17	164
Day avg. bout length		N	X	20142752	inx6	FBgn0027107	intergenic		2226	0.10366		1.6e-06		6.5e-07	-1.62693	17.8142	21.0681	-13.6904	28.6415	56.0222	-7.65864	23.2279	38.5452	-12.0634	A	G	17	164
Day avg. bout length		N	2L	10227310	CG5694	FBgn0032197	intergenic		-450	0.02994		1.2e-06	6.6e-07		-6.14569	17.855	30.1463	-24.551	29.9285	79.0304	-15.3483	23.8917	54.5884	-18.4053	T	A	5	167
Day avg. bout length		N	2L	10227310	CG5708	FBgn0032196	intergenic		502	0.02994		1.2e-06	6.6e-07		-6.14569	17.855	30.1463	-24.551	29.9285	79.0304	-15.3483	23.8917	54.5884	-18.4053	T	A	5	167
Day avg. bout length		N	2L	10227311	CG5694	FBgn0032197	intergenic		-449	0.02994		1.2e-06	6.6e-07		-6.14569	17.855	30.1463	-24.551	29.9285	79.0304	-15.3483	23.8917	54.5884	-18.4053	A	G	5	167
Day avg. bout length		N	2L	10227311	CG5708	FBgn0032196	intergenic		503	0.02994		1.2e-06	6.6e-07		-6.14569	17.855	30.1463	-24.551	29.9285	79.0304	-15.3483	23.8917	54.5884	-18.4053	A	G	5	167
Day avg. bout length		N	2L	15812091	CG42876	FBgn0262150	cds	CG42876-cds		0.0241		1.8e-06	6.6e-07		-7.04035	17.7772	31.8579	-26.0656	29.6784	81.8097	-16.553	23.7278	56.8338	-19.0253	G	A	4	166
Day avg. bout length	ln_2R_NS		2R	13986624	CG5098	FBgn0034300	cds	CG5098:7		0.02395	6.6e-07				-9.40189	17.7722	36.576	-7.5597	31.0972	46.2166	-8.48079	24.4347	41.3963	1.84219	C	T	4	167
Day avg. bout length		N	X	16857334	CG9086	FBgn0030809	intron	CG9086-in		0.05952		3.7e-06	6.6e-07		-5.20621	17.5744	27.9868	-16.7837	29.3817	62.949	-10.9949	23.478	45.4679	-11.5775	G	A	10	168
Day avg. bout length		N	X	17006076	CG5004	FBgn0260748	intron	CG5004-in		0.02976		7.4e-07	6.6e-07	8.8e-06	-5.70911	17.8544	29.2726	-24.9005	29.8975	79.6986	-15.3048	23.876	54.4856	-19.1914	T	A	5	168
Day avg. bout length		N	X	17670899	unc-4	FBgn0024184	intron	unc-4-in		0.03106		2.1e-06	6.6e-07		-6.71314	17.929	31.3553	-24.2096	30.3843	78.8035	-15.4614	24.1566	55.0794	-17.4965	A	T	5	161
Day avg. bout length	114		X	18821062	CG32541	FBgn0052541	intergenic		-3330	0.025		6.6e-07	1.1e-06	3.6e-06	-5.71082	17.8372	29.2588	-28.2022	30.2437	86.6481	-16.9565	24.0404	57.9535	-22.4914	T	A	4	160
Day avg. bout length	114		X	18821062	CG7378	FBgn0030976	intergenic		17732	0.025		6.6e-07	1.1e-06	3.6e-06	-5.71082	17.8372	29.2588	-28.2022	30.2437	86.6481	-16.9565	24.0404	57.9535	-22.4914	T	A	4	160
Day avg. bout length	53		2R	7622913	CG13193	FBgn0033650	intergenic		-33045	0.02994		8.9e-06		6.7e-07	-1.01238	18.0276	20.0524	-21.7792	29.6142	73.1726	-11.3958	23.8209	46.6125	-20.7668	G	T	5	167
Day avg. bout length	53		2R	7622913	pyr	FBgn0033649	intergenic		9063	0.02994		8.9e-06		6.7e-07	-1.01238	18.0276	20.0524	-21.7792	29.6142	73.1726	-11.3958	23.8209	46.6125	-20.7668	G	T	5	167
Day avg. bout length		N	3L	1098245	bab1	FBgn0004870	intron	bab1-in		0.05357	6.7e-07		5.7e-06		-6.35159	17.5137	30.2169	-14.8576	29.7878	59.5031	-10.6046	23.6508	44.86	-8.50604	G	A	9	168
Day avg. bout length	ln_3R_Mo		3R	20980716	CG34110	FBgn0083946	intergenic		-14570	0.03822		6.7e-07	3.2e-06	7.3e-07	-3.92564	17.9441	25.7954	-22.5765	29.4224	74.5754	-13.2511	23.6833	50.1854	-18.6509	A	T	6	157
Day avg. bout length	ln_3R_Mo		3R	20980716	danr	FBgn0039283	intergenic		15091	0.03822		6.7e-07	3.2e-06	7.3e-07	-3.92564	17.9441	25.7954	-22.5765	29.4224	74.5754	-13.2511	23.6833	50.1854	-18.6509	A	T	6	157
Day avg. bout length	ln_2R_NS		2R	12643351	CG42392	FBgn0259738	intergenic		-9515	0.02439		6.8e-07	1e-06	4.6e-06	-5.81823	17.8258	29.4623	-27.4419	29.6066	84.4904	-16.6301	23.7162	56.9763	-21.6237	G	C	4	164
Day avg. bout length	ln_2R_NS		2R	12643351	CG5267	FBgn0034154	intergenic		23	0.02439		6.8e-07	1e-06	4.6e-06	-5.81823	17.8258	29.4623	-27.4419	29.6066	84.4904	-16.6301	23.7162	56.9763	-21.6237	G	C	4	164
Day avg. bout length	ln_2R_NS		2R	12643351	unc-104	FBgn0034155	intron	unc-104-in		0.02439		6.8e-07	1e-06	4.6e-06	-5.81823	17.8258	29.4623	-27.4419	29.6066	84.4904	-16.6301	23.7162	56.9763	-21.6237	G	C	4	164
Day avg. bout length		N	2R	17663631	CG4021	FBgn0034659	intergenic		1250	0.04348	6.8e-07				-7.16631	17.5482	31.8808	-15.5356	30.0999	61.171	-11.3509	23.824	46.5259	-8.36925	T	C	7	161
Day avg. bout length		N	2R	17663631	lox2	FBgn0034660	intergenic		-13490	0.04348	6.8e-07				-7.16631	17.5482	31.8808	-15.5356	30.0999	61.171	-11.3509	23.824	46.5259	-8.36925	T	C	7	161
Day avg. bout length		N	3R	7435325	Jupiter	FBgn0051363	intron	Jupiter-in		0.02381		6.8e-07	7.9e-07	5.9e-06	-6.06087	17.9056	30.0274	-27.8339	30.0543	85.7222	-16.9474	23.98	57.8748	-21.7731	C	T	4	168
Day avg. bout length		N	3R	7638665	ClC-a	FBgn0051116	intron	ClC-a-in		0.02381		6.8e-07	7.9e-07	5.9e-06	-6.06087	17.9056	30.0274	-27.8339	30.0543	85.7222	-16.9474	23.98	57.8748	-21.7731	C	G	4	168
Day avg. bout length		N	3R	7886102	CG14739	FBgn0037987	intergenic		11167	0.03659		1.9e-06	6.8e-07		-6.05624	17.7699	29.8823	-22.2505	29.9337	74.4347	-14.1533	23.8518	52.1585	-16.1942	G	T	6	164
Day avg. bout length		N	3R	7886102	CG14740	FBgn0037988	intergenic		-690	0.03659		1.9e-06	6.8e-07		-6.05624	17.7699	29.8823	-22.2505	29.9337	74.4347	-14.1533	23.8518	52.1585	-16.1942	G	T	6	164
Day avg. bout length		N	X	19028026	Obp18a	FBgn0030985	intergenic		-1087	0.06707		6.8e-07	7e-07	7.6e-06	-3.72228	17.7051	25.1497	-16.9034	28.8309	62.6377	-10.3128	23.268	43.8937	-13.1811	T	C	11	164
Day avg. bout length		N	X	19028026	tgy	FBgn0030984	intergenic		6680	0.06707		6.8e-07	7e-07	7.6e-06	-3.72228	17.7051	25.1497	-16.9034	28.8309	62.6377	-10.3128	23.268	43.8937	-13.1811	T	C	11	164
Day avg. bout length		N	2L	10523889	Lip4	FBgn0032264	intergenic		-5529	0.06452		4.2e-06		6.9e-07	-1.67688	18.5747	21.9285	-20.028	29.7621	69.8181	-10.8524	24.1684	45.8733	-18.3511	C	A	8	124
Day avg. bout length		N	2L	10523889	Lrr47	FBgn0010398	intergenic		4898	0.06452		4.2e-06		6.9e-07	-1.67688	18.5747	21.9285	-20.028	29.7621	69.8181	-10.8524	24.1684	45.8733	-18.3511	C	A	8	124
Day avg. bout length	ln_2R_NS		2R	13984915	CG5098	FBgn0034300	cds	CG5098:7		0.05988	6.9e-07				-6.04928	17.4985	29.5971	-6.99261	30.5611	44.5464	-6.52095	24.0298	37.0717	-0.943333	T	C	10	167
Day avg. bout length	59		3L	21490187	Hr78	FBgn0015239	intron	Hr78-in		0.11321		4.3e-06		6.9e-07	-1.00465	17.9466	19.9559	-12.9569	28.5775	54.4914	-6.9808	23.262	37.2236	-11.9523	A	T	18	159
Day avg. bout length	147		X	5646122	CG15772	FBgn0029799	intergenic		-420	0.04545		6.9e-07	1.9e-06	1.9e-06	-3.97557	18.0501	26.0012	-21.828	29.4722	73.1282	-12.9018	23.7611	49.5647	-17.8524	G	T	7	154
Day avg. bout length	147		X	5646122	CG4078	FBgn0029798	intergenic		307	0.04545		6.9e-07	1.9e-06	1.9e-06	-3.97557	18.0501	26.0012	-21.828	29.4722	73.1282	-12.9018	23.7611	49.5647	-17.8524	G	T	7	154
Day avg. bout length	147		X	5646127	CG15772	FBgn0029799	intergenic		-415	0.04516		6.9e-07	1.8e-06	1.9e-06	-3.93183	18.1375	26.0012	-21.7178	29.6926	73.1282	-12.8248	23.9151	49.5647	-17.7859	C	T	7	155
Day avg. bout length	147		X	5646127	CG4078	FBgn0029798	intergenic		312	0.04516		6.9e-07	1.8e-06	1.9e-06	-3.93183	18.1375	26.0012	-21.7178	29.6926	73.1282	-12.8248	23.9151	49.5647	-17.7859	C	T	7	155
Day avg. bout length		N	X	21918726	CG17600	FBgn0031195	intron	CG17600-in		0.02395		7e-07	9.2e-07	5.1e-06	-5.91134	17.9509	29.7736	-27.8836	30.0571	85.8243	-16.8975	24.004	57.799	-21.9723	C	T	4	167
Day avg. bout length		N	3L	11229676	Ir68a	FBgn0036150	intergenic		638	0.05521		7.1e-07	3.4e-06	8.2e-07	-2.82572	18.0268	23.6783	-18.9581	29.464	67.3802	-10.8919	23.7454	45.5292	-16.1324	A	T	9	163
Day avg. bout length		N	3L	11229676	scyl	FBgn0041094	intergenic		-15734	0.05521		7.1e-07	3.4e-06	8.2e-07	-2.82572	18.0268	23.6783	-18.9581	29.464	67.3802	-10.8919	23.7454	45.5292	-16.1324	A	T	9	163
Day avg. bout length		N	3R	12558061	Ubx	FBgn0003944	intron	Ubx-in		0.03008		7.1e-07	4e-06	1.3e-06	-4.31586	17.4154	26.0471	-22.0092	28.1903	72.2086	-13.1625	22.8028	49.1279	-17.6933	G	T	4	133
Day avg. bout length	ln_2R_NS		2R	13853539	dpr13	FBgn0034286	intergenic		-9083	0.16463		1.4e-06	7.2e-07		-2.88294	17.3518	23.1177	-11.3724	27.8891	50.6339	-7.12766	22.6205	36.8758	-8.48945	T	C	27	164
Day avg. bout length	ln_2R_NS		2R	13853539	PpY-55A	FBgn0003140	intergenic		9464	0.16463		1.4e-06	7.2e-07		-2.88294	17.3518	23.1177	-11.3724	27.8891	50.6339	-7.12766	22.6205	36.8758	-8.48945	T	C	27	164
Day avg. bout length		N	3R	2829896	Antp	FBgn0260642	intergenic		4946	0.02994		2.7e-06	7.2e-07		-6.85774	17.8002	31.5157	-23.7349	29.9974	77.4672	-15.2963	23.8988	54.4914	-16.8771	A	C	5	167
Day avg. bout length		N	3R	2829896	Sodh-1	FBgn0024289	intergenic		-48161	0.02994		2.7e-06	7.2e-07		-6.85774	17.8002	31.5157	-23.7349	29.9974	77.4672	-15.2963	23.8988	54.4914	-16.8771	A	C	5	167
Day avg. bout length	127		X	20847799	CG11666	FBgn0040648	intergenic		-7914	0.03659		4.6e-06	7.2e-07		-6.79776	17.7064	31.3019	-21.3511	29.8248	72.527	-14.0744	23.7656	51.9145	-14.5533	T	G	6	164
Day avg. bout length	127		X	20847799	CG1304	FBgn0031141	intergenic		11356	0.03659		4.6e-06	7.2e-07		-6.79776	17.7064	31.3019	-21.3511	29.8248	72.527	-14.0744	23.7656	51.9145	-14.5533	T	G	6	164
Day avg. bout length	24		2L	7332808	wg	FBgn0004009	intergenic		16553	0.02395		1.7e-06	7.3e-07		-7.12595	17.8293	32.0812	-26.965	30.1324	84.0625	-17.0455	23.9809	58.0719	-19.8391	C	T	4	167
Day avg. bout length	24		2L	7332808	Wnt6	FBgn0031902	intergenic		-1993	0.02395		1.7e-06	7.3e-07		-7.12595	17.8293	32.0812	-26.965	30.1324	84.0625	-17.0455	23.9809	58.0719	-19.8391	C	T	4	167
Day avg. bout length		N	2L	7334395	wg	FBgn0004009	intergenic		18140	0.02395		1.7e-06	7.3e-07		-7.12595	17.8293	32.0812	-26.965	30.1324	84.0625	-17.0455	23.9809	58.0719	-19.8391	G	A	4	167
Day avg. bout length		N	2L	7334395	Wnt6	FBgn0031902	intergenic		-406	0.02395		1.7e-06	7.3e-07		-7.12595	17.8293	32.0812	-26.965	30.1324	84.0625	-17.0455	23.9809	58.0719	-19.8391	G	A	4	167
Day avg. bout length		N	X	18099873	Her	FBgn0030899	intergenic		696	0.04217		7.3e-07	1.1e-06	4.5e-06	-4.39083	17.8796	26.6612	-21.2965	29.6524	72.2453	-12.8437	23.766	49.4533	-16.9057	T	C	7	166
Day avg. bout length		N	X	18099873	Him	FBgn0030900	intergenic		-3591	0.04217		7.3e-07	1.1e-06	4.5e-06	-4.39083	17.8796	26.6612	-21.2965	29.6524	72.2453	-12.8437	23.766	49.4533	-16.9057	T	C	7	166
Day avg. bout length	155		3L	4943538	Con	FBgn0005775	intron	Con-in		0.08982		7.4e-07	3.7e-06	8.2e-07	-2.24148	17.7841	22.2671	-14.875	28.7513	58.5013	-8.55825	23.2677	40.3842	-12.6335	G	A	15	167
Day avg. bout length		N	X	21290379	CG1678	FBgn0031176	intergenic		16614	0.03509				7.4e-07	2.05867	17.9695	13.8522	-19.1283	29.4054	67.662	-8.53481	23.6875	40.7571	-21.1869	G	A	4	114
Day avg. bout length		N	X	21290379	CG42343	FBgn0259245	intergenic		-5236	0.03509				7.4e-07	2.05867	17.9695	13.8522	-19.1283	29.4054	67.662	-8.53481	23.6875	40.7571	-21.1869	G	A	4	114
Day avg. bout length		N	X	21966661	Cda4	FBgn0052499	intergenic		-18805	0.03659		1.8e-06	7.5e-07		-5.88043	17.8146	29.5754	-22.2538	29.9618	74.4695	-14.0671	23.8882	52.0225	-16.3734	G	A	6	164
Day avg. bout length		N	X	21966661	CG17601	FBgn0031197	intergenic		16769	0.03659		1.8e-06	7.5e-07		-5.88043	17.8146	29.5754	-22.2538	29.9618	74.4695	-14.0671	23.8882	52.0225	-16.3734	G	A	6	164
Day avg. bout length	136		X	21966667	Cda4	FBgn0052499	intergenic		-18799	0.03659		1.8e-06	7.5e-07		-5.88043	17.8146	29.5754	-22.2538	29.9618	74.4695	-14.0671	23.8882	52.0225	-16.3734	C	T	6	164
Day avg. bout length	136		X	21966667	CG17601	FBgn0031197	intergenic		16775	0.03659		1.8e-06	7.5e-07		-5.88043	17.8146	29.5754	-22.2538	29.9618	74.4695	-14.0671	23.8882	52.0225	-16.3734	C	T	6	164
Day avg. bout length		N	3L	3238256	CG17746	FBgn0035425	intron	CG17746-in		0.15094		7.9e-07	4.3e-06	7.6e-07	-1.80225	17.6279	21.2324	-12.3512	27.9164	52.6187	-7.0767	22.7722	36.9255	-10.5489	G	T	24	159
Day avg. bout length	79		3R	4444420	CG42796	FBgn0261929	intron	CG42796-in		0.04294		9e-07	7.6e-07		-4.79041	17.6899	27.2707	-20.9012	29.465	71.2674	-12.8458	23.5775	49.2691	-16.1108	A	G	7	163
Day avg. bout length	ln_2R_NS		2R	12010278	Jhe	FBgn0010052	3'UTR	Jhe-u3		0.03571		7.7e-07	4e-06	7.8e-07	-3.36528	17.9538	24.6844	-22.7627	29.7538	75.2792	-13.064	23.8538	49.9818	-19.3974	C	G	6	168
Day avg. bout length	61		3L	14420451	bbg	FBgn0087007		58488-58489-AE003534.4-dummy-promoter		0.02994	7.7e-07		1.4e-06		-8.3654	17.7439	34.4747	-21.4079	30.2074	73.0232	-14.8866	23.9757	53.7489	-13.0425	T	C	5	167
Day avg. bout length		N	3R	10901456	dpr9	FBgn0038282	intron	dpr9-in		0.02395		1.3e-06	7.7e-07		-6.78013	17.8316	31.3918	-27.2382	30.0577	84.5341	-17.0092	23.9446	57.963	-20.458	C	T	4	167
Day avg. bout length		N	X	2523071	CG10260	FBgn0261922	cds	CG10260:5		0.0241		7.7e-07	8.2e-07	8e-06	-5.95575	17.8344	29.7459	-27.1701	29.7913	84.1315	-16.5629	23.8128	56.9387	-21.2144	C	T	4	166
Day avg. bout length	ln_2R_NS		2R	11757554	CG30085	FBgn0050085	intergenic		904	0.09155		4.9e-06	7.8e-07		-4.70212	17.5231	26.9273	-14.8351	28.7702	58.4405	-9.76863	23.1467	42.6839	-10.133	C	T	13	142
Day avg. bout length	ln_2R_NS		2R	11757554	CG33464	FBgn0053464	intergenic		-1370	0.09155		4.9e-06	7.8e-07		-4.70212	17.5231	26.9273	-14.8351	28.7702	58.4405	-9.76863	23.1467	42.6839	-10.133	C	T	13	142
Day avg. bout length	102	Y	X	17285549	B-H1	FBgn0011758	intergenic		-5985	0.02381		1.2e-06	7.8e-07		-6.64614	17.8777	31.17	-27.2733	30.081	84.6275	-16.9597	23.9794	57.8988	-20.6271	C	T	4	168
Day avg. bout length	102	Y	X	17285549	B-H2	FBgn0004854	intergenic		67354	0.02381		1.2e-06	7.8e-07		-6.64614	17.8777	31.17	-27.2733	30.081	84.6275	-16.9597	23.9794	57.8988	-20.6271	C	T	4	168
Day avg. bout length	102		X	17285583	B-H1	FBgn0011758	intergenic		-5951	0.02381		1.2e-06	7.8e-07		-6.64614	17.8777	31.17	-27.2733	30.081	84.6275	-16.9597	23.9794	57.8988	-20.6271	A	C	4	168
Day avg. bout length	102		X	17285583	B-H2	FBgn0004854	intergenic		67388	0.02381		1.2e-06	7.8e-07		-6.64614	17.8777	31.17	-27.2733	30.081	84.6275	-16.9597	23.9794	57.8988	-20.6271	A	C	4	168
Day avg. bout length	82		3R	7342673	dpr4	FBgn0053512	intergenic		-16532	0.03614	2.4e-06	9.7e-06	7.9e-07		-7.35478	17.7404	32.45	-20.6423	29.9344	71.2191	-13.9986	23.8374	51.8345	-13.2875	G	C	6	166
Day avg. bout length	82		3R	7342673	dpr5	FBgn0037908	intergenic		10996	0.03614	2.4e-06	9.7e-06	7.9e-07		-7.35478	17.7404	32.45	-20.6423	29.9344	71.2191	-13.9986	23.8374	51.8345	-13.2875	G	C	6	166
Day avg. bout length		N	3R	7657319	CG6959	FBgn0037956	intron	CG6959-in		0.09877		7.9e-07	1.1e-06	5.3e-06	-3.03793	17.7734	23.8493	-14.5864	28.8139	57.9868	-8.81219	23.2937	40.9181	-11.5485	G	C	16	162
Day avg. bout length	71	Y	3R	7784152	Hsp70Aa	FBgn0013275	intergenic		1638	0.30833	7.9e-07				-3.72706	16.0901	23.5442	-3.70257	29.8567	37.2619	-3.71482	22.9734	30.403	0.0244815	A	G	37	120
Day avg. bout length	71	Y	3R	7784152	Hsp70Ab	FBgn0013276	intergenic		-123	0.30833	7.9e-07				-3.72706	16.0901	23.5442	-3.70257	29.8567	37.2619	-3.71482	22.9734	30.403	0.0244815	A	G	37	120
Day avg. bout length		N	X	3251464	CG10793	FBgn0029656	intergenic		41029	0.03797	6.6e-06	6.5e-06	7.9e-07		-7.08171	17.5895	31.7529	-21.3076	30.158	72.7733	-14.1947	23.8737	52.2631	-14.2259	C	T	6	158
Day avg. bout length		N	X	3251464	dm	FBgn0262656	intergenic		-15752	0.03797	6.6e-06	6.5e-06	7.9e-07		-7.08171	17.5895	31.7529	-21.3076	30.158	72.7733	-14.1947	23.8737	52.2631	-14.2259	C	T	6	158
Day avg. bout length		N	X	21965201	Cda4	FBgn0052499	intergenic		-20265	0.03704		1.9e-06	7.9e-07		-5.82834	17.9187	29.5754	-22.2186	30.0323	74.4695	-14.0235	23.9755	52.0225	-16.3903	A	T	6	162
Day avg. bout length		N	X	21965201	CG17601	FBgn0031197	intergenic		15309	0.03704		1.9e-06	7.9e-07		-5.82834	17.9187	29.5754	-22.2186	30.0323	74.4695	-14.0235	23.9755	52.0225	-16.3903	A	T	6	162
Day avg. bout length	9	Y	2L	15158216	CG4168	FBgn0028888	intergenic		-3891	0.06707		8e-07	8.5e-07	7.6e-06	-3.82869	17.6286	25.286	-17.2158	28.9642	63.3958	-10.5222	23.2964	44.3409	-13.3871	T	C	11	164
Day avg. bout length	9	Y	2L	15158216	tRNA:L:35C	FBgn0028889	intergenic		25827	0.06707		8e-07	8.5e-07	7.6e-06	-3.82869	17.6286	25.286	-17.2158	28.9642	63.3958	-10.5222	23.2964	44.3409	-13.3871	T	C	11	164
Day avg. bout length	159		3L	8533144	ergic53	FBgn0035909	intergenic		2026	0.02381				8e-07	1.09826	18.2465	16.05	-22.494	30.3086	75.2966	-10.6979	24.2775	45.6733	-23.5923	C	T	4	168
Day avg. bout length	159		3L	8533144	rhea	FBgn0260442	intergenic		-4913	0.02381				8e-07	1.09826	18.2465	16.05	-22.494	30.3086	75.2966	-10.6979	24.2775	45.6733	-23.5923	C	T	4	168
Day avg. bout length		N	3L	9133925	nwk	FBgn0263456	intron	nwk-in		0.06748		2.2e-06	8e-07		-4.42617	17.5072	26.3596	-16.5229	28.9343	61.98	-10.4745	23.2208	44.1698	-12.0967	C	A	11	163
Day avg. bout length		N	3L	14420413	bbg	FBgn0087007	5'UTR	bbg-u5		0.02994	8e-07		1.4e-06		-8.37685	17.721	34.4747	-21.4234	30.1765	73.0232	-14.9001	23.9487	53.7489	-13.0465	G	A	5	167
Day avg. bout length	61		3L	14546041	CG34039	FBgn0054039	intergenic		-7059	0.02381		1.2e-06	8e-07		-6.66575	17.8768	31.2083	-27.2167	30.0837	84.517	-16.9412	23.9802	57.8627	-20.5509	A	T	4	168
Day avg. bout length	61		3L	14546041	CG9238	FBgn0036428	intergenic		1970	0.02381		1.2e-06	8e-07		-6.66575	17.8768	31.2083	-27.2167	30.0837	84.517	-16.9412	23.9802	57.8627	-20.5509	A	T	4	168
Day avg. bout length		N	X	20146086	CG1504	FBgn0031100	intergenic		-35250	0.02381		1.1e-06	8e-07		-6.56538	17.8816	31.0124	-27.3255	30.0785	84.7295	-16.9455	23.98	57.8709	-20.7601	G	A	4	168
Day avg. bout length		N	X	20146086	inx6	FBgn0027107	intergenic		5560	0.02381		1.1e-06	8e-07		-6.56538	17.8816	31.0124	-27.3255	30.0785	84.7295	-16.9455	23.98	57.8709	-20.7601	G	A	4	168
Day avg. bout length		N	2R	9695658	stj	FBgn0261041	cds	stj:4		0.05422	8.1e-07				-6.24315	17.4008	29.8871	-12.5452	29.5492	54.6397	-9.39419	23.475	42.2634	-6.30208	G	A	9	166
Day avg. bout length		N	3L	2483654	CG1146	FBgn0035346	intergenic		-5165	0.03226		3.3e-06		8.1e-07	-1.90848	17.5217	21.3387	-21.1415	29.2867	71.5697	-11.525	23.4042	46.4542	-19.2331	C	T	5	155
Day avg. bout length		N	3L	2483654	CG33232	FBgn0035347	intron	CG33232-in		0.03226		3.3e-06		8.1e-07	-1.90848	17.5217	21.3387	-21.1415	29.2867	71.5697	-11.525	23.4042	46.4542	-19.2331	C	T	5	155
Day avg. bout length		N	3L	2483654	Cyp4d20	FBgn0035344	intergenic		5161	0.03226		3.3e-06		8.1e-07	-1.90848	17.5217	21.3387	-21.1415	29.2867	71.5697	-11.525	23.4042	46.4542	-19.2331	C	T	5	155
Day avg. bout length		N	3R	7596599	l(3)neo38	FBgn0086910				0.02381		8.1e-07	1.3e-06	4.4e-06	-5.59106	17.928	29.1101	-27.6526	30.0629	85.3681	-16.6218	23.9955	57.2391	-22.0615	C	A	4	168
Day avg. bout length	90		X	796334	CG11663	FBgn0029539	intergenic		7094	0.05389		8.1e-07	3.9e-06	9.9e-07	-2.72132	17.7892	23.2318	-18.4443	29.0578	65.9463	-10.5828	23.4235	44.5891	-15.7229	T	G	9	167
Day avg. bout length	90		X	796334	CG14632	FBgn0029538	intron	CG14632-in		0.05389		8.1e-07	3.9e-06	9.9e-07	-2.72132	17.7892	23.2318	-18.4443	29.0578	65.9463	-10.5828	23.4235	44.5891	-15.7229	T	G	9	167
Day avg. bout length	90		X	796334	CG3711	FBgn0040344	intergenic		-20867	0.05389		8.1e-07	3.9e-06	9.9e-07	-2.72132	17.7892	23.2318	-18.4443	29.0578	65.9463	-10.5828	23.4235	44.5891	-15.7229	T	G	9	167
Day avg. bout length		N	X	16786011	CG13002	FBgn0030804	intergenic		1341	0.09735		3.4e-06	8.1e-07		-4.85123	17.0935	26.7959	-15.7603	27.7584	59.2791	-10.3058	22.426	43.0375	-10.9091	G	A	11	113
Day avg. bout length		N	X	16786011	CG33252	FBgn0053252	intergenic		-4418	0.09735		3.4e-06	8.1e-07		-4.85123	17.0935	26.7959	-15.7603	27.7584	59.2791	-10.3058	22.426	43.0375	-10.9091	G	A	11	113
Day avg. bout length		N	X	17686650	OdsH	FBgn0026058	intron	OdsH-in		0.02395		5.7e-06	8.1e-07		-8.29754	17.8133	34.4084	-25.6503	30.2068	81.5075	-16.9739	24.01	57.9579	-17.3528	A	T	4	167
Day avg. bout length		N	2R	3255807	Dscam	FBgn0033159	intron	Dscam-in		0.05		8.2e-07	3.8e-06	1.2e-06	-2.8455	17.6962	23.3872	-19.2499	28.7291	67.229	-11.0477	23.2126	45.3081	-16.4044	T	A	8	160
Day avg. bout length	ln_2R_NS		2R	15751318	Obp56i	FBgn0043532	intergenic		-904	0.02439		2.3e-06	8.2e-07		-7.04236	17.837	31.9217	-25.8471	29.918	81.6123	-16.4447	23.8775	56.767	-18.8048	A	C	4	164
Day avg. bout length	ln_2R_NS		2R	15751318	Toll-7	FBgn0034476	intergenic		30845	0.02439		2.3e-06	8.2e-07		-7.04236	17.837	31.9217	-25.8471	29.918	81.6123	-16.4447	23.8775	56.767	-18.8048	A	C	4	164
Day avg. bout length	ln_2R_NS		2R	15751330	Obp56i	FBgn0043532	intergenic		-892	0.02439		2.3e-06	8.2e-07		-7.05375	17.8142	31.9217	-25.8364	29.9396	81.6123	-16.4451	23.8769	56.767	-18.7826	C	A	4	164
Day avg. bout length	ln_2R_NS		2R	15751330	Toll-7	FBgn0034476	intergenic		30857	0.02439		2.3e-06	8.2e-07		-7.05375	17.8142	31.9217	-25.8364	29.9396	81.6123	-16.4451	23.8769	56.767	-18.7826	C	A	4	164
Day avg. bout length		N	3L	2303287	CG13802	FBgn0035330	intergenic		2327	0.04819				8.2e-07	-0.734479	18.0298	19.4987	-17.6902	29.5754	64.9558	-9.21234	23.8026	42.2273	-16.9557	G	A	8	166
Day avg. bout length		N	3L	2303287	DmsR-1	FBgn0035331	intergenic		-19406	0.04819				8.2e-07	-0.734479	18.0298	19.4987	-17.6902	29.5754	64.9558	-9.21234	23.8026	42.2273	-16.9557	G	A	8	166
Day avg. bout length		N	2R	6703903	dgo	FBgn0086898	cds	dgo-PB		0.0241		8.4e-07	8.3e-07	9.9e-06	-5.96313	17.7405	29.6667	-26.7381	29.5002	82.9764	-16.3506	23.6203	56.3216	-20.775	G	T	4	166
Day avg. bout length		N	X	4239787	CG12693	FBgn0029705	intergenic		16451	0.02994		2.4e-06	8.3e-07		-6.56858	17.7945	30.9316	-23.8448	30.0518	77.7413	-15.2067	23.9231	54.3365	-17.2762	T	C	5	167
Day avg. bout length		N	X	4239787	mir-982	FBgn0262339	intergenic		-20052	0.02994		2.4e-06	8.3e-07		-6.56858	17.7945	30.9316	-23.8448	30.0518	77.7413	-15.2067	23.9231	54.3365	-17.2762	T	C	5	167
Day avg. bout length		N	X	4239787	norpA	FBgn0004625	intron	norpA-in		0.02994		2.4e-06	8.3e-07		-6.56858	17.7945	30.9316	-23.8448	30.0518	77.7413	-15.2067	23.9231	54.3365	-17.2762	T	C	5	167
Day avg. bout length	ln_3R_Mo		3R	24049558	CG34354	FBgn0085383	intron	CG34354-in		0.03659		1.3e-06	8.4e-07		-5.4857	17.9214	28.8928	-22.3238	30.2363	74.884	-13.9048	24.0788	51.8884	-16.8381	G	A	6	164
Day avg. bout length	94		X	3251488	CG10793	FBgn0029656	intergenic		41053	0.03846		6.1e-06	8.4e-07		-6.95682	17.8393	31.7529	-21.3863	30.0006	72.7733	-14.1716	23.9199	52.2631	-14.4295	A	C	6	156
Day avg. bout length	94		X	3251488	dm	FBgn0262656	intergenic		-15728	0.03846		6.1e-06	8.4e-07		-6.95682	17.8393	31.7529	-21.3863	30.0006	72.7733	-14.1716	23.9199	52.2631	-14.4295	A	C	6	156
Day avg. bout length		N	X	12786941	CG32650	FBgn0052650	intergenic		-4595	0.025		5e-06		8.4e-07	-2.19601	18.2493	22.6413	-26.2235	30.4054	82.8524	-14.2098	24.3274	52.7469	-24.0275	T	A	4	160
Day avg. bout length		N	X	12786941	CG4661	FBgn0030429	intergenic		35186	0.025		5e-06		8.4e-07	-2.19601	18.2493	22.6413	-26.2235	30.4054	82.8524	-14.2098	24.3274	52.7469	-24.0275	T	A	4	160
Day avg. bout length		N	X	21965197	Cda4	FBgn0052499	intergenic		-20269	0.03727		2e-06	8.4e-07		-5.84672	17.882	29.5754	-22.2164	30.0367	74.4695	-14.0316	23.9593	52.0225	-16.3697	C	T	6	161
Day avg. bout length		N	X	21965197	CG17601	FBgn0031197	intergenic		15305	0.03727		2e-06	8.4e-07		-5.84672	17.882	29.5754	-22.2164	30.0367	74.4695	-14.0316	23.9593	52.0225	-16.3697	C	T	6	161
Day avg. bout length		N	2R	6683987	mthl13	FBgn0050018	intergenic		3373	0.0241		1.5e-06	8.5e-07		-6.50861	17.7142	30.7314	-26.1647	29.5278	81.8572	-16.3366	23.621	56.2943	-19.656	G	T	4	166
Day avg. bout length		N	2R	6683987	wde	FBgn0027499	intergenic		-3937	0.0241		1.5e-06	8.5e-07		-6.50861	17.7142	30.7314	-26.1647	29.5278	81.8572	-16.3366	23.621	56.2943	-19.656	G	T	4	166
Day avg. bout length		N	3R	13947862	CG14316	FBgn0038567	intergenic		-29980	0.02994	8.5e-07		3.6e-06		-8.35388	17.7286	34.4364	-20.3431	30.2703	70.9565	-14.3485	23.9995	52.6965	-11.9892	A	T	5	167
Day avg. bout length		N	3R	13947862	sr	FBgn0003499	5'UTR	sr-u5		0.02994	8.5e-07		3.6e-06		-8.35388	17.7286	34.4364	-20.3431	30.2703	70.9565	-14.3485	23.9995	52.6965	-11.9892	A	T	5	167
Day avg. bout length		N	3R	13947862	tRNA:CR31518	FBgn0051518	intergenic		13076	0.02994	8.5e-07		3.6e-06		-8.35388	17.7286	34.4364	-20.3431	30.2703	70.9565	-14.3485	23.9995	52.6965	-11.9892	A	T	5	167
Day avg. bout length	73	Y	3R	13947884	CG14316	FBgn0038567	intergenic		-29958	0.02994	8.5e-07		3.6e-06		-8.35388	17.7286	34.4364	-20.3431	30.2703	70.9565	-14.3485	23.9995	52.6965	-11.9892	G	T	5	167
Day avg. bout length	73	Y	3R	13947884	sr	FBgn0003499	5'UTR	sr-u5		0.02994	8.5e-07		3.6e-06		-8.35388	17.7286	34.4364	-20.3431	30.2703	70.9565	-14.3485	23.9995	52.6965	-11.9892	G	T	5	167
Day avg. bout length	73	Y	3R	13947884	tRNA:CR31518	FBgn0051518	intergenic		13098	0.02994	8.5e-07		3.6e-06		-8.35388	17.7286	34.4364	-20.3431	30.2703	70.9565	-14.3485	23.9995	52.6965	-11.9892	G	T	5	167
Day avg. bout length		N	X	7323201	CG11368	FBgn0040923	intergenic		-23040	0.06587		5.4e-06	8.5e-07		-5.04652	17.5391	27.6321	-15.8274	29.3928	61.0475	-10.4369	23.4659	44.3398	-10.7809	A	T	11	167
Day avg. bout length		N	X	7323201	CG32726	FBgn0052726	intergenic		3425	0.06587		5.4e-06	8.5e-07		-5.04652	17.5391	27.6321	-15.8274	29.3928	61.0475	-10.4369	23.4659	44.3398	-10.7809	A	T	11	167
Day avg. bout length		N	2L	16218585	CG31819	FBgn0028893	intergenic		5278	0.04242		1.9e-06		8.6e-07	-2.4911	18.0238	23.006	-20.5987	29.6805	70.8779	-11.5449	23.8521	46.942	-18.1076	A	T	7	165
Day avg. bout length		N	2L	16218585	CG42817	FBgn0261999	intergenic		-12892	0.04242		1.9e-06		8.6e-07	-2.4911	18.0238	23.006	-20.5987	29.6805	70.8779	-11.5449	23.8521	46.942	-18.1076	A	T	7	165
Day avg. bout length		N	3L	15794739	CG6244	FBgn0036531	intergenic		-6779	0.03727		1.6e-06		8.6e-07	-2.81841	17.9016	23.5384	-22.4492	29.7124	74.6109	-12.6338	23.807	49.0747	-19.6308	T	C	6	161
Day avg. bout length		N	3L	15794739	comm	FBgn0010105	intergenic		73085	0.03727		1.6e-06		8.6e-07	-2.81841	17.9016	23.5384	-22.4492	29.7124	74.6109	-12.6338	23.807	49.0747	-19.6308	T	C	6	161
Day avg. bout length	96		X	16154755	CG12507	FBgn0030729	intergenic		-4658	0.12575	8.6e-07				-4.29777	17.1036	25.6991	-8.89609	29.1364	46.9286	-6.59693	23.12	36.3138	-4.59832	T	A	21	167
Day avg. bout length	96		X	16154755	snRNA:U2:14B	FBgn0003920	intergenic		5859	0.12575	8.6e-07				-4.29777	17.1036	25.6991	-8.89609	29.1364	46.9286	-6.59693	23.12	36.3138	-4.59832	T	A	21	167
Day avg. bout length	ln_2R_NS		2R	12403336	Sema-2a	FBgn0011260	intron	Sema-2a-in		0.11043	8.7e-07				-4.55863	17.1053	26.2225	-8.7947	28.5909	46.1803	-6.67667	22.8481	36.2014	-4.23607	A	G	18	163
Day avg. bout length	ln_2R_NS		2R	12403340	Sema-2a	FBgn0011260	intron	Sema-2a-in		0.11043	8.7e-07				-4.55863	17.1053	26.2225	-8.7947	28.5909	46.1803	-6.67667	22.8481	36.2014	-4.23607	T	G	18	163
Day avg. bout length	ln_2R_NS		2R	12403343	Sema-2a	FBgn0011260	intron	Sema-2a-in		0.11043	8.7e-07				-4.55863	17.1053	26.2225	-8.7947	28.5909	46.1803	-6.67667	22.8481	36.2014	-4.23607	T	C	18	163
Day avg. bout length	ln_2R_NS		2R	12403345	Sema-2a	FBgn0011260	intron	Sema-2a-in		0.11043	8.7e-07				-4.55863	17.1053	26.2225	-8.7947	28.5909	46.1803	-6.67667	22.8481	36.2014	-4.23607	T	A	18	163
Day avg. bout length		N	2R	18210082	Gp150	FBgn0013272	intron	Gp150-in		0.05455	2e-06		8.7e-07		-5.97972	17.3734	29.3329	-16.1831	29.3383	61.7045	-11.0814	23.3559	45.5187	-10.2034	C	T	9	165
Day avg. bout length		N	3L	4943256	Con	FBgn0005775	intron	Con-in		0.02976				8.7e-07	0.10694	18.2006	17.9867	-20.9966	30.1299	72.1232	-10.4448	24.1653	45.0549	-21.1036	C	T	5	168
Day avg. bout length		N	3L	4943881	Con	FBgn0005775	intron	Con-in		0.02976				8.7e-07	0.10694	18.2006	17.9867	-20.9966	30.1299	72.1232	-10.4448	24.1653	45.0549	-21.1036	G	C	5	168
Day avg. bout length	72		3R	11064078	tefu	FBgn0045035	cds	tefu:17		0.03571		8.7e-07	2.5e-06	2.1e-06	-3.97941	17.91	25.8688	-22.6619	29.761	75.0848	-13.3207	23.8355	50.4768	-18.6825	C	T	6	168
Day avg. bout length	18		2L	4332328	Atet	FBgn0020762	intergenic		-1598	0.03593		1.3e-06	8.3e-06	8.8e-07	-2.99506	18.0074	23.9975	-22.3585	29.8527	74.5696	-12.6768	23.93	49.2836	-19.3634	T	C	6	167
Day avg. bout length	18		2L	4332328	CG16857	FBgn0028482	intergenic		491	0.03593		1.3e-06	8.3e-06	8.8e-07	-2.99506	18.0074	23.9975	-22.3585	29.8527	74.5696	-12.6768	23.93	49.2836	-19.3634	T	C	6	167
Day avg. bout length	18		2L	4332331	Atet	FBgn0020762	intergenic		-1595	0.03593		1.3e-06	8.3e-06	8.8e-07	-2.99506	18.0074	23.9975	-22.3585	29.8527	74.5696	-12.6768	23.93	49.2836	-19.3634	G	A	6	167
Day avg. bout length	18		2L	4332331	CG16857	FBgn0028482	intergenic		494	0.03593		1.3e-06	8.3e-06	8.8e-07	-2.99506	18.0074	23.9975	-22.3585	29.8527	74.5696	-12.6768	23.93	49.2836	-19.3634	G	A	6	167
Day avg. bout length		N	2L	4332337	Atet	FBgn0020762	intergenic		-1589	0.03593		1.3e-06	8.3e-06	8.8e-07	-2.99506	18.0074	23.9975	-22.3585	29.8527	74.5696	-12.6768	23.93	49.2836	-19.3634	A	T	6	167
Day avg. bout length		N	2L	4332337	CG16857	FBgn0028482	intergenic		500	0.03593		1.3e-06	8.3e-06	8.8e-07	-2.99506	18.0074	23.9975	-22.3585	29.8527	74.5696	-12.6768	23.93	49.2836	-19.3634	A	T	6	167
Day avg. bout length		N	2R	10413301	CG30197	FBgn0050197	intergenic		10801	0.0241		8.8e-07	1.4e-06	4.7e-06	-5.60353	17.9485	29.1555	-27.7096	30.1312	85.5504	-16.6566	24.0398	57.353	-22.1061	T	A	4	166
Day avg. bout length		N	2R	10413301	ttv	FBgn0020245	intergenic		-775	0.0241		8.8e-07	1.4e-06	4.7e-06	-5.60353	17.9485	29.1555	-27.7096	30.1312	85.5504	-16.6566	24.0398	57.353	-22.1061	T	A	4	166
Day avg. bout length	ln_2R_NS		2R	13989410	CG5756	FBgn0034301	cds	CG5756-PA		0.02454	8.8e-07				-9.3837	17.8086	36.576	-7.52547	31.1656	46.2166	-8.45458	24.4871	41.3963	1.85822	T	G	4	163
Day avg. bout length	155	Y	3L	4943171	Con	FBgn0005775	intron	Con-in		0.02994				8.8e-07	0.0628141	18.1123	17.9867	-21.0739	29.9754	72.1232	-10.5055	24.0439	45.0549	-21.1367	C	T	5	167
Day avg. bout length		N	X	20919670	CG1753	FBgn0031148	intron	CG1753-in		0.02395		1.2e-06	8.8e-07		-6.54973	17.8983	30.9978	-27.3079	30.0135	84.6293	-16.9288	23.9559	57.8135	-20.7581	C	T	4	167
Day avg. bout length		N	X	5772991	CG3016	FBgn0029819	cds	CG3016:2		0.02454		1e-06	8.9e-07		-6.36851	17.9558	30.6929	-27.7033	30.2194	85.626	-17.0359	24.0876	58.1594	-21.3348	A	G	4	163
Day avg. bout length		N	X	21958936	Cda4	FBgn0052499	intergenic		-26530	0.04348		3.2e-06	8.9e-07		-5.78831	17.6801	29.2567	-20.2905	29.7126	70.2935	-13.0394	23.6963	49.7751	-14.5021	T	C	7	161
Day avg. bout length		N	X	21958936	CG17601	FBgn0031197	intergenic		9044	0.04348		3.2e-06	8.9e-07		-5.78831	17.6801	29.2567	-20.2905	29.7126	70.2935	-13.0394	23.6963	49.7751	-14.5021	T	C	7	161
Day avg. bout length	50		2R	6623883	CG7220	FBgn0033544	intron	CG7220-in		0.02395		9e-07	9.4e-07	9.9e-06	-5.9313	17.8041	29.6667	-26.6678	29.6409	82.9764	-16.2995	23.7225	56.3216	-20.7365	A	T	4	167
Day avg. bout length		N	2R	6718064	CG12344	FBgn0033558	intron	CG12344-in		0.02395		9e-07	9.4e-07	9.9e-06	-5.9313	17.8041	29.6667	-26.6678	29.6409	82.9764	-16.2995	23.7225	56.3216	-20.7365	T	C	4	167
Day avg. bout length		N	3L	2305326	CG13802	FBgn0035330	intergenic		4366	0.04819				9e-07	-0.663817	18.1711	19.4987	-17.5677	29.8203	64.9558	-9.11577	23.9957	42.2273	-16.9039	A	T	8	166
Day avg. bout length		N	3L	2305326	DmsR-1	FBgn0035331	intergenic		-17367	0.04819				9e-07	-0.663817	18.1711	19.4987	-17.5677	29.8203	64.9558	-9.11577	23.9957	42.2273	-16.9039	A	T	8	166
Day avg. bout length	97		X	16654657	if	FBgn0001250	intron	if-in		0.02976		2.3e-06	9e-07		-6.4355	17.8112	30.6822	-23.8332	29.9611	77.6276	-15.1344	23.8861	54.1549	-17.3977	G	T	5	168
Day avg. bout length	97		X	16654671	if	FBgn0001250	intron	if-in		0.02976		2.3e-06	9e-07		-6.4355	17.8112	30.6822	-23.8332	29.9611	77.6276	-15.1344	23.8861	54.1549	-17.3977	G	A	5	168
Day avg. bout length		N	X	17513316	CG8408	FBgn0030850	intergenic		-3931	0.02381		9e-07	1.2e-06	6.2e-06	-5.82651	17.9168	29.5698	-27.5515	30.0677	85.1708	-16.689	23.9923	57.3703	-21.725	A	G	4	168
Day avg. bout length		N	X	17513316	X11L	FBgn0026313	intergenic		12404	0.02381		9e-07	1.2e-06	6.2e-06	-5.82651	17.9168	29.5698	-27.5515	30.0677	85.1708	-16.689	23.9923	57.3703	-21.725	A	G	4	168
Day avg. bout length	ln_2R_NS		2R	15124412	cora	FBgn0010434	intron	cora-in		0.07229		9.1e-07	1.9e-06	3.5e-06	-3.1187	17.8248	24.0622	-16.3696	29.1398	61.8791	-9.74415	23.4823	42.9706	-13.2509	G	A	12	166
Day avg. bout length	ln_2R_NS		2R	15124415	cora	FBgn0010434	intron	cora-in		0.07229		9.1e-07	1.9e-06	3.5e-06	-3.1187	17.8248	24.0622	-16.3696	29.1398	61.8791	-9.74415	23.4823	42.9706	-13.2509	T	A	12	166
Day avg. bout length	ln_2R_NS		2R	16074744	CG11041	FBgn0034481	intergenic		40415	0.1118		2.3e-06	9.1e-07		-3.10949	17.3257	23.5447	-11.6494	27.6848	50.9836	-7.37945	22.5052	37.2641	-8.53992	A	G	18	161
Day avg. bout length	ln_2R_NS		2R	16074744	CG16894	FBgn0034483	intergenic		-24365	0.1118		2.3e-06	9.1e-07		-3.10949	17.3257	23.5447	-11.6494	27.6848	50.9836	-7.37945	22.5052	37.2641	-8.53992	A	G	18	161
Day avg. bout length		N	2R	17377581	Fkbp13	FBgn0010470	intron	Fkbp13-in		0.02424				9.1e-07	-0.59283	18.2629	19.4485	-24.2047	30.4542	78.8635	-12.3987	24.3585	49.156	-23.6118	C	G	4	165
Day avg. bout length		N	2R	17377582	Fkbp13	FBgn0010470	intron	Fkbp13-in		0.02424				9.1e-07	-0.59283	18.2629	19.4485	-24.2047	30.4542	78.8635	-12.3987	24.3585	49.156	-23.6118	G	T	4	165
Day avg. bout length		N	X	17331006	CG12994	FBgn0040877	intron	CG12994-in		0.20958		1.1e-06	9.1e-07		-2.47316	17.187	22.1333	-10.08	26.7889	46.9488	-6.27657	21.988	34.5411	-7.60681	G	T	35	167
Day avg. bout length		N	X	17331006	CG5613	FBgn0030839	intergenic		8239	0.20958		1.1e-06	9.1e-07		-2.47316	17.187	22.1333	-10.08	26.7889	46.9488	-6.27657	21.988	34.5411	-7.60681	G	T	35	167
Day avg. bout length		N	X	17331006	p-cup	FBgn0030840	intergenic		-9375	0.20958		1.1e-06	9.1e-07		-2.47316	17.187	22.1333	-10.08	26.7889	46.9488	-6.27657	21.988	34.5411	-7.60681	G	T	35	167
Day avg. bout length		N	2L	4705614	CG15631	FBgn0031626	intergenic		-26799	0.03012		9.2e-07	3e-06	1.8e-06	-4.22084	17.9216	26.3632	-24.7921	30.0226	79.6069	-14.5065	23.9721	52.9851	-20.5713	C	T	5	166
Day avg. bout length		N	2L	4705614	CG34351	FBgn0085380	5'UTR	CG34351-u5		0.03012		9.2e-07	3e-06	1.8e-06	-4.22084	17.9216	26.3632	-24.7921	30.0226	79.6069	-14.5065	23.9721	52.9851	-20.5713	C	T	5	166
Day avg. bout length		N	2L	4705614	Taf12L	FBgn0031623	intergenic		4026	0.03012		9.2e-07	3e-06	1.8e-06	-4.22084	17.9216	26.3632	-24.7921	30.0226	79.6069	-14.5065	23.9721	52.9851	-20.5713	C	T	5	166
Day avg. bout length		N	3L	6897415	Prat2	FBgn0041194	intergenic		-7678	0.06173		9.2e-07	2.1e-06	3.4e-06	-3.15914	17.6076	23.9259	-17.3499	28.5098	63.2096	-10.2545	23.0587	43.5677	-14.1907	G	A	10	162
Day avg. bout length		N	3L	6897415	vvl	FBgn0086680	intergenic		109778	0.06173		9.2e-07	2.1e-06	3.4e-06	-3.15914	17.6076	23.9259	-17.3499	28.5098	63.2096	-10.2545	23.0587	43.5677	-14.1907	G	A	10	162
Day avg. bout length	66	Y	3L	22489295	CG11425	FBgn0037167	intergenic		20403	0.06061		9.2e-07	1.4e-06	5.2e-06	-3.64145	17.8404	25.1233	-17.8629	29.3188	65.0445	-10.7522	23.5796	45.0839	-14.2214	G	C	10	165
Day avg. bout length	66	Y	3L	22489295	CG12377	FBgn0263036	intergenic		-6799	0.06061		9.2e-07	1.4e-06	5.2e-06	-3.64145	17.8404	25.1233	-17.8629	29.3188	65.0445	-10.7522	23.5796	45.0839	-14.2214	G	C	10	165
Day avg. bout length		N	3R	9728724	ems	FBgn0000576	cds	ems-reg_element-1		0.02857		3.1e-06	9.2e-07		-7.08381	17.6764	31.844	-26.8015	29.7082	83.3112	-16.9426	23.6923	57.5776	-19.7177	G	T	4	140
Day avg. bout length		N	X	2613574	CG2701	FBgn0024973	cds	CG2701:3		0.02381		9.2e-07	1.6e-06	4.3e-06	-5.44338	17.935	28.8218	-27.5285	30.0688	85.1259	-16.4859	24.0019	56.9738	-22.0851	T	C	4	168
Day avg. bout length	112	Y	X	18171019	CG15059	FBgn0030905	intergenic		17530	0.02548		1.3e-06	9.2e-07		-6.11707	17.8673	30.1014	-26.8842	29.703	83.4714	-16.5006	23.7851	56.7864	-20.7671	G	A	4	157
Day avg. bout length	112	Y	X	18171019	upd3	FBgn0053542	intergenic		-247	0.02548		1.3e-06	9.2e-07		-6.11707	17.8673	30.1014	-26.8842	29.703	83.4714	-16.5006	23.7851	56.7864	-20.7671	G	A	4	157
Day avg. bout length		N	X	20729074	CG1314	FBgn0031134	intergenic		-9942	0.05952		1.4e-06	8.8e-06	9.2e-07	-2.33582	17.9161	22.5878	-17.4612	29.301	64.2235	-9.89853	23.6086	43.4056	-15.1254	A	G	10	168
Day avg. bout length		N	X	20729074	CG15450	FBgn0031132	intergenic		32406	0.05952		1.4e-06	8.8e-06	9.2e-07	-2.33582	17.9161	22.5878	-17.4612	29.301	64.2235	-9.89853	23.6086	43.4056	-15.1254	A	G	10	168
Day avg. bout length		N	2L	7504807	Rapgap1	FBgn0085403	intron	Rapgap1-in		0.04819				9.3e-07	-0.604188	18.1289	19.3373	-17.1047	29.331	63.5405	-8.85447	23.73	41.4389	-16.5006	A	T	8	166
Day avg. bout length		N	2R	7692202	CG13192	FBgn0033653	intergenic		-20668	0.02532		1.4e-06	9.3e-07		-6.7737	17.9967	31.5441	-27.5739	30.0153	85.1631	-17.1738	24.006	58.3536	-20.8002	A	G	4	158
Day avg. bout length		N	2R	7692202	Tango3	FBgn0033651	intergenic		15204	0.02532		1.4e-06	9.3e-07		-6.7737	17.9967	31.5441	-27.5739	30.0153	85.1631	-17.1738	24.006	58.3536	-20.8002	A	G	4	158
Day avg. bout length		N	2R	7692202	ths	FBgn0033652	intron	ths-in		0.02532		1.4e-06	9.3e-07		-6.7737	17.9967	31.5441	-27.5739	30.0153	85.1631	-17.1738	24.006	58.3536	-20.8002	A	G	4	158
Day avg. bout length	61		3L	14549112	CG34039	FBgn0054039	intergenic		-3988	0.0241		1.5e-06	9.3e-07		-6.61701	17.9743	31.2083	-27.1291	30.2589	84.517	-16.873	24.1166	57.8627	-20.5121	T	A	4	166
Day avg. bout length	61		3L	14549112	CG9238	FBgn0036428	intergenic		5041	0.0241		1.5e-06	9.3e-07		-6.61701	17.9743	31.2083	-27.1291	30.2589	84.517	-16.873	24.1166	57.8627	-20.5121	T	A	4	166
Day avg. bout length	149		X	6054307	Ca-alpha1T	FBgn0029846	intron	Ca-alpha1T-in		0.02439		9.3e-07	1.1e-06	7.9e-06	-6.02334	17.9728	30.0194	-27.6183	30.3527	85.5892	-16.8208	24.1627	57.8043	-21.5949	T	A	4	164
Day avg. bout length	1	Y	2L	10588051	CG34161	FBgn0085190	intergenic		6389	0.02395		3.4e-06		9.4e-07	-2.7108	18.0713	23.4929	-26.2171	30.0743	82.5086	-14.464	24.0728	53.0008	-23.5063	T	C	4	167
Day avg. bout length	1	Y	2L	10588051	CG7329	FBgn0032271	intergenic		-41301	0.02395		3.4e-06		9.4e-07	-2.7108	18.0713	23.4929	-26.2171	30.0743	82.5086	-14.464	24.0728	53.0008	-23.5063	T	C	4	167
Day avg. bout length	1	Y	2L	10588051	Trim9	FBgn0051721	intron	Trim9-in		0.02395		3.4e-06		9.4e-07	-2.7108	18.0713	23.4929	-26.2171	30.0743	82.5086	-14.464	24.0728	53.0008	-23.5063	T	C	4	167
Day avg. bout length		N	2R	16168080	CG9090	FBgn0034497	intron	CG9090-in		0.03614				9.4e-07	-0.72724	18.0854	19.5399	-19.4923	29.6851	68.6697	-10.1098	23.8853	44.1048	-18.765	A	G	6	166
Day avg. bout length		N	3R	7657203	CG6959	FBgn0037956	intron	CG6959-in		0.1		9.4e-07	9.7e-07	8.6e-06	-3.12399	17.7112	23.9592	-14.4793	28.6216	57.5803	-8.80167	23.1664	40.7697	-11.3554	T	A	16	160
Day avg. bout length		N	2L	9943638	CG5853	FBgn0032167	intron	CG5853-in		0.07143		9.5e-07	3.2e-06	1.7e-06	-2.71614	17.8062	23.2385	-16.2777	29.0543	61.6096	-9.4969	23.4303	42.4241	-13.5615	C	T	12	168
Day avg. bout length	77		3R	17008197	CG5862	FBgn0038868	intergenic		-32585	0.28395		9.5e-07	1.8e-06	4.1e-06	-2.07451	17.1909	21.34	-8.98836	25.6229	43.5996	-5.53143	21.4069	32.4698	-6.91384	G	A	46	162
Day avg. bout length	77		3R	17008197	SNF4Agamma	FBgn0025803	intron	SNF4Agamma-in		0.28395		9.5e-07	1.8e-06	4.1e-06	-2.07451	17.1909	21.34	-8.98836	25.6229	43.5996	-5.53143	21.4069	32.4698	-6.91384	G	A	46	162
Day avg. bout length	77		3R	17008197	Snmp	FBgn0260004	intergenic		14270	0.28395		9.5e-07	1.8e-06	4.1e-06	-2.07451	17.1909	21.34	-8.98836	25.6229	43.5996	-5.53143	21.4069	32.4698	-6.91384	G	A	46	162
Day avg. bout length		N	X	5987341	Nep1	FBgn0029843	intron	Nep1-in		0.0479		4.7e-06	9.5e-07		-5.63973	17.5663	28.8458	-18.521	29.6241	66.6661	-12.0804	23.5952	47.756	-12.8813	A	G	8	167
Day avg. bout length		N	X	19624871	Bap	FBgn0010380	intergenic		-165	0.04217		4.7e-06	9.5e-07		-6.00045	17.7697	29.7706	-19.7527	29.8868	69.3922	-12.8766	23.8283	49.5814	-13.7522	T	G	7	166
Day avg. bout length		N	X	19624871	CG12531	FBgn0031064	intergenic		4096	0.04217		4.7e-06	9.5e-07		-6.00045	17.7697	29.7706	-19.7527	29.8868	69.3922	-12.8766	23.8283	49.5814	-13.7522	T	G	7	166
Day avg. bout length		N	X	21979887	Cda4	FBgn0052499	intergenic		-5579	0.02994		9.5e-07	1.9e-06	3.7e-06	-4.70518	17.9621	27.3725	-24.6649	30.0389	79.3687	-14.685	24.0005	53.3706	-19.9597	A	G	5	167
Day avg. bout length		N	X	21979887	CG17601	FBgn0031197	intergenic		29995	0.02994		9.5e-07	1.9e-06	3.7e-06	-4.70518	17.9621	27.3725	-24.6649	30.0389	79.3687	-14.685	24.0005	53.3706	-19.9597	A	G	5	167
Day avg. bout length	26		2L	8957344	CG31886	FBgn0032079	intron	CG31886-in		0.05426				9.6e-07	-0.387738	17.4635	18.239	-17.7426	28.9716	64.4569	-9.06519	23.2175	41.3479	-17.3549	C	T	7	129
Day avg. bout length		N	2L	16448796	Idgf2	FBgn0020415	intron	Idgf2-in		0.02395		9.6e-07	2e-06	3.7e-06	-5.27048	17.9278	28.4688	-27.5011	29.9393	84.9414	-16.3858	23.9336	56.7051	-22.2306	T	A	4	167
Day avg. bout length		N	2R	16157727	CG8908	FBgn0034493	intron	CG8908-in		0.0241		5.7e-06		9.6e-07	-2.13494	18.1408	22.4107	-25.6818	30.183	81.5467	-13.9084	24.1619	51.9787	-23.5469	A	G	4	166
Day avg. bout length		N	3R	10094711	trx	FBgn0003862	cds	trx:5		0.02976		1.8e-06	9.6e-07		-6.12727	17.8295	30.0841	-24.0686	29.9471	78.0842	-15.0979	23.8883	54.0841	-17.9413	T	C	5	168
Day avg. bout length		N	3R	10107245	trx	FBgn0003862	intron	trx-in		0.02976		1.8e-06	9.6e-07		-6.12727	17.8295	30.0841	-24.0686	29.9471	78.0842	-15.0979	23.8883	54.0841	-17.9413	C	T	5	168
Day avg. bout length	ln_3R_Mo		3R	24627505	CG12558	FBgn0039599	intergenic		10322	0.03846		9.5e-06	9.6e-07		-6.37662	17.1864	29.9396	-18.4627	29.5086	66.4339	-12.4196	23.3475	48.1868	-12.086	A	T	6	156
Day avg. bout length	ln_3R_Mo		3R	24627505	CheB98a	FBgn0261289	intergenic		-4943	0.03846		9.5e-06	9.6e-07		-6.37662	17.1864	29.9396	-18.4627	29.5086	66.4339	-12.4196	23.3475	48.1868	-12.086	A	T	6	156
Day avg. bout length	ln_3R_Mo		3R	24627518	CG12558	FBgn0039599	intergenic		10335	0.03846		9.5e-06	9.6e-07		-6.37662	17.1864	29.9396	-18.4627	29.5086	66.4339	-12.4196	23.3475	48.1868	-12.086	C	T	6	156
Day avg. bout length	ln_3R_Mo		3R	24627518	CheB98a	FBgn0261289	intergenic		-4930	0.03846		9.5e-06	9.6e-07		-6.37662	17.1864	29.9396	-18.4627	29.5086	66.4339	-12.4196	23.3475	48.1868	-12.086	C	T	6	156
Day avg. bout length	ln_3R_Mo		3R	24627563	CG12558	FBgn0039599	intergenic		10380	0.03846		9.5e-06	9.6e-07		-6.37662	17.1864	29.9396	-18.4627	29.5086	66.4339	-12.4196	23.3475	48.1868	-12.086	C	G	6	156
Day avg. bout length	ln_3R_Mo		3R	24627563	CheB98a	FBgn0261289	intergenic		-4885	0.03846		9.5e-06	9.6e-07		-6.37662	17.1864	29.9396	-18.4627	29.5086	66.4339	-12.4196	23.3475	48.1868	-12.086	C	G	6	156
Day avg. bout length	ln_3R_Mo		3R	24627575	CG12558	FBgn0039599	intergenic		10392	0.03846		9.5e-06	9.6e-07		-6.37662	17.1864	29.9396	-18.4627	29.5086	66.4339	-12.4196	23.3475	48.1868	-12.086	T	G	6	156
Day avg. bout length	ln_3R_Mo		3R	24627575	CheB98a	FBgn0261289	intergenic		-4873	0.03846		9.5e-06	9.6e-07		-6.37662	17.1864	29.9396	-18.4627	29.5086	66.4339	-12.4196	23.3475	48.1868	-12.086	T	G	6	156
Day avg. bout length	ln_3R_Mo		3R	24627585	CG12558	FBgn0039599	intergenic		10402	0.03846		9.5e-06	9.6e-07		-6.37662	17.1864	29.9396	-18.4627	29.5086	66.4339	-12.4196	23.3475	48.1868	-12.086	A	G	6	156
Day avg. bout length	ln_3R_Mo		3R	24627585	CheB98a	FBgn0261289	intergenic		-4863	0.03846		9.5e-06	9.6e-07		-6.37662	17.1864	29.9396	-18.4627	29.5086	66.4339	-12.4196	23.3475	48.1868	-12.086	A	G	6	156
Day avg. bout length		N	X	21965657	Cda4	FBgn0052499	intergenic		-19809	0.02994		9.6e-07	2e-06	3.7e-06	-4.70955	17.9534	27.3725	-24.6804	30.0078	79.3687	-14.695	23.9806	53.3706	-19.9709	T	A	5	167
Day avg. bout length		N	X	21965657	CG17601	FBgn0031197	intergenic		15765	0.02994		9.6e-07	2e-06	3.7e-06	-4.70955	17.9534	27.3725	-24.6804	30.0078	79.3687	-14.695	23.9806	53.3706	-19.9709	T	A	5	167
Day avg. bout length		N	X	22343392	CG34334	FBgn0085363	intergenic		66189	0.05833				9.6e-07	-0.773501	17.8296	19.3766	-17.4958	30.7338	65.7254	-9.13465	24.2817	42.551	-16.7223	G	A	7	120
Day avg. bout length		N	X	22343392	CG41106	FBgn0069938	intergenic		-3765	0.05833				9.6e-07	-0.773501	17.8296	19.3766	-17.4958	30.7338	65.7254	-9.13465	24.2817	42.551	-16.7223	G	A	7	120
Day avg. bout length	ln_2R_NS		2R	15137672	wbl	FBgn0004003	intron	wbl-in		0.03774		5.4e-06		9.7e-07	-0.604971	16.5033	17.7132	-22.3255	26.987	71.6381	-11.4653	21.7451	44.6757	-21.7206	C	T	4	106
Day avg. bout length		N	3L	2734005	Mrtf	FBgn0052296	intron	Mrtf-in		0.04242		5.9e-06		9.7e-07	-1.64478	18.1025	21.3921	-19.5983	29.5881	68.7848	-10.6216	23.8453	45.0884	-17.9536	C	T	7	165
Day avg. bout length		N	3R	7003496	CG18577	FBgn0037870	intergenic		-18330	0.02597		3.9e-06	9.7e-07		-7.72487	17.8983	33.348	-26.6976	30.4724	83.8675	-17.2112	24.1853	58.6078	-18.9727	G	A	4	154
Day avg. bout length		N	3R	7003496	Ugt86Dh	FBgn0040252	intergenic		123	0.02597		3.9e-06	9.7e-07		-7.72487	17.8983	33.348	-26.6976	30.4724	83.8675	-17.2112	24.1853	58.6078	-18.9727	G	A	4	154
Day avg. bout length		N	X	18096642	Frq2	FBgn0083228	3'UTR	Frq2-u3		0.02395		9.7e-07	3.2e-06	1.9e-06	-4.6365	18.012	27.285	-27.5344	30.1268	85.1956	-16.0855	24.0694	56.2403	-22.8979	T	G	4	167
Day avg. bout length		N	X	18096644	Frq2	FBgn0083228	3'UTR	Frq2-u3		0.02395		9.7e-07	3.2e-06	1.9e-06	-4.6365	18.012	27.285	-27.5344	30.1268	85.1956	-16.0855	24.0694	56.2403	-22.8979	C	A	4	167
Day avg. bout length		N	X	21965671	Cda4	FBgn0052499	intergenic		-19795	0.02994		9.7e-07	2e-06	3.7e-06	-4.71227	17.948	27.3725	-24.6943	29.98	79.3687	-14.7033	23.964	53.3706	-19.9821	T	A	5	167
Day avg. bout length		N	X	21965671	CG17601	FBgn0031197	intergenic		15779	0.02994		9.7e-07	2e-06	3.7e-06	-4.71227	17.948	27.3725	-24.6943	29.98	79.3687	-14.7033	23.964	53.3706	-19.9821	T	A	5	167
Day avg. bout length		N	3L	15199350	CG6878	FBgn0036488	intergenic		43779	0.06962		9.8e-07	3.1e-06	1.9e-06	-2.976	17.6483	23.6003	-17.2228	29.3971	63.8428	-10.0994	23.5227	43.7215	-14.2468	T	G	11	158
Day avg. bout length		N	3L	15199350	CG6888	FBgn0036490	intergenic		-1594	0.06962		9.8e-07	3.1e-06	1.9e-06	-2.976	17.6483	23.6003	-17.2228	29.3971	63.8428	-10.0994	23.5227	43.7215	-14.2468	T	G	11	158
Day avg. bout length		N	3R	2626095	Dfd	FBgn0000439		Dfd-reg_element-21		0.06173				9.8e-07	-1.3363	18.2496	20.9222	-15.6606	29.1027	60.424	-8.49847	23.6761	40.6731	-14.3243	G	T	10	162
Day avg. bout length		N	X	7323204	CG11368	FBgn0040923	intergenic		-23037	0.06667		5.9e-06	9.8e-07		-5.01343	17.6052	27.6321	-15.8664	29.3147	61.0475	-10.4399	23.46	44.3398	-10.8529	G	T	11	165
Day avg. bout length		N	X	7323204	CG32726	FBgn0052726	intergenic		3428	0.06667		5.9e-06	9.8e-07		-5.01343	17.6052	27.6321	-15.8664	29.3147	61.0475	-10.4399	23.46	44.3398	-10.8529	G	T	11	165
Day avg. bout length		N	X	17325260	CG12994	FBgn0040877	intron	CG12994-in		0.02381		9.8e-07	2.4e-06	2.9e-06	-5.00714	17.9558	27.9701	-27.4619	30.072	84.9958	-16.2345	24.0139	56.483	-22.4548	G	A	4	168
Day avg. bout length		N	X	17325260	CG5613	FBgn0030839	intergenic		2493	0.02381		9.8e-07	2.4e-06	2.9e-06	-5.00714	17.9558	27.9701	-27.4619	30.072	84.9958	-16.2345	24.0139	56.483	-22.4548	G	A	4	168
Day avg. bout length		N	X	17325260	p-cup	FBgn0030840	intergenic		-15121	0.02381		9.8e-07	2.4e-06	2.9e-06	-5.00714	17.9558	27.9701	-27.4619	30.072	84.9958	-16.2345	24.0139	56.483	-22.4548	G	A	4	168
Day avg. bout length		N	X	21057239	CG14579	FBgn0031163	intergenic		-7041	0.03636		1.7e-06	9.8e-07		-5.55166	17.8065	28.9098	-22.2806	29.8072	74.3683	-13.9161	23.8068	51.639	-16.7289	A	T	6	165
Day avg. bout length		N	X	21057239	CG32511	FBgn0052511	intergenic		29147	0.03636		1.7e-06	9.8e-07		-5.55166	17.8065	28.9098	-22.2806	29.8072	74.3683	-13.9161	23.8068	51.639	-16.7289	A	T	6	165
Day avg. bout length		N	2L	11537557	CR42743	FBgn0261707	intergenic		3010	0.03571		9.9e-07	3.9e-06	1.5e-06	-3.59821	17.9372	25.1336	-22.5492	29.7691	74.8674	-13.0737	23.8531	50.0005	-18.951	C	T	6	168
Day avg. bout length		N	2L	11537557	Mst33A	FBgn0028412	intergenic		-47876	0.03571		9.9e-07	3.9e-06	1.5e-06	-3.59821	17.9372	25.1336	-22.5492	29.7691	74.8674	-13.0737	23.8531	50.0005	-18.951	C	T	6	168
Day avg. bout length		N	3L	2483667	CG1146	FBgn0035346	intergenic		-5152	0.03846		1.5e-06		9.9e-07	-2.08112	17.1764	21.3387	-21.3882	28.7934	71.5697	-11.7346	22.9849	46.4542	-19.307	C	T	5	130
Day avg. bout length		N	3L	2483667	CG33232	FBgn0035347	intron	CG33232-in		0.03846		1.5e-06		9.9e-07	-2.08112	17.1764	21.3387	-21.3882	28.7934	71.5697	-11.7346	22.9849	46.4542	-19.307	C	T	5	130
Day avg. bout length		N	3L	2483667	Cyp4d20	FBgn0035344	intergenic		5174	0.03846		1.5e-06		9.9e-07	-2.08112	17.1764	21.3387	-21.3882	28.7934	71.5697	-11.7346	22.9849	46.4542	-19.307	C	T	5	130
Day avg. bout length		N	3R	9622018	Dip-B	FBgn0000454	intergenic		10617	0.03614	9.9e-07				-7.61745	17.6293	32.8642	-16.985	30.1531	64.1232	-12.3013	23.8912	48.4937	-9.36759	A	G	6	166
Day avg. bout length		N	3R	9622018	tRNA:CR31588	FBgn0051588	intergenic		-1657	0.03614	9.9e-07				-7.61745	17.6293	32.8642	-16.985	30.1531	64.1232	-12.3013	23.8912	48.4937	-9.36759	A	G	6	166
Day avg. bout length	ln_3R_Mo		3R	24306895	beat-VI	FBgn0039584	intergenic		7964	0.3961		9.9e-07	1.3e-06		-1.78887	16.7955	20.3732	-7.61958	24.7582	39.9974	-4.70422	20.7769	30.1853	-5.8307	C	T	61	154
Day avg. bout length	ln_3R_Mo		3R	24306895	CG1894	FBgn0039585	intergenic		-3384	0.3961		9.9e-07	1.3e-06		-1.78887	16.7955	20.3732	-7.61958	24.7582	39.9974	-4.70422	20.7769	30.1853	-5.8307	C	T	61	154
Day avg. bout length		N	X	4413258	bi	FBgn0000179	intergenic		34773	0.0241		9.9e-07	1.1e-06	8.2e-06	-6.1085	17.7677	29.9847	-27.6055	30.071	85.2819	-16.857	23.9194	57.6333	-21.497	A	T	4	166
Day avg. bout length		N	X	4413258	CG3556	FBgn0029708	intergenic		-11006	0.0241		9.9e-07	1.1e-06	8.2e-06	-6.1085	17.7677	29.9847	-27.6055	30.071	85.2819	-16.857	23.9194	57.6333	-21.497	A	T	4	166
Day avg. bout length	18		2L	3503185	tim	FBgn0014396	cds	tim:16		0.02381	1e-06				-9.23909	17.7543	36.2324	-17.1187	30.5645	64.802	-13.1789	24.1594	50.5172	-7.87963	C	T	4	168
Day avg. bout length	18		2L	3503263	tim	FBgn0014396	cds	tim:17		0.02381	1e-06				-9.23909	17.7543	36.2324	-17.1187	30.5645	64.802	-13.1789	24.1594	50.5172	-7.87963	C	T	4	168
Day avg. bout length		N	2L	7505023	Rapgap1	FBgn0085403	intron	Rapgap1-in		0.04848				1e-06	-0.624535	18.0882	19.3373	-17.1261	29.2883	63.5405	-8.87531	23.6883	41.4389	-16.5016	A	G	8	165
Day avg. bout length	27		2L	9943636	CG5853	FBgn0032167	intron	CG5853-in		0.07229		1e-06	3.3e-06	1.9e-06	-2.7134	17.8117	23.2385	-16.2929	29.0239	61.6096	-9.50314	23.4178	42.4241	-13.5795	T	C	12	166
Day avg. bout length	12	Y	2L	15750680	l(2)35Di	FBgn0001989				0.02381		1.2e-06	6.1e-06	1e-06	-3.9279	18.0072	25.863	-27.296	30.0799	84.672	-15.612	24.0435	55.2675	-23.3681	G	T	4	168
Day avg. bout length	12		2L	15752380	l(2)35Df	FBgn0001986				0.02381		1.2e-06	6.1e-06	1e-06	-3.9279	18.0072	25.863	-27.296	30.0799	84.672	-15.612	24.0435	55.2675	-23.3681	C	T	4	168
Day avg. bout length		N	2R	3260248	Dscam	FBgn0033159	intron	Dscam-in		0.0303		3.7e-06		1e-06	-2.21684	17.9332	22.3669	-22.6561	29.5136	74.8258	-12.4365	23.7234	48.5963	-20.4393	A	T	5	165
Day avg. bout length		N	2R	3260380	Dscam	FBgn0033159	intron	Dscam-in		0.0303		3.7e-06		1e-06	-2.21684	17.9332	22.3669	-22.6561	29.5136	74.8258	-12.4365	23.7234	48.5963	-20.4393	G	A	5	165
Day avg. bout length	45		2R	4983668	snoRNA:Me28S-A982a	FBgn0082943	intergenic		-74	0.03012				1e-06	-1.11305	18.1672	20.3933	-21.9629	29.902	73.8277	-11.538	24.0346	47.1105	-20.8498	T	C	5	166
Day avg. bout length	45		2R	4983668	snoRNA:Me28S-G3255a	FBgn0082928	intergenic		83	0.03012				1e-06	-1.11305	18.1672	20.3933	-21.9629	29.902	73.8277	-11.538	24.0346	47.1105	-20.8498	T	C	5	166
Day avg. bout length	45		2R	4983668	Uhg4	FBgn0083124	cds	Uhg4-RA		0.03012				1e-06	-1.11305	18.1672	20.3933	-21.9629	29.902	73.8277	-11.538	24.0346	47.1105	-20.8498	T	C	5	166
Day avg. bout length		N	2R	16730855	CG17999	FBgn0034552	intergenic		-4630	0.04969	1e-06		1.6e-06		-6.60727	17.3059	30.5205	-17.054	29.5166	63.6246	-11.8306	23.4113	47.0725	-10.4467	T	C	8	161
Day avg. bout length		N	2R	16730855	sktl	FBgn0016984	intergenic		10936	0.04969	1e-06		1.6e-06		-6.60727	17.3059	30.5205	-17.054	29.5166	63.6246	-11.8306	23.4113	47.0725	-10.4467	T	C	8	161
Day avg. bout length		N	2R	18895107	CG42741	FBgn0261705	intergenic		-4183	0.02381		2.3e-06	1e-06		-7.04645	17.8587	31.9516	-26.5537	30.1153	83.2226	-16.8001	23.987	57.5871	-19.5072	T	A	4	168
Day avg. bout length		N	2R	18895107	CG9896	FBgn0034808	intergenic		8701	0.02381		2.3e-06	1e-06		-7.04645	17.8587	31.9516	-26.5537	30.1153	83.2226	-16.8001	23.987	57.5871	-19.5072	T	A	4	168
Day avg. bout length		N	3L	10278242	mir-276b	FBgn0262381	intergenic		-34643	0.04167		2.2e-06	1e-06		-5.29472	17.753	28.3424	-20.323	29.6861	70.3321	-12.8089	23.7196	49.3373	-15.0283	C	T	7	168
Day avg. bout length		N	3L	10278242	Or67d	FBgn0036080	intergenic		10518	0.04167		2.2e-06	1e-06		-5.29472	17.753	28.3424	-20.323	29.6861	70.3321	-12.8089	23.7196	49.3373	-15.0283	C	T	7	168
Day avg. bout length		N	3L	14549116	CG34039	FBgn0054039	intergenic		-3984	0.02454		1.5e-06	1e-06		-6.63317	17.942	31.2083	-27.19	30.1369	84.517	-16.9116	24.0394	57.8627	-20.5569	C	A	4	163
Day avg. bout length		N	3L	14549116	CG9238	FBgn0036428	intergenic		5045	0.02454		1.5e-06	1e-06		-6.63317	17.942	31.2083	-27.19	30.1369	84.517	-16.9116	24.0394	57.8627	-20.5569	C	A	4	163
Day avg. bout length		N	3L	15971168	brm	FBgn0000212	intron	brm-in		0.05455	1e-06		1.2e-06		-6.28256	17.591	30.1561	-16.4359	29.7981	62.6698	-11.3592	23.6945	46.4129	-10.1533	T	C	9	165
Day avg. bout length		N	3L	15971168	CG17029	FBgn0036551	cds	CG17029-cds		0.05455	1e-06		1.2e-06		-6.28256	17.591	30.1561	-16.4359	29.7981	62.6698	-11.3592	23.6945	46.4129	-10.1533	T	C	9	165
Day avg. bout length	79		3R	3959897	Gie	FBgn0037551	intergenic		5329	0.02395		7.4e-06	1e-06		-8.31579	17.8305	34.4621	-25.3179	30.2756	80.9115	-16.8169	24.053	57.6868	-17.0021	A	G	4	167
Day avg. bout length	79		3R	3959897	tRNA:N5:84F	FBgn0051583	intergenic		-5358	0.02395		7.4e-06	1e-06		-8.31579	17.8305	34.4621	-25.3179	30.2756	80.9115	-16.8169	24.053	57.6868	-17.0021	A	G	4	167
Day avg. bout length	153		X	8669699	Lim1	FBgn0026411	intron	Lim1-in		0.05357		3.7e-06	1e-06		-5.10541	17.6472	27.858	-17.6334	29.4904	64.7573	-11.3694	23.5688	46.3077	-12.528	C	T	9	168
Day avg. bout length	94		X	9471409	CG32699	FBgn0052699	intron	CG32699-in		0.05469		5.4e-06		1e-06	-1.66244	18.2767	21.6016	-19.7006	29.5654	68.9665	-10.6815	23.921	45.2841	-18.0382	C	G	7	128
Day avg. bout length	94		X	9471409	CG42395	FBgn0259741	intergenic		1175	0.05469		5.4e-06		1e-06	-1.66244	18.2767	21.6016	-19.7006	29.5654	68.9665	-10.6815	23.921	45.2841	-18.0382	C	G	7	128
Day avg. bout length	94		X	9471409	Hex-A	FBgn0001186	intergenic		-8509	0.05469		5.4e-06		1e-06	-1.66244	18.2767	21.6016	-19.7006	29.5654	68.9665	-10.6815	23.921	45.2841	-18.0382	C	G	7	128
Day avg. bout length		N	X	17747599	CG32557	FBgn0052557	cds	CG32557-PA		0.02469		1e-06	3.3e-06	2.1e-06	-4.67035	18.0965	27.4372	-27.712	30.4662	85.8901	-16.1912	24.2813	56.6637	-23.0416	G	A	4	162
Day avg. bout length		N	2L	1343583	CG33922	FBgn0053922	cds	CG33922-PA		0.02759	1.1e-06		2.8e-06		-9.47622	17.5341	36.4865	-23.8452	30.3943	78.0847	-16.6607	23.9642	57.2856	-14.369	C	A	4	145
Day avg. bout length	19		2L	4635687	BG642163	FBgn0083938	intergenic		-5609	0.03636		3.5e-06	1.1e-06		-6.0478	17.8127	29.9083	-21.6473	29.8402	73.1347	-13.8475	23.8264	51.5215	-15.5995	C	T	6	165
Day avg. bout length	19		2L	4635687	HP6	FBgn0031613	intergenic		57486	0.03636		3.5e-06	1.1e-06		-6.0478	17.8127	29.9083	-21.6473	29.8402	73.1347	-13.8475	23.8264	51.5215	-15.5995	C	T	6	165
Day avg. bout length		N	2L	11578785	CR42743	FBgn0261707	intergenic		44238	0.02976	1.1e-06				-8.25242	17.703	34.2079	-15.7763	30.4407	61.9933	-12.0144	24.0718	48.1006	-7.52389	G	A	5	168
Day avg. bout length		N	2L	11578785	Mst33A	FBgn0028412	intergenic		-6648	0.02976	1.1e-06				-8.25242	17.703	34.2079	-15.7763	30.4407	61.9933	-12.0144	24.0718	48.1006	-7.52389	G	A	5	168
Day avg. bout length		N	2L	13842655	cenG1A	FBgn0028509	intron	cenG1A-in		0.07595		1.1e-06	1.8e-06	5.3e-06	-3.19456	17.4486	23.8377	-16.0033	28.6729	60.6795	-9.59893	23.0608	42.2586	-12.8088	C	T	12	158
Day avg. bout length		N	2L	13842655	CG33306	FBgn0053306	intergenic		-233	0.07595		1.1e-06	1.8e-06	5.3e-06	-3.19456	17.4486	23.8377	-16.0033	28.6729	60.6795	-9.59893	23.0608	42.2586	-12.8088	C	T	12	158
Day avg. bout length		N	2L	13842655	CG33307	FBgn0053307	intergenic		1146	0.07595		1.1e-06	1.8e-06	5.3e-06	-3.19456	17.4486	23.8377	-16.0033	28.6729	60.6795	-9.59893	23.0608	42.2586	-12.8088	C	T	12	158
Day avg. bout length		N	2R	6565547	stan	FBgn0024836	intron	stan-in		0.0375		1.1e-06	5.4e-06	1.5e-06	-3.28584	17.7535	24.3252	-21.6404	28.8775	72.1583	-12.4631	23.3155	48.2417	-18.3545	A	T	6	160
Day avg. bout length	28	Y	2R	10097868	Sox15	FBgn0005613	intron	Sox15-in		0.02994		7.2e-06	1.1e-06		-7.04252	17.6665	31.7516	-21.9927	29.6015	73.5869	-14.5176	23.634	52.6693	-14.9502	T	C	5	167
Day avg. bout length		N	2R	10410571	CG30197	FBgn0050197	intergenic		8071	0.04242		1.1e-06	3.3e-06	2.7e-06	-3.4668	17.8774	24.811	-20.2948	29.3262	69.9159	-11.8808	23.6018	47.3634	-16.828	G	T	7	165
Day avg. bout length		N	2R	10410571	ttv	FBgn0020245	intergenic		-3505	0.04242		1.1e-06	3.3e-06	2.7e-06	-3.4668	17.8774	24.811	-20.2948	29.3262	69.9159	-11.8808	23.6018	47.3634	-16.828	G	T	7	165
Day avg. bout length		N	2R	10571519	CG12865	FBgn0033957	intergenic		-54705	0.02424		3.3e-06	1.1e-06		-7.02606	17.7153	31.7674	-25.4282	29.5714	80.4278	-16.2271	23.6433	56.0976	-18.4021	C	T	4	165
Day avg. bout length		N	2R	10571519	CG30480	FBgn0050480	intergenic		5881	0.02424		3.3e-06	1.1e-06		-7.02606	17.7153	31.7674	-25.4282	29.5714	80.4278	-16.2271	23.6433	56.0976	-18.4021	C	T	4	165
Day avg. bout length		N	2R	10571519	mspo	FBgn0020269	intron	mspo-in		0.02424		3.3e-06	1.1e-06		-7.02606	17.7153	31.7674	-25.4282	29.5714	80.4278	-16.2271	23.6433	56.0976	-18.4021	C	T	4	165
Day avg. bout length		N	2R	10571531	CG12865	FBgn0033957	intergenic		-54693	0.02424		3.3e-06	1.1e-06		-7.02606	17.7153	31.7674	-25.4282	29.5714	80.4278	-16.2271	23.6433	56.0976	-18.4021	G	A	4	165
Day avg. bout length		N	2R	10571531	CG30480	FBgn0050480	intergenic		5893	0.02424		3.3e-06	1.1e-06		-7.02606	17.7153	31.7674	-25.4282	29.5714	80.4278	-16.2271	23.6433	56.0976	-18.4021	G	A	4	165
Day avg. bout length		N	2R	10571531	mspo	FBgn0020269	intron	mspo-in		0.02424		3.3e-06	1.1e-06		-7.02606	17.7153	31.7674	-25.4282	29.5714	80.4278	-16.2271	23.6433	56.0976	-18.4021	G	A	4	165
Day avg. bout length	ln_2R_NS		2R	15159472	CG7229	FBgn0034423	intergenic		9728	0.20253		1.3e-06	1.1e-06		-2.47308	17.2207	22.1668	-10.5766	26.9556	48.1089	-6.52486	22.0881	35.1379	-8.10356	A	G	32	158
Day avg. bout length	ln_2R_NS		2R	15159472	rib	FBgn0003254	intergenic		-3759	0.20253		1.3e-06	1.1e-06		-2.47308	17.2207	22.1668	-10.5766	26.9556	48.1089	-6.52486	22.0881	35.1379	-8.10356	A	G	32	158
Day avg. bout length		N	3L	1927638	CG5687	FBgn0035293	intergenic		-5993	0.02976		1.1e-06	1.7e-06	6e-06	-5.02499	17.8951	27.9451	-24.5514	29.9183	79.0211	-14.7882	23.9067	53.4831	-19.5264	C	G	5	168
Day avg. bout length		N	3L	1927638	Dbx	FBgn0250756	intron	Dbx-in		0.02976		1.1e-06	1.7e-06	6e-06	-5.02499	17.8951	27.9451	-24.5514	29.9183	79.0211	-14.7882	23.9067	53.4831	-19.5264	C	G	5	168
Day avg. bout length		N	3L	1927638	tRNA:CR32312	FBgn0052312	intergenic		1926	0.02976		1.1e-06	1.7e-06	6e-06	-5.02499	17.8951	27.9451	-24.5514	29.9183	79.0211	-14.7882	23.9067	53.4831	-19.5264	C	G	5	168
Day avg. bout length		N	3L	5794518	S6k	FBgn0015806	intron	S6k-in		0.04192				1.1e-06	0.398692	18.2202	17.4228	-17.4468	29.9608	64.8544	-8.52406	24.0905	41.1386	-17.8455	C	T	7	167
Day avg. bout length	158	Y	3L	6763589	CG32392	FBgn0052392	intergenic		7243	0.04545		4.3e-06	1.1e-06		-6.27373	17.5257	30.0732	-18.7774	29.1711	66.7259	-12.5256	23.3484	48.3996	-12.5037	A	G	6	132
Day avg. bout length	158	Y	3L	6763589	vvl	FBgn0086680	intergenic		-19663	0.04545		4.3e-06	1.1e-06		-6.27373	17.5257	30.0732	-18.7774	29.1711	66.7259	-12.5256	23.3484	48.3996	-12.5037	A	G	6	132
Day avg. bout length		N	3L	11393917	CG11726	FBgn0036156	intergenic		5144	0.07317	1.1e-06				-6.18712	17.1388	29.513	-13.3728	29.6157	56.3612	-9.77995	23.3773	42.9371	-7.18564	T	A	9	123
Day avg. bout length		N	3L	11393917	CG7560	FBgn0036157	intergenic		-24333	0.07317	1.1e-06				-6.18712	17.1388	29.513	-13.3728	29.6157	56.3612	-9.77995	23.3773	42.9371	-7.18564	T	A	9	123
Day avg. bout length	59		3L	16430107	CG33158	FBgn0053158	intron	CG33158-in		0.07229		1.1e-06	2.2e-06	4e-06	-3.13105	17.7276	23.9897	-16.2768	29.1709	61.7245	-9.70393	23.4492	42.8571	-13.1458	T	A	12	166
Day avg. bout length	59		3L	16430107	dsx-c73A	FBgn0052159	intron	dsx-c73A-in		0.07229		1.1e-06	2.2e-06	4e-06	-3.13105	17.7276	23.9897	-16.2768	29.1709	61.7245	-9.70393	23.4492	42.8571	-13.1458	T	A	12	166
Day avg. bout length		N	3L	16433056	CG33158	FBgn0053158	intron	CG33158-in		0.05422		3.4e-06	1.1e-06		-4.93039	17.7192	27.58	-17.7934	29.5552	65.1419	-11.3619	23.6372	46.361	-12.863	A	G	9	166
Day avg. bout length		N	3L	16433056	dsx-c73A	FBgn0052159	intron	dsx-c73A-in		0.05422		3.4e-06	1.1e-06		-4.93039	17.7192	27.58	-17.7934	29.5552	65.1419	-11.3619	23.6372	46.361	-12.863	A	G	9	166
Day avg. bout length	59		3L	21490170	Hr78	FBgn0015239	intron	Hr78-in		0.11392		6.3e-06		1.1e-06	-1.0308	17.8663	19.9279	-12.7854	28.6442	54.2149	-6.90807	23.2552	37.0714	-11.7546	T	C	18	158
Day avg. bout length	59		3L	22856769	CG13239	FBgn0037197	intergenic		2179	0.03659		1.1e-06	1.2e-06	9.6e-06	-4.95914	17.9202	27.8385	-22.6612	29.8967	75.219	-13.8101	23.9085	51.5288	-17.702	C	A	6	164
Day avg. bout length	59		3L	22856769	CG33169	FBgn0053169	intergenic		-195	0.03659		1.1e-06	1.2e-06	9.6e-06	-4.95914	17.9202	27.8385	-22.6612	29.8967	75.219	-13.8101	23.9085	51.5288	-17.702	C	A	6	164
Day avg. bout length	85		3R	7679685	CG6959	FBgn0037956	intron	CG6959-in		0.02469		3.4e-06	1.1e-06		-7.506	17.8166	32.8286	-26.5038	30.3309	83.3384	-17.0049	24.0738	58.0835	-18.9978	G	A	4	162
Day avg. bout length	89		3R	9101440	CG8449	FBgn0038129	intergenic		3692	0.34375	1.1e-06				-3.07227	16.2357	22.3802	-4.50062	27.8832	36.8845	-3.78644	22.0595	29.6324	-1.42836	C	T	55	160
Day avg. bout length	89		3R	9101440	CG8630	FBgn0038130	intergenic		-4005	0.34375	1.1e-06				-3.07227	16.2357	22.3802	-4.50062	27.8832	36.8845	-3.78644	22.0595	29.6324	-1.42836	C	T	55	160
Day avg. bout length		N	X	1929952	Actn	FBgn0000667	intron	Actn-in		0.10119		1.1e-06	2.1e-06	4.6e-06	-2.69086	17.6496	23.0314	-13.8158	28.5837	56.2153	-8.25335	23.1167	39.6233	-11.125	G	A	17	168
Day avg. bout length		N	X	12739777	CG3775	FBgn0030425	intergenic		41512	0.05488				1.1e-06	-0.459832	18.2009	19.1206	-16.3463	29.9745	62.6671	-8.40306	24.0877	40.8938	-15.8864	T	G	9	164
Day avg. bout length		N	X	12739777	CG4661	FBgn0030429	intergenic		-9944	0.05488				1.1e-06	-0.459832	18.2009	19.1206	-16.3463	29.9745	62.6671	-8.40306	24.0877	40.8938	-15.8864	T	G	9	164
Day avg. bout length		N	X	12739777	Pde9	FBgn0259171	intron	Pde9-in		0.05488				1.1e-06	-0.459832	18.2009	19.1206	-16.3463	29.9745	62.6671	-8.40306	24.0877	40.8938	-15.8864	T	G	9	164
Day avg. bout length		N	X	16037722	disco-r	FBgn0042650	intron	disco-r-in		0.02381		2.2e-06		1.1e-06	-3.30455	18.0369	24.646	-26.5983	30.1131	83.3096	-14.9514	24.075	53.9778	-23.2937	C	T	4	168
Day avg. bout length	104	Y	X	17631394	CG42684	FBgn0261570	intron	CG42684-in		0.02381		4.5e-06	1.1e-06		-7.58651	17.833	33.006	-25.852	30.1487	81.8527	-16.7193	23.9908	57.4293	-18.2655	G	T	4	168
Day avg. bout length	106	Y	X	17667240	unc-4	FBgn0024184	intron	unc-4-in		0.05298		2.7e-06	1.1e-06		-5.2116	17.7583	28.1815	-19.5656	29.3886	68.5198	-12.3886	23.5735	48.3506	-14.354	A	G	8	151
Day avg. bout length		N	X	17761277	mnb	FBgn0259168	intron	mnb-in		0.03049		1.1e-06	1.1e-06		-5.60488	17.8667	29.0764	-24.8248	29.8194	79.4691	-15.2149	23.8431	54.2728	-19.2199	A	T	5	164
Day avg. bout length		N	X	21979285	Cda4	FBgn0052499	intergenic		-6181	0.04605		3.2e-06	1.1e-06		-5.72457	17.8076	29.2567	-20.3824	29.5286	70.2935	-13.0535	23.6681	49.7751	-14.6579	G	A	7	152
Day avg. bout length		N	X	21979285	CG17601	FBgn0031197	intergenic		29393	0.04605		3.2e-06	1.1e-06		-5.72457	17.8076	29.2567	-20.3824	29.5286	70.2935	-13.0535	23.6681	49.7751	-14.6579	G	A	7	152
Day avg. bout length	18		2L	2679114	CG31690	FBgn0051690	intron	CG31690-in		0.02548				1.2e-06	1.75299	17.7573	14.2513	-19.355	29.9061	68.616	-8.80099	23.8317	41.4337	-21.108	G	A	4	157
Day avg. bout length	23		2L	4141323	CG2955	FBgn0031585	intergenic		-7956	0.0828	1.2e-06				-4.89944	16.8628	26.6616	-2.04522	30.5285	34.6189	-3.47233	23.6956	30.6403	2.85422	G	A	13	157
Day avg. bout length	23		2L	4141323	Sr-CI	FBgn0014033	intergenic		17321	0.0828	1.2e-06				-4.89944	16.8628	26.6616	-2.04522	30.5285	34.6189	-3.47233	23.6956	30.6403	2.85422	G	A	13	157
Day avg. bout length		N	2L	6536376	eya	FBgn0000320	intron	eya-in		0.07229				1.2e-06	-0.937956	18.1055	19.9814	-14.7468	29.2083	58.7019	-7.84239	23.6569	39.3417	-13.8089	A	T	12	166
Day avg. bout length		N	2L	7169477	CG4495	FBgn0031893	intergenic		-12759	0.1761	1.2e-06				-3.77667	16.8291	24.3824	-7.01669	28.342	42.3754	-5.39668	22.5855	33.3789	-3.24002	G	C	28	159
Day avg. bout length		N	2L	7169477	Pvf3	FBgn0085407	intergenic		12776	0.1761	1.2e-06				-3.77667	16.8291	24.3824	-7.01669	28.342	42.3754	-5.39668	22.5855	33.3789	-3.24002	G	C	28	159
Day avg. bout length		N	2L	7504310	Rapgap1	FBgn0085403	intron	Rapgap1-in		0.04878				1.2e-06	-0.900298	18.1594	19.9599	-17.7	29.6938	65.0938	-9.30015	23.9266	42.5269	-16.7997	A	T	8	164
Day avg. bout length		N	2L	10591603	CG34161	FBgn0085190	intergenic		9941	0.02395		2.9e-06		1.2e-06	-3.10351	18.0525	24.2595	-26.397	30.0657	82.8597	-14.7503	24.0591	53.5596	-23.2935	A	G	4	167
Day avg. bout length		N	2L	10591603	CG7329	FBgn0032271	intergenic		-37749	0.02395		2.9e-06		1.2e-06	-3.10351	18.0525	24.2595	-26.397	30.0657	82.8597	-14.7503	24.0591	53.5596	-23.2935	A	G	4	167
Day avg. bout length		N	2L	10591603	Trim9	FBgn0051721	intron	Trim9-in		0.02395		2.9e-06		1.2e-06	-3.10351	18.0525	24.2595	-26.397	30.0657	82.8597	-14.7503	24.0591	53.5596	-23.2935	A	G	4	167
Day avg. bout length		N	2L	11577089	CR42743	FBgn0261707	intergenic		42542	0.02994	1.2e-06				-8.22917	17.7495	34.2079	-15.7331	30.527	61.9933	-11.9812	24.1382	48.1006	-7.50398	G	A	5	167
Day avg. bout length		N	2L	11577089	Mst33A	FBgn0028412	intergenic		-8344	0.02994	1.2e-06				-8.22917	17.7495	34.2079	-15.7331	30.527	61.9933	-11.9812	24.1382	48.1006	-7.50398	G	A	5	167
Day avg. bout length		N	2L	12490737	bun	FBgn0259176	intron	bun-in		0.17683		1.2e-06	1.8e-06	6.2e-06	-2.24901	17.491	21.989	-11.1226	27.631	49.8762	-6.68581	22.561	35.9326	-8.87361	G	C	29	164
Day avg. bout length		N	2L	12490737	mir-967	FBgn0262203	intergenic		30637	0.17683		1.2e-06	1.8e-06	6.2e-06	-2.24901	17.491	21.989	-11.1226	27.631	49.8762	-6.68581	22.561	35.9326	-8.87361	G	C	29	164
Day avg. bout length		N	2L	12490737	t-cup	FBgn0051858	intergenic		-5879	0.17683		1.2e-06	1.8e-06	6.2e-06	-2.24901	17.491	21.989	-11.1226	27.631	49.8762	-6.68581	22.561	35.9326	-8.87361	G	C	29	164
Day avg. bout length		N	2L	13752723	mir-968	FBgn0262332	intergenic		4884	0.02395		5e-06	1.2e-06		-7.64655	17.8519	33.145	-25.7935	30.1808	81.7679	-16.72	24.0163	57.4564	-18.147	G	A	4	167
Day avg. bout length		N	2L	13752723	TM9SF4	FBgn0028541	intergenic		-18364	0.02395		5e-06	1.2e-06		-7.64655	17.8519	33.145	-25.7935	30.1808	81.7679	-16.72	24.0163	57.4564	-18.147	G	A	4	167
Day avg. bout length	11	Y	2L	15554679	kek3	FBgn0028370	5'UTR	kek3-u5		0.0303		1.2e-06	1.8e-06	6.6e-06	-5.01731	17.9403	27.9749	-24.171	29.733	78.0751	-14.5942	23.8367	53.025	-19.1537	T	C	5	165
Day avg. bout length		N	2R	691315	CG12547	FBgn0250830	intergenic		15172	0.03448				1.2e-06	1.74881	18.0246	14.5269	-17.5014	29.8524	64.8552	-7.87628	23.9385	39.6911	-19.2502	A	T	5	145
Day avg. bout length		N	2R	691315	CG17528	FBgn0261387	intergenic		-13359	0.03448				1.2e-06	1.74881	18.0246	14.5269	-17.5014	29.8524	64.8552	-7.87628	23.9385	39.6911	-19.2502	A	T	5	145
Day avg. bout length		N	2R	6651391	CG33144	FBgn0053144	intron	CG33144-in		0.02395		1.2e-06	1.2e-06		-5.90953	17.8052	29.6242	-26.4023	29.6536	82.4581	-16.1559	23.7294	56.0412	-20.4927	G	A	4	167
Day avg. bout length		N	2R	6724857	CG7686	FBgn0027525	cds	CG7686-PA		0.02454		1.2e-06	1.3e-06		-5.86054	17.9456	29.6667	-26.4733	30.0297	82.9764	-16.1669	23.9877	56.3216	-20.6128	A	T	4	163
Day avg. bout length		N	2R	10571492	CG12865	FBgn0033957	intergenic		-54732	0.02439		3.5e-06	1.2e-06		-7.00606	17.7553	31.7674	-25.3785	29.6707	80.4278	-16.1923	23.713	56.0976	-18.3725	A	T	4	164
Day avg. bout length		N	2R	10571492	CG30480	FBgn0050480	intergenic		5854	0.02439		3.5e-06	1.2e-06		-7.00606	17.7553	31.7674	-25.3785	29.6707	80.4278	-16.1923	23.713	56.0976	-18.3725	A	T	4	164
Day avg. bout length		N	2R	10571492	mspo	FBgn0020269	intron	mspo-in		0.02439		3.5e-06	1.2e-06		-7.00606	17.7553	31.7674	-25.3785	29.6707	80.4278	-16.1923	23.713	56.0976	-18.3725	A	T	4	164
Day avg. bout length		N	2R	16730915	CG17999	FBgn0034552	intergenic		-4570	0.04819	1.8e-06		1.2e-06		-6.49571	17.529	30.5205	-17.1833	29.2581	63.6246	-11.8395	23.3936	47.0725	-10.6876	C	T	8	166
Day avg. bout length		N	2R	16730915	sktl	FBgn0016984	intergenic		10996	0.04819	1.8e-06		1.2e-06		-6.49571	17.529	30.5205	-17.1833	29.2581	63.6246	-11.8395	23.3936	47.0725	-10.6876	C	T	8	166
Day avg. bout length	155		3L	4943423	Con	FBgn0005775	intron	Con-in		0.03049				1.2e-06	0.177622	18.342	17.9867	-20.8221	30.4791	72.1232	-10.3222	24.4105	45.0549	-20.9997	G	A	5	164
Day avg. bout length	155		3L	4943627	Con	FBgn0005775	intron	Con-in		0.03049				1.2e-06	0.145632	18.278	17.9867	-20.9266	30.2699	72.1232	-10.3905	24.2739	45.0549	-21.0723	G	A	5	164
Day avg. bout length	160		3L	9171228	CG4484	FBgn0035968	intergenic		-24937	0.07317		1.2e-06	1.7e-06	7.9e-06	-3.4321	17.7608	24.625	-16.2207	29.2819	61.7233	-9.82641	23.5213	43.1742	-12.7886	C	G	12	164
Day avg. bout length	160		3L	9171228	Rdl	FBgn0004244	intergenic		524	0.07317		1.2e-06	1.7e-06	7.9e-06	-3.4321	17.7608	24.625	-16.2207	29.2819	61.7233	-9.82641	23.5213	43.1742	-12.7886	C	G	12	164
Day avg. bout length	60	Y	3L	14407074	bbg	FBgn0087007	intron	bbg-in		0.03593	1.2e-06		2.5e-06		-7.54695	17.627	32.7209	-18.7911	29.6898	67.272	-13.169	23.6584	49.9964	-11.2441	A	G	6	167
Day avg. bout length		N	3L	18260736	CG5103	FBgn0036784	intergenic		-24489	0.0241		5.4e-06	1.2e-06		-7.65253	17.9329	33.2379	-25.6849	30.3588	81.7286	-16.6687	24.1459	57.4832	-18.0323	A	G	4	166
Day avg. bout length		N	3L	18260736	CheA75a	FBgn0036783	intergenic		14790	0.0241		5.4e-06	1.2e-06		-7.65253	17.9329	33.2379	-25.6849	30.3588	81.7286	-16.6687	24.1459	57.4832	-18.0323	A	G	4	166
Day avg. bout length	79		3R	3968659	grn	FBgn0001138	intergenic		-4413	0.02424		8.3e-06	1.2e-06		-8.29765	17.8668	34.4621	-25.3265	30.2585	80.9115	-16.8121	24.0626	57.6868	-17.0288	A	T	4	165
Day avg. bout length	79		3R	3968659	tRNA:R2:84Fa	FBgn0011959	intergenic		1895	0.02424		8.3e-06	1.2e-06		-8.29765	17.8668	34.4621	-25.3265	30.2585	80.9115	-16.8121	24.0626	57.6868	-17.0288	A	T	4	165
Day avg. bout length		N	3R	12557980	Ubx	FBgn0003944	intron	Ubx-in		0.03731				1.2e-06	-0.325707	17.6729	18.3244	-21.848	29.5962	73.2922	-11.0869	23.6346	45.8083	-21.5223	T	A	5	134
Day avg. bout length		N	3R	14876975	cdi	FBgn0004876	intron	cdi-in		0.17692		6.1e-06		1.2e-06	-1.03129	18.2325	20.2951	-10.7431	26.6555	48.1416	-5.88718	22.444	34.2184	-9.71177	A	C	23	130
Day avg. bout length	ln_3R_Mo		3R	22574672	CG14247	FBgn0039454	intergenic		10357	0.06707		7.4e-06	1.2e-06		-5.01732	17.5533	27.5879	-15.7323	29.4519	60.9166	-10.3748	23.5026	44.2522	-10.715	G	A	11	164
Day avg. bout length	ln_3R_Mo		3R	22574672	CG42789	FBgn0261860	intergenic		-34659	0.06707		7.4e-06	1.2e-06		-5.01732	17.5533	27.5879	-15.7323	29.4519	60.9166	-10.3748	23.5026	44.2522	-10.715	G	A	11	164
Day avg. bout length	131		X	2187885	CG2865	FBgn0023526	intergenic		1106	0.02381		5.2e-06	1.2e-06		-7.72203	17.8265	33.2706	-25.6721	30.1572	81.5014	-16.6971	23.9919	57.386	-17.9501	C	T	4	168
Day avg. bout length	131		X	2187885	CG34052	FBgn0054052	intergenic		-28002	0.02381		5.2e-06	1.2e-06		-7.72203	17.8265	33.2706	-25.6721	30.1572	81.5014	-16.6971	23.9919	57.386	-17.9501	C	T	4	168
Day avg. bout length		N	X	2192330	CG2865	FBgn0023526	intergenic		5551	0.02381		5.2e-06	1.2e-06		-7.72203	17.8265	33.2706	-25.6721	30.1572	81.5014	-16.6971	23.9919	57.386	-17.9501	A	G	4	168
Day avg. bout length		N	X	2192330	CG34052	FBgn0054052	intergenic		-23557	0.02381		5.2e-06	1.2e-06		-7.72203	17.8265	33.2706	-25.6721	30.1572	81.5014	-16.6971	23.9919	57.386	-17.9501	A	G	4	168
Day avg. bout length		N	X	2192610	CG2865	FBgn0023526	intergenic		5831	0.02381		5.2e-06	1.2e-06		-7.72203	17.8265	33.2706	-25.6721	30.1572	81.5014	-16.6971	23.9919	57.386	-17.9501	G	A	4	168
Day avg. bout length		N	X	2192610	CG34052	FBgn0054052	intergenic		-23277	0.02381		5.2e-06	1.2e-06		-7.72203	17.8265	33.2706	-25.6721	30.1572	81.5014	-16.6971	23.9919	57.386	-17.9501	G	A	4	168
Day avg. bout length		N	X	2192616	CG2865	FBgn0023526	intergenic		5837	0.02381		5.2e-06	1.2e-06		-7.72203	17.8265	33.2706	-25.6721	30.1572	81.5014	-16.6971	23.9919	57.386	-17.9501	T	C	4	168
Day avg. bout length		N	X	2192616	CG34052	FBgn0054052	intergenic		-23271	0.02381		5.2e-06	1.2e-06		-7.72203	17.8265	33.2706	-25.6721	30.1572	81.5014	-16.6971	23.9919	57.386	-17.9501	T	C	4	168
Day avg. bout length		N	X	2193048	CG2865	FBgn0023526	intergenic		6269	0.02381		5.2e-06	1.2e-06		-7.72203	17.8265	33.2706	-25.6721	30.1572	81.5014	-16.6971	23.9919	57.386	-17.9501	G	A	4	168
Day avg. bout length		N	X	2193048	CG34052	FBgn0054052	intergenic		-22839	0.02381		5.2e-06	1.2e-06		-7.72203	17.8265	33.2706	-25.6721	30.1572	81.5014	-16.6971	23.9919	57.386	-17.9501	G	A	4	168
Day avg. bout length		N	X	4413151	bi	FBgn0000179	intergenic		34666	0.02439		1.2e-06	1.3e-06	9.3e-06	-6.04225	17.9002	29.9847	-27.4921	30.2978	85.2819	-16.7672	24.099	57.6333	-21.4498	C	G	4	164
Day avg. bout length		N	X	4413151	CG3556	FBgn0029708	intergenic		-11113	0.02439		1.2e-06	1.3e-06	9.3e-06	-6.04225	17.9002	29.9847	-27.4921	30.2978	85.2819	-16.7672	24.099	57.6333	-21.4498	C	G	4	164
Day avg. bout length		N	X	4640384	CG15472	FBgn0029724	intergenic		-22754	0.10811		1.2e-06	7.7e-06	3.9e-06	-2.12778	17.5134	21.769	-13.2103	27.1905	53.6111	-7.66905	22.352	37.6901	-11.0825	A	C	12	111
Day avg. bout length		N	X	4640384	Proc-R	FBgn0029723	intergenic		16857	0.10811		1.2e-06	7.7e-06	3.9e-06	-2.12778	17.5134	21.769	-13.2103	27.1905	53.6111	-7.66905	22.352	37.6901	-11.0825	A	C	12	111
Day avg. bout length		N	X	17626035	CG42684	FBgn0261570	intron	CG42684-in		0.02395		4.5e-06	1.2e-06		-7.59529	17.8154	33.006	-25.8969	30.059	81.8527	-16.7461	23.9372	57.4293	-18.3016	C	T	4	167
Day avg. bout length	18		2L	965057	CG4341	FBgn0028481	intergenic		6959	0.11976	1.3e-06				-4.31188	17.1924	25.8162	-8.18298	29.522	45.8879	-6.24743	23.3572	35.852	-3.8711	T	G	20	167
Day avg. bout length	18		2L	965057	ia2	FBgn0031294	intergenic		-46364	0.11976	1.3e-06				-4.31188	17.1924	25.8162	-8.18298	29.522	45.8879	-6.24743	23.3572	35.852	-3.8711	T	G	20	167
Day avg. bout length		N	2L	4686497	Bsg25A	FBgn0000227	intergenic		2038	0.14815		1.3e-06	4.5e-06	2.5e-06	-1.99978	17.7462	21.7458	-11.7706	27.776	51.3172	-6.88519	22.7611	36.5315	-9.77084	A	G	24	162
Day avg. bout length		N	2L	4686497	CG11929	FBgn0031620	cds	CG11929-cds		0.14815		1.3e-06	4.5e-06	2.5e-06	-1.99978	17.7462	21.7458	-11.7706	27.776	51.3172	-6.88519	22.7611	36.5315	-9.77084	A	G	24	162
Day avg. bout length		N	2L	4686497	CG15634	FBgn0031621	intergenic		-1016	0.14815		1.3e-06	4.5e-06	2.5e-06	-1.99978	17.7462	21.7458	-11.7706	27.776	51.3172	-6.88519	22.7611	36.5315	-9.77084	A	G	24	162
Day avg. bout length		N	2L	4686503	Bsg25A	FBgn0000227	intergenic		2044	0.14815		1.3e-06	4.5e-06	2.5e-06	-1.99978	17.7462	21.7458	-11.7706	27.776	51.3172	-6.88519	22.7611	36.5315	-9.77084	C	T	24	162
Day avg. bout length		N	2L	4686503	CG11929	FBgn0031620	cds	CG11929-cds		0.14815		1.3e-06	4.5e-06	2.5e-06	-1.99978	17.7462	21.7458	-11.7706	27.776	51.3172	-6.88519	22.7611	36.5315	-9.77084	C	T	24	162
Day avg. bout length		N	2L	4686503	CG15634	FBgn0031621	intergenic		-1010	0.14815		1.3e-06	4.5e-06	2.5e-06	-1.99978	17.7462	21.7458	-11.7706	27.776	51.3172	-6.88519	22.7611	36.5315	-9.77084	C	T	24	162
Day avg. bout length		N	2L	5816681	CG11034	FBgn0031741	intergenic		7823	0.0315				1.3e-06	-0.709599	17.6041	19.0233	-21.6728	29.9685	73.3141	-11.1912	23.7863	46.1687	-20.9632	T	A	4	127
Day avg. bout length		N	2L	5816681	CG31644	FBgn0051644	intergenic		-1211	0.0315				1.3e-06	-0.709599	17.6041	19.0233	-21.6728	29.9685	73.3141	-11.1912	23.7863	46.1687	-20.9632	T	A	4	127
Day avg. bout length		N	2L	6536862	eya	FBgn0000320	intron	eya-in		0.04848				1.3e-06	-0.67967	18.0362	19.3956	-17.3323	29.6101	64.2747	-9.006	23.8231	41.8351	-16.6526	G	A	8	165
Day avg. bout length		N	2L	11577766	CR42743	FBgn0261707	intergenic		43219	0.03012	1.3e-06				-8.20987	17.7881	34.2079	-15.7015	30.5902	61.9933	-11.9557	24.1892	48.1006	-7.49166	C	A	5	166
Day avg. bout length		N	2L	11577766	Mst33A	FBgn0028412	intergenic		-7667	0.03012	1.3e-06				-8.20987	17.7881	34.2079	-15.7015	30.5902	61.9933	-11.9557	24.1892	48.1006	-7.49166	C	A	5	166
Day avg. bout length	53		2R	7569634	Buffy	FBgn0040491	intron	Buffy-in		0.06098		3.6e-06		1.3e-06	-1.71672	17.847	21.2804	-16.352	28.7127	61.4168	-9.03436	23.2799	41.3486	-14.6353	T	C	10	164
Day avg. bout length		N	2R	10423252	ttv	FBgn0020245	intron	ttv-in		0.03086		7.8e-06	1.3e-06		-6.97872	17.6326	31.59	-22.1717	29.7512	74.0947	-14.5752	23.6919	52.8423	-15.193	A	G	5	162
Day avg. bout length	ln_2R_NS		2R	12184134	Atg9	FBgn0034110	cds	Atg9-PA		0.08125		1.3e-06	2.6e-06	5.8e-06	-2.8342	17.711	23.3794	-15.1326	28.488	58.7531	-8.98338	23.0995	41.0663	-12.2984	T	C	13	160
Day avg. bout length	ln_2R_NS		2R	13888393	dpr13	FBgn0034286	intron	dpr13-in		0.03279	1.3e-06				-8.77525	17.1412	34.6917	-15.2133	30.8686	61.2952	-11.9943	24.0049	47.9934	-6.43805			4	122
Day avg. bout length		N	2R	16162908	CG11788	FBgn0034495	cds	CG11788:2		0.02994				1.3e-06	-1.15288	18.0192	20.325	-21.4064	29.6366	72.4493	-11.2796	23.8279	46.3871	-20.2535	A	G	5	167
Day avg. bout length		N	2R	16163349	CG11788	FBgn0034495	cds	CG11788:2		0.02994				1.3e-06	-1.15288	18.0192	20.325	-21.4064	29.6366	72.4493	-11.2796	23.8279	46.3871	-20.2535	G	A	5	167
Day avg. bout length	34	Y	2R	16163738	CG9143	FBgn0034496	cds	CG9143-PA		0.02994				1.3e-06	-1.15288	18.0192	20.325	-21.4064	29.6366	72.4493	-11.2796	23.8279	46.3871	-20.2535	A	C	5	167
Day avg. bout length	34		2R	16164168	CG9143	FBgn0034496	intron	CG9143-in		0.02994				1.3e-06	-1.15288	18.0192	20.325	-21.4064	29.6366	72.4493	-11.2796	23.8279	46.3871	-20.2535	C	T	5	167
Day avg. bout length		N	2R	16166154	CG9143	FBgn0034496	cds	CG9143-cds		0.02994				1.3e-06	-1.15288	18.0192	20.325	-21.4064	29.6366	72.4493	-11.2796	23.8279	46.3871	-20.2535	G	A	5	167
Day avg. bout length		N	2R	16166589	CG9090	FBgn0034497	3'UTR	CG9090-u3		0.02994				1.3e-06	-1.15288	18.0192	20.325	-21.4064	29.6366	72.4493	-11.2796	23.8279	46.3871	-20.2535	G	T	5	167
Day avg. bout length		N	2R	16172408	CG16868	FBgn0034498	intron	CG16868-in		0.02994				1.3e-06	-1.15288	18.0192	20.325	-21.4064	29.6366	72.4493	-11.2796	23.8279	46.3871	-20.2535	T	C	5	167
Day avg. bout length		N	2R	16172533	CG16868	FBgn0034498	cds	CG16868:4		0.02994				1.3e-06	-1.15288	18.0192	20.325	-21.4064	29.6366	72.4493	-11.2796	23.8279	46.3871	-20.2535	C	G	5	167
Day avg. bout length		N	3L	347081	mth	FBgn0023000	intron	mth-in		0.0241		5.3e-06		1.3e-06	-2.05362	17.915	22.0223	-24.6641	29.7126	79.0409	-13.3589	23.8138	50.5316	-22.6105	T	C	4	166
Day avg. bout length		N	3L	347081	Ptpmeg	FBgn0035133	intron	Ptpmeg-in		0.0241		5.3e-06		1.3e-06	-2.05362	17.915	22.0223	-24.6641	29.7126	79.0409	-13.3589	23.8138	50.5316	-22.6105	T	C	4	166
Day avg. bout length		N	3L	4287003	CG1316	FBgn0035526	intergenic		138	0.06452				1.3e-06	0.808102	17.8135	16.1973	-12.8538	29.3449	55.0525	-6.02286	23.5792	35.6249	-13.6619	G	T	10	155
Day avg. bout length		N	3L	4287003	TfIIEbeta	FBgn0015829	intergenic		-35	0.06452				1.3e-06	0.808102	17.8135	16.1973	-12.8538	29.3449	55.0525	-6.02286	23.5792	35.6249	-13.6619	G	T	10	155
Day avg. bout length	59		3L	14144101	D	FBgn0000411	intergenic		-24600	0.05426	1.3e-06		4e-06		-7.28828	17.4977	32.0742	-17.9044	28.8412	64.65	-12.5963	23.1694	48.3621	-10.6161	T	A	7	129
Day avg. bout length	59		3L	14144101	Sox21b	FBgn0042630	intergenic		19677	0.05426	1.3e-06		4e-06		-7.28828	17.4977	32.0742	-17.9044	28.8412	64.65	-12.5963	23.1694	48.3621	-10.6161	T	A	7	129
Day avg. bout length		N	3R	15735149	RhoGAP92B	FBgn0038747	intron	RhoGAP92B-in		0.04651		1.3e-06	4.7e-06	3e-06	-3.23222	16.8444	23.3088	-25.7031	29.2419	80.6481	-14.4677	23.0431	51.9785	-22.4709	C	A	4	86
Day avg. bout length		N	3R	16421388	bon	FBgn0023097	intron	bon-in		0.07018				1.3e-06	-1.51215	17.9464	20.9707	-17.724	28.3235	63.7715	-9.61806	23.1349	42.3711	-16.2118	C	A	8	114
Day avg. bout length	ln_3R_Mo		3R	23099896	CG5934	FBgn0039505	cds	CG5934-cds		0.03593		1.3e-06	1.8e-06	7.9e-06	-4.6974	17.8503	27.2451	-22.3701	29.8722	74.6123	-13.5337	23.8612	50.9287	-17.6727	G	T	6	167
Day avg. bout length	ln_3R_Mo		3R	23861521	CG34362	FBgn0085391	intron	CG34362-in		0.03012		4.6e-06	1.3e-06		-7.00526	17.8683	31.8789	-22.33	29.6489	74.3088	-14.6676	23.7586	53.0939	-15.3247	T	A	5	166
Day avg. bout length	ln_3R_Mo		3R	24306892	beat-VI	FBgn0039584	intergenic		7961	0.39735		1.3e-06	2e-06		-1.75061	16.8411	20.3423	-7.66376	24.8863	40.2138	-4.70718	20.8637	30.2781	-5.91316	A	C	60	151
Day avg. bout length	ln_3R_Mo		3R	24306892	CG1894	FBgn0039585	intergenic		-3387	0.39735		1.3e-06	2e-06		-1.75061	16.8411	20.3423	-7.66376	24.8863	40.2138	-4.70718	20.8637	30.2781	-5.91316	A	C	60	151
Day avg. bout length		N	3R	25515679	dmrt99B	FBgn0039683	intergenic		-2634	0.05556		2.2e-06	1.3e-06		-4.52026	17.8776	26.9182	-18.2139	29.8224	66.2501	-11.3671	23.85	46.5841	-13.6936	T	A	9	162
Day avg. bout length		N	3R	25515679	Obp99c	FBgn0039682	intergenic		3175	0.05556		2.2e-06	1.3e-06		-4.52026	17.8776	26.9182	-18.2139	29.8224	66.2501	-11.3671	23.85	46.5841	-13.6936	T	A	9	162
Day avg. bout length	143	Y	X	3486273	AlstR	FBgn0028961	intron	AlstR-in		0.0241		5.3e-06	1.3e-06		-7.67314	17.8157	33.162	-25.748	30.316	81.812	-16.7106	24.0659	57.487	-18.0748	T	G	4	166
Day avg. bout length	150	Y	X	6349511	CG33668	FBgn0053668	intergenic		36044	0.02484		2.3e-06	1.3e-06		-6.48325	17.7315	30.698	-26.7317	29.6207	83.0841	-16.6075	23.6761	56.8911	-20.2485	C	T	4	161
Day avg. bout length	150	Y	X	6349511	CG42340	FBgn0259242	intergenic		-9733	0.02484		2.3e-06	1.3e-06		-6.48325	17.7315	30.698	-26.7317	29.6207	83.0841	-16.6075	23.6761	56.8911	-20.2485	C	T	4	161
Day avg. bout length		N	X	18648418	CCKLR-17D3	FBgn0030954	intergenic		-10098	0.12745	1.3e-06				-5.38894	16.778	27.5559	-11.0924	28.6989	50.8836	-8.24066	22.7385	39.2198	-5.70343	C	T	13	102
Day avg. bout length		N	X	18648418	CG12609	FBgn0030952	intergenic		6079	0.12745	1.3e-06				-5.38894	16.778	27.5559	-11.0924	28.6989	50.8836	-8.24066	22.7385	39.2198	-5.70343	C	T	13	102
Day avg. bout length		N	X	19300276	kek5	FBgn0031016	intron	kek5-in		0.07784	2.1e-06		1.3e-06		-5.13866	17.4118	27.6891	-13.9222	29.2636	57.1079	-9.53041	23.3377	42.3985	-8.78351	A	T	13	167
Day avg. bout length		N	X	19593013	Cdc42	FBgn0010341	3'UTR	Cdc42-u3		0.02424		4.6e-06	1.3e-06		-7.44506	17.911	32.8011	-25.9449	30.2916	82.1815	-16.695	24.1013	57.4913	-18.4999	C	T	4	165
Day avg. bout length		N	X	20764737	CG11227	FBgn0031139	intergenic		-37124	0.05952		6e-06	1.3e-06		-5.01535	17.5972	27.6279	-16.4428	29.4222	62.3078	-10.7291	23.5097	44.9678	-11.4274	G	A	10	168
Day avg. bout length		N	X	20764737	CG42707	FBgn0261624	intergenic		11084	0.05952		6e-06	1.3e-06		-5.01535	17.5972	27.6279	-16.4428	29.4222	62.3078	-10.7291	23.5097	44.9678	-11.4274	G	A	10	168
Day avg. bout length	130		X	21306932	CG10918	FBgn0031178	intergenic		6649	0.05952	4.5e-06		1.3e-06		-5.60824	17.5266	28.7431	-15.8364	29.4944	61.1673	-10.7223	23.5105	44.9552	-10.2282	A	T	10	168
Day avg. bout length	130		X	21306932	CG42343	FBgn0259245	intron	CG42343-in		0.05952	4.5e-06		1.3e-06		-5.60824	17.5266	28.7431	-15.8364	29.4944	61.1673	-10.7223	23.5105	44.9552	-10.2282	A	T	10	168
Day avg. bout length	130		X	21306932	Ir20a	FBgn0031181	intergenic		-41349	0.05952	4.5e-06		1.3e-06		-5.60824	17.5266	28.7431	-15.8364	29.4944	61.1673	-10.7223	23.5105	44.9552	-10.2282	A	T	10	168
Day avg. bout length		N	2L	5516749	CG14020	FBgn0031707	intergenic		-1074	0.10897		2.2e-06	1.4e-06		-2.78926	17.2767	22.8553	-11.5882	28.0289	51.2053	-7.18873	22.6528	37.0303	-8.79894	A	G	17	156
Day avg. bout length		N	2L	5516749	mid	FBgn0261963	intergenic		49140	0.10897		2.2e-06	1.4e-06		-2.78926	17.2767	22.8553	-11.5882	28.0289	51.2053	-7.18873	22.6528	37.0303	-8.79894	A	G	17	156
Day avg. bout length	24		2L	9439061	numb	FBgn0002973	intron	numb-in		0.0241				1.4e-06	-0.107409	18.2529	18.4677	-23.3744	30.3415	77.0904	-11.7409	24.2972	47.779	-23.267	T	A	4	166
Day avg. bout length	1		2L	10588817	CG34161	FBgn0085190	intergenic		7155	0.02395		5.1e-06		1.4e-06	-2.6399	18.0747	23.3545	-25.7664	30.0959	81.6287	-14.2031	24.0853	52.4916	-23.1265	C	T	4	167
Day avg. bout length	1		2L	10588817	CG7329	FBgn0032271	intergenic		-40535	0.02395		5.1e-06		1.4e-06	-2.6399	18.0747	23.3545	-25.7664	30.0959	81.6287	-14.2031	24.0853	52.4916	-23.1265	C	T	4	167
Day avg. bout length	1		2L	10588817	Trim9	FBgn0051721	intron	Trim9-in		0.02395		5.1e-06		1.4e-06	-2.6399	18.0747	23.3545	-25.7664	30.0959	81.6287	-14.2031	24.0853	52.4916	-23.1265	C	T	4	167
Day avg. bout length	1		2L	10591514	CG34161	FBgn0085190	intergenic		9852	0.02484		3.7e-06		1.4e-06	-3.05009	18.1594	24.2595	-26.4541	29.9515	82.8597	-14.7521	24.0554	53.5596	-23.404	G	A	4	161
Day avg. bout length	1		2L	10591514	CG7329	FBgn0032271	intergenic		-37838	0.02484		3.7e-06		1.4e-06	-3.05009	18.1594	24.2595	-26.4541	29.9515	82.8597	-14.7521	24.0554	53.5596	-23.404	G	A	4	161
Day avg. bout length	1		2L	10591514	Trim9	FBgn0051721	intron	Trim9-in		0.02484		3.7e-06		1.4e-06	-3.05009	18.1594	24.2595	-26.4541	29.9515	82.8597	-14.7521	24.0554	53.5596	-23.404	G	A	4	161
Day avg. bout length	7	Y	2L	14038502	CG18095	FBgn0028872	intergenic		6963	0.04294		3.3e-06		1.4e-06	-2.38462	18.115	22.8842	-20.155	30.0238	70.3339	-11.2698	24.0694	46.609	-17.7704	C	G	7	163
Day avg. bout length	7	Y	2L	14038502	nAcRalpha-34E	FBgn0028875	intergenic		-1669	0.04294		3.3e-06		1.4e-06	-2.38462	18.115	22.8842	-20.155	30.0238	70.3339	-11.2698	24.0694	46.609	-17.7704	C	G	7	163
Day avg. bout length		N	2L	15404314	CG15258	FBgn0032563	intergenic		42687	0.03636		2.4e-06		1.4e-06	-2.82973	18.0461	23.7055	-21.886	29.7431	73.5151	-12.3579	23.8946	48.6103	-19.0563	T	C	6	165
Day avg. bout length		N	2L	15404314	wor	FBgn0001983	intergenic		-18979	0.03636		2.4e-06		1.4e-06	-2.82973	18.0461	23.7055	-21.886	29.7431	73.5151	-12.3579	23.8946	48.6103	-19.0563	T	C	6	165
Day avg. bout length		N	2L	16877649	CG31781	FBgn0051781	5'UTR	CG31781-u5		0.03086		1.4e-06	1.5e-06		-5.0783	17.7596	27.9161	-23.945	29.6526	77.5425	-14.5116	23.7061	52.7293	-18.8667	A	C	5	162
Day avg. bout length		N	2L	16877920	CG31781	FBgn0051781	cds	CG31781-PC		0.02484		4.2e-06	1.4e-06		-6.87385	17.8	31.5478	-25.446	29.9638	80.8558	-16.1599	23.8819	56.2018	-18.5721	C	T	4	161
Day avg. bout length		N	2R	6565499	stan	FBgn0024836	intron	stan-in		0.0375		1.4e-06	7.2e-06	1.7e-06	-3.2009	17.9234	24.3252	-21.4038	29.3507	72.1583	-12.3023	23.6371	48.2417	-18.2029	G	A	6	160
Day avg. bout length		N	2R	9695740	stj	FBgn0261041	intron	stj-in		0.06098	1.4e-06		1.6e-06		-5.78592	17.2948	28.8666	-15.6524	29.3422	60.6469	-10.7191	23.3185	44.7568	-9.86643	C	T	10	164
Day avg. bout length	ln_2R_NS		2R	11880549	ATPCL	FBgn0020236	3'UTR	ATPCL-u3		0.02395		3.2e-06	1.4e-06		-6.73596	17.7656	31.2375	-25.3652	29.7033	80.4337	-16.0506	23.7344	55.8356	-18.6292	G	A	4	167
Day avg. bout length	ln_2R_NS		2R	11880549	CG8320	FBgn0034059	cds	CG8320:4		0.02395		3.2e-06	1.4e-06		-6.73596	17.7656	31.2375	-25.3652	29.7033	80.4337	-16.0506	23.7344	55.8356	-18.6292	G	A	4	167
Day avg. bout length	ln_2R_NS		2R	15157283	CG7229	FBgn0034423	intergenic		7539	0.09091		1.5e-06	1.4e-06		-3.18271	17.495	23.8605	-14.046	28.3543	56.4462	-8.61433	22.9247	40.1533	-10.8632	A	G	15	165
Day avg. bout length	ln_2R_NS		2R	15157283	rib	FBgn0003254	intergenic		-5948	0.09091		1.5e-06	1.4e-06		-3.18271	17.495	23.8605	-14.046	28.3543	56.4462	-8.61433	22.9247	40.1533	-10.8632	A	G	15	165
Day avg. bout length		N	2R	16162758	CG11788	FBgn0034495	cds	CG11788:2		0.03012				1.4e-06	-1.13568	18.0536	20.325	-21.3493	29.7507	72.4493	-11.2425	23.9021	46.3871	-20.2136	A	C	5	166
Day avg. bout length		N	2R	17454941	CG10440	FBgn0034636	intron	CG10440-in		0.0596		3e-06	1.4e-06		-4.65688	17.8063	27.1201	-17.3739	28.6497	63.3975	-11.0154	23.228	45.2588	-12.717	A	G	9	151
Day avg. bout length		N	3L	2477025	CG33232	FBgn0035347	intron	CG33232-in		0.0303				1.4e-06	-0.469774	18.0726	19.0121	-20.9705	29.7098	71.6507	-10.7201	23.8912	45.3314	-20.5007	G	T	5	165
Day avg. bout length		N	3L	2477025	Cyp4d20	FBgn0035344	cds	Cyp4d20-PA		0.0303				1.4e-06	-0.469774	18.0726	19.0121	-20.9705	29.7098	71.6507	-10.7201	23.8912	45.3314	-20.5007	G	T	5	165
Day avg. bout length		N	3L	3471331	CG14971	FBgn0035449	5'UTR	CG14971-u5		0.02395		1.4e-06	3.1e-06	4.6e-06	-5.08699	17.9431	28.1171	-27.1455	30.123	84.4141	-16.1163	24.0331	56.2656	-22.0585	T	C	4	167
Day avg. bout length		N	3L	6782276	CG32392	FBgn0052392	intergenic		25930	0.0274		3e-06		1.4e-06	-3.43408	18.3191	25.1873	-27.7658	30.4827	86.0143	-15.6	24.4009	55.6008	-24.3318	A	T	4	146
Day avg. bout length		N	3L	6782276	vvl	FBgn0086680	intergenic		-976	0.0274		3e-06		1.4e-06	-3.43408	18.3191	25.1873	-27.7658	30.4827	86.0143	-15.6	24.4009	55.6008	-24.3318	A	T	4	146
Day avg. bout length		N	3L	9931569	CG34356	FBgn0085385	intergenic		-4678	0.05031		1.4e-06	2e-06		-3.62278	17.3957	24.6412	-17.1469	28.7872	63.0809	-10.3848	23.0914	43.8611	-13.5241	C	T	8	159
Day avg. bout length		N	3L	9931569	nudE	FBgn0036059	intergenic		35503	0.05031		1.4e-06	2e-06		-3.62278	17.3957	24.6412	-17.1469	28.7872	63.0809	-10.3848	23.0914	43.8611	-13.5241	C	T	8	159
Day avg. bout length	59		3L	21356008	CG32440	FBgn0052440	intergenic		1679	0.03472				1.4e-06	2.23504	17.8666	13.3966	-16.6684	29.6622	62.999	-7.21669	23.7644	38.1978	-18.9035	A	T	5	144
Day avg. bout length	59		3L	21356008	rgn	FBgn0261258	intergenic		-19616	0.03472				1.4e-06	2.23504	17.8666	13.3966	-16.6684	29.6622	62.999	-7.21669	23.7644	38.1978	-18.9035	A	T	5	144
Day avg. bout length		N	3L	22498886	CG12377	FBgn0263036	intergenic		553	0.03067		2.1e-06	1.4e-06		-5.90049	18.0062	29.8071	-24.1669	30.1994	78.5333	-15.0337	24.1028	54.1702	-18.2664	C	T	5	163
Day avg. bout length		N	3L	22498886	mir-957	FBgn0262182	intergenic		-12410	0.03067		2.1e-06	1.4e-06		-5.90049	18.0062	29.8071	-24.1669	30.1994	78.5333	-15.0337	24.1028	54.1702	-18.2664	C	T	5	163
Day avg. bout length		N	3R	864827	CG2022	FBgn0037292	intergenic		28074	0.02395		3.5e-06	1.4e-06		-7.01574	17.7725	31.804	-26.1189	29.9861	82.224	-16.5673	23.8793	57.014	-19.1032	A	T	4	167
Day avg. bout length		N	3R	864827	corto	FBgn0010313	intergenic		-44516	0.02395		3.5e-06	1.4e-06		-7.01574	17.7725	31.804	-26.1189	29.9861	82.224	-16.5673	23.8793	57.014	-19.1032	A	T	4	167
Day avg. bout length	79		3R	4868255	Nmdmc	FBgn0010222	3'UTR	Nmdmc-u3		0.05389		1.4e-06	6.1e-06	1.5e-06	-2.76568	17.9501	23.4815	-18.3939	29.4922	66.2801	-10.5798	23.7212	44.8808	-15.6283	A	G	9	167
Day avg. bout length		N	3R	7281041	CG17230	FBgn0046225	intron	CG17230-in		0.02381		1.8e-06	1.4e-06		-6.40104	17.8894	30.6915	-26.8127	30.1029	83.7284	-16.6069	23.9962	57.2099	-20.4117	G	T	4	168
Day avg. bout length		N	3R	7281041	PGRP-LB	FBgn0037906	intron	PGRP-LB-in		0.02381		1.8e-06	1.4e-06		-6.40104	17.8894	30.6915	-26.8127	30.1029	83.7284	-16.6069	23.9962	57.2099	-20.4117	G	T	4	168
Day avg. bout length	84	Y	3R	7480241	Elp1	FBgn0037926	cds	Elp1-cds		0.03636		1.4e-06	2.1e-06	8.2e-06	-4.60455	17.9531	27.1622	-22.3852	29.9061	74.6766	-13.4949	23.9296	50.9194	-17.7807	A	G	6	165
Day avg. bout length	ln_3R_Mo		3R	23318828	CG43139	FBgn0262613	intergenic		-8260	0.12739		3.6e-06	1.4e-06		-3.51753	17.5632	24.5983	-12.1399	28.2196	52.4994	-7.82871	22.8914	38.5488	-8.62237	C	A	20	157
Day avg. bout length	ln_3R_Mo		3R	23318828	Gr98a	FBgn0039520	intergenic		3138	0.12739		3.6e-06	1.4e-06		-3.51753	17.5632	24.5983	-12.1399	28.2196	52.4994	-7.82871	22.8914	38.5488	-8.62237	C	A	20	157
Day avg. bout length	ln_3R_Mo		3R	24088927	CG43125	FBgn0262588	cds	CG43125-PA		0.4557		1.4e-06	3.6e-06	3.8e-06	-1.64268	17.0347	20.3201	-8.32257	23.957	40.6021	-4.98262	20.4958	30.4611	-6.67989	G	T	72	158
Day avg. bout length	141		X	2991192	CG4116	FBgn0029649	intergenic		29597	0.04762		6.7e-06		1.4e-06	-1.63014	18.039	21.2992	-18.1869	29.6476	66.0215	-9.90853	23.8433	43.6604	-16.5568	C	A	8	168
Day avg. bout length	141		X	2991192	kirre	FBgn0028369	intron	kirre-in		0.04762		6.7e-06		1.4e-06	-1.63014	18.039	21.2992	-18.1869	29.6476	66.0215	-9.90853	23.8433	43.6604	-16.5568	C	A	8	168
Day avg. bout length	141		X	2991192	N	FBgn0004647	intergenic		-37713	0.04762		6.7e-06		1.4e-06	-1.63014	18.039	21.2992	-18.1869	29.6476	66.0215	-9.90853	23.8433	43.6604	-16.5568	C	A	8	168
Day avg. bout length		N	X	3198831	CG10793	FBgn0029656	intergenic		-9946	0.09639		3.1e-06		1.4e-06	-1.62809	17.974	21.2302	-13.6969	28.8988	56.2926	-7.6625	23.4364	38.7614	-12.0688	A	T	16	166
Day avg. bout length		N	X	3198831	dnc	FBgn0000479	intron	dnc-in		0.09639		3.1e-06		1.4e-06	-1.62809	17.974	21.2302	-13.6969	28.8988	56.2926	-7.6625	23.4364	38.7614	-12.0688	A	T	16	166
Day avg. bout length		N	X	3198831	Sgs4	FBgn0003374	intergenic		53758	0.09639		3.1e-06		1.4e-06	-1.62809	17.974	21.2302	-13.6969	28.8988	56.2926	-7.6625	23.4364	38.7614	-12.0688	A	T	16	166
Day avg. bout length	144		X	3964595	CG32790	FBgn0262973	intergenic		-7313	0.05357		8.4e-06	1.4e-06		-5.46315	17.6089	28.5352	-17.0243	29.5557	63.6042	-11.2437	23.5823	46.0697	-11.5611	T	C	9	168
Day avg. bout length	144		X	3964595	CG6414	FBgn0029690	intergenic		99214	0.05357		8.4e-06	1.4e-06		-5.46315	17.6089	28.5352	-17.0243	29.5557	63.6042	-11.2437	23.5823	46.0697	-11.5611	T	C	9	168
Day avg. bout length		N	X	4606528	Proc-R	FBgn0029723	intron	Proc-R-in		0.03704		5.4e-06	1.4e-06		-6.23543	17.8363	30.3072	-21.2688	29.7927	72.3303	-13.7521	23.8145	51.3188	-15.0334	T	C	6	162
Day avg. bout length		N	X	4753255	CG12681	FBgn0029730	intergenic		-16448	0.02395		1.4e-06	2.5e-06	6.4e-06	-5.3932	17.936	28.7223	-27.0726	30.214	84.3592	-16.2329	24.075	56.5408	-21.6794	C	G	4	167
Day avg. bout length		N	X	4753255	CG12682	FBgn0029729	intergenic		32389	0.02395		1.4e-06	2.5e-06	6.4e-06	-5.3932	17.936	28.7223	-27.0726	30.214	84.3592	-16.2329	24.075	56.5408	-21.6794	C	G	4	167
Day avg. bout length	150		X	6349227	CG33668	FBgn0053668	intergenic		35760	0.02439		2.3e-06	1.4e-06		-6.44995	17.7981	30.698	-26.563	29.958	83.0841	-16.5065	23.8781	56.8911	-20.1131	T	C	4	164
Day avg. bout length	150		X	6349227	CG42340	FBgn0259242	intergenic		-10017	0.02439		2.3e-06	1.4e-06		-6.44995	17.7981	30.698	-26.563	29.958	83.0841	-16.5065	23.8781	56.8911	-20.1131	T	C	4	164
Day avg. bout length		N	X	9857064	CG1791	FBgn0030163	intergenic		-422	0.02976		4.3e-06	1.4e-06		-6.54833	17.8044	30.9011	-23.2259	29.9972	76.449	-14.8871	23.9008	53.675	-16.6775	C	T	5	168
Day avg. bout length		N	X	9857064	snoRNA:Me28S-U1688	FBgn0086044	intergenic		33025	0.02976		4.3e-06	1.4e-06		-6.54833	17.8044	30.9011	-23.2259	29.9972	76.449	-14.8871	23.9008	53.675	-16.6775	C	T	5	168
Day avg. bout length	118		X	19081780	CG33253	FBgn0030992	intergenic		468	0.43902	1.4e-06				-2.85145	15.7216	21.4245	-4.84756	27.1872	36.8823	-3.84951	21.4544	29.1534	-1.99611	A	G	72	164
Day avg. bout length	118		X	19081780	Mec2	FBgn0030993	intergenic		-288	0.43902	1.4e-06				-2.85145	15.7216	21.4245	-4.84756	27.1872	36.8823	-3.84951	21.4544	29.1534	-1.99611	A	G	72	164
Day avg. bout length	118		X	19085124	CG14193	FBgn0030994	intergenic		62	0.03593		4.7e-06	1.4e-06		-6.00039	17.7051	29.7059	-21.1794	29.7023	72.0612	-13.5899	23.7037	50.8835	-15.179	T	A	6	167
Day avg. bout length	118		X	19085124	CG7914	FBgn0030995	intergenic		-1410	0.03593		4.7e-06	1.4e-06		-6.00039	17.7051	29.7059	-21.1794	29.7023	72.0612	-13.5899	23.7037	50.8835	-15.179	T	A	6	167
Day avg. bout length		N	X	20339318	CG1702	FBgn0031117	intron	CG1702-in		0.02976		4e-06		1.4e-06	-2.5722	18.0411	23.1855	-23.2896	29.9934	76.5727	-12.9309	24.0173	49.8791	-20.7174	C	T	5	168
Day avg. bout length	128		X	20885226	CG11666	FBgn0040648	intergenic		28950	0.02395		3.7e-06	1.4e-06		-6.9759	17.7506	31.7024	-25.9378	29.9211	81.7967	-16.4568	23.8358	56.7495	-18.9619	A	G	4	167
Day avg. bout length	128		X	20885226	r-cup	FBgn0031142	intergenic		-9191	0.02395		3.7e-06	1.4e-06		-6.9759	17.7506	31.7024	-25.9378	29.9211	81.7967	-16.4568	23.8358	56.7495	-18.9619	A	G	4	167
Day avg. bout length		N	X	21861226	CG14619	FBgn0031187	intron	CG14619-in		0.03478				1.4e-06	0.800476	17.8155	16.2145	-19.0017	28.7243	66.7277	-9.10062	23.2699	41.4711	-19.8022	G	C	4	115
Day avg. bout length		N	2L	4463835	CG15436	FBgn0031610	intron	CG15436-in		0.02994				1.5e-06	-1.13869	18.1548	20.4322	-21.8585	30.0897	73.8066	-11.4986	24.1222	47.1194	-20.7198	T	C	5	167
Day avg. bout length		N	2L	4673077	CG11929	FBgn0031620	intergenic		-9600	0.03268		6.6e-06		1.5e-06	-1.5015	17.3848	20.3878	-20.1808	29.2341	69.5957	-10.8412	23.3094	44.9917	-18.6793	A	G	5	153
Day avg. bout length		N	2L	4673077	CG3355	FBgn0031619	intergenic		20200	0.03268		6.6e-06		1.5e-06	-1.5015	17.3848	20.3878	-20.1808	29.2341	69.5957	-10.8412	23.3094	44.9917	-18.6793	A	G	5	153
Day avg. bout length		N	2L	11576224	CR42743	FBgn0261707	intergenic		41677	0.03049	1.5e-06				-8.19513	17.8176	34.2079	-15.8799	30.2335	61.9933	-12.0375	24.0255	48.1006	-7.68476	A	G	5	164
Day avg. bout length		N	2L	11576224	Mst33A	FBgn0028412	intergenic		-9209	0.03049	1.5e-06				-8.19513	17.8176	34.2079	-15.8799	30.2335	61.9933	-12.0375	24.0255	48.1006	-7.68476	A	G	5	164
Day avg. bout length	ln_2R_NS		2R	12144944	Cng	FBgn0261612	intron	Cng-in		0.02994		1.5e-06	4.3e-06	3.6e-06	-4.03167	17.8468	25.9102	-23.4894	29.5118	76.4907	-13.7605	23.6793	51.2004	-19.4578	G	A	5	167
Day avg. bout length	ln_2R_NS		2R	13040306	CG17290	FBgn0034201	intergenic		-1898	0.04636		3.3e-06	1.5e-06		-5.22152	17.6998	28.1429	-20.1328	29.1301	69.3957	-12.6772	23.415	48.7693	-14.9113	T	A	7	151
Day avg. bout length	ln_2R_NS		2R	13040306	snoRNA:U3:54Ab	FBgn0065047	intergenic		6975	0.04636		3.3e-06	1.5e-06		-5.22152	17.6998	28.1429	-20.1328	29.1301	69.3957	-12.6772	23.415	48.7693	-14.9113	T	A	7	151
Day avg. bout length	33	Y	2R	16162041	CG10444	FBgn0034494	intergenic		11	0.03012		8.4e-06		1.5e-06	-1.68141	17.9723	21.3352	-21.8451	29.4759	73.166	-11.7632	23.7241	47.2506	-20.1636	G	A	5	166
Day avg. bout length	33	Y	2R	16162041	CG11788	FBgn0034495	intergenic		-150	0.03012		8.4e-06		1.5e-06	-1.68141	17.9723	21.3352	-21.8451	29.4759	73.166	-11.7632	23.7241	47.2506	-20.1636	G	A	5	166
Day avg. bout length		N	2R	16162191	CG11788	FBgn0034495	5'UTR	CG11788-u5		0.03012		8.4e-06		1.5e-06	-1.68141	17.9723	21.3352	-21.8451	29.4759	73.166	-11.7632	23.7241	47.2506	-20.1636	C	A	5	166
Day avg. bout length	34		2R	16165580	CG9143	FBgn0034496	cds	CG9143-cds		0.0303				1.5e-06	-1.13108	18.0628	20.325	-21.3032	29.8429	72.4493	-11.2172	23.9528	46.3871	-20.1721	T	C	5	165
Day avg. bout length	37		2R	17802798	CG13488	FBgn0034670	intergenic		-36398	0.08861		6.7e-06		1.5e-06	-1.35121	18.0948	20.7973	-14.3539	28.7782	57.486	-7.85256	23.4365	39.1417	-13.0027	C	T	14	158
Day avg. bout length	37		2R	17802798	Fili	FBgn0085397	intron	Fili-in		0.08861		6.7e-06		1.5e-06	-1.35121	18.0948	20.7973	-14.3539	28.7782	57.486	-7.85256	23.4365	39.1417	-13.0027	C	T	14	158
Day avg. bout length	37		2R	17802798	PpN58A	FBgn0025573	intergenic		32760	0.08861		6.7e-06		1.5e-06	-1.35121	18.0948	20.7973	-14.3539	28.7782	57.486	-7.85256	23.4365	39.1417	-13.0027	C	T	14	158
Day avg. bout length	43	Y	2R	19949652	RpL39	FBgn0023170	intron	RpL39-in		0.04192		3.5e-06	1.5e-06		-5.13892	17.6574	27.9353	-19.2967	29.3007	67.8941	-12.2178	23.4791	47.9147	-14.1578	C	A	7	167
Day avg. bout length		N	3L	3292908	CG12009	FBgn0035430	intergenic		-1844	0.06548		1.5e-06	4.2e-06	3.6e-06	-2.92635	17.811	23.6637	-16.6346	29.2014	62.4706	-9.78047	23.5062	43.0671	-13.7082	A	C	11	168
Day avg. bout length		N	3L	3292908	CG12017	FBgn0035429	intergenic		2015	0.06548		1.5e-06	4.2e-06	3.6e-06	-2.92635	17.811	23.6637	-16.6346	29.2014	62.4706	-9.78047	23.5062	43.0671	-13.7082	A	C	11	168
Day avg. bout length		N	3L	3300181	CG14968	FBgn0035431	intron	CG14968-in		0.02381		4.1e-06	1.5e-06		-7.10154	17.8561	32.0591	-25.9552	30.1438	82.0542	-16.5284	23.9999	57.0566	-18.8537	A	G	4	168
Day avg. bout length	156		3L	5387617	CG34391	FBgn0085420	intergenic		-37115	0.02395		2e-06	1.5e-06		-6.34693	17.8854	30.5793	-26.765	30.202	83.732	-16.556	24.0437	57.1556	-20.418	T	C	4	167
Day avg. bout length	156		3L	5387617	Ir64a	FBgn0035604	intergenic		11696	0.02395		2e-06	1.5e-06		-6.34693	17.8854	30.5793	-26.765	30.202	83.732	-16.556	24.0437	57.1556	-20.418	T	C	4	167
Day avg. bout length		N	3L	11112952	fd68A	FBgn0036134	intron	fd68A-in		0.0365		1.9e-06	1.5e-06		-5.33891	17.3327	28.0105	-22.4846	29.9618	74.9311	-13.9118	23.6473	51.4708	-17.1457	G	A	5	137
Day avg. bout length	60		3L	14406987	bbg	FBgn0087007	intron	bbg-in		0.03659	1.5e-06		5.2e-06		-7.48682	17.7472	32.7209	-18.4301	30.4117	67.272	-12.9585	24.0795	49.9964	-10.9433	A	T	6	164
Day avg. bout length		N	3L	14553232	CG34039	FBgn0054039	intron	CG34039-in		0.0479		2.3e-06	1.5e-06		-4.6868	17.7691	27.1427	-19.0392	29.455	67.5335	-11.863	23.6121	47.3381	-14.3524	C	T	8	167
Day avg. bout length	62		3L	15790642	CG6244	FBgn0036531	intergenic		-10876	0.04217		5.9e-06		1.5e-06	-1.84674	17.9836	21.6771	-19.5233	29.6645	68.7111	-10.685	23.8241	45.1941	-17.6765	G	A	7	166
Day avg. bout length	62		3L	15790642	comm	FBgn0010105	intergenic		68988	0.04217		5.9e-06		1.5e-06	-1.84674	17.9836	21.6771	-19.5233	29.6645	68.7111	-10.685	23.8241	45.1941	-17.6765	G	A	7	166
Day avg. bout length		N	3L	21498360	CG33214	FBgn0053214	cds	CG33214:2		0.07362		1.5e-06	4.7e-06	2.6e-06	-2.90795	17.9804	23.7964	-15.5156	28.9532	59.9844	-9.2118	23.4668	41.8904	-12.6077	A	G	12	163
Day avg. bout length		N	3L	21498360	Est-Q	FBgn0037090	intergenic		1292	0.07362		1.5e-06	4.7e-06	2.6e-06	-2.90795	17.9804	23.7964	-15.5156	28.9532	59.9844	-9.2118	23.4668	41.8904	-12.6077	A	G	12	163
Day avg. bout length		N	3L	21498360	M6	FBgn0037092	intergenic		-2592	0.07362		1.5e-06	4.7e-06	2.6e-06	-2.90795	17.9804	23.7964	-15.5156	28.9532	59.9844	-9.2118	23.4668	41.8904	-12.6077	A	G	12	163
Day avg. bout length	66		3L	22489003	CG11425	FBgn0037167	intergenic		20111	0.05455		1.5e-06	2.3e-06	8.2e-06	-3.773	17.8727	25.4187	-18.4178	29.407	66.2426	-11.0954	23.6399	45.8306	-14.6448	A	T	9	165
Day avg. bout length	66		3L	22489003	CG12377	FBgn0263036	intergenic		-7091	0.05455		1.5e-06	2.3e-06	8.2e-06	-3.773	17.8727	25.4187	-18.4178	29.407	66.2426	-11.0954	23.6399	45.8306	-14.6448	A	T	9	165
Day avg. bout length		N	3R	864849	CG2022	FBgn0037292	intergenic		28096	0.02532		4.4e-06	1.5e-06		-6.98329	17.8374	31.804	-26.0489	30.1262	82.224	-16.5161	23.9818	57.014	-19.0656	G	C	4	158
Day avg. bout length		N	3R	864849	corto	FBgn0010313	intergenic		-44494	0.02532		4.4e-06	1.5e-06		-6.98329	17.8374	31.804	-26.0489	30.1262	82.224	-16.5161	23.9818	57.014	-19.0656	G	C	4	158
Day avg. bout length	87		3R	7944779	CG4702	FBgn0037992	intergenic		-2520	0.03593	1.5e-06		1.5e-06		-7.49268	17.6934	32.6788	-19.7613	29.9862	69.5088	-13.627	23.8398	51.0938	-12.2686	A	G	6	167
Day avg. bout length	87		3R	7944779	dpr17	FBgn0051361	intergenic		7635	0.03593	1.5e-06		1.5e-06		-7.49268	17.6934	32.6788	-19.7613	29.9862	69.5088	-13.627	23.8398	51.0938	-12.2686	A	G	6	167
Day avg. bout length		N	X	5238335	SK	FBgn0029761	intron	SK-in		0.07784		4.6e-06	1.5e-06		-4.17194	17.5731	25.917	-14.7698	29.0364	58.5759	-9.47085	23.3048	42.2465	-10.5978	C	T	13	167
Day avg. bout length		N	X	6571119	Mcm6	FBgn0025815	3'UTR	Mcm6-u3		0.05357		2.5e-06	1.5e-06		-4.44574	17.7179	26.6094	-17.9376	29.4578	65.333	-11.1917	23.5879	45.9712	-13.4918	G	T	9	168
Day avg. bout length		N	X	6571120	Mcm6	FBgn0025815	3'UTR	Mcm6-u3		0.05357		2.5e-06	1.5e-06		-4.44574	17.7179	26.6094	-17.9376	29.4578	65.333	-11.1917	23.5879	45.9712	-13.4918	A	T	9	168
Day avg. bout length	106		X	17667239	unc-4	FBgn0024184	intron	unc-4-in		0.05405		3.6e-06	1.5e-06		-5.16384	17.8538	28.1815	-19.4884	29.543	68.5198	-12.3261	23.6984	48.3506	-14.3245	C	T	8	148
Day avg. bout length	113	Y	X	18683436	Pk17E	FBgn0004462	intron	Pk17E-in		0.02994		1.5e-06	2.3e-06	7.8e-06	-4.89622	17.8154	27.6078	-24.2346	29.7862	78.2553	-14.5654	23.8008	52.9316	-19.3384	C	A	5	167
Day avg. bout length	137		X	21979886	Cda4	FBgn0052499	intergenic		-5580	0.03205		1.5e-06	3.1e-06	5.5e-06	-4.64182	18.0889	27.3725	-24.62	30.1287	79.3687	-14.6309	24.1088	53.3706	-19.9781	C	T	5	156
Day avg. bout length	137		X	21979886	CG17601	FBgn0031197	intergenic		29994	0.03205		1.5e-06	3.1e-06	5.5e-06	-4.64182	18.0889	27.3725	-24.62	30.1287	79.3687	-14.6309	24.1088	53.3706	-19.9781	C	T	5	156
Day avg. bout length		N	2L	6536910	eya	FBgn0000320	intron	eya-in		0.04908				1.6e-06	-0.648749	18.0981	19.3956	-17.26	29.7547	64.2747	-8.95438	23.9264	41.8351	-16.6113	T	C	8	163
Day avg. bout length	15		2L	18740402	CG15167	FBgn0032709	5'UTR	CG15167-u5		0.02381	1.6e-06		2.5e-06		-9.07026	17.7623	35.9028	-23.3558	30.2675	76.9791	-16.213	24.0149	56.4409	-14.2855	T	A	4	168
Day avg. bout length		N	2L	18740488	CG15167	FBgn0032709	cds	CG15167-PA		0.02381	1.6e-06		2.5e-06		-9.07026	17.7623	35.9028	-23.3558	30.2675	76.9791	-16.213	24.0149	56.4409	-14.2855	G	A	4	168
Day avg. bout length		N	2L	19073351	CG17572	FBgn0032753	cds	CG17572:5		0.02381	1.6e-06		2.5e-06		-9.07026	17.7623	35.9028	-23.3558	30.2675	76.9791	-16.213	24.0149	56.4409	-14.2855	C	T	4	168
Day avg. bout length		N	2R	10175157	Ih	FBgn0028428	intron	Ih-in		0.06135		5.6e-06	1.6e-06		-4.81605	17.6238	27.2559	-16.6325	29.2104	62.4753	-10.7243	23.4171	44.8656	-11.8164	A	G	10	163
Day avg. bout length	ln_2R_NS		2R	12550994	Picot	FBgn0024315	intron	Picot-in		0.20395	1.6e-06				-3.39662	16.2879	23.0812	-3.38497	29.3655	36.1354	-3.39079	22.8267	29.6083	0.0116576	A	T	31	152
Day avg. bout length	32		2R	16159968	CG10444	FBgn0034494	cds	CG10444-PA		0.02994		8.9e-06		1.6e-06	-1.67356	17.988	21.3352	-21.7758	29.6145	73.166	-11.7247	23.8012	47.2506	-20.1022	G	A	5	167
Day avg. bout length		N	3L	3237534	CG17746	FBgn0035425	cds	CG17746-PB		0.1018		8.3e-06	1.6e-06		-3.97237	17.3572	25.3019	-12.7517	28.7329	54.2363	-8.36204	23.045	39.7691	-8.77935	G	A	17	167
Day avg. bout length		N	3L	3740122	CG32264	FBgn0052264	intron	CG32264-in		0.18072		1.6e-06	1.9e-06		-2.33159	17.3461	22.0093	-10.809	27.5417	49.1598	-6.57031	22.4439	35.5845	-8.47744	A	G	30	166
Day avg. bout length		N	3L	7874650	CG32365	FBgn0052365	intron	CG32365-in		0.10241	1.6e-06				-4.60438	17.2793	26.4881	-7.33078	29.9835	44.6451	-5.96758	23.6314	35.5666	-2.7264	C	T	17	166
Day avg. bout length	164		3L	12715163	mirr	FBgn0014343	intergenic		11920	0.03593		1.6e-06	2.4e-06	8.2e-06	-4.5439	17.8613	26.9491	-22.1835	29.8856	74.2525	-13.3637	23.8734	50.6008	-17.6396	G	A	6	167
Day avg. bout length	164		3L	12715163	SmD1	FBgn0261933	intergenic		-11296	0.03593		1.6e-06	2.4e-06	8.2e-06	-4.5439	17.8613	26.9491	-22.1835	29.8856	74.2525	-13.3637	23.8734	50.6008	-17.6396	G	A	6	167
Day avg. bout length		N	3L	13092192	CG11251	FBgn0036346	intergenic		9123	0.03247	1.6e-06				-7.67191	17.2066	32.5504	-7.99631	30.4055	46.3981	-7.83411	23.8061	39.4743	-0.324401	C	A	5	154
Day avg. bout length		N	3L	13092192	trn	FBgn0010452	intergenic		-15181	0.03247	1.6e-06				-7.67191	17.2066	32.5504	-7.99631	30.4055	46.3981	-7.83411	23.8061	39.4743	-0.324401	C	A	5	154
Day avg. bout length		N	3L	14402683	stwl	FBgn0003459	intron	stwl-in		0.02976	1.6e-06		4e-06		-8.14389	17.7095	33.9972	-20.4001	30.1654	70.9656	-14.272	23.9374	52.4814	-12.2562	C	T	5	168
Day avg. bout length	59		3L	17249784	CG13723	FBgn0036705	intergenic		-7732	0.02976		2.2e-06	1.6e-06		-5.69667	17.8551	29.2485	-23.8861	29.9579	77.7301	-14.7914	23.9065	53.4893	-18.1894	C	A	5	168
Day avg. bout length	59		3L	17249784	CG6497	FBgn0036704	intergenic		2681	0.02976		2.2e-06	1.6e-06		-5.69667	17.8551	29.2485	-23.8861	29.9579	77.7301	-14.7914	23.9065	53.4893	-18.1894	C	A	5	168
Day avg. bout length		N	3L	22593262	CG14459	FBgn0037171	intron	CG14459-in		0.02994		1.7e-06	1.6e-06		-5.4815	17.8995	28.8625	-24.1887	29.9989	78.3763	-14.8351	23.9492	53.6194	-18.7072	C	T	5	167
Day avg. bout length	ln_3R_Mo		3R	22062588	CR42745	FBgn0261708	intron	CR42745-in		0.12195		2.4e-06	1.6e-06		-3.06404	17.573	23.7011	-12.5903	28.588	53.7687	-7.82719	23.0805	38.7349	-9.52629	T	G	20	164
Day avg. bout length	78	Y	3R	27100402	CG11340	FBgn0039840	intergenic		-28170	0.02994		4.7e-06	1.6e-06		-6.49315	17.8288	30.8151	-23.2012	29.9701	76.3725	-14.8472	23.8995	53.5938	-16.7081	G	C	5	167
Day avg. bout length	78	Y	3R	27100402	CG15555	FBgn0039839	intergenic		6169	0.02994		4.7e-06	1.6e-06		-6.49315	17.8288	30.8151	-23.2012	29.9701	76.3725	-14.8472	23.8995	53.5938	-16.7081	G	C	5	167
Day avg. bout length	78		3R	27100419	CG11340	FBgn0039840	intergenic		-28153	0.02994		4.7e-06	1.6e-06		-6.49315	17.8288	30.8151	-23.2012	29.9701	76.3725	-14.8472	23.8995	53.5938	-16.7081	A	G	5	167
Day avg. bout length	78		3R	27100419	CG15555	FBgn0039839	intergenic		6186	0.02994		4.7e-06	1.6e-06		-6.49315	17.8288	30.8151	-23.2012	29.9701	76.3725	-14.8472	23.8995	53.5938	-16.7081	A	G	5	167
Day avg. bout length		N	X	9807031	CG1986	FBgn0030162	intergenic		1872	0.03165		1.6e-06	3.2e-06	5.4e-06	-4.75576	18.127	27.6385	-24.6391	30.1827	79.4609	-14.6974	24.1548	53.5497	-19.8833	A	G	5	158
Day avg. bout length		N	X	9807031	Idgf4	FBgn0026415	intergenic		-15268	0.03165		1.6e-06	3.2e-06	5.4e-06	-4.75576	18.127	27.6385	-24.6391	30.1827	79.4609	-14.6974	24.1548	53.5497	-19.8833	A	G	5	158
Day avg. bout length	113		X	18709808	CG42450	FBgn0259927	intergenic		-4890	0.02976		1.6e-06	2.7e-06	7.7e-06	-4.85119	17.9055	27.6078	-24.1568	29.9418	78.2553	-14.504	23.9236	52.9316	-19.3056	C	G	5	168
Day avg. bout length	113		X	18709808	CG7058	FBgn0030961	intergenic		3773	0.02976		1.6e-06	2.7e-06	7.7e-06	-4.85119	17.9055	27.6078	-24.1568	29.9418	78.2553	-14.504	23.9236	52.9316	-19.3056	C	G	5	168
Day avg. bout length	118		X	19065256	pncr004:X	FBgn0047095	cds	pncr004:X:2		0.02994		3.4e-06	1.6e-06		-6.18802	17.8391	30.2152	-23.4892	29.863	76.8415	-14.8386	23.8511	53.5283	-17.3012	G	A	5	167
Day avg. bout length	123		X	20571849	CG1324	FBgn0031129	intergenic		-33922	0.03226				1.6e-06	-0.11788	17.7153	17.9511	-18.903	29.6933	67.4993	-9.51043	23.7043	42.7252	-18.7851	C	T	5	155
Day avg. bout length	123		X	20571849	run	FBgn0003300	intergenic		3501	0.03226				1.6e-06	-0.11788	17.7153	17.9511	-18.903	29.6933	67.4993	-9.51043	23.7043	42.7252	-18.7851	C	T	5	155
Day avg. bout length	124		X	20774241	CG11227	FBgn0031139	intergenic		-27620	0.02381		2.4e-06	1.6e-06		-6.44926	17.8871	30.7856	-26.539	30.116	83.194	-16.4941	24.0015	56.9898	-20.0898	G	A	4	168
Day avg. bout length	124		X	20774241	CG42707	FBgn0261624	intergenic		20588	0.02381		2.4e-06	1.6e-06		-6.44926	17.8871	30.7856	-26.539	30.116	83.194	-16.4941	24.0015	56.9898	-20.0898	G	A	4	168
Day avg. bout length		N	X	20778333	CG11227	FBgn0031139	intergenic		-23528	0.02381		2.4e-06	1.6e-06		-6.44926	17.8871	30.7856	-26.539	30.116	83.194	-16.4941	24.0015	56.9898	-20.0898	C	T	4	168
Day avg. bout length		N	X	20778333	CG42707	FBgn0261624	intergenic		24680	0.02381		2.4e-06	1.6e-06		-6.44926	17.8871	30.7856	-26.539	30.116	83.194	-16.4941	24.0015	56.9898	-20.0898	C	T	4	168
Day avg. bout length	11		2L	15634644	CG18480	FBgn0028518	intergenic		2026	0.02381	1.7e-06		2.4e-06		-9.06683	17.7625	35.8961	-23.4425	30.2634	77.1484	-16.2547	24.0129	56.5222	-14.3756	G	A	4	168
Day avg. bout length	11		2L	15634644	CG4587	FBgn0028863	intergenic		-13191	0.02381	1.7e-06		2.4e-06		-9.06683	17.7625	35.8961	-23.4425	30.2634	77.1484	-16.2547	24.0129	56.5222	-14.3756	G	A	4	168
Day avg. bout length		N	2R	6712482	CG12325	FBgn0033557	cds	CG12325:3		0.03012		2.4e-06	1.7e-06		-5.56362	17.6927	28.8199	-23.022	29.4019	75.4459	-14.2928	23.5473	52.1329	-17.4584	G	A	5	166
Day avg. bout length	ln_2R_NS		2R	12402510	Sema-2a	FBgn0011260	intron	Sema-2a-in		0.20245	1.7e-06				-3.51334	16.8046	23.8313	-6.32804	28.7532	41.4092	-4.92069	22.7789	32.6203	-2.8147	A	G	33	163
Day avg. bout length	ln_2R_NS		2R	12579035	CG30463	FBgn0050463	intron	CG30463-in		0.31875	1.7e-06				-2.96831	16.0093	21.946	-5.94464	27.1989	39.0882	-4.45647	21.6041	30.5171	-2.97633	T	C	51	160
Day avg. bout length		N	2R	16364821	CG12484	FBgn0086604	intron	CG12484-in		0.08383		5.2e-06	1.7e-06		-3.98238	17.4822	25.447	-14.1873	28.9057	57.2803	-9.08484	23.194	41.3637	-10.2049	A	G	14	167
Day avg. bout length		N	2R	17872333	CG30401	FBgn0050401	intergenic		-934	0.03593	1.7e-06		2.5e-06		-7.34488	17.5605	32.2502	-18.4533	29.5924	66.499	-12.8991	23.5764	49.3746	-11.1084	G	T	6	167
Day avg. bout length		N	2R	17872333	Gr58a	FBgn0041239	intergenic		3729	0.03593	1.7e-06		2.5e-06		-7.34488	17.5605	32.2502	-18.4533	29.5924	66.499	-12.8991	23.5764	49.3746	-11.1084	G	T	6	167
Day avg. bout length		N	3L	8805017	CG13309	FBgn0035933	intergenic		652	0.02976		1.7e-06	2.3e-06	9.8e-06	-5.05012	17.8936	27.9939	-24.1498	29.9422	78.2419	-14.6	23.9179	53.1179	-19.0997	C	A	5	168
Day avg. bout length		N	3L	8805017	dally	FBgn0011577	intergenic		-15589	0.02976		1.7e-06	2.3e-06	9.8e-06	-5.05012	17.8936	27.9939	-24.1498	29.9422	78.2419	-14.6	23.9179	53.1179	-19.0997	C	A	5	168
Day avg. bout length		N	3L	8805122	CG13309	FBgn0035933	intergenic		757	0.02976		1.7e-06	2.3e-06	9.8e-06	-5.05012	17.8936	27.9939	-24.1498	29.9422	78.2419	-14.6	23.9179	53.1179	-19.0997	A	G	5	168
Day avg. bout length		N	3L	8805122	dally	FBgn0011577	intergenic		-15484	0.02976		1.7e-06	2.3e-06	9.8e-06	-5.05012	17.8936	27.9939	-24.1498	29.9422	78.2419	-14.6	23.9179	53.1179	-19.0997	A	G	5	168
Day avg. bout length	160		3L	9324216	CG42509	FBgn0260235	intergenic		44329	0.05				1.7e-06	0.306063	17.5638	16.9517	-15.8835	29.2554	61.0224	-7.78873	23.4096	38.987	-16.1896	A	G	7	140
Day avg. bout length	160		3L	9324216	PGRP-LA	FBgn0035975	intergenic		-3216	0.05				1.7e-06	0.306063	17.5638	16.9517	-15.8835	29.2554	61.0224	-7.78873	23.4096	38.987	-16.1896	A	G	7	140
Day avg. bout length	162		3L	12155574	CG9760	FBgn0036259	intron	CG9760-in		0.03106			1.7e-06		-7.38183	17.8668	32.6305	-22.5027	30.4154	75.4208	-14.9423	24.1411	54.0256	-15.1209	G	T	5	161
Day avg. bout length		N	3L	15790042	CG6244	FBgn0036531	intergenic		-11476	0.05333		4.4e-06		1.7e-06	-2.42361	18.1318	22.979	-18.7737	29.3512	66.8986	-10.5987	23.7415	44.9388	-16.3501	G	A	8	150
Day avg. bout length		N	3L	15790042	comm	FBgn0010105	intergenic		68388	0.05333		4.4e-06		1.7e-06	-2.42361	18.1318	22.979	-18.7737	29.3512	66.8986	-10.5987	23.7415	44.9388	-16.3501	G	A	8	150
Day avg. bout length		N	3L	18123444	Cyp312a1	FBgn0036778	cds	Cyp312a1-PA		0.03012		2.2e-06	1.7e-06		-5.76341	17.8586	29.3854	-23.9526	29.9789	77.8841	-14.858	23.9187	53.6347	-18.1892	A	T	5	166
Day avg. bout length		N	3R	9680231	CG14362	FBgn0038186	intergenic		-90	0.03593		1.7e-06	4.4e-06	4e-06	-3.92618	17.9097	25.762	-22.166	29.7832	74.1151	-13.0461	23.8464	49.9386	-18.2398	C	G	6	167
Day avg. bout length		N	3R	9680231	CG31495	FBgn0051495	intergenic		14579	0.03593		1.7e-06	4.4e-06	4e-06	-3.92618	17.9097	25.762	-22.166	29.7832	74.1151	-13.0461	23.8464	49.9386	-18.2398	C	G	6	167
Day avg. bout length		N	3R	10968234	CG6904	FBgn0038293	intron	CG6904-in		0.02424		1.7e-06	2.8e-06	7.8e-06	-5.41604	17.9833	28.8154	-27.0595	30.2877	84.4068	-16.2378	24.1355	56.6111	-21.6435	A	G	4	165
Day avg. bout length	ln_3R_Mo		3R	24241989	beat-VI	FBgn0039584	intergenic		-1937	0.02381	1.7e-06				-9.05703	17.7629	35.877	-21.1625	30.372	72.697	-15.1098	24.0675	54.287	-12.1055	C	G	4	168
Day avg. bout length	ln_3R_Mo		3R	24241989	Or98b	FBgn0039582	intergenic		62765	0.02381	1.7e-06				-9.05703	17.7629	35.877	-21.1625	30.372	72.697	-15.1098	24.0675	54.287	-12.1055	C	G	4	168
Day avg. bout length		N	X	17923762	CG15373	FBgn0030889	intergenic		-14342	0.02395		1.7e-06	3.4e-06	6.1e-06	-5.12667	17.9992	28.2525	-26.9168	30.1999	84.0336	-16.0218	24.0996	56.1431	-21.7902	C	T	4	167
Day avg. bout length		N	X	17923762	CG6867	FBgn0030887	intergenic		1468	0.02395		1.7e-06	3.4e-06	6.1e-06	-5.12667	17.9992	28.2525	-26.9168	30.1999	84.0336	-16.0218	24.0996	56.1431	-21.7902	C	T	4	167
Day avg. bout length		N	X	17923762	Sh	FBgn0003380	intron	Sh-in		0.02395		1.7e-06	3.4e-06	6.1e-06	-5.12667	17.9992	28.2525	-26.9168	30.1999	84.0336	-16.0218	24.0996	56.1431	-21.7902	C	T	4	167
Day avg. bout length	114		X	18757560	CG7326	FBgn0030970	cds	CG7326-PA		0.02381		4.7e-06	1.7e-06		-7.12113	17.8551	32.0974	-25.7969	30.1513	81.7451	-16.459	24.0032	56.9212	-18.6758	T	C	4	168
Day avg. bout length	118		X	19089324	CG14194	FBgn0030996	cds	CG14194-cds		0.03571		5.2e-06	1.7e-06		-5.96903	17.7679	29.7059	-21.0941	29.873	72.0612	-13.5316	23.8204	50.8835	-15.125	C	T	6	168
Day avg. bout length	125		X	20775584	CG11227	FBgn0031139	intergenic		-26277	0.06548		9.7e-06	1.7e-06		-4.89894	17.5527	27.3506	-15.3927	29.364	60.1493	-10.1458	23.4584	43.75	-10.4937	C	T	11	168
Day avg. bout length	125		X	20775584	CG42707	FBgn0261624	intergenic		21931	0.06548		9.7e-06	1.7e-06		-4.89894	17.5527	27.3506	-15.3927	29.364	60.1493	-10.1458	23.4584	43.75	-10.4937	C	T	11	168
Day avg. bout length	125		X	20775646	CG11227	FBgn0031139	intergenic		-26215	0.06548		9.7e-06	1.7e-06		-4.89894	17.5527	27.3506	-15.3927	29.364	60.1493	-10.1458	23.4584	43.75	-10.4937	T	G	11	168
Day avg. bout length	125		X	20775646	CG42707	FBgn0261624	intergenic		21993	0.06548		9.7e-06	1.7e-06		-4.89894	17.5527	27.3506	-15.3927	29.364	60.1493	-10.1458	23.4584	43.75	-10.4937	T	G	11	168
Day avg. bout length		N	X	21950899	Cda4	FBgn0052499	intergenic		-34567	0.03571			1.7e-06		-6.58915	17.7236	30.9019	-20.4808	29.9168	70.8784	-13.535	23.8202	50.8901	-13.8916	T	A	6	168
Day avg. bout length		N	X	21950899	CG17601	FBgn0031197	intergenic		1007	0.03571			1.7e-06		-6.58915	17.7236	30.9019	-20.4808	29.9168	70.8784	-13.535	23.8202	50.8901	-13.8916	T	A	6	168
Day avg. bout length		N	2L	4728826	CG15631	FBgn0031626	intergenic		-3587	0.06061		4.4e-06	1.8e-06		-4.33606	17.5955	26.2676	-16.2169	28.9102	61.344	-10.2765	23.2528	43.8058	-11.8808	G	A	10	165
Day avg. bout length		N	2L	4728826	Taf12L	FBgn0031623	intergenic		27238	0.06061		4.4e-06	1.8e-06		-4.33606	17.5955	26.2676	-16.2169	28.9102	61.344	-10.2765	23.2528	43.8058	-11.8808	G	A	10	165
Day avg. bout length	24		2L	9428676	CG42847	FBgn0262036	3'UTR	CG42847-u3		0.025				1.8e-06	-0.170175	18.1273	18.4677	-23.3843	30.3217	77.0904	-11.7773	24.2245	47.779	-23.2142	G	T	4	160
Day avg. bout length		N	2L	15091588	CG15270	FBgn0028879	intron	CG15270-in		0.02395		3.3e-06		1.8e-06	-3.30843	18.0427	24.6596	-26.2571	30.0724	82.5867	-14.7828	24.0575	53.6231	-22.9487	A	T	4	167
Day avg. bout length	16		2L	20290030	CG12617	FBgn0040996	intergenic		-4677	0.17284		9.8e-06		1.8e-06	-0.751232	17.8275	19.33	-10.0094	27.372	47.3908	-5.38031	22.5998	33.3604	-9.25816	A	T	28	162
Day avg. bout length	16		2L	20290030	CG17570	FBgn0260000	intergenic		25731	0.17284		9.8e-06		1.8e-06	-0.751232	17.8275	19.33	-10.0094	27.372	47.3908	-5.38031	22.5998	33.3604	-9.25816	A	T	28	162
Day avg. bout length		N	2R	6584637	stan	FBgn0024836	intron	stan-in		0.0241		1.8e-06	2.2e-06		-5.63835	17.7908	29.0675	-25.4951	29.3452	80.3355	-15.5667	23.568	54.7015	-19.8568	T	C	4	166
Day avg. bout length		N	2R	10580614	CG12865	FBgn0033957	intergenic		-45610	0.06667		1.8e-06	8.7e-06	2.2e-06	-2.35703	17.7784	22.4924	-16.0264	28.7478	60.8006	-9.1917	23.2631	41.6465	-13.6693	C	A	11	165
Day avg. bout length		N	2R	10580614	CG30480	FBgn0050480	intergenic		14976	0.06667		1.8e-06	8.7e-06	2.2e-06	-2.35703	17.7784	22.4924	-16.0264	28.7478	60.8006	-9.1917	23.2631	41.6465	-13.6693	C	A	11	165
Day avg. bout length		N	2R	10580614	mspo	FBgn0020269	intron	mspo-in		0.06667		1.8e-06	8.7e-06	2.2e-06	-2.35703	17.7784	22.4924	-16.0264	28.7478	60.8006	-9.1917	23.2631	41.6465	-13.6693	C	A	11	165
Day avg. bout length	36	Y	2R	17752144	CG9294	FBgn0034666	intergenic		2675	0.02381				1.8e-06	-1.76065	18.1104	21.6317	-24.6601	30.2054	79.5257	-13.2104	24.1579	50.5787	-22.8995	G	C	4	168
Day avg. bout length	36	Y	2R	17752144	comr	FBgn0034667	intergenic		-228	0.02381				1.8e-06	-1.76065	18.1104	21.6317	-24.6601	30.2054	79.5257	-13.2104	24.1579	50.5787	-22.8995	G	C	4	168
Day avg. bout length		N	2R	17871976	CG30401	FBgn0050401	intergenic		-1291	0.03614	1.8e-06		2.6e-06		-7.33752	17.5752	32.2502	-18.4892	29.5207	66.499	-12.9133	23.5479	49.3746	-11.1516	G	A	6	166
Day avg. bout length		N	2R	17871976	Gr58a	FBgn0041239	intergenic		3372	0.03614	1.8e-06		2.6e-06		-7.33752	17.5752	32.2502	-18.4892	29.5207	66.499	-12.9133	23.5479	49.3746	-11.1516	G	A	6	166
Day avg. bout length		N	3L	2270689	yellow-g	FBgn0041709	intron	yellow-g-in		0.08333		2.3e-06	1.8e-06		-3.45043	17.6192	24.52	-14.6547	28.9373	58.2467	-9.05257	23.2782	41.3834	-11.2043	G	A	14	168
Day avg. bout length		N	3L	2270794	yellow-g	FBgn0041709	intron	yellow-g-in		0.08333		2.3e-06	1.8e-06		-3.45043	17.6192	24.52	-14.6547	28.9373	58.2467	-9.05257	23.2782	41.3834	-11.2043	C	A	14	168
Day avg. bout length		N	3L	7431798	CG42458	FBgn0259935	intron	CG42458-in		0.02381		4.2e-06		1.8e-06	-3.03044	18.0499	24.1108	-25.9232	30.1453	81.9916	-14.4768	24.0976	53.0512	-22.8927	T	A	4	168
Day avg. bout length		N	3L	7431798	sphinx1	FBgn0052383	cds	sphinx1-PB		0.02381		4.2e-06		1.8e-06	-3.03044	18.0499	24.1108	-25.9232	30.1453	81.9916	-14.4768	24.0976	53.0512	-22.8927	T	A	4	168
Day avg. bout length		N	3L	7431840	CG42458	FBgn0259935	intron	CG42458-in		0.02381		4.2e-06		1.8e-06	-3.03044	18.0499	24.1108	-25.9232	30.1453	81.9916	-14.4768	24.0976	53.0512	-22.8927	G	T	4	168
Day avg. bout length		N	3L	7431840	sphinx1	FBgn0052383	cds	sphinx1-PB		0.02381		4.2e-06		1.8e-06	-3.03044	18.0499	24.1108	-25.9232	30.1453	81.9916	-14.4768	24.0976	53.0512	-22.8927	G	T	4	168
Day avg. bout length		N	3L	11665379	CG32085	FBgn0052085	intron	CG32085-in		0.05				1.8e-06	1.16067	17.4692	15.1478	-16.983	30.2491	64.2151	-7.91116	23.8591	39.6814	-18.1437	T	A	6	120
Day avg. bout length		N	3L	11665379	mir-274	FBgn0262437	intergenic		15262	0.05				1.8e-06	1.16067	17.4692	15.1478	-16.983	30.2491	64.2151	-7.91116	23.8591	39.6814	-18.1437	T	A	6	120
Day avg. bout length		N	3L	11665379	TfIIEalpha	FBgn0015828	intergenic		-9747	0.05				1.8e-06	1.16067	17.4692	15.1478	-16.983	30.2491	64.2151	-7.91116	23.8591	39.6814	-18.1437	T	A	6	120
Day avg. bout length	79		3R	4367116	CG11741	FBgn0040531	intergenic		12517	0.02778		2e-06		1.8e-06	-3.4626	17.7763	24.7015	-26.8407	29.5861	83.2675	-15.1516	23.6812	53.9845	-23.3781	C	G	4	144
Day avg. bout length	79		3R	4367116	Or85d	FBgn0037594	intergenic		-11214	0.02778		2e-06		1.8e-06	-3.4626	17.7763	24.7015	-26.8407	29.5861	83.2675	-15.1516	23.6812	53.9845	-23.3781	C	G	4	144
Day avg. bout length		N	3R	10644127	btsz	FBgn0053555	cds	btsz-cds		0.03012		7.3e-06	1.8e-06		-6.82543	17.8176	31.4684	-22.7165	30.2644	75.6974	-14.771	24.041	53.5829	-15.8911	G	A	5	166
Day avg. bout length	ln_3R_Mo		3R	20761120	Osbp	FBgn0020626	3'UTR	Osbp-u3		0.02381		1.8e-06	5.6e-06	3.3e-06	-4.51153	17.9794	27.0025	-26.8271	30.1022	83.7565	-15.6693	24.0408	55.3795	-22.3156	T	C	4	168
Day avg. bout length		N	X	1686387	CG14810	FBgn0029589	intergenic		-27141	0.04167		1.8e-06	3e-06	8.6e-06	-4.10611	17.852	26.0643	-20.4492	29.6756	70.574	-12.2777	23.7638	48.3191	-16.3431	C	G	7	168
Day avg. bout length		N	X	1686387	CG32806	FBgn0052806	intergenic		1938	0.04167		1.8e-06	3e-06	8.6e-06	-4.10611	17.852	26.0643	-20.4492	29.6756	70.574	-12.2777	23.7638	48.3191	-16.3431	C	G	7	168
Day avg. bout length		N	X	5596189	CG4096	FBgn0029791	intron	CG4096-in		0.02395		1.8e-06	2.9e-06	8.2e-06	-5.40629	17.9589	28.7715	-26.9256	30.1082	83.9595	-16.166	24.0336	56.3655	-21.5193	T	C	4	167
Day avg. bout length		N	X	12701196	CG3775	FBgn0030425	intergenic		2931	0.05988		1.8e-06	6.3e-06	2.8e-06	-2.81827	17.8207	23.4572	-17.3362	29.3454	64.0179	-10.0773	23.583	43.7375	-14.518	C	T	10	167
Day avg. bout length		N	X	12701196	CG4661	FBgn0030429	intergenic		-48525	0.05988		1.8e-06	6.3e-06	2.8e-06	-2.81827	17.8207	23.4572	-17.3362	29.3454	64.0179	-10.0773	23.583	43.7375	-14.518	C	T	10	167
Day avg. bout length		N	X	12701196	Pde9	FBgn0259171	cds	Pde9:8		0.05988		1.8e-06	6.3e-06	2.8e-06	-2.81827	17.8207	23.4572	-17.3362	29.3454	64.0179	-10.0773	23.583	43.7375	-14.518	C	T	10	167
Day avg. bout length	95	Y	X	16126509	disco	FBgn0000459	intergenic		15742	0.02381		2.8e-06	1.8e-06		-6.5235	17.8836	30.9306	-26.3455	30.1252	82.8161	-16.4345	24.0044	56.8734	-19.822	T	G	4	168
Day avg. bout length	95	Y	X	16126509	snRNA:U5:14B	FBgn0003933	intergenic		-21532	0.02381		2.8e-06	1.8e-06		-6.5235	17.8836	30.9306	-26.3455	30.1252	82.8161	-16.4345	24.0044	56.8734	-19.822	T	G	4	168
Day avg. bout length	95		X	16126510	disco	FBgn0000459	intergenic		15743	0.02381		2.8e-06	1.8e-06		-6.5235	17.8836	30.9306	-26.3455	30.1252	82.8161	-16.4345	24.0044	56.8734	-19.822	C	G	4	168
Day avg. bout length	95		X	16126510	snRNA:U5:14B	FBgn0003933	intergenic		-21531	0.02381		2.8e-06	1.8e-06		-6.5235	17.8836	30.9306	-26.3455	30.1252	82.8161	-16.4345	24.0044	56.8734	-19.822	C	G	4	168
Day avg. bout length	105	Y	X	17670683	unc-4	FBgn0024184	intron	unc-4-in		0.02381		6.4e-06	1.8e-06		-7.37377	17.8431	32.5906	-25.4546	30.1676	81.0768	-16.4142	24.0053	56.8337	-18.0808	C	A	4	168
[truncated: 2,157 more rows]
