# Supplementary material for: Genome-wide association study of sleep in Drosophila melanogaster
Source: BMC Genomics. 2013 Apr 25;14:281. doi: 10.1186/1471-2164-14-281 (PMC3644253; doi:10.1186/1471-2164-14-281)
Supplement: Additional file 10 — GWA results for sleep traitCVEs. [file 1471-2164-14-281-S10.xlsx]

## Sheet: GWAS Results of CVE Sleep
Trait	Inversion or LD Block	Proxy SNP	Chromosome	Position	Gene Symbol	FlyBase ID	Site Class	SNP Location in Gene	SNP Location Intergenic	Minor Allele Frequency	SNP P-value (Female)	SNP P-value (Male)	SNP P-value (Pooled)	SNP P-value (Interaction)	Effect Size (Female)	Major Allele Mean (Female)	Minor Allele Mean (Female)	Effect Size (Male)	Major Allele Mean (Male)	Minor Allele Mean (Male)	Effect Size (Pooled)	Major Allele Mean (Pooled)	Minor Allele Mean (Pooled)	Effect Size (Interaction)	Major Allele Call	Minor Allele Call	Minor Allele Count	Total Count (Major + Minor)
Day avg. bout length CVE		N	2R	3567664	CG1399	FBgn0033212	intron	CG1399-in		0.02516	1.8e-09				-21.52	35.7234	78.7688	-1.72	44.1718	47.6129	-11.6216	39.9476	63.1908	19.8022	C	A	4	159
Day avg. bout length CVE	ln_2R_NS	Y	2R	13986240	CG5098	FBgn0034300	cds	CG5098:7		0.02381	3.5e-09				-20.92	35.9638	77.797	-3.06	43.8593	49.9758	-11.9874	39.9116	63.8864	17.8583	T	C	4	168
Day avg. bout length CVE	ln_2R_NS		2R	13986624	CG5098	FBgn0034300	cds	CG5098:7		0.02395	3.9e-09				-20.92	35.9633	77.797	-3	43.9853	49.9758	-11.9561	39.9743	63.8864	17.9216	C	T	4	167
Day avg. bout length CVE	ln_2R_NS		2R	13989410	CG5756	FBgn0034301	cds	CG5756-PA		0.02454	4.3e-09				-20.87	36.0503	77.797	-2.95	44.0714	49.9758	-11.9128	40.0608	63.8864	17.9211	T	G	4	163
Day avg. bout length CVE		N	3L	9174449	CG4484	FBgn0035968	intergenic		-21716	0.03681	7.1e-09		7.7e-09		-16.9	36.0684	69.8771	-10.61	43.6239	64.8451	-13.7575	39.8462	67.3611	6.29372	C	T	6	163
Day avg. bout length CVE		N	3L	9174449	Rdl	FBgn0004244	intergenic		3745	0.03681	7.1e-09		7.7e-09		-16.9	36.0684	69.8771	-10.61	43.6239	64.8451	-13.7575	39.8462	67.3611	6.29372	C	T	6	163
Day bout number CVE		N	2R	12290178	CG33960	FBgn0053960	intron	CG33960-in		0.03165	1e-11		3e-09	5.2e-08	-17.65	28.8096	64.1166	-2.91	26.7564	32.5833	-10.2835	27.783	48.35	14.74	C	T	5	158
Day bout number CVE		N	3R	18340342	oa2	FBgn0038980	cds	oa2:6		0.03247	2e-11		1.7e-09	1.9e-07	-17.64	28.9218	64.2078	-3.35	26.8277	33.5319	-10.4975	27.8747	48.8698	14.2909	G	A	5	154
Day bout number CVE		N	2L	572518	CG2807	FBgn0031266	cds	CG2807-cds		0.03049	3e-11		3.2e-08	1.8e-08	-17.61	29.0265	64.2491	-2.22	26.6707	31.1085	-9.91508	27.8486	47.6788	15.3924	G	A	5	164
Day bout number CVE		N	2L	572536	CG2807	FBgn0031266	cds	CG2807-cds		0.03049	3e-11		3.2e-08	1.8e-08	-17.61	29.0265	64.2491	-2.22	26.6707	31.1085	-9.91508	27.8486	47.6788	15.3924	G	A	5	164
Day bout number CVE	15	Y	3R	15946275	CG10887	FBgn0038773	intergenic		3470	0.03086	2.8e-08	2.7e-06	4e-11		-14.6	28.9512	58.1481	-7.97	26.5139	42.4538	-11.2842	27.7325	50.301	6.62852	C	T	5	162
Day bout number CVE	15	Y	3R	15946275	Gr92a	FBgn0045471	intergenic		-507	0.03086	2.8e-08	2.7e-06	4e-11		-14.6	28.9512	58.1481	-7.97	26.5139	42.4538	-11.2842	27.7325	50.301	6.62852	C	T	5	162
Day bout number CVE		N	3R	14495640	CG7702	FBgn0038638	intron	CG7702-in		0.02532	5e-11		9.6e-09	7.8e-08	-19.23	28.9531	67.4173	-3.01	26.7886	32.8002	-11.1189	27.8709	50.1087	16.2263	A	G	4	158
Day bout number CVE		N	3R	14495642	CG7702	FBgn0038638	intron	CG7702-in		0.02532	5e-11		9.6e-09	7.8e-08	-19.23	28.9531	67.4173	-3.01	26.7886	32.8002	-11.1189	27.8709	50.1087	16.2263	T	G	4	158
Day bout number CVE		N	X	17897543	Sh	FBgn0003380	intron	Sh-in		0.02778	7e-11		1.3e-08	6.8e-08	-19.25	28.6863	67.1856	-2.85	26.8902	32.5963	-11.0514	27.7882	49.891	16.3966	T	A	4	144
Day bout number CVE		N	3R	23091386	CG14260	FBgn0039504	cds	CG14260-cds		0.0241	2e-10		6.5e-08	1.9e-07	-18.71	29.1764	66.6005	-2.77	26.6949	32.2448	-10.7435	27.9356	49.4227	15.9371	C	A	4	166
Day bout number CVE		N	3R	23091647	CG14260	FBgn0039504	cds	CG14260-cds		0.02395	2e-10		6.3e-08	1.8e-07	-18.75	29.0931	66.6005	-2.79	26.6635	32.2448	-10.7722	27.8783	49.4227	15.963	G	A	4	167
Day bout number CVE		N	3R	23091667	CG14260	FBgn0039504	cds	CG14260-cds		0.0241	2e-10		7e-08	1.8e-07	-18.72	29.1607	66.6005	-2.81	26.6314	32.2448	-10.7633	27.8961	49.4227	15.9132	G	C	4	166
Day bout number CVE		N	2R	7450238	en	FBgn0000577	intergenic		34523	0.02581	2e-10		1.7e-07	2.9e-08	-18.6	29.0992	66.3081	-1.92	26.9096	30.7462	-10.2614	28.0044	48.5272	16.6862	C	G	4	155
Day bout number CVE		N	3R	23092205	l(3)mbt	FBgn0002441				0.02395	2e-10		6.3e-08	1.8e-07	-18.75	29.0931	66.6005	-2.79	26.6635	32.2448	-10.7722	27.8783	49.4227	15.963	G	T	4	167
Day bout number CVE		N	3R	19710930	Pli	FBgn0025574	intron	Pli-in		0.0241	2e-10		6.8e-09	1.9e-06	-18.84	29.075	66.7533	-4.15	26.6451	34.9438	-11.4942	27.8601	50.8485	14.6898	C	T	4	166
Day bout number CVE		N	3R	19711322	Pli	FBgn0025574	intron	Pli-in		0.02424	2e-10		6.9e-09	1.8e-06	-18.88	28.9982	66.7533	-4.16	26.6149	34.9438	-11.521	27.8065	50.8485	14.7131	C	G	4	165
Day bout number CVE		N	2R	7450238	tou	FBgn0033636	intergenic		-16147	0.02581	2e-10		1.7e-07	2.9e-08	-18.6	29.0992	66.3081	-1.92	26.9096	30.7462	-10.2614	28.0044	48.5272	16.6862	C	G	4	155
Day bout number CVE		N	3R	23085700	woc	FBgn0010328	intron	woc-in		0.02395	2e-10		6.3e-08	1.8e-07	-18.75	29.0931	66.6005	-2.79	26.6635	32.2448	-10.7722	27.8783	49.4227	15.963	C	G	4	167
Day bout number CVE		N	3R	23085701	woc	FBgn0010328	intron	woc-in		0.02395	2e-10		6.3e-08	1.8e-07	-18.75	29.0931	66.6005	-2.79	26.6635	32.2448	-10.7722	27.8783	49.4227	15.963	T	C	4	167
Day bout number CVE	10	Y	3L	9766088	CG8177	FBgn0036043	intron	CG8177-in		0.03012	3e-10		1.1e-07	2.7e-07	-16.42	28.8368	61.67	-2.49	26.6815	31.6702	-9.45548	27.7591	46.6701	13.9223	T	C	5	166
Day bout number CVE		N	2L	14328340	CG32971	FBgn0052971	intergenic		50338	0.03145	4.3e-08		7e-10		-14.57	28.6375	57.7854	-7.2	26.2058	40.6148	-10.8892	27.4216	49.2001	7.36945	C	G	5	159
Day bout number CVE		N	2L	14328340	ms(2)34Fe	FBgn0261529	intergenic		-89	0.03145	4.3e-08		7e-10		-14.57	28.6375	57.7854	-7.2	26.2058	40.6148	-10.8892	27.4216	49.2001	7.36945	C	G	5	159
Day bout number CVE	ln_2L_t		2L	9551529	jp	FBgn0032129	intron	jp-in		0.02454	8e-10		6.1e-08	1.9e-06	-18.03	28.9361	65.0024	-3.59	26.7171	33.8925	-10.8104	27.8266	49.4474	14.4455	T	C	4	163
Day bout number CVE		N	2L	14334373	CG33090	FBgn0028916	cds	CG33090-cds		0.03067	8.5e-08		1.2e-09		-14.39	29.0111	57.7854	-7.18	26.2521	40.6148	-10.7843	27.6316	49.2001	7.2058	A	G	5	163
Day bout number CVE		N	2L	14328540	ms(2)34Fe	FBgn0261529				0.03067	8.5e-08		1.2e-09		-14.39	29.0111	57.7854	-7.18	26.2521	40.6148	-10.7843	27.6316	49.2001	7.2058	C	T	5	163
Day bout number CVE	ln_2L_t		2L	3506798	tim	FBgn0014396	intron	tim-in		0.0292	1.3e-09		3.8e-08	9.8e-07	-18.17	29.1001	65.4389	-2.69	26.5854	31.9646	-10.4295	27.8428	48.7017	15.4798	T	C	4	137
Day bout number CVE	ln_2L_t		2L	3488385	CG15414	FBgn0031542	intron	CG15414-in		0.04268	1.4e-09		1.6e-08		-13.56	28.5459	55.6679	-3.41	26.4791	33.2901	-8.48327	27.5125	44.479	10.1555	T	C	7	164
Day bout number CVE		N	2L	14327965	CG32971	FBgn0052971	intergenic		49963	0.03086	9.3e-08		1.4e-09		-14.39	29.005	57.7854	-7.17	26.2683	40.6148	-10.7817	27.6367	49.2001	7.21698	G	C	5	162
Day bout number CVE		N	2L	14327965	ms(2)34Fe	FBgn0261529	intergenic		-464	0.03086	9.3e-08		1.4e-09		-14.39	29.005	57.7854	-7.17	26.2683	40.6148	-10.7817	27.6367	49.2001	7.21698	G	C	5	162
Day bout number CVE		N	2L	14327965	wb	FBgn0261563	3'-UTR	wb-u3		0.03086	9.3e-08		1.4e-09		-14.39	29.005	57.7854	-7.17	26.2683	40.6148	-10.7817	27.6367	49.2001	7.21698	G	C	5	162
Day bout number CVE		N	3R	17712362	dnd	FBgn0038916	intron	dnd-in		0.02817	1.5e-09		5.8e-07	6.4e-08	-18.27	29.1519	65.6948	-1.49	26.9843	29.9681	-9.88166	28.0681	47.8315	16.7795	T	A	4	142
Day bout number CVE		N	X	17897542	Sh	FBgn0003380	intron	Sh-in		0.03448	1.5e-09		4.4e-09		-16.15	28.6863	60.9834	-4.37	26.8902	35.6276	-10.2586	27.7882	48.3055	11.7799	T	A	5	145
Day bout number CVE		N	3L	10812245	CG42831	FBgn0262020	intergenic		3061	0.02564	2.3e-09		8.3e-08	2.4e-06	-17.69	29.0242	64.4063	-3.3	26.82	33.4187	-10.4952	27.9221	48.9125	14.3917	C	T	4	156
Day bout number CVE		N	3L	10812245	tna	FBgn0026160	intergenic		-16383	0.02564	2.3e-09		8.3e-08	2.4e-06	-17.69	29.0242	64.4063	-3.3	26.82	33.4187	-10.4952	27.9221	48.9125	14.3917	C	T	4	156
Day bout number CVE		N	2R	10633095	CG12858	FBgn0033958	intergenic		261	0.0241	2.4e-09		9.1e-08	4.1e-06	-17.73	29.2215	64.6741	-3.49	26.7286	33.7122	-10.609	27.9751	49.1932	14.2344	T	C	4	166
Day bout number CVE		N	2R	10633095	Dro	FBgn0010388	intergenic		-366	0.0241	2.4e-09		9.1e-08	4.1e-06	-17.73	29.2215	64.6741	-3.49	26.7286	33.7122	-10.609	27.9751	49.1932	14.2344	T	C	4	166
Day bout number CVE	13	Y	3R	10840191	CG14861	FBgn0038280	intergenic		-301	0.02548	5.5e-08		2.8e-09		-16.22	29.0192	61.4518	-6.75	26.5898	40.0849	-11.4819	27.8045	50.7683	9.46877	A	T	4	157
Day bout number CVE	13	Y	3R	10840191	CG3837	FBgn0038279	intergenic		92164	0.02548	5.5e-08		2.8e-09		-16.22	29.0192	61.4518	-6.75	26.5898	40.0849	-11.4819	27.8045	50.7683	9.46877	A	T	4	157
Day bout number CVE		N	3L	10812115	CG42831	FBgn0262020	intergenic		2931	0.02564	2.8e-09		8.6e-08	2.9e-06	-17.64	29.1297	64.4063	-3.33	26.7551	33.4187	-10.485	27.9424	48.9125	14.3065	T	C	4	156
Day bout number CVE		N	3L	10812115	tna	FBgn0026160	intergenic		-16513	0.02564	2.8e-09		8.6e-08	2.9e-06	-17.64	29.1297	64.4063	-3.33	26.7551	33.4187	-10.485	27.9424	48.9125	14.3065	T	C	4	156
Day bout number CVE	ln_2L_t		2L	10464296	RluA-1	FBgn0051719	intron	RluA-1-in		0.03165	3.3e-08		3e-09		-14.82	28.9007	58.5502	-6.39	26.3296	39.1064	-10.6066	27.6152	48.8283	8.43627	A	C	5	158
Day bout number CVE	5	Y	2L	19314731	CG10750	FBgn0032769	intergenic		13131	0.02564	3e-09		1.3e-07	1.8e-06	-17.6	29.1101	64.3038	-3.02	26.7518	32.7851	-10.3068	27.931	48.5445	14.5802	T	G	4	156
Day bout number CVE	5	Y	2L	19314731	dnt	FBgn0024245	intergenic		-23945	0.02564	3e-09		1.3e-07	1.8e-06	-17.6	29.1101	64.3038	-3.02	26.7518	32.7851	-10.3068	27.931	48.5445	14.5802	T	G	4	156
Day bout number CVE	4	Y	2L	19314687	CG10750	FBgn0032769	intergenic		13087	0.02564	3e-09		1.3e-07	1.8e-06	-17.6	29.1101	64.3038	-3.02	26.7518	32.7851	-10.3068	27.931	48.5445	14.5802	T	G	4	156
Day bout number CVE	4	Y	2L	19314687	dnt	FBgn0024245	intergenic		-23989	0.02564	3e-09		1.3e-07	1.8e-06	-17.6	29.1101	64.3038	-3.02	26.7518	32.7851	-10.3068	27.931	48.5445	14.5802	T	G	4	156
Day bout number CVE		N	2L	19314722	CG10750	FBgn0032769	intergenic		13122	0.02564	3e-09		1.3e-07	1.8e-06	-17.6	29.1101	64.3038	-3.02	26.7518	32.7851	-10.3068	27.931	48.5445	14.5802	C	G	4	156
Day bout number CVE		N	2L	19314727	CG10750	FBgn0032769	intergenic		13127	0.02564	3e-09		1.3e-07	1.8e-06	-17.6	29.1101	64.3038	-3.02	26.7518	32.7851	-10.3068	27.931	48.5445	14.5802	G	C	4	156
Day bout number CVE		N	2L	19314722	dnt	FBgn0024245	intergenic		-23954	0.02564	3e-09		1.3e-07	1.8e-06	-17.6	29.1101	64.3038	-3.02	26.7518	32.7851	-10.3068	27.931	48.5445	14.5802	C	G	4	156
Day bout number CVE		N	2L	19314727	dnt	FBgn0024245	intergenic		-23949	0.02564	3e-09		1.3e-07	1.8e-06	-17.6	29.1101	64.3038	-3.02	26.7518	32.7851	-10.3068	27.931	48.5445	14.5802	G	C	4	156
Day bout number CVE	ln_2L_t		2L	12724687	MRP	FBgn0032456	intron	MRP-in		0.05	2.3e-08		3.3e-09		-11.94	28.6175	52.5061	-4.83	26.3564	36.0092	-8.38535	27.4869	44.2576	7.11785	T	A	8	160
Day bout number CVE		N	3R	10840305	CG14861	FBgn0038280	intergenic		-187	0.02581	7.1e-08		3.5e-09		-16.13	29.1954	61.4518	-6.73	26.6166	40.0849	-11.4312	27.906	50.7683	9.39405	A	C	4	155
Day bout number CVE		N	3R	10840305	CG3837	FBgn0038279	intergenic		92278	0.02581	7.1e-08		3.5e-09		-16.13	29.1954	61.4518	-6.73	26.6166	40.0849	-11.4312	27.906	50.7683	9.39405	A	C	4	155
Day bout number CVE		N	2L	572733	CG2807	FBgn0031266	intergenic		17	0.03636	4e-09		1.8e-06	2.5e-07	-14.41	29.0265	57.8383	-1.42	26.6707	29.5127	-7.91346	27.8486	43.6755	12.9849	A	C	6	165
Day bout number CVE		N	2L	572733	Ipk2	FBgn0031267	intergenic		-300	0.03636	4e-09		1.8e-06	2.5e-07	-14.41	29.0265	57.8383	-1.42	26.6707	29.5127	-7.91346	27.8486	43.6755	12.9849	A	C	6	165
Day bout number CVE		N	3R	18938871	CG6738	FBgn0039053	intergenic		12166	0.05422	5.1e-09		1.2e-06	7.3e-07	-11.77	28.7793	52.3174	-1.46	26.6543	29.5742	-6.6145	27.7168	40.9458	10.3091	T	C	9	166
Day bout number CVE		N	3R	18938871	Rassf	FBgn0039055	intergenic		-865	0.05422	5.1e-09		1.2e-06	7.3e-07	-11.77	28.7793	52.3174	-1.46	26.6543	29.5742	-6.6145	27.7168	40.9458	10.3091	T	C	9	166
Day bout number CVE	15		3R	15331042	CG15025	FBgn0038709	intergenic		14205	0.02439		5.4e-09			-6.52	29.7268	42.764	-11.04	26.2517	48.3377	-8.78081	27.9893	45.5509	-4.52442	G	A	4	164
Day bout number CVE	15		3R	15331042	Dys	FBgn0024242	cds	Dys-cds		0.02439		5.4e-09			-6.52	29.7268	42.764	-11.04	26.2517	48.3377	-8.78081	27.9893	45.5509	-4.52442	G	A	4	164
Day bout number CVE	15		3R	15331042	snoRNA:Me18S-A1374	FBgn0065080	intergenic		-80876	0.02439		5.4e-09			-6.52	29.7268	42.764	-11.04	26.2517	48.3377	-8.78081	27.9893	45.5509	-4.52442	G	A	4	164
Day bout number CVE		N	2L	14328546	ms(2)34Fe	FBgn0261529				0.02469	1.7e-07		5.8e-09		-15.63	29.0111	60.2719	-7.32	26.2521	40.8878	-11.4741	27.6316	50.5798	8.31253	C	T	4	162
Day bout number CVE	ln_2L_t		2L	7087955	Pvf2	FBgn0031888	intergenic		3321	0.03378	9.4e-07		6.4e-09		-13.17	28.5806	54.9129	-7.01	26.1811	40.2019	-10.0883	27.3808	47.5574	6.15569	T	C	5	148
Day bout number CVE	ln_2L_t		2L	7087955	Pvf3	FBgn0085407	intergenic		-11737	0.03378	9.4e-07		6.4e-09		-13.17	28.5806	54.9129	-7.01	26.1811	40.2019	-10.0883	27.3808	47.5574	6.15569	T	C	5	148
Day bout number CVE	ln_2L_t	Y	2L	5224406	tkv	FBgn0003716	intron	tkv-in		0.02454	2e-07		6.9e-09		-15.63	29.0773	60.3453	-6.77	26.2255	39.7684	-11.2027	27.6514	50.0568	8.86254	G	A	4	163
Day bout number CVE	2	Y	2L	2242413	CG4267	FBgn0031405	5'-UTR	CG4267-u5		0.02548	7.1e-09		2e-06	2.5e-07	-17.22	29.0504	63.4978	-1.56	26.8278	29.9405	-9.38998	27.9391	46.7191	15.6674	T	A	4	157
Day bout number CVE	2		2L	2242651	CG4267	FBgn0031405	intron	CG4267-in		0.02548	7.1e-09		2e-06	2.5e-07	-17.22	29.0504	63.4978	-1.56	26.8278	29.9405	-9.38998	27.9391	46.7191	15.6674	T	C	4	157
Day bout number CVE	1	Y	2L	2241120	CG31682	FBgn0051682	intergenic		527	0.02548	7.1e-09		2e-06	2.5e-07	-17.22	29.0504	63.4978	-1.56	26.8278	29.9405	-9.38998	27.9391	46.7191	15.6674	G	A	4	157
Day bout number CVE	1		2L	2241140	CG31682	FBgn0051682	intergenic		547	0.02548	7.1e-09		2e-06	2.5e-07	-17.22	29.0504	63.4978	-1.56	26.8278	29.9405	-9.38998	27.9391	46.7191	15.6674	A	G	4	157
Day bout number CVE	1	Y	2L	2241120	CG4267	FBgn0031405	intergenic		-1259	0.02548	7.1e-09		2e-06	2.5e-07	-17.22	29.0504	63.4978	-1.56	26.8278	29.9405	-9.38998	27.9391	46.7191	15.6674	G	A	4	157
Day bout number CVE	1		2L	2241140	CG4267	FBgn0031405	intergenic		-1239	0.02548	7.1e-09		2e-06	2.5e-07	-17.22	29.0504	63.4978	-1.56	26.8278	29.9405	-9.38998	27.9391	46.7191	15.6674	A	G	4	157
Day bout number CVE		N	2L	2241402	CG31682	FBgn0051682	intergenic		809	0.02548	7.1e-09		2e-06	2.5e-07	-17.22	29.0504	63.4978	-1.56	26.8278	29.9405	-9.38998	27.9391	46.7191	15.6674	T	C	4	157
Day bout number CVE		N	2L	2241644	CG31682	FBgn0051682	intergenic		1051	0.02548	7.1e-09		2e-06	2.5e-07	-17.22	29.0504	63.4978	-1.56	26.8278	29.9405	-9.38998	27.9391	46.7191	15.6674	C	G	4	157
Day bout number CVE		N	2L	2241402	CG4267	FBgn0031405	intergenic		-977	0.02548	7.1e-09		2e-06	2.5e-07	-17.22	29.0504	63.4978	-1.56	26.8278	29.9405	-9.38998	27.9391	46.7191	15.6674	T	C	4	157
Day bout number CVE		N	2L	2241644	CG4267	FBgn0031405	intergenic		-735	0.02548	7.1e-09		2e-06	2.5e-07	-17.22	29.0504	63.4978	-1.56	26.8278	29.9405	-9.38998	27.9391	46.7191	15.6674	C	G	4	157
Day bout number CVE		N	2L	2242665	CG4267	FBgn0031405	intron	CG4267-in		0.02548	7.1e-09		2e-06	2.5e-07	-17.22	29.0504	63.4978	-1.56	26.8278	29.9405	-9.38998	27.9391	46.7191	15.6674	G	A	4	157
Day bout number CVE	ln_2L_t		2L	5244173	CR14033	FBgn0046776	cds	CR14033-RB		0.02614	2e-07		7.9e-09		-15.69	28.9629	60.3453	-6.72	26.3185	39.7684	-11.2081	27.6407	50.0568	8.96625	C	T	4	153
Day bout number CVE	ln_2L_t		2L	5244173	tkv	FBgn0003716	5'-UTR	tkv-u5		0.02614	2e-07		7.9e-09		-15.69	28.9629	60.3453	-6.72	26.3185	39.7684	-11.2081	27.6407	50.0568	8.96625	C	T	4	153
Day bout number CVE		N	2L	2242342	CG31682	FBgn0051682	intergenic		1749	0.02564	8e-09		2.2e-06	2.7e-07	-17.2	29.0881	63.4978	-1.57	26.7993	29.9405	-9.3877	27.9437	46.7191	15.6342	A	C	4	156
Day bout number CVE		N	2L	2242342	CG4267	FBgn0031405	intergenic		-37	0.02564	8e-09		2.2e-06	2.7e-07	-17.2	29.0881	63.4978	-1.57	26.7993	29.9405	-9.3877	27.9437	46.7191	15.6342	A	C	4	156
Day bout number CVE		N	X	8622346	CG1789	FBgn0030063	intergenic		6812	0.02395		1.2e-08			-5.16	41.8447	52.1604	-14.25	37.7189	66.2155	-9.70308	39.7818	59.188	-9.09042	A	C	4	167
Day bout number CVE		N	2R	12793269	inaC	FBgn0004784	intergenic		4186	0.03086	1.2e-08		3.6e-06	2.9e-07	-15.26	28.9269	59.4472	-1.11	26.6375	28.8548	-8.18439	27.7822	44.151	14.1515	A	G	5	162
Day bout number CVE		N	X	8622346	Lim1	FBgn0026411	intergenic		-28922	0.02395		1.2e-08			-5.16	41.8447	52.1604	-14.25	37.7189	66.2155	-9.70308	39.7818	59.188	-9.09042	A	C	4	167
Day bout number CVE		N	2R	12793269	Pkc53E	FBgn0003091	intergenic		-19161	0.03086	1.2e-08		3.6e-06	2.9e-07	-15.26	28.9269	59.4472	-1.11	26.6375	28.8548	-8.18439	27.7822	44.151	14.1515	A	G	5	162
Day bout number CVE	ln_2L_t		2L	5390466	CG42850	FBgn0262097	intergenic		9412	0.02778	1.8e-06		1.3e-08		-13.69	28.5333	55.9197	-7.31	25.8453	40.4716	-10.5032	27.1893	48.1956	6.38007	A	G	4	144
Day bout number CVE	ln_2L_t		2L	5390466	H15	FBgn0016660	intergenic		-13876	0.02778	1.8e-06		1.3e-08		-13.69	28.5333	55.9197	-7.31	25.8453	40.4716	-10.5032	27.1893	48.1956	6.38007	A	G	4	144
Day bout number CVE	ln_2L_t		2L	9089185	Toll-4	FBgn0032095	cds	Toll-4:4		0.06173	1.3e-08		2.3e-06	9.3e-07	-10.97	28.56	50.5079	-1.3	26.4533	29.0467	-6.13531	27.5067	39.7773	9.67722	G	A	10	162
Day bout number CVE	ln_2L_t		2L	5393422	CG42850	FBgn0262097	intergenic		12368	0.40645		1.4e-08	9.7e-07		-2.93	27.5267	33.3791	-3.35	24.2099	30.9076	-3.1375	25.8683	32.1433	-0.422633	T	C	63	155
Day bout number CVE	ln_2L_t		2L	5393422	H15	FBgn0016660	intergenic		-10920	0.40645		1.4e-08	9.7e-07		-2.93	27.5267	33.3791	-3.35	24.2099	30.9076	-3.1375	25.8683	32.1433	-0.422633	T	C	63	155
Day bout number CVE		N	3L	11022982	CG32081	FBgn0052081	intergenic		437	0.07186		1.4e-08			-3.14	41.4228	47.6954	-8.4	37.2022	53.9931	-5.76588	39.3125	50.8442	-5.25912	G	A	12	167
Day bout number CVE		N	3L	11022982	CG6327	FBgn0036115	intergenic		-6476	0.07186		1.4e-08			-3.14	41.4228	47.6954	-8.4	37.2022	53.9931	-5.76588	39.3125	50.8442	-5.25912	G	A	12	167
Day bout number CVE		N	X	17895595	Sh	FBgn0003380	intron	Sh-in		0.04698	1.4e-08		1.1e-06	1.3e-06	-12.97	28.712	54.6582	-1.66	26.7836	30.0977	-7.31507	27.7478	42.378	11.316	A	T	7	149
Day bout number CVE	ln_2L_t		2L	5225139	tkv	FBgn0003716	intron	tkv-in		0.02424	2e-07		1.5e-08		-15.59	29.1646	60.3453	-6.75	26.2587	39.7684	-11.1726	27.7116	50.0568	8.83549	A	G	4	165
Day bout number CVE	ln_2L_t		2L	5226443	tkv	FBgn0003716	intron	tkv-in		0.02424	2e-07		1.5e-08		-15.59	29.1646	60.3453	-6.75	26.2587	39.7684	-11.1726	27.7116	50.0568	8.83549	C	T	4	165
Day bout number CVE	ln_2L_t		2L	5226448	tkv	FBgn0003716	intron	tkv-in		0.02424	2e-07		1.5e-08		-15.59	29.1646	60.3453	-6.75	26.2587	39.7684	-11.1726	27.7116	50.0568	8.83549	G	A	4	165
Day bout number CVE	ln_2L_t		2L	5227155	tkv	FBgn0003716	intron	tkv-in		0.02424	2e-07		1.5e-08		-15.59	29.1646	60.3453	-6.75	26.2587	39.7684	-11.1726	27.7116	50.0568	8.83549	A	G	4	165
Day bout number CVE	ln_2L_t		2L	5227160	tkv	FBgn0003716	intron	tkv-in		0.02424	2e-07		1.5e-08		-15.59	29.1646	60.3453	-6.75	26.2587	39.7684	-11.1726	27.7116	50.0568	8.83549	T	C	4	165
Day bout number CVE	ln_2L_t		2L	5227323	tkv	FBgn0003716	intron	tkv-in		0.02424	2e-07		1.5e-08		-15.59	29.1646	60.3453	-6.75	26.2587	39.7684	-11.1726	27.7116	50.0568	8.83549	T	A	4	165
Day bout number CVE	ln_2L_t		2L	5231907	tkv	FBgn0003716	intron	tkv-in		0.02424	2e-07		1.5e-08		-15.59	29.1646	60.3453	-6.75	26.2587	39.7684	-11.1726	27.7116	50.0568	8.83549	G	T	4	165
Day bout number CVE	ln_2L_t		2L	5231924	tkv	FBgn0003716	intron	tkv-in		0.02424	2e-07		1.5e-08		-15.59	29.1646	60.3453	-6.75	26.2587	39.7684	-11.1726	27.7116	50.0568	8.83549	A	T	4	165
Day bout number CVE	ln_2L_t		2L	5232242	tkv	FBgn0003716	intron	tkv-in		0.02424	2e-07		1.5e-08		-15.59	29.1646	60.3453	-6.75	26.2587	39.7684	-11.1726	27.7116	50.0568	8.83549	A	C	4	165
Day bout number CVE	ln_2L_t		2L	5233521	tkv	FBgn0003716	intron	tkv-in		0.02424	2e-07		1.5e-08		-15.59	29.1646	60.3453	-6.75	26.2587	39.7684	-11.1726	27.7116	50.0568	8.83549	G	A	4	165
Day bout number CVE		N	3L	3289585	CG12017	FBgn0035429	intron	CG12017-in		0.02424		1.5e-08			-3.04	30.056	36.1305	-10.69	26.3497	47.737	-6.86548	28.2028	41.9338	-7.65641	G	A	4	165
Day bout number CVE		N	3L	11022833	CG32081	FBgn0052081	intergenic		288	0.06098		1.5e-08			-2.27	41.687	46.2249	-9.12	37.344	55.5749	-5.69219	39.5155	50.8999	-6.84647	T	A	10	164
Day bout number CVE		N	3R	23050582	CG34006	FBgn0054006	intergenic		6886	0.03165	1.5e-08		9.4e-07	2.4e-06	-15.1	28.971	59.179	-2.19	26.8023	31.177	-8.64569	27.8867	45.178	12.9167	C	G	5	158
Day bout number CVE		N	3R	23050582	CG42813	FBgn0261995	intergenic		-2580	0.03165	1.5e-08		9.4e-07	2.4e-06	-15.1	28.971	59.179	-2.19	26.8023	31.177	-8.64569	27.8867	45.178	12.9167	C	G	5	158
Day bout number CVE		N	3L	11022833	CG6327	FBgn0036115	intergenic		-6625	0.06098		1.5e-08			-2.27	41.687	46.2249	-9.12	37.344	55.5749	-5.69219	39.5155	50.8999	-6.84647	T	A	10	164
Day bout number CVE	ln_2L_t		2L	3519152	CG3213	FBgn0031545	cds	CG3213-PA		0.04459	2.1e-07		1.6e-08		-11.92	28.8491	52.691	-4.86	26.5528	36.2697	-8.38969	27.701	44.4803	7.06252	C	T	7	157
Day bout number CVE	ln_2L_t		2L	5242353	CR14033	FBgn0046776	intergenic		-354	0.02439	2.2e-07		1.6e-08		-15.59	29.1609	60.3453	-6.77	26.2214	39.7684	-11.1828	27.6912	50.0568	8.81867	T	C	4	164
Day bout number CVE	ln_2L_t		2L	5244237	CR14033	FBgn0046776	cds	CR14033-RB		0.02439	2.2e-07		1.6e-08		-15.59	29.1609	60.3453	-6.77	26.2214	39.7684	-11.1828	27.6912	50.0568	8.81867	A	G	4	164
Day bout number CVE	ln_2L_t		2L	5226920	tkv	FBgn0003716	intron	tkv-in		0.02439	2.2e-07		1.6e-08		-15.57	29.2125	60.3453	-6.73	26.3096	39.7684	-11.1479	27.761	50.0568	8.83696	A	G	4	164
Day bout number CVE	ln_2L_t		2L	5237953	tkv	FBgn0003716	intron	tkv-in		0.02439	2.2e-07		1.6e-08		-15.59	29.1609	60.3453	-6.77	26.2214	39.7684	-11.1828	27.6912	50.0568	8.81867	C	A	4	164
Day bout number CVE	ln_2L_t		2L	5237990	tkv	FBgn0003716	intron	tkv-in		0.02439	2.2e-07		1.6e-08		-15.59	29.1609	60.3453	-6.77	26.2214	39.7684	-11.1828	27.6912	50.0568	8.81867	C	A	4	164
Day bout number CVE	ln_2L_t		2L	5237995	tkv	FBgn0003716	intron	tkv-in		0.02439	2.2e-07		1.6e-08		-15.59	29.1609	60.3453	-6.77	26.2214	39.7684	-11.1828	27.6912	50.0568	8.81867	C	A	4	164
Day bout number CVE	ln_2L_t		2L	5242353	tkv	FBgn0003716	5'-UTR	tkv-u5		0.02439	2.2e-07		1.6e-08		-15.59	29.1609	60.3453	-6.77	26.2214	39.7684	-11.1828	27.6912	50.0568	8.81867	T	C	4	164
Day bout number CVE	ln_2L_t		2L	5244237	tkv	FBgn0003716	5'-UTR	tkv-u5		0.02439	2.2e-07		1.6e-08		-15.59	29.1609	60.3453	-6.77	26.2214	39.7684	-11.1828	27.6912	50.0568	8.81867	A	G	4	164
Day bout number CVE	ln_2L_t		2L	5218923	TpnC25D	FBgn0031692	intron	TpnC25D-in		0.0241	1.9e-07		1.6e-08		-15.59	29.1665	60.3453	-6.72	26.3325	39.7684	-11.1537	27.7495	50.0568	8.87145	A	G	4	166
Day bout number CVE	ln_2L_t		2L	5242353	tRNA:CR31914	FBgn0051914	intergenic		1176	0.02439	2.2e-07		1.6e-08		-15.59	29.1609	60.3453	-6.77	26.2214	39.7684	-11.1828	27.6912	50.0568	8.81867	T	C	4	164
Day bout number CVE	7		2R	7414357	en	FBgn0000577	cds	en-cds		0.02484	1.6e-08		2.3e-06	2e-06	-16.82	29.3861	63.0338	-2.17	26.7409	31.083	-9.49745	28.0635	47.0584	14.6528	T	A	4	161
Day bout number CVE		N	3L	9772118	CG8177	FBgn0036043	intron	CG8177-in		0.02381	1.6e-08		6e-06	4.9e-07	-16.79	29.2076	62.7962	-1.41	26.7263	29.5554	-9.10441	27.9669	46.1758	15.3798	A	G	4	168
Day bout number CVE		N	3L	9772220	CG8177	FBgn0036043	intron	CG8177-in		0.02381	1.6e-08		6e-06	4.9e-07	-16.79	29.2076	62.7962	-1.41	26.7263	29.5554	-9.10441	27.9669	46.1758	15.3798	G	T	4	168
Day bout number CVE	ln_2L_t		2L	5244415	CR14033	FBgn0046776	intergenic		176	0.02454	2.2e-07		1.7e-08		-15.62	29.1024	60.3453	-6.77	26.2193	39.7684	-11.198	27.6609	50.0568	8.84688	C	T	4	163
Day bout number CVE	ln_2L_t		2L	5245092	CR14033	FBgn0046776	intergenic		853	0.02454	2.2e-07		1.7e-08		-15.62	29.1024	60.3453	-6.77	26.2193	39.7684	-11.198	27.6609	50.0568	8.84688	C	A	4	163
Day bout number CVE	ln_2L_t		2L	5244415	Cyp4ac1	FBgn0031693	intergenic		-19586	0.02454	2.2e-07		1.7e-08		-15.62	29.1024	60.3453	-6.77	26.2193	39.7684	-11.198	27.6609	50.0568	8.84688	C	T	4	163
Day bout number CVE	ln_2L_t		2L	5245092	Cyp4ac1	FBgn0031693	intergenic		-18909	0.02454	2.2e-07		1.7e-08		-15.62	29.1024	60.3453	-6.77	26.2193	39.7684	-11.198	27.6609	50.0568	8.84688	C	A	4	163
Day bout number CVE	ln_2L_t		2L	5219590	tkv	FBgn0003716	3'-UTR	tkv-u3		0.0241	1.9e-07		1.7e-08		-15.6	29.1511	60.3453	-6.69	26.3817	39.7684	-11.1452	27.7664	50.0568	8.90377	A	G	4	166
Day bout number CVE	ln_2L_t		2L	5221697	tkv	FBgn0003716	intron	tkv-in		0.02439	2.3e-07		1.7e-08		-15.57	29.2011	60.3453	-6.77	26.228	39.7684	-11.1712	27.7145	50.0568	8.80188	C	A	4	164
Day bout number CVE	ln_2L_t		2L	5224745	tkv	FBgn0003716	intron	tkv-in		0.02424	2.1e-07		1.7e-08		-15.59	29.1706	60.3453	-6.72	26.329	39.7684	-11.1535	27.7498	50.0568	8.86759	G	A	4	165
Day bout number CVE	ln_2L_t		2L	5228249	tkv	FBgn0003716	intron	tkv-in		0.02439	2.2e-07		1.7e-08		-15.59	29.1687	60.3453	-6.76	26.2546	39.7684	-11.1726	27.7117	50.0568	8.83138	G	C	4	164
Day bout number CVE	ln_2L_t		2L	5228351	tkv	FBgn0003716	intron	tkv-in		0.02439	2.2e-07		1.7e-08		-15.59	29.1687	60.3453	-6.76	26.2546	39.7684	-11.1726	27.7117	50.0568	8.83138	T	C	4	164
Day bout number CVE	ln_2L_t		2L	5229842	tkv	FBgn0003716	intron	tkv-in		0.02439	2.2e-07		1.7e-08		-15.56	29.2298	60.3453	-6.76	26.2488	39.7684	-11.1588	27.7393	50.0568	8.79792	C	T	4	164
Day bout number CVE	ln_2L_t		2L	5231932	tkv	FBgn0003716	intron	tkv-in		0.02439	2.1e-07		1.7e-08		-15.54	29.2554	60.3453	-6.76	26.2503	39.7684	-11.152	27.7528	50.0568	8.78587	A	G	4	164
Day bout number CVE	ln_2L_t		2L	5244415	tkv	FBgn0003716	intron	tkv-in		0.02454	2.2e-07		1.7e-08		-15.62	29.1024	60.3453	-6.77	26.2193	39.7684	-11.198	27.6609	50.0568	8.84688	C	T	4	163
Day bout number CVE	ln_2L_t		2L	5245092	tkv	FBgn0003716	intron	tkv-in		0.02454	2.2e-07		1.7e-08		-15.62	29.1024	60.3453	-6.77	26.2193	39.7684	-11.198	27.6609	50.0568	8.84688	C	A	4	163
Day bout number CVE	ln_2L_t		2L	5218263	TpnC25D	FBgn0031692	5'-UTR	TpnC25D-u5		0.02439	2.3e-07		1.7e-08		-15.57	29.2011	60.3453	-6.77	26.228	39.7684	-11.1712	27.7145	50.0568	8.80188	G	C	4	164
Day bout number CVE	16	Y	3R	17749208	CG17843	FBgn0038919	intergenic		7940	0.03896	1.7e-08		2e-06	1.1e-06	-13.82	29.1048	56.7364	-1.62	26.7881	30.0219	-7.71636	27.9464	43.3791	12.1989	T	C	6	154
Day bout number CVE	16	Y	3R	17749208	Eip93F	FBgn0013948	intergenic		-25628	0.03896	1.7e-08		2e-06	1.1e-06	-13.82	29.1048	56.7364	-1.62	26.7881	30.0219	-7.71636	27.9464	43.3791	12.1989	T	C	6	154
Day bout number CVE	12	Y	3L	14425723	bbg	FBgn0087007	intron	bbg-in		0.04819		1.7e-08			-1.5	29.7202	32.7202	-7.62	26.1526	41.3861	-4.55837	27.9364	37.0532	-6.11678	G	T	8	166
Day bout number CVE		N	3R	23050850	CG34006	FBgn0054006	intergenic		7154	0.03185	1.7e-08		1e-06	2.6e-06	-15.1	28.9854	59.179	-2.18	26.8104	31.177	-8.64007	27.8979	45.178	12.9135	G	A	5	157
Day bout number CVE		N	3R	23050850	CG42813	FBgn0261995	intergenic		-2312	0.03185	1.7e-08		1e-06	2.6e-06	-15.1	28.9854	59.179	-2.18	26.8104	31.177	-8.64007	27.8979	45.178	12.9135	G	A	5	157
Day bout number CVE	ln_2L_t		2L	5246159	CR14033	FBgn0046776	intergenic		1920	0.02454	2.5e-07		1.8e-08		-15.59	29.1744	60.3453	-6.78	26.1992	39.7684	-11.185	27.6868	50.0568	8.80084	C	T	4	163
Day bout number CVE	ln_2L_t		2L	5246159	Cyp4ac1	FBgn0031693	intergenic		-17842	0.02454	2.5e-07		1.8e-08		-15.59	29.1744	60.3453	-6.78	26.1992	39.7684	-11.185	27.6868	50.0568	8.80084	C	T	4	163
Day bout number CVE	ln_2L_t		2L	5235708	tkv	FBgn0003716	intron	tkv-in		0.02439	2.3e-07		1.8e-08		-15.58	29.1943	60.3453	-6.7	26.3588	39.7684	-11.1402	27.7765	50.0568	8.87067	C	A	4	164
Day bout number CVE	ln_2L_t		2L	5236189	tkv	FBgn0003716	intron	tkv-in		0.02454	2.5e-07		1.8e-08		-15.58	29.1925	60.3453	-6.74	26.2841	39.7684	-11.1593	27.7383	50.0568	8.83426	C	T	4	163
Day bout number CVE	ln_2L_t		2L	5239011	tkv	FBgn0003716	intron	tkv-in		0.02454	2.4e-07		1.8e-08		-15.59	29.1651	60.3453	-6.78	26.2171	39.7684	-11.1829	27.6911	50.0568	8.81443	G	A	4	163
Day bout number CVE	ln_2L_t		2L	5246159	tkv	FBgn0003716	intron	tkv-in		0.02454	2.5e-07		1.8e-08		-15.59	29.1744	60.3453	-6.78	26.1992	39.7684	-11.185	27.6868	50.0568	8.80084	C	T	4	163
Day bout number CVE	10		3L	9600649	CG3280	FBgn0036017	intron	CG3280-in		0.05389	1.8e-08		3.6e-06	1.4e-06	-11.21	28.6416	51.0716	-1.34	26.664	29.3465	-6.27812	27.6528	40.2091	9.87374	C	T	9	167
Day bout number CVE		N	2R	18889468	CG42741	FBgn0261705	intergenic		-9822	0.04138	1.1e-06		1.8e-08		-12.14	28.5311	52.8114	-5.87	26.5198	38.2645	-9.00626	27.5254	45.538	6.2678	A	T	6	145
Day bout number CVE		N	2R	18889468	CG9896	FBgn0034808	intergenic		3062	0.04138	1.1e-06		1.8e-08		-12.14	28.5311	52.8114	-5.87	26.5198	38.2645	-9.00626	27.5254	45.538	6.2678	A	T	6	145
Day bout number CVE	ln_2L_t		2L	5219357	tkv	FBgn0003716	3'-UTR	tkv-u3		0.02424	2e-07		1.9e-08		-15.58	29.1873	60.3453	-6.71	26.352	39.7684	-11.1436	27.7696	50.0568	8.87078	C	T	4	165
Day bout number CVE	ln_2L_t		2L	5219763	tkv	FBgn0003716	3'-UTR	tkv-u3		0.02424	2e-07		1.9e-08		-15.58	29.1873	60.3453	-6.71	26.352	39.7684	-11.1436	27.7696	50.0568	8.87078	T	A	4	165
Day bout number CVE	ln_2L_t		2L	5228138	tkv	FBgn0003716	intron	tkv-in		0.02454	2.5e-07		1.9e-08		-15.58	29.1823	60.3453	-6.77	26.2327	39.7684	-11.1747	27.7075	50.0568	8.81363	T	C	4	163
Day bout number CVE	ln_2L_t		2L	5229822	tkv	FBgn0003716	intron	tkv-in		0.02454	2.4e-07		1.9e-08		-15.56	29.2344	60.3453	-6.76	26.2446	39.7684	-11.1587	27.7395	50.0568	8.79355	A	C	4	163
Day bout number CVE	ln_2L_t		2L	5232104	tkv	FBgn0003716	intron	tkv-in		0.0241	2.5e-07		1.9e-08		-15.53	29.2802	60.3453	-6.74	26.283	39.7684	-11.1376	27.7816	50.0568	8.78985	G	A	4	166
Day bout number CVE	ln_2L_t		2L	5237441	tkv	FBgn0003716	intron	tkv-in		0.02469	2.4e-07		1.9e-08		-15.62	29.1074	60.3453	-6.77	26.2254	39.7684	-11.1952	27.6664	50.0568	8.84741	A	G	4	162
Day bout number CVE		N	X	13675646	CG10992	FBgn0030521	cds	CG10992:2		0.02994	1.9e-08		5.2e-06	7.8e-07	-15.04	29.0827	59.1717	-1.44	26.7018	29.5868	-8.24352	27.8922	44.3793	13.602	C	T	5	167
Day bout number CVE	ln_2L_t		2L	5247145	CR14033	FBgn0046776	intergenic		2906	0.02424	2.8e-07		2e-08		-15.53	29.2773	60.3453	-6.76	26.2461	39.7684	-11.1476	27.7617	50.0568	8.77285	C	A	4	165
Day bout number CVE	ln_2L_t		2L	5247145	Cyp4ac1	FBgn0031693	intergenic		-16856	0.02424	2.8e-07		2e-08		-15.53	29.2773	60.3453	-6.76	26.2461	39.7684	-11.1476	27.7617	50.0568	8.77285	C	A	4	165
Day bout number CVE	ln_2L_t		2L	5202412	Msp-300	FBgn0261836	intron	Msp-300-in		0.02484	2.4e-07		2e-08		-15.63	29.0937	60.3453	-6.78	26.2021	39.7684	-11.2045	27.6479	50.0568	8.84268	T	A	4	161
Day bout number CVE	ln_2L_t		2L	5202412	snoRNA:Psi18S-525k	FBgn0083028	cds	snoRNA:Psi18S-525k-RA		0.02484	2.4e-07		2e-08		-15.63	29.0937	60.3453	-6.78	26.2021	39.7684	-11.2045	27.6479	50.0568	8.84268	T	A	4	161
Day bout number CVE	ln_2L_t		2L	5236216	tkv	FBgn0003716	intron	tkv-in		0.02469	2.5e-07		2e-08		-15.54	29.2665	60.3453	-6.79	26.1904	39.7684	-11.1642	27.7284	50.0568	8.75038	C	A	4	162
Day bout number CVE	ln_2L_t		2L	5247145	tkv	FBgn0003716	intron	tkv-in		0.02424	2.8e-07		2e-08		-15.53	29.2773	60.3453	-6.76	26.2461	39.7684	-11.1476	27.7617	50.0568	8.77285	C	A	4	165
Day bout number CVE	ln_2L_t		2L	5220033	tkv	FBgn0003716	3'-UTR	tkv-u3		0.02439	2.3e-07		2.1e-08		-15.57	29.2009	60.3453	-6.72	26.3308	39.7684	-11.1455	27.7658	50.0568	8.85339	C	A	4	164
Day bout number CVE	17	Y	X	13442908	CG11816	FBgn0030495	intergenic		-4188	0.0678	2.1e-08		5.2e-07	1.4e-06	-12.23	27.7824	52.245	-1.79	26.0615	29.6412	-7.01058	26.9219	40.9431	10.4414	C	T	8	118
Day bout number CVE	17	Y	X	13442908	Cpr12A	FBgn0030494	intergenic		3956	0.0678	2.1e-08		5.2e-07	1.4e-06	-12.23	27.7824	52.245	-1.79	26.0615	29.6412	-7.01058	26.9219	40.9431	10.4414	C	T	8	118
Day bout number CVE	ln_2L_t		2L	5220213	tkv	FBgn0003716	cds	tkv-PD		0.0241	2.5e-07		2.3e-08		-15.52	29.3028	60.3453	-6.7	26.3757	39.7684	-11.1088	27.8393	50.0568	8.82492	C	T	4	166
Day bout number CVE	ln_2L_t		2L	5224649	tkv	FBgn0003716	intron	tkv-in		0.02469	2.8e-07		2.3e-08		-15.55	29.2503	60.3453	-6.78	26.203	39.7684	-11.1651	27.7266	50.0568	8.76479	G	C	4	162
Day bout number CVE		N	X	13679980	inaE	FBgn0053174	5'-UTR	inaE-u5		0.0303	2.3e-08		6e-06	9.1e-07	-15.01	29.1532	59.1717	-1.44	26.7081	29.5868	-8.22431	27.9307	44.3793	13.5699	A	C	5	165
Day bout number CVE	7		2R	7427149	en	FBgn0000577	intergenic		11434	0.06548	2.4e-08		3.4e-06	2.1e-06	-10.23	28.6671	49.1359	-1.26	26.6288	29.1473	-5.74683	27.6479	39.1416	8.97517	G	A	11	168
Day bout number CVE	7		2R	7427149	tou	FBgn0033636	intergenic		-39236	0.06548	2.4e-08		3.4e-06	2.1e-06	-10.23	28.6671	49.1359	-1.26	26.6288	29.1473	-5.74683	27.6479	39.1416	8.97517	G	A	11	168
Day bout number CVE	3	Y	2L	14323766	CG32971	FBgn0052971	intergenic		45764	0.04348	9.3e-08		2.4e-08		-12.24	28.7694	53.2503	-4.78	26.223	35.7809	-8.50971	27.4962	44.5156	7.46153	T	A	7	161
Day bout number CVE	3	Y	2L	14323766	ms(2)34Fe	FBgn0261529	intergenic		-4663	0.04348	9.3e-08		2.4e-08		-12.24	28.7694	53.2503	-4.78	26.223	35.7809	-8.50971	27.4962	44.5156	7.46153	T	A	7	161
Day bout number CVE	3		2L	14323766	wb	FBgn0261563	cds	wb:15		0.04348	9.3e-08		2.4e-08		-12.24	28.7694	53.2503	-4.78	26.223	35.7809	-8.50971	27.4962	44.5156	7.46153	T	A	7	161
Day bout number CVE	9	Y	2R	18889507	CG42741	FBgn0261705	intergenic		-9783	0.03896	1.5e-06		2.5e-08		-11.9	29.0047	52.8114	-5.9	26.4711	38.2645	-8.90004	27.7379	45.538	6.00663	G	C	6	154
Day bout number CVE	9	Y	2R	18889507	CG9896	FBgn0034808	intergenic		3101	0.03896	1.5e-06		2.5e-08		-11.9	29.0047	52.8114	-5.9	26.4711	38.2645	-8.90004	27.7379	45.538	6.00663	G	C	6	154
Day bout number CVE	ln_2L_t		2L	12121458	CG16997	FBgn0032413	intergenic		9463	0.04054	6.5e-06		2.6e-08		-11.41	28.9114	51.73	-6.48	26.3915	39.349	-8.94403	27.6514	45.5395	4.93055	T	G	6	148
Day bout number CVE	ln_2L_t		2L	12121458	CG17211	FBgn0032414	intergenic		-3640	0.04054	6.5e-06		2.6e-08		-11.41	28.9114	51.73	-6.48	26.3915	39.349	-8.94403	27.6514	45.5395	4.93055	T	G	6	148
Day bout number CVE	ln_2L_t		2L	5236171	tkv	FBgn0003716	intron	tkv-in		0.02532	3.3e-07		2.6e-08		-15.47	29.404	60.3453	-6.74	26.2803	39.7684	-11.1073	27.8421	50.0568	8.7266	T	A	4	158
Day bout number CVE		N	2R	10018915	CG42288	FBgn0259184	intergenic		39605	0.02564	2.6e-08		8.7e-06	2.6e-07	-16.65	29.0324	62.3264	-1.05	26.8626	28.9633	-8.84867	27.9475	45.6448	15.5967	A	G	4	156
Day bout number CVE		N	2R	10018915	mir-989	FBgn0262215	intergenic		-13941	0.02564	2.6e-08		8.7e-06	2.6e-07	-16.65	29.0324	62.3264	-1.05	26.8626	28.9633	-8.84867	27.9475	45.6448	15.5967	A	G	4	156
Day bout number CVE		N	2R	10018915	Prosap	FBgn0040752	intron	Prosap-in		0.02564	2.6e-08		8.7e-06	2.6e-07	-16.65	29.0324	62.3264	-1.05	26.8626	28.9633	-8.84867	27.9475	45.6448	15.5967	A	G	4	156
Day bout number CVE		N	3R	17765467	CG17843	FBgn0038919	intergenic		24199	0.02548	2.7e-08		8.5e-07	5.9e-06	-16.6	29.0365	62.2354	-2.8	26.8749	32.4752	-9.69979	27.9557	47.3553	13.7993	C	T	4	157
Day bout number CVE		N	3R	17765468	CG17843	FBgn0038919	intergenic		24200	0.02548	2.7e-08		8.5e-07	5.9e-06	-16.6	29.0365	62.2354	-2.8	26.8749	32.4752	-9.69979	27.9557	47.3553	13.7993	C	T	4	157
Day bout number CVE		N	2R	10018802	CG42288	FBgn0259184	intergenic		39492	0.02548	2.7e-08		8.5e-06	2.9e-07	-16.6	29.1177	62.3264	-1	26.9578	28.9633	-8.80354	28.0377	45.6448	15.6016	A	T	4	157
Day bout number CVE		N	3R	17765467	Eip93F	FBgn0013948	intergenic		-9369	0.02548	2.7e-08		8.5e-07	5.9e-06	-16.6	29.0365	62.2354	-2.8	26.8749	32.4752	-9.69979	27.9557	47.3553	13.7993	C	T	4	157
Day bout number CVE		N	3R	17765468	Eip93F	FBgn0013948	intergenic		-9368	0.02548	2.7e-08		8.5e-07	5.9e-06	-16.6	29.0365	62.2354	-2.8	26.8749	32.4752	-9.69979	27.9557	47.3553	13.7993	C	T	4	157
Day bout number CVE		N	2R	10018802	mir-989	FBgn0262215	intergenic		-14054	0.02548	2.7e-08		8.5e-06	2.9e-07	-16.6	29.1177	62.3264	-1	26.9578	28.9633	-8.80354	28.0377	45.6448	15.6016	A	T	4	157
Day bout number CVE		N	2R	10018802	Prosap	FBgn0040752	intron	Prosap-in		0.02548	2.7e-08		8.5e-06	2.9e-07	-16.6	29.1177	62.3264	-1	26.9578	28.9633	-8.80354	28.0377	45.6448	15.6016	A	T	4	157
Day bout number CVE		N	2R	9803652	shot	FBgn0013733	intron	shot-in		0.04242	2.9e-08			1.8e-07	-12.68	28.9207	54.2811	-0.61	26.7104	27.9225	-6.64311	27.8156	41.1018	12.0741	A	G	7	165
Day bout number CVE	ln_2L_t		2L	12134573	Gr33a	FBgn0032416	intergenic		-3492	0.04698	1.4e-07		3.1e-08		-12.23	28.7045	53.1602	-4.29	26.3395	34.9112	-8.25683	27.522	44.0357	7.94203	G	A	7	149
Day bout number CVE	ln_2L_t		2L	12134602	Gr33a	FBgn0032416	intergenic		-3463	0.04698	1.4e-07		3.1e-08		-12.23	28.7045	53.1602	-4.29	26.3395	34.9112	-8.25683	27.522	44.0357	7.94203	C	A	7	149
Day bout number CVE	ln_2L_t		2L	12134573	rho-6	FBgn0032415	intergenic		1206	0.04698	1.4e-07		3.1e-08		-12.23	28.7045	53.1602	-4.29	26.3395	34.9112	-8.25683	27.522	44.0357	7.94203	G	A	7	149
Day bout number CVE	ln_2L_t		2L	12134602	rho-6	FBgn0032415	intergenic		1235	0.04698	1.4e-07		3.1e-08		-12.23	28.7045	53.1602	-4.29	26.3395	34.9112	-8.25683	27.522	44.0357	7.94203	C	A	7	149
Day bout number CVE		N	X	9827982	CG1791	FBgn0030163	intergenic		-29504	0.02667	3.3e-08		5.9e-06	1.3e-06	-16.05	29.0245	61.1313	-1.54	26.7755	29.8567	-8.79701	27.9	45.494	14.5128	T	A	4	150
Day bout number CVE		N	X	9827982	snoRNA:Me28S-U1688	FBgn0086044	intergenic		3943	0.02667	3.3e-08		5.9e-06	1.3e-06	-16.05	29.0245	61.1313	-1.54	26.7755	29.8567	-8.79701	27.9	45.494	14.5128	T	A	4	150
Day bout number CVE	4		2L	15403374	CG15258	FBgn0032563	intergenic		41747	0.09211	2.2e-07		3.4e-08		-8.44	27.9867	44.875	-3.25	25.8803	32.378	-5.84651	26.9335	38.6265	5.19526	T	G	14	152
Day bout number CVE	4		2L	15403374	wor	FBgn0001983	intergenic		-19919	0.09211	2.2e-07		3.4e-08		-8.44	27.9867	44.875	-3.25	25.8803	32.378	-5.84651	26.9335	38.6265	5.19526	T	G	14	152
Day bout number CVE		N	2L	14319816	CG32971	FBgn0052971	intergenic		41814	0.05161	6.4e-07		3.4e-08		-10.87	28.8994	50.6361	-5.09	26.0667	36.252	-7.9805	27.4831	43.4441	5.77569	C	T	8	155
Day bout number CVE		N	2L	14319816	ms(2)34Fe	FBgn0261529	intergenic		-8613	0.05161	6.4e-07		3.4e-08		-10.87	28.8994	50.6361	-5.09	26.0667	36.252	-7.9805	27.4831	43.4441	5.77569	C	T	8	155
Day bout number CVE		N	2L	14319816	wb	FBgn0261563	cds	wb:11		0.05161	6.4e-07		3.4e-08		-10.87	28.8994	50.6361	-5.09	26.0667	36.252	-7.9805	27.4831	43.4441	5.77569	C	T	8	155
Day bout number CVE		N	2L	14319831	CG32971	FBgn0052971	intergenic		41829	0.05161	6.4e-07		3.6e-08		-10.89	28.8506	50.6361	-5.07	26.1144	36.252	-7.98078	27.4825	43.4441	5.82395	G	A	8	155
Day bout number CVE		N	2L	14319831	ms(2)34Fe	FBgn0261529	intergenic		-8598	0.05161	6.4e-07		3.6e-08		-10.89	28.8506	50.6361	-5.07	26.1144	36.252	-7.98078	27.4825	43.4441	5.82395	G	A	8	155
Day bout number CVE		N	2R	9803641	shot	FBgn0013733	intron	shot-in		0.04848	3.6e-08			7.6e-08	-11.82	28.8334	52.4663	-0.22	26.7544	27.1913	-6.01744	27.7939	39.8288	11.598	A	T	8	165
Day bout number CVE		N	2L	14319831	wb	FBgn0261563	cds	wb:11		0.05161	6.4e-07		3.6e-08		-10.89	28.8506	50.6361	-5.07	26.1144	36.252	-7.98078	27.4825	43.4441	5.82395	G	A	8	155
Day bout number CVE	ln_2L_t		2L	12134497	Gr33a	FBgn0032416	intergenic		-3568	0.05405	7.5e-07		3.7e-08		-10.88	28.5718	50.3392	-4.68	26.0746	35.442	-7.78371	27.3232	42.8906	6.19998	C	A	8	148
Day bout number CVE	ln_2L_t		2L	12134497	rho-6	FBgn0032415	intergenic		1130	0.05405	7.5e-07		3.7e-08		-10.88	28.5718	50.3392	-4.68	26.0746	35.442	-7.78371	27.3232	42.8906	6.19998	C	A	8	148
Day bout number CVE		N	3L	20387391	CG33969	FBgn0053969	intergenic		743	0.03681	3.7e-08		2.7e-07		-13.4	28.8478	55.6565	-3.49	26.5545	33.5268	-8.44526	27.7011	44.5916	9.91813	C	A	6	163
Day bout number CVE		N	3L	20387391	trbl	FBgn0028978	intergenic		-1997	0.03681	3.7e-08		2.7e-07		-13.4	28.8478	55.6565	-3.49	26.5545	33.5268	-8.44526	27.7011	44.5916	9.91813	C	A	6	163
Day bout number CVE		N	3R	5753899	CG34360	FBgn0250818	intron	CG34360-in		0.02532	3.8e-08		1.7e-07		-16.4	29.0968	61.8872	-4.03	26.7366	34.8009	-10.2137	27.9167	48.344	12.3631	C	T	4	158
Day bout number CVE		N	3R	26659865	CG15544	FBgn0039804	intron	CG15544-in		0.02994	3.9e-08			1.7e-07	-14.64	29.0236	58.301	-0.41	26.7844	27.612	-7.52625	27.904	42.9565	14.225	A	C	5	167
Day bout number CVE		N	3R	6099666	CG43143	FBgn0262617	intron	CG43143-in		0.05512	3.9e-08		3.7e-07		-12.68	28.5268	53.8932	-3.01	27.0167	33.0367	-7.8466	27.7717	43.4649	9.67316	C	G	7	127
Day bout number CVE		N	3R	5943363	CG3940	FBgn0037788	cds	CG3940:2		0.04192	4e-08			2.8e-07	-12.51	28.9108	53.9363	-0.54	26.7631	27.8435	-6.52646	27.837	40.8899	11.9726	G	A	7	167
Day bout number CVE		N	2R	7451539	en	FBgn0000577	intergenic		35824	0.02581	4e-08		3.4e-06	2.5e-06	-16.36	28.9804	61.7072	-2	26.8775	30.8793	-9.18216	27.9289	46.2932	14.3624	T	C	4	155
Day bout number CVE		N	2R	7451539	tou	FBgn0033636	intergenic		-14846	0.02581	4e-08		3.4e-06	2.5e-06	-16.36	28.9804	61.7072	-2	26.8775	30.8793	-9.18216	27.9289	46.2932	14.3624	T	C	4	155
Day bout number CVE		N	2R	7451544	en	FBgn0000577	intergenic		35829	0.02564	4.1e-08		3.2e-06	2.9e-06	-16.33	29.0513	61.7072	-2.02	26.8458	30.8793	-9.17233	27.9486	46.2932	14.3112	T	C	4	156
Day bout number CVE		N	2R	9803662	shot	FBgn0013733	intron	shot-in		0.04819	4.1e-08			1.1e-07	-11.77	28.9207	52.4663	-0.24	26.7104	27.1913	-6.0066	27.8156	39.8288	11.5323	T	A	8	166
Day bout number CVE		N	2R	7451544	tou	FBgn0033636	intergenic		-14841	0.02564	4.1e-08		3.2e-06	2.9e-06	-16.33	29.0513	61.7072	-2.02	26.8458	30.8793	-9.17233	27.9486	46.2932	14.3112	T	C	4	156
Day bout number CVE		N	X	7895175	Tbh	FBgn0010329	intron	Tbh-in		0.075	4.2e-08		9.9e-07		-10.86	28.1499	49.8656	-1.88	26.2826	30.0457	-6.36971	27.2163	39.9557	8.97627	A	G	9	120
Day bout number CVE		N	2R	18889496	CG42741	FBgn0261705	intergenic		-9794	0.04054	2e-06		4.5e-08		-11.93	28.9583	52.8114	-5.86	26.5469	38.2645	-8.89266	27.7526	45.538	6.06776	G	T	6	148
Day bout number CVE		N	2R	18889496	CG9896	FBgn0034808	intergenic		3090	0.04054	2e-06		4.5e-08		-11.93	28.9583	52.8114	-5.86	26.5469	38.2645	-8.89266	27.7526	45.538	6.06776	G	T	6	148
Day bout number CVE	18	Y	X	16403510	para	FBgn0260993	intron	para-in		0.03774	4.6e-08		7.3e-06	1.1e-06	-13.54	29.2796	56.3572	-1.17	26.5792	28.9104	-7.35222	27.9294	42.6338	12.3732	G	C	6	159
Day bout number CVE		N	2R	9803575	shot	FBgn0013733	intron	shot-in		0.04848	4.6e-08			1.2e-07	-11.76	28.9364	52.4663	-0.27	26.6538	27.1913	-6.01685	27.7951	39.8288	11.4962	T	C	8	165
Day bout number CVE		N	2R	9803586	shot	FBgn0013733	intron	shot-in		0.04848	4.6e-08			1.2e-07	-11.76	28.9364	52.4663	-0.27	26.6538	27.1913	-6.01685	27.7951	39.8288	11.4962	C	A	8	165
Day bout number CVE	9		2R	12588054	CG30463	FBgn0050463	intron	CG30463-in		0.04167	4.5e-07		4.7e-08		-11.56	29.0441	52.1603	-4.98	26.379	36.3323	-8.26735	27.7115	44.2463	6.58141	T	A	7	168
Day bout number CVE	9		2R	12588054	CG43104	FBgn0262564	intergenic		-36262	0.04167	4.5e-07		4.7e-08		-11.56	29.0441	52.1603	-4.98	26.379	36.3323	-8.26735	27.7115	44.2463	6.58141	T	A	7	168
Day bout number CVE	9		2R	12588054	CG5210	FBgn0013763	intergenic		6794	0.04167	4.5e-07		4.7e-08		-11.56	29.0441	52.1603	-4.98	26.379	36.3323	-8.26735	27.7115	44.2463	6.58141	T	A	7	168
Day bout number CVE		N	X	6438325	CG34417	FBgn0085446	intron	CG34417-in		0.125	3.4e-06		4.7e-08		-6.47	28.3909	41.3222	-3.53	25.9121	32.965	-4.99605	27.1515	37.1436	2.93918	G	T	21	168
Day bout number CVE	ln_2L_t		2L	3989059	CG31773	FBgn0051773	intergenic		74771	0.02878	5.2e-08			1.2e-06	-15	28.2253	58.2246	-0.92	26.3403	28.1882	-7.9618	27.2828	43.2064	14.0757	C	G	4	139
Day bout number CVE	ln_2L_t		2L	3989059	CG34176	FBgn0085205	intergenic		-15021	0.02878	5.2e-08			1.2e-06	-15	28.2253	58.2246	-0.92	26.3403	28.1882	-7.9618	27.2828	43.2064	14.0757	C	G	4	139
Day bout number CVE		N	3R	26054487	CecC	FBgn0000279	intergenic		11828	0.02424	5.5e-08			1.2e-06	-16.29	29.274	61.8618	-1.3	26.7569	29.3567	-8.7969	28.0154	45.6092	14.994	A	G	4	165
Day bout number CVE		N	3R	26054487	CG9737	FBgn0039758	intergenic		-12498	0.02424	5.5e-08			1.2e-06	-16.29	29.274	61.8618	-1.3	26.7569	29.3567	-8.7969	28.0154	45.6092	14.994	A	G	4	165
Day bout number CVE	ln_2L_t		2L	9089164	Toll-4	FBgn0032095	cds	Toll-4:4		0.0679	6.3e-08		8.6e-06	2.1e-06	-10.04	28.5703	48.6405	-1.06	26.4315	28.5604	-5.54979	27.5009	38.6004	8.97067	C	T	11	162
Day bout number CVE		N	3R	23052693	CG34006	FBgn0054006	intergenic		8997	0.02564	6.4e-08		7.6e-06	1.7e-06	-16.09	28.9517	61.1313	-1.5	26.8604	29.8567	-8.79398	27.9061	45.494	14.5917	G	T	4	156
Day bout number CVE		N	3R	23052693	CG42813	FBgn0261995	intergenic		-469	0.02564	6.4e-08		7.6e-06	1.7e-06	-16.09	28.9517	61.1313	-1.5	26.8604	29.8567	-8.79398	27.9061	45.494	14.5917	G	T	4	156
Day bout number CVE		N	3L	11872724	CG14128	FBgn0036218	cds	CG14128:5		0.02548	6.6e-08		5.1e-07		-15.95	28.947	60.8402	-3.68	26.7702	34.1243	-9.81184	27.8586	47.4823	12.2696	A	C	4	157
Day bout number CVE		N	3L	11872729	CG14128	FBgn0036218	cds	CG14128:5		0.02548	6.6e-08		5.1e-07		-15.95	28.947	60.8402	-3.68	26.7702	34.1243	-9.81184	27.8586	47.4823	12.2696	T	A	4	157
Day bout number CVE	ln_2L_t		2L	3737417	CG10019	FBgn0031568	intergenic		-8275	0.02516		6.8e-08			-7.15	29.4803	43.7857	-10.38	26.203	46.9617	-8.76603	27.8416	45.3737	-3.22669	G	C	4	159
Day bout number CVE	ln_2L_t		2L	3737417	Shaw	FBgn0003386	intergenic		9830	0.02516		6.8e-08			-7.15	29.4803	43.7857	-10.38	26.203	46.9617	-8.76603	27.8416	45.3737	-3.22669	G	C	4	159
Day bout number CVE		N	2R	12405998	Sema-2a	FBgn0011260	intron	Sema-2a-in		0.03571	1.2e-06		6.8e-08		-12.02	29.1486	53.1932	-5.58	26.3949	37.5616	-8.80284	27.7717	45.3774	6.43891	G	T	6	168
Day bout number CVE	ln_2L_t		2L	10450904	ppk10	FBgn0065110	cds	ppk10:5		0.03727	9.9e-07		7.1e-08		-12.22	29.0033	53.4394	-5.64	26.3491	37.6192	-8.92655	27.6762	45.5293	6.58305	T	G	6	161
Day bout number CVE		N	2R	4148583	CG2291	FBgn0033279	cds	CG2291-PA		0.04478	7.4e-08		1.4e-06		-13.55	29.2311	56.3255	-2.15	26.9873	31.2784	-7.84637	28.1092	43.802	11.4016	C	G	6	134
Day bout number CVE		N	3L	18997848	nkd	FBgn0002945	3'-UTR	nkd-u3		0.04511	8.2e-08			9.6e-07	-13.63	29.2963	56.5618	-1.1	27.0022	29.1963	-7.36492	28.1492	42.8791	12.5357	A	C	6	133
Day bout number CVE	ln_2L_t		2L	12638336	pdm2	FBgn0004394	intergenic		-19493	0.05696	2.9e-06		8.5e-08		-9.57	28.8364	47.9819	-4.59	26.4178	35.5993	-7.08175	27.6271	41.7906	4.98202	A	G	9	158
Day bout number CVE	ln_2L_t		2L	12638336	ref2	FBgn0032439	intergenic		26885	0.05696	2.9e-06		8.5e-08		-9.57	28.8364	47.9819	-4.59	26.4178	35.5993	-7.08175	27.6271	41.7906	4.98202	A	G	9	158
Day bout number CVE	7		2R	7051380	CG13230	FBgn0040764	intergenic		8649	0.05422	8.7e-08		6.5e-06	8.5e-06	-10.72	28.6757	50.1148	-1.53	26.6645	29.732	-6.12665	27.6701	39.9234	9.18583	C	A	9	166
Day bout number CVE	7	Y	2R	7051380	shn	FBgn0003396	intergenic		-9945	0.05422	8.7e-08		6.5e-06	8.5e-06	-10.72	28.6757	50.1148	-1.53	26.6645	29.732	-6.12665	27.6701	39.9234	9.18583	C	A	9	166
Day bout number CVE	ln_2L_t		2L	9247680	aust	FBgn0032104	intergenic		-2408	0.04403	5.9e-07		8.9e-08		-10.26	28.3866	48.9056	-4.6	26.2795	35.4822	-7.43045	27.333	42.1939	5.65814	C	T	7	159
Day bout number CVE	ln_2L_t		2L	9247680	tRNA:CR31885	FBgn0051885	intergenic		11086	0.04403	5.9e-07		8.9e-08		-10.26	28.3866	48.9056	-4.6	26.2795	35.4822	-7.43045	27.333	42.1939	5.65814	C	T	7	159
Day bout number CVE		N	2R	19480201	apt	FBgn0015903	intron	apt-in		0.03185	1e-07		8.9e-08		-14.32	29.0337	57.6687	-4.4	26.5378	35.3393	-9.35912	27.7858	46.504	9.91677	G	A	5	157
Day bout number CVE		N	2R	9559777	CG18368	FBgn0033864	intergenic		953	0.03571	9.1e-08		8.9e-06	5e-06	-13.12	29.0702	55.3091	-1.58	26.6811	29.8331	-7.34771	27.8757	42.5711	11.5435	T	A	6	168
Day bout number CVE		N	2R	9559777	CG6220	FBgn0033865	intergenic		-19435	0.03571	9.1e-08		8.9e-06	5e-06	-13.12	29.0702	55.3091	-1.58	26.6811	29.8331	-7.34771	27.8757	42.5711	11.5435	T	A	6	168
Day bout number CVE		N	2R	9559777	fas	FBgn0000633	intron	fas-in		0.03571	9.1e-08		8.9e-06	5e-06	-13.12	29.0702	55.3091	-1.58	26.6811	29.8331	-7.34771	27.8757	42.5711	11.5435	T	A	6	168
Day bout number CVE		N	2R	8924773	CG13323	FBgn0033788	intergenic		-9465	0.09756				9.4e-08	-6.37	28.8235	41.5671	2.15	27.3083	23.0147	-2.11249	28.0659	32.2909	8.51861	A	G	16	164
Day bout number CVE		N	2R	8924773	Su(z)2	FBgn0008654	intergenic		29466	0.09756				9.4e-08	-6.37	28.8235	41.5671	2.15	27.3083	23.0147	-2.11249	28.0659	32.2909	8.51861	A	G	16	164
Day bout number CVE	1		2L	1954145	erm	FBgn0031375	intron	erm-in		0.18125	1.2e-07		9.8e-08		-6.51	27.4913	40.516	-2.03	25.7321	29.7831	-4.26891	26.6117	35.1495	4.48688	G	A	29	160
Day bout number CVE		N	3R	26058656	CecC	FBgn0000279	intergenic		15997	0.02439	1.3e-07			1e-07	-15.84	29.163	60.8452	0.39	26.8877	26.1123	-7.72668	28.0254	43.4787	16.2288	A	T	4	164
Day bout number CVE		N	3R	26058656	CG9737	FBgn0039758	intergenic		-8329	0.02439	1.3e-07			1e-07	-15.84	29.163	60.8452	0.39	26.8877	26.1123	-7.72668	28.0254	43.4787	16.2288	A	T	4	164
Day bout number CVE	ln_2L_t		2L	10532624	CG18301	FBgn0032265	cds	CG18301:3		0.02454	1.1e-07		1.1e-07		-15.89	28.9718	60.7554	-5.42	26.5828	37.4174	-10.6546	27.7773	49.0864	10.4745	T	C	4	163
Day bout number CVE		N	3R	26040337	CecB	FBgn0000278	intergenic		818	0.07317	1.1e-07			1.3e-06	-9.47	28.7176	47.6543	-0.61	26.7828	28.0073	-5.04031	27.7502	37.8308	8.85608	G	A	12	164
Day bout number CVE		N	3R	26040337	CecC	FBgn0000279	intergenic		-1869	0.07317	1.1e-07			1.3e-06	-9.47	28.7176	47.6543	-0.61	26.7828	28.0073	-5.04031	27.7502	37.8308	8.85608	G	A	12	164
Day bout number CVE		N	3L	3292339	CG12009	FBgn0035430	intergenic		-2413	0.07186		1.1e-07			-0.61	29.9828	31.2092	-5.99	25.9487	37.9195	-3.29929	27.9658	34.5644	-5.37219	G	T	12	167
Day bout number CVE		N	3L	3292339	CG12017	FBgn0035429	intergenic		1446	0.07186		1.1e-07			-0.61	29.9828	31.2092	-5.99	25.9487	37.9195	-3.29929	27.9658	34.5644	-5.37219	G	T	12	167
Day bout number CVE		N	3R	7153241	CG31386	FBgn0051386	intergenic		21911	0.03419	1.8e-07			1.1e-07	-15.56	28.8754	59.9909	0.8	27.2634	25.6685	-7.38015	28.0694	42.8297	16.3552	A	G	4	117
Day bout number CVE		N	3R	17677770	glec	FBgn0015229	intron	glec-in		0.03012	1.1e-07		1.7e-06		-14.27	29.2197	57.7643	-2.98	26.6153	32.5752	-8.62614	27.9175	45.1698	11.2924	T	A	5	166
Day bout number CVE		N	3R	7153241	pros	FBgn0004595	intergenic		-2383	0.03419	1.8e-07			1.1e-07	-15.56	28.8754	59.9909	0.8	27.2634	25.6685	-7.38015	28.0694	42.8297	16.3552	A	G	4	117
Day bout number CVE	ln_2L_t		2L	9952620	CG13126	FBgn0032168	cds	CG13126-PA		0.04375	1.2e-07		5.5e-06		-12.27	28.804	53.3472	-1.87	26.4602	30.2017	-7.07116	27.6321	41.7744	10.4009	T	A	7	160
Day bout number CVE	ln_2L_t		2L	9036085	CG31708	FBgn0051708	intergenic		-15546	0.03593	1.2e-07		4.4e-07		-13.03	29.0697	55.1388	-3.57	26.4925	33.6397	-8.3041	27.7811	44.3893	9.46097	G	A	6	167
Day bout number CVE	ln_2L_t		2L	9036085	CG9582	FBgn0032090	intergenic		10681	0.03593	1.2e-07		4.4e-07		-13.03	29.0697	55.1388	-3.57	26.4925	33.6397	-8.3041	27.7811	44.3893	9.46097	G	A	6	167
Day bout number CVE		N	3R	23670682	CG34353	FBgn0085382	intron	CG34353-in		0.20122	1.9e-06			1.2e-07	-5.55	27.8704	38.9777	0.69	27.136	25.7538	-2.43128	27.5032	32.3658	6.24475	T	C	33	164
Day bout number CVE		N	3L	5472512	CG34391	FBgn0085420	intergenic		39369	0.05455	1.2e-07			8.1e-07	-10.73	28.8758	50.3268	-0.44	26.8724	27.7506	-5.5823	27.8741	39.0387	10.2864	G	C	9	165
Day bout number CVE		N	3L	5472512	CG4835	FBgn0035607	intergenic		-438	0.05455	1.2e-07			8.1e-07	-10.73	28.8758	50.3268	-0.44	26.8724	27.7506	-5.5823	27.8741	39.0387	10.2864	G	C	9	165
Day bout number CVE	ln_2L_t		2L	2541530	CG3515	FBgn0031431	intergenic		-9614	0.03681	1.8e-06		1.3e-07		-11.87	29.0631	52.7982	-5.54	26.3747	37.463	-8.70584	27.7189	45.1306	6.32344	A	T	6	163
Day bout number CVE	ln_2L_t		2L	2541530	CG3528	FBgn0031430	intergenic		23493	0.03681	1.8e-06		1.3e-07		-11.87	29.0631	52.7982	-5.54	26.3747	37.463	-8.70584	27.7189	45.1306	6.32344	A	T	6	163
Day bout number CVE		N	3R	26056966	CecC	FBgn0000279	intergenic		14307	0.0241	1.5e-07			1.3e-07	-15.81	29.224	60.8452	0.35	26.811	26.1123	-7.73061	28.0175	43.4787	16.1599	G	A	4	166
Day bout number CVE		N	3R	26057613	CecC	FBgn0000279	intergenic		14954	0.0241	1.5e-07			1.3e-07	-15.81	29.224	60.8452	0.35	26.811	26.1123	-7.73061	28.0175	43.4787	16.1599	A	T	4	166
Day bout number CVE		N	3R	26058058	CecC	FBgn0000279	intergenic		15399	0.0241	1.5e-07			1.3e-07	-15.81	29.224	60.8452	0.35	26.811	26.1123	-7.73061	28.0175	43.4787	16.1599	C	T	4	166
Day bout number CVE		N	3R	26056966	CG9737	FBgn0039758	intergenic		-10019	0.0241	1.5e-07			1.3e-07	-15.81	29.224	60.8452	0.35	26.811	26.1123	-7.73061	28.0175	43.4787	16.1599	G	A	4	166
Day bout number CVE		N	3R	26057613	CG9737	FBgn0039758	intergenic		-9372	0.0241	1.5e-07			1.3e-07	-15.81	29.224	60.8452	0.35	26.811	26.1123	-7.73061	28.0175	43.4787	16.1599	A	T	4	166
Day bout number CVE		N	3R	26058058	CG9737	FBgn0039758	intergenic		-8927	0.0241	1.5e-07			1.3e-07	-15.81	29.224	60.8452	0.35	26.811	26.1123	-7.73061	28.0175	43.4787	16.1599	C	T	4	166
Day bout number CVE		N	2L	16208883	Ca-alpha1D	FBgn0001991	intergenic		18797	0.02564	1.4e-07			7.1e-07	-15.83	29.1372	60.8042	-0.7	27.0191	28.4149	-8.26571	28.0781	44.6095	15.1356	T	A	4	156
Day bout number CVE		N	2L	16208883	CG31819	FBgn0028893	intergenic		-2576	0.02564	1.4e-07			7.1e-07	-15.83	29.1372	60.8042	-0.7	27.0191	28.4149	-8.26571	28.0781	44.6095	15.1356	T	A	4	156
Day bout number CVE		N	3R	25156684	Cnx99A	FBgn0015622	intergenic		11318	0.03333	1.4e-07			2.1e-07	-15.88	29.0326	60.7983	-0.98	26.6077	28.5675	-8.43136	27.8202	44.6829	14.903	T	C	4	120
Day bout number CVE		N	2L	13621452	ics	FBgn0028546	intergenic		-18067	0.02424		1.4e-07			-4.75	29.8155	39.3219	-9.96	26.3823	46.2954	-7.35488	28.0989	42.8086	-5.20335	G	A	4	165
Day bout number CVE		N	2L	13621477	ics	FBgn0028546	intergenic		-18042	0.02424		1.4e-07			-4.75	29.8155	39.3219	-9.96	26.3823	46.2954	-7.35488	28.0989	42.8086	-5.20335	A	T	4	165
Day bout number CVE		N	2L	13621452	kuz	FBgn0259984	intron	kuz-in		0.02424		1.4e-07			-4.75	29.8155	39.3219	-9.96	26.3823	46.2954	-7.35488	28.0989	42.8086	-5.20335	G	A	4	165
Day bout number CVE		N	2L	13621477	kuz	FBgn0259984	intron	kuz-in		0.02424		1.4e-07			-4.75	29.8155	39.3219	-9.96	26.3823	46.2954	-7.35488	28.0989	42.8086	-5.20335	A	T	4	165
Day bout number CVE		N	2L	13621452	mir-2489	FBgn0262194	intergenic		11384	0.02424		1.4e-07			-4.75	29.8155	39.3219	-9.96	26.3823	46.2954	-7.35488	28.0989	42.8086	-5.20335	G	A	4	165
Day bout number CVE		N	2L	13621477	mir-2489	FBgn0262194	intergenic		11409	0.02424		1.4e-07			-4.75	29.8155	39.3219	-9.96	26.3823	46.2954	-7.35488	28.0989	42.8086	-5.20335	A	T	4	165
Day bout number CVE		N	3R	25156684	Ptp99A	FBgn0004369	intergenic		-46303	0.03333	1.4e-07			2.1e-07	-15.88	29.0326	60.7983	-0.98	26.6077	28.5675	-8.43136	27.8202	44.6829	14.903	T	C	4	120
Day bout number CVE	12		3L	18667103	GNBP2	FBgn0040322	intron	GNBP2-in		0.04217	4.2e-07			1.5e-07	-11.58	28.908	52.0739	0.59	26.8823	25.7047	-5.49707	27.8951	38.8893	12.1718	C	T	7	166
Day bout number CVE	ln_2L_t		2L	5576313	CG14011	FBgn0031722	intergenic		-3267	0.04268			1.6e-07		-10.26	29.0965	49.6259	-5.77	26.1712	37.7051	-8.01585	27.6338	43.6655	4.49774	A	G	7	164
Day bout number CVE	ln_2L_t		2L	5576411	CG14011	FBgn0031722	intergenic		-3169	0.04268			1.6e-07		-10.26	29.0965	49.6259	-5.77	26.1712	37.7051	-8.01585	27.6338	43.6655	4.49774	A	G	7	164
Day bout number CVE	ln_2L_t		2L	10316182	CG4972	FBgn0032217	intron	CG4972-in		0.02424		1.6e-07	1e-06		-9.7	29.5846	48.98	-10	26.2935	46.2868	-9.84719	27.939	47.6334	-0.298971	T	C	4	165
Day bout number CVE	ln_2L_t		2L	5576313	snRNA:U4:25F	FBgn0041719	intergenic		10547	0.04268			1.6e-07		-10.26	29.0965	49.6259	-5.77	26.1712	37.7051	-8.01585	27.6338	43.6655	4.49774	A	G	7	164
Day bout number CVE	ln_2L_t		2L	5576411	snRNA:U4:25F	FBgn0041719	intergenic		10645	0.04268			1.6e-07		-10.26	29.0965	49.6259	-5.77	26.1712	37.7051	-8.01585	27.6338	43.6655	4.49774	A	G	7	164
Day bout number CVE		N	3R	26799013	5-HT7	FBgn0004573	intron	5-HT7-in		0.03738	1.6e-07			3e-07	-16.06	29.3858	61.5076	-0.88	26.7485	28.4986	-8.46797	28.0672	45.0031	15.1859	G	T	4	107
Day bout number CVE		N	3R	11289709	CG14869	FBgn0038341	intron	CG14869-in		0.02381		1.6e-07			-7.34	29.6577	44.3411	-9.96	26.3194	46.2374	-8.65034	27.9886	45.2892	-2.61729	C	G	4	168
Day bout number CVE	7		2R	7442093	en	FBgn0000577	intergenic		26378	0.03067	1.7e-07			1.4e-06	-14.03	29.0801	57.1369	-0.65	26.6808	27.9862	-7.34054	27.8805	42.5615	13.3757	G	T	5	163
Day bout number CVE	7		2R	7442093	tou	FBgn0033636	intergenic		-24292	0.03067	1.7e-07			1.4e-06	-14.03	29.0801	57.1369	-0.65	26.6808	27.9862	-7.34054	27.8805	42.5615	13.3757	G	T	5	163
Day bout number CVE		N	2R	9215937	CG17047	FBgn0033827	intergenic		26892	0.08966	1.7e-07		9e-06	3.7e-06	-9	28.5047	46.5075	-0.71	26.8892	28.3058	-4.85484	27.697	37.4067	8.29313	T	C	13	145
Day bout number CVE		N	2R	12587132	CG30463	FBgn0050463	intron	CG30463-in		0.03571	1.7e-07		2.8e-07		-12.87	29.0882	54.8245	-3.96	26.5109	34.4288	-8.41357	27.7995	44.6267	8.9092	T	A	6	168
Day bout number CVE		N	2R	12587177	CG30463	FBgn0050463	intron	CG30463-in		0.03571	1.7e-07		2.8e-07		-12.87	29.0882	54.8245	-3.96	26.5109	34.4288	-8.41357	27.7995	44.6267	8.9092	G	A	6	168
Day bout number CVE		N	3L	10811839	CG42831	FBgn0262020	intergenic		2655	0.03822	1.7e-07		2.1e-06		-12.89	29.0087	54.7931	-2.49	26.7675	31.7496	-7.69162	27.8881	43.2714	10.4012	T	G	6	157
Day bout number CVE		N	2R	12587132	CG43104	FBgn0262564	intergenic		-37184	0.03571	1.7e-07		2.8e-07		-12.87	29.0882	54.8245	-3.96	26.5109	34.4288	-8.41357	27.7995	44.6267	8.9092	T	A	6	168
Day bout number CVE		N	2R	12587177	CG43104	FBgn0262564	intergenic		-37139	0.03571	1.7e-07		2.8e-07		-12.87	29.0882	54.8245	-3.96	26.5109	34.4288	-8.41357	27.7995	44.6267	8.9092	G	A	6	168
Day bout number CVE		N	2R	12587132	CG5210	FBgn0013763	intergenic		5872	0.03571	1.7e-07		2.8e-07		-12.87	29.0882	54.8245	-3.96	26.5109	34.4288	-8.41357	27.7995	44.6267	8.9092	T	A	6	168
Day bout number CVE		N	2R	12587177	CG5210	FBgn0013763	intergenic		5917	0.03571	1.7e-07		2.8e-07		-12.87	29.0882	54.8245	-3.96	26.5109	34.4288	-8.41357	27.7995	44.6267	8.9092	G	A	6	168
Day bout number CVE		N	3R	17227556	CG6475	FBgn0038886	intergenic		17	0.03165	1.7e-07		2.4e-06		-14.06	29.0367	57.1664	-2.61	26.7758	31.9878	-8.3354	27.9063	44.5771	11.4589	C	A	5	158
Day bout number CVE		N	3R	17227556	CG7907	FBgn0038887	intergenic		-1901	0.03165	1.7e-07		2.4e-06		-14.06	29.0367	57.1664	-2.61	26.7758	31.9878	-8.3354	27.9063	44.5771	11.4589	C	A	5	158
Day bout number CVE		N	2R	14043358	lolal	FBgn0022238	intron	lolal-in		0.09639	1.7e-07		2.3e-06		-8.17	28.4943	44.8421	-1.71	26.5049	29.9299	-4.94319	27.4996	37.386	6.46143	T	C	16	166
Day bout number CVE		N	2R	9215937	mir-184	FBgn0262391	intergenic		-970	0.08966	1.7e-07		9e-06	3.7e-06	-9	28.5047	46.5075	-0.71	26.8892	28.3058	-4.85484	27.697	37.4067	8.29313	T	C	13	145
Day bout number CVE		N	3L	10811839	tna	FBgn0026160	intergenic		-16789	0.03822	1.7e-07		2.1e-06		-12.89	29.0087	54.7931	-2.49	26.7675	31.7496	-7.69162	27.8881	43.2714	10.4012	T	G	6	157
Day bout number CVE		N	2R	10473616	CG12869	FBgn0033943	intergenic		-5092	0.02548	1.9e-06		1.8e-07		-14.41	29.1923	58.0174	-6.06	26.6525	38.7773	-10.2375	27.9224	48.3974	8.35018	C	T	4	157
Day bout number CVE		N	3R	17765525	CG17843	FBgn0038919	intergenic		24257	0.03185	1.8e-07			2.1e-06	-14.03	29.115	57.1737	-1.03	26.9034	28.9558	-7.52778	28.0092	43.0647	13.0032	G	T	5	157
Day bout number CVE		N	2L	14320233	CG32971	FBgn0052971	intergenic		42231	0.0566	1.5e-06		1.8e-07		-9.85	28.5695	48.2599	-4.3	25.9989	34.6037	-7.0738	27.2842	41.4318	5.54284	T	C	9	159
Day bout number CVE		N	2L	14320236	CG32971	FBgn0052971	intergenic		42234	0.0566	1.5e-06		1.8e-07		-9.85	28.5695	48.2599	-4.3	25.9989	34.6037	-7.0738	27.2842	41.4318	5.54284	C	T	9	159
Day bout number CVE		N	3R	21612474	CG4960	FBgn0039371	cds	CG4960-PA		0.05988	1.8e-07			2.5e-06	-10.08	28.7537	48.9237	-0.74	26.6832	28.1672	-5.41349	27.7185	38.5454	9.34299	C	T	10	167
Day bout number CVE		N	3R	17714335	CG6678	FBgn0038917	intron	CG6678-in		0.02564	1.8e-07		5.4e-06		-15.67	29.1989	60.5434	-2.33	26.8242	31.4901	-9.0026	28.0116	46.0168	13.3393	A	T	4	156
Day bout number CVE		N	3R	17765525	Eip93F	FBgn0013948	intergenic		-9311	0.03185	1.8e-07			2.1e-06	-14.03	29.115	57.1737	-1.03	26.9034	28.9558	-7.52778	28.0092	43.0647	13.0032	G	T	5	157
Day bout number CVE		N	2R	10473616	LamC	FBgn0010397	intergenic		10309	0.02548	1.9e-06		1.8e-07		-14.41	29.1923	58.0174	-6.06	26.6525	38.7773	-10.2375	27.9224	48.3974	8.35018	C	T	4	157
Day bout number CVE		N	2L	14320233	ms(2)34Fe	FBgn0261529	intergenic		-8196	0.0566	1.5e-06		1.8e-07		-9.85	28.5695	48.2599	-4.3	25.9989	34.6037	-7.0738	27.2842	41.4318	5.54284	T	C	9	159
Day bout number CVE		N	2L	14320236	ms(2)34Fe	FBgn0261529	intergenic		-8193	0.0566	1.5e-06		1.8e-07		-9.85	28.5695	48.2599	-4.3	25.9989	34.6037	-7.0738	27.2842	41.4318	5.54284	C	T	9	159
Day bout number CVE		N	2L	14320233	wb	FBgn0261563	cds	wb:11		0.0566	1.5e-06		1.8e-07		-9.85	28.5695	48.2599	-4.3	25.9989	34.6037	-7.0738	27.2842	41.4318	5.54284	T	C	9	159
Day bout number CVE		N	2L	14320236	wb	FBgn0261563	cds	wb:11		0.0566	1.5e-06		1.8e-07		-9.85	28.5695	48.2599	-4.3	25.9989	34.6037	-7.0738	27.2842	41.4318	5.54284	C	T	9	159
Day bout number CVE	16		3R	17714855	CG6678	FBgn0038917	cds	CG6678:4		0.02395	1.9e-07		7.7e-06		-15.6	29.3371	60.5434	-2.39	26.7045	31.4901	-8.99801	28.0208	46.0168	13.2104	A	C	4	167
Day bout number CVE		N	3R	22004782	CG31323	FBgn0051323	intron	CG31323-in		0.04762	1.9e-07			7.9e-06	-11.16	28.9441	51.2718	-1.31	26.6692	29.2828	-6.23533	27.8067	40.2773	9.85708	C	G	8	168
Day bout number CVE		N	3L	10813329	CG42831	FBgn0262020	intergenic		4145	0.03593	1.9e-07		3.2e-06		-12.82	29.1496	54.7931	-2.56	26.6248	31.7496	-7.69207	27.8872	43.2714	10.2593	T	A	6	167
Day bout number CVE		N	3R	17714372	CG6678	FBgn0038917	intron	CG6678-in		0.02395	1.9e-07		7.7e-06		-15.6	29.3371	60.5434	-2.39	26.7045	31.4901	-8.99801	28.0208	46.0168	13.2104	T	A	4	167
Day bout number CVE		N	3R	17714668	CG6678	FBgn0038917	cds	CG6678:4		0.02395	1.9e-07		7.7e-06		-15.6	29.3371	60.5434	-2.39	26.7045	31.4901	-8.99801	28.0208	46.0168	13.2104	G	A	4	167
Day bout number CVE		N	2L	2133446	GlyP	FBgn0004507	intron	GlyP-in		0.12179	1.9e-07		1.2e-06		-7.68	28.0764	43.4409	-1.84	26.3635	30.0404	-4.76036	27.2199	36.7406	5.84386	G	T	19	156
Day bout number CVE		N	3R	2536967	pb	FBgn0051481	intron	pb-in		0.02532	1.9e-07		2.7e-06		-15.61	29.1367	60.3488	-2.9	26.794	32.5921	-9.25254	27.9654	46.4705	12.707	A	T	4	158
Day bout number CVE		N	3R	2565112	pb	FBgn0051481	cds	pb-reg_element-10		0.02532	1.9e-07		2.7e-06		-15.61	29.1367	60.3488	-2.9	26.794	32.5921	-9.25254	27.9654	46.4705	12.707	C	T	4	158
Day bout number CVE		N	3R	2565399	pb	FBgn0051481	cds	pb-cds		0.02532	1.9e-07		2.7e-06		-15.61	29.1367	60.3488	-2.9	26.794	32.5921	-9.25254	27.9654	46.4705	12.707	G	A	4	158
Day bout number CVE		N	X	7884145	sn	FBgn0003447	intergenic		4027	0.0303	1.9e-07			2.9e-07	-16.21	29.5819	61.9927	0.01	27.365	27.3529	-8.09967	28.4734	44.6728	16.2115	A	C	4	132
Day bout number CVE		N	X	7884145	Tbh	FBgn0010329	intergenic		-5585	0.0303	1.9e-07			2.9e-07	-16.21	29.5819	61.9927	0.01	27.365	27.3529	-8.09967	28.4734	44.6728	16.2115	A	C	4	132
Day bout number CVE		N	3L	10813329	tna	FBgn0026160	intergenic		-15299	0.03593	1.9e-07		3.2e-06		-12.82	29.1496	54.7931	-2.56	26.6248	31.7496	-7.69207	27.8872	43.2714	10.2593	T	A	6	167
Day bout number CVE	ln_2L_t		2L	5283669	Bub1	FBgn0031696	intergenic		667	0.05556	2e-07		2.1e-06		-10.65	28.8113	50.1148	-2.34	26.3377	31.0274	-6.49831	27.5745	40.5711	8.30685	G	T	9	162
Day bout number CVE	ln_2L_t		2L	10311266	CG5385	FBgn0032215	3'-UTR	CG5385-u3		0.02381		2e-07			-4.38	29.7986	38.5624	-9.88	26.3231	46.0873	-7.13201	28.0609	42.3249	-5.50023	C	G	4	168
Day bout number CVE	ln_2L_t		2L	5283669	vri	FBgn0016076	intergenic		-15978	0.05556	2e-07		2.1e-06		-10.65	28.8113	50.1148	-2.34	26.3377	31.0274	-6.49831	27.5745	40.5711	8.30685	G	T	9	162
Day bout number CVE	10		3L	8805198	CG13309	FBgn0035933	intergenic		833	0.03571	2e-07				-12.8	29.093	54.6948	-1.63	26.6773	29.9363	-7.21521	27.8851	42.3155	11.1714	T	A	6	168
Day bout number CVE	10		3L	8805198	dally	FBgn0011577	intergenic		-15408	0.03571	2e-07				-12.8	29.093	54.6948	-1.63	26.6773	29.9363	-7.21521	27.8851	42.3155	11.1714	T	A	6	168
Day bout number CVE		N	3R	21614119	CG31380	FBgn0051380	intron	CG31380-in		0.06024	2e-07			2.8e-06	-10.09	28.7443	48.9237	-0.76	26.6396	28.1672	-5.42674	27.692	38.5454	9.32591	T	A	10	166
Day bout number CVE		N	3R	23049706	CG34006	FBgn0054006	intergenic		6010	0.05389	2e-07			1.1e-06	-10.52	28.9559	50.0053	-0.4	26.7986	27.5996	-5.4626	27.8773	38.8024	10.1243	T	C	9	167
Day bout number CVE		N	3R	23049706	CG42813	FBgn0261995	intergenic		-3456	0.05389	2e-07			1.1e-06	-10.52	28.9559	50.0053	-0.4	26.7986	27.5996	-5.4626	27.8773	38.8024	10.1243	T	C	9	167
Day bout number CVE		N	3R	17714358	CG6678	FBgn0038917	intron	CG6678-in		0.0241	2e-07		8e-06		-15.61	29.3272	60.5434	-2.41	26.6789	31.4901	-9.00687	28.0031	46.0168	13.2025	T	A	4	166
Day bout number CVE		N	2R	7444916	en	FBgn0000577	intergenic		29201	0.02976	2e-07			1.2e-06	-13.98	29.1751	57.1369	-0.61	26.7571	27.9862	-7.29772	27.9661	42.5615	13.3663	G	A	5	168
Day bout number CVE		N	2R	7444916	tou	FBgn0033636	intergenic		-21469	0.02976	2e-07			1.2e-06	-13.98	29.1751	57.1369	-0.61	26.7571	27.9862	-7.29772	27.9661	42.5615	13.3663	G	A	5	168
Day bout number CVE	ln_2L_t		2L	9081909	CG12439	FBgn0032094	intergenic		3921	0.03333	2.1e-07			1.1e-06	-14.15	29.0778	57.3868	-0.72	26.8698	28.3164	-7.43891	27.9738	42.8516	13.4312	A	T	5	150
Day bout number CVE	ln_2L_t		2L	9081909	Toll-4	FBgn0032095	intergenic		-2198	0.03333	2.1e-07			1.1e-06	-14.15	29.0778	57.3868	-0.72	26.8698	28.3164	-7.43891	27.9738	42.8516	13.4312	A	T	5	150
Day bout number CVE		N	3R	14768506	CG42613	FBgn0261262	intron	CG42613-in		0.04819	2.1e-07		4.6e-07		-11.2	28.9394	51.3422	-3.28	26.3806	32.938	-7.24005	27.66	42.1401	7.92268	C	G	8	166
Day bout number CVE		N	3L	10815120	CG42831	FBgn0262020	intergenic		5936	0.02632	2.1e-07			2.6e-06	-15.42	29.1781	60.0231	-1.22	26.9497	29.3864	-8.32042	28.0639	44.7047	14.2041	C	T	4	152
Day bout number CVE		N	3L	10815120	tna	FBgn0026160	intergenic		-13508	0.02632	2.1e-07			2.6e-06	-15.42	29.1781	60.0231	-1.22	26.9497	29.3864	-8.32042	28.0639	44.7047	14.2041	C	T	4	152
Day bout number CVE	ln_2L_t		2L	9949873	CG5853	FBgn0032167	intergenic		2431	0.08696	1.5e-06		2.2e-07		-8.12	28.4265	44.6722	-3.41	26.0712	32.8854	-5.76497	27.2488	38.7788	4.71575	C	A	14	161
Day bout number CVE	ln_2L_t		2L	4509758	dp	FBgn0053196	intron	dp-in		0.02532	9.8e-07			2.2e-07	-14.74	29.1804	58.6666	0.96	26.9896	25.0608	-6.88936	28.085	41.8637	15.7075	T	C	4	158
Day bout number CVE	ln_2L_t		2L	9949873	mir-87	FBgn0262428	intergenic		-545	0.08696	1.5e-06		2.2e-07		-8.12	28.4265	44.6722	-3.41	26.0712	32.8854	-5.76497	27.2488	38.7788	4.71575	C	A	14	161
Day bout number CVE		N	2R	1043176	Atf6	FBgn0033010	intergenic		910	0.03247	2.2e-07			3.9e-06	-14.09	29.3231	57.5	-1.17	26.4005	28.7385	-7.62875	27.8618	43.1193	12.9195	C	A	5	154
Day bout number CVE		N	2L	2253009	CG17234	FBgn0042187	intergenic		-70	0.11842	3.9e-07		2.2e-07		-7.69	28.0434	43.4158	-2.64	26.0318	31.3138	-5.1636	27.0376	37.3648	5.0452	A	G	18	152
Day bout number CVE		N	2L	2253009	CG17239	FBgn0042186	intergenic		668	0.11842	3.9e-07		2.2e-07		-7.69	28.0434	43.4158	-2.64	26.0318	31.3138	-5.1636	27.0376	37.3648	5.0452	A	G	18	152
Day bout number CVE		N	2R	11750512	CG30085	FBgn0050085	intergenic		-1297	0.02395	2.2e-07			3.4e-06	-15.5	29.3508	60.3588	-1.2	26.7672	29.1768	-8.35441	28.059	44.7678	14.2992	G	T	4	167
Day bout number CVE		N	3R	23889492	CG34362	FBgn0085391	intron	CG34362-in		0.0625	2.2e-07				-11.24	28.6436	51.1282	-1.34	26.7953	29.4765	-6.29147	27.7194	40.3024	9.90169	C	T	8	128
Day bout number CVE		N	2L	2245715	CR42859	FBgn0262106	cds	CR42859:2		0.23377	1e-06		2.2e-07		-5.62	27.1083	38.3543	-2.19	25.5474	29.9267	-3.90633	26.3278	34.1405	3.43334	A	G	36	154
Day bout number CVE		N	2R	11750512	Gpo-1	FBgn0022160	intergenic		261	0.02395	2.2e-07			3.4e-06	-15.5	29.3508	60.3588	-1.2	26.7672	29.1768	-8.35441	28.059	44.7678	14.2992	G	T	4	167
Day bout number CVE		N	2R	1043176	Nipped-A	FBgn0053554	intergenic		-22330	0.03247	2.2e-07			3.9e-06	-14.09	29.3231	57.5	-1.17	26.4005	28.7385	-7.62875	27.8618	43.1193	12.9195	C	A	5	154
Day bout number CVE	ln_2L_t		2L	12134447	Gr33a	FBgn0032416	intergenic		-3618	0.04795	7.5e-06		2.3e-07		-10.36	28.6201	49.3321	-4.9	26.1839	35.9899	-7.62952	27.402	42.661	5.45301	A	T	7	146
Day bout number CVE	ln_2L_t		2L	12134447	rho-6	FBgn0032415	intergenic		1080	0.04795	7.5e-06		2.3e-07		-10.36	28.6201	49.3321	-4.9	26.1839	35.9899	-7.62952	27.402	42.661	5.45301	A	T	7	146
Day bout number CVE	3		2L	14320254	CG32971	FBgn0052971	intergenic		42252	0.05	1.8e-06		2.3e-07		-10.4	28.7784	49.5857	-4.52	26.0839	35.128	-7.46287	27.4311	42.3569	5.88159	T	C	8	160
Day bout number CVE	3		2L	14320254	ms(2)34Fe	FBgn0261529	intergenic		-8175	0.05	1.8e-06		2.3e-07		-10.4	28.7784	49.5857	-4.52	26.0839	35.128	-7.46287	27.4311	42.3569	5.88159	T	C	8	160
Day bout number CVE	3		2L	14320254	wb	FBgn0261563	cds	wb:11		0.05	1.8e-06		2.3e-07		-10.4	28.7784	49.5857	-4.52	26.0839	35.128	-7.46287	27.4311	42.3569	5.88159	T	C	8	160
Day bout number CVE		N	X	5206158	dhd	FBgn0011761	intergenic		-248	0.02564			2.3e-07		-12.81	29.4005	55.0252	-7.45	26.5843	41.4764	-10.1292	27.9924	48.2508	5.36625	A	T	4	156
Day bout number CVE		N	X	5206158	TrxT	FBgn0029752	intergenic		237	0.02564			2.3e-07		-12.81	29.4005	55.0252	-7.45	26.5843	41.4764	-10.1292	27.9924	48.2508	5.36625	A	T	4	156
Day bout number CVE	ln_2L_t		2L	5730563	CG11030	FBgn0031736	intron	CG11030-in		0.04321			2.4e-07		-9.56	29.0682	48.1848	-6.28	26.0864	38.6396	-7.91746	27.5773	43.4122	3.28168	T	A	7	162
Day bout number CVE	ln_2L_t		2L	5730563	CG11147	FBgn0031734	intergenic		-3112	0.04321			2.4e-07		-9.56	29.0682	48.1848	-6.28	26.0864	38.6396	-7.91746	27.5773	43.4122	3.28168	T	A	7	162
Day bout number CVE	ln_2L_t		2L	5730563	CG14006	FBgn0031733	intergenic		1752	0.04321			2.4e-07		-9.56	29.0682	48.1848	-6.28	26.0864	38.6396	-7.91746	27.5773	43.4122	3.28168	T	A	7	162
Day bout number CVE	13		3R	11483398	CG5302	FBgn0263040	intergenic		18421	0.03311	2.4e-07		6.4e-07		-14.09	29.1349	57.3088	-3.67	26.6735	34.0224	-8.8807	27.9042	45.6656	10.4125	T	A	5	151
Day bout number CVE	13		3R	11483398	pxb	FBgn0053207	intergenic		-8510	0.03311	2.4e-07		6.4e-07		-14.09	29.1349	57.3088	-3.67	26.6735	34.0224	-8.8807	27.9042	45.6656	10.4125	T	A	5	151
Day bout number CVE		N	2R	18889495	CG42741	FBgn0261705	intergenic		-9795	0.03378	4.5e-06		2.4e-07		-12.46	28.8824	53.8058	-5.72	26.5698	38.0128	-9.09162	27.7261	45.9093	6.74017	T	A	5	148
Day bout number CVE		N	3L	9773722	CG8177	FBgn0036043	cds	CG8177:14		0.03571	2.4e-07				-12.72	29.0988	54.5364	-1.67	26.6744	30.0153	-7.19461	27.8866	42.2758	11.0483	G	A	6	168
Day bout number CVE		N	2R	18889495	CG9896	FBgn0034808	intergenic		3089	0.03378	4.5e-06		2.4e-07		-12.46	28.8824	53.8058	-5.72	26.5698	38.0128	-9.09162	27.7261	45.9093	6.74017	T	A	5	148
Day bout number CVE		N	3L	961175	Glut1	FBgn0025593	intron	Glut1-in		0.03378	2.9e-06		2.4e-07		-12.49	29.1065	54.0924	-5.03	26.5313	36.5912	-8.76146	27.8189	45.3418	7.46301	T	G	5	148
Day bout number CVE		N	2L	15622214	Or35a	FBgn0028946	intron	Or35a-in		0.03727	2.4e-07		5.6e-06		-12.82	28.8422	54.4875	-2.34	26.5774	31.2654	-7.58332	27.7098	42.8765	10.4787	G	A	6	161
Day bout number CVE		N	2R	11809793	bdg	FBgn0034049	intergenic		-752	0.02395	2.5e-07			1.3e-06	-15.47	29.3173	60.2539	-0.59	26.8171	28.0065	-8.0315	28.0672	44.1302	14.8736	G	A	4	167
Day bout number CVE		N	2R	11809856	bdg	FBgn0034049	intergenic		-689	0.02395	2.5e-07			1.3e-06	-15.47	29.3173	60.2539	-0.59	26.8171	28.0065	-8.0315	28.0672	44.1302	14.8736	A	G	4	167
Day bout number CVE		N	3R	23549304	CG12877	FBgn0039544	intergenic		12725	0.12805	2.5e-07		6.5e-06		-7.19	28.3401	42.7202	-1.22	26.6195	29.0556	-4.20405	27.4798	35.8879	5.97205	T	C	21	164
Day bout number CVE		N	3L	8799722	CG13312	FBgn0035931	intron	CG13312-in		0.02632	2.5e-07			3.1e-06	-15.42	29.0053	59.8534	-1.09	26.8612	29.0313	-8.25456	27.9333	44.4424	14.339	A	T	4	152
Day bout number CVE		N	3R	19037079	CG13826	FBgn0262975	intergenic		-10807	0.02484	2e-06		2.5e-07		-14.46	29.2454	58.1653	-5.95	26.1506	38.045	-10.2036	27.698	48.1051	8.51277	G	T	4	161
Day bout number CVE		N	2R	11809793	CG33463	FBgn0053463	intergenic		25861	0.02395	2.5e-07			1.3e-06	-15.47	29.3173	60.2539	-0.59	26.8171	28.0065	-8.0315	28.0672	44.1302	14.8736	G	A	4	167
Day bout number CVE		N	2R	11809856	CG33463	FBgn0053463	intergenic		25924	0.02395	2.5e-07			1.3e-06	-15.47	29.3173	60.2539	-0.59	26.8171	28.0065	-8.0315	28.0672	44.1302	14.8736	A	G	4	167
Day bout number CVE		N	3R	19037079	cnc	FBgn0262975	intron	cnc-in		0.02484	2e-06		2.5e-07		-14.46	29.2454	58.1653	-5.95	26.1506	38.045	-10.2036	27.698	48.1051	8.51277	G	T	4	161
Day bout number CVE		N	3R	23549304	Ets98B	FBgn0005659	intergenic		-12958	0.12805	2.5e-07		6.5e-06		-7.19	28.3401	42.7202	-1.22	26.6195	29.0556	-4.20405	27.4798	35.8879	5.97205	T	C	21	164
Day bout number CVE		N	3R	19037079	fzo	FBgn0011596	intergenic		7323	0.02484	2e-06		2.5e-07		-14.46	29.2454	58.1653	-5.95	26.1506	38.045	-10.2036	27.698	48.1051	8.51277	G	T	4	161
Day bout number CVE	13		3R	9762826	Art9	FBgn0038188	intergenic		-4445	0.03049	2.8e-06		2.7e-07		-12.75	29.1686	54.6704	-5.78	26.4048	37.9662	-9.26582	27.7867	46.3183	6.97022	A	C	5	164
Day bout number CVE	13		3R	9762826	ems	FBgn0000576	intergenic		32480	0.03049	2.8e-06		2.7e-07		-12.75	29.1686	54.6704	-5.78	26.4048	37.9662	-9.26582	27.7867	46.3183	6.97022	A	C	5	164
Day bout number CVE	12		3L	18654631	MYPT-75D	FBgn0036801	5'-UTR	MYPT-75D-u5		0.02532	2.7e-07			1.6e-06	-15.42	29.1462	59.9846	-0.81	26.8999	28.5147	-8.1133	28.023	44.2496	14.6118	G	A	4	158
Day bout number CVE		N	2L	564024	CG11835	FBgn0031264	intergenic		721	0.04403	2.7e-07			6.5e-06	-11.92	29.0003	52.834	-1.17	26.6287	28.9704	-6.54386	27.8145	40.9022	10.746	G	T	7	159
Day bout number CVE		N	2L	564024	CG2794	FBgn0031265	intergenic		-146	0.04403	2.7e-07			6.5e-06	-11.92	29.0003	52.834	-1.17	26.6287	28.9704	-6.54386	27.8145	40.9022	10.746	G	T	7	159
Day bout number CVE	ln_2L_t		2L	9035761	CG31708	FBgn0051708	intergenic		-15870	0.04242	2.8e-07		7.5e-06		-11.44	28.6953	51.5737	-1.96	26.4724	30.3986	-6.70114	27.5839	40.9861	9.47613	T	G	7	165
Day bout number CVE	ln_2L_t		2L	9035761	CG9582	FBgn0032090	intergenic		10357	0.04242	2.8e-07		7.5e-06		-11.44	28.6953	51.5737	-1.96	26.4724	30.3986	-6.70114	27.5839	40.9861	9.47613	T	G	7	165
Day bout number CVE		N	2R	7444321	en	FBgn0000577	intergenic		28606	0.02581	2.8e-07			2.8e-06	-15.28	28.8829	59.4455	-1.03	26.8787	28.9335	-8.15434	27.8808	44.1895	14.2539	A	G	4	155
Day bout number CVE		N	2R	7444321	tou	FBgn0033636	intergenic		-22064	0.02581	2.8e-07			2.8e-06	-15.28	28.8829	59.4455	-1.03	26.8787	28.9335	-8.15434	27.8808	44.1895	14.2539	A	G	4	155
Day bout number CVE	11	Y	3L	10818311	CG42831	FBgn0262020	intergenic		9127	0.03185	2.9e-07		6.8e-06		-13.83	29.1134	56.7658	-2.15	26.8208	31.1271	-7.98966	27.9671	43.9464	11.673	G	A	5	157
Day bout number CVE	11		3L	10818655	CG42831	FBgn0262020	intergenic		9471	0.03185	2.9e-07		6.8e-06		-13.83	29.1134	56.7658	-2.15	26.8208	31.1271	-7.98966	27.9671	43.9464	11.673	T	A	5	157
Day bout number CVE	11	Y	3L	10818311	tna	FBgn0026160	intergenic		-10317	0.03185	2.9e-07		6.8e-06		-13.83	29.1134	56.7658	-2.15	26.8208	31.1271	-7.98966	27.9671	43.9464	11.673	G	A	5	157
Day bout number CVE	11		3L	10818655	tna	FBgn0026160	intergenic		-9973	0.03185	2.9e-07		6.8e-06		-13.83	29.1134	56.7658	-2.15	26.8208	31.1271	-7.98966	27.9671	43.9464	11.673	T	A	5	157
Day bout number CVE	ln_2L_t		2L	6548083	eya	FBgn0000320	intergenic		1111	0.0411	3e-07		7.1e-06		-12.89	29.397	55.1718	-1.98	26.9022	30.8529	-7.43134	28.1496	43.0123	10.9121	A	G	6	146
Day bout number CVE	ln_2L_t		2L	6548083	osm-6	FBgn0031829	intergenic		-7728	0.0411	3e-07		7.1e-06		-12.89	29.397	55.1718	-1.98	26.9022	30.8529	-7.43134	28.1496	43.0123	10.9121	A	G	6	146
Day bout number CVE	ln_2L_t		2L	2747102	Pgk	FBgn0250906	cds	Pgk-PA		0.07742	6.8e-06		3e-07		-8.17	28.7129	45.0439	-4.22	26.0405	34.4836	-6.19352	27.3767	39.7638	3.94395	G	A	12	155
Day bout number CVE	ln_2L_t		2L	11971626	bft	FBgn0041606	intergenic		532	0.03546		3.1e-07	9.1e-07		-8.68	29.2849	46.643	-8.76	26.0428	43.565	-8.72007	27.6639	45.104	-0.0820582	T	A	5	141
Day bout number CVE	ln_2L_t		2L	11971626	CG16965	FBgn0032387	intergenic		-9990	0.03546		3.1e-07	9.1e-07		-8.68	29.2849	46.643	-8.76	26.0428	43.565	-8.72007	27.6639	45.104	-0.0820582	T	A	5	141
Day bout number CVE	ln_2L_t		2L	10297520	CYLD	FBgn0032210	cds	CYLD:5		0.05031			3.1e-07		-9.41	28.9507	47.7691	-5.4	26.1935	36.986	-7.40272	27.5721	42.3775	4.01297	C	G	8	159
Day bout number CVE	ln_2L_t		2L	5763652	obst-E	FBgn0031737	cds	obst-E-PA		0.02439	5.3e-06		3.1e-07		-13.84	29.2664	56.955	-6.65	26.2898	39.5864	-10.2463	27.7781	48.2707	7.19596	G	A	4	164
Day bout number CVE	ln_2L_t		2L	11304793	CG14926	FBgn0032360	intergenic		-37520	0.03822	5.5e-07		3.2e-07		-12.41	28.9813	53.7994	-4.07	26.558	34.6937	-8.23845	27.7697	44.2466	8.34116	C	T	6	157
Day bout number CVE	ln_2L_t		2L	11304793	Osi21	FBgn0032359	intergenic		19190	0.03822	5.5e-07		3.2e-07		-12.41	28.9813	53.7994	-4.07	26.558	34.6937	-8.23845	27.7697	44.2466	8.34116	C	T	6	157
Day bout number CVE	ln_2L_t		2L	9949880	CG5853	FBgn0032167	intergenic		2438	0.07975	6.6e-07		3.3e-07		-8.62	28.5132	45.7553	-3.08	26.234	32.4029	-5.85273	27.3736	39.0791	5.53663	A	G	13	163
Day bout number CVE	ln_2L_t		2L	9949880	mir-87	FBgn0262428	intergenic		-538	0.07975	6.6e-07		3.3e-07		-8.62	28.5132	45.7553	-3.08	26.234	32.4029	-5.85273	27.3736	39.0791	5.53663	A	G	13	163
Day bout number CVE		N	3L	14425049	bbg	FBgn0087007	intron	bbg-in		0.05556		3.3e-07			-2.33	29.3964	34.0544	-6.58	26.0681	39.2188	-4.45216	27.7323	36.6366	-4.24638	A	G	9	162
Day bout number CVE		N	3L	14425051	bbg	FBgn0087007	intron	bbg-in		0.05556		3.3e-07			-2.33	29.3964	34.0544	-6.58	26.0681	39.2188	-4.45216	27.7323	36.6366	-4.24638	G	T	9	162
Day bout number CVE		N	3R	26701100	CG15546	FBgn0039807	cds	CG15546-PA		0.03614	3.3e-07			2e-06	-12.6	29.2113	54.4132	-0.56	26.8148	27.9377	-6.5812	28.013	41.1754	12.0395	T	C	6	166
Day bout number CVE		N	3R	26101947	CG18404	FBgn0039761	intergenic		22128	0.02395	5.9e-07			3.3e-07	-15.02	29.3516	59.3842	0.6	26.8377	25.637	-7.20798	28.0946	42.5106	15.6167	C	G	4	167
Day bout number CVE		N	3R	23051188	CG34006	FBgn0054006	intergenic		7492	0.18868				3.3e-07	-5.25	28.3498	38.8398	1.09	27.2986	25.1155	-2.07673	27.8242	31.9777	6.33654	G	C	30	159
Day bout number CVE		N	3R	23051188	CG42813	FBgn0261995	intergenic		-1974	0.18868				3.3e-07	-5.25	28.3498	38.8398	1.09	27.2986	25.1155	-2.07673	27.8242	31.9777	6.33654	G	C	30	159
Day bout number CVE		N	3R	26101947	hdc	FBgn0010113	intergenic		-1709	0.02395	5.9e-07			3.3e-07	-15.02	29.3516	59.3842	0.6	26.8377	25.637	-7.20798	28.0946	42.5106	15.6167	C	G	4	167
Day bout number CVE	6	Y	2L	19321164	CG10750	FBgn0032769	intergenic		19564	0.02548	3.4e-07		6.9e-06		-15.36	29.1473	59.8596	-2.45	26.7439	31.6496	-8.90449	27.9456	45.7546	12.9033	C	A	4	157
Day bout number CVE	6	Y	2L	19321164	dnt	FBgn0024245	intergenic		-17512	0.02548	3.4e-07		6.9e-06		-15.36	29.1473	59.8596	-2.45	26.7439	31.6496	-8.90449	27.9456	45.7546	12.9033	C	A	4	157
Day bout number CVE		N	2L	19320700	CG10750	FBgn0032769	intergenic		19100	0.02548	3.4e-07		7.5e-06		-15.34	29.1875	59.8596	-2.43	26.79	31.6496	-8.88291	27.9888	45.7546	12.9062	A	G	4	157
Day bout number CVE		N	2L	19320700	dnt	FBgn0024245	intergenic		-17976	0.02548	3.4e-07		7.5e-06		-15.34	29.1875	59.8596	-2.43	26.79	31.6496	-8.88291	27.9888	45.7546	12.9062	A	G	4	157
Day bout number CVE		N	3L	21036220	siz	FBgn0026179	intron	siz-in		0.0559	3.4e-07		2.1e-06		-10.46	29.1114	50.0334	-2.54	26.6001	31.6844	-6.50156	27.8558	40.8589	7.91882	C	T	9	161
Day bout number CVE		N	2R	9271220	CG10814	FBgn0033830	intergenic		6001	0.06918	3.6e-07			1.8e-06	-9.41	28.8789	47.7065	-0.39	26.7148	27.5038	-4.90414	27.7969	37.6051	9.01926	G	C	11	159
Day bout number CVE		N	2R	9271220	CG17050	FBgn0033831	intergenic		-6138	0.06918	3.6e-07			1.8e-06	-9.41	28.8789	47.7065	-0.39	26.7148	27.5038	-4.90414	27.7969	37.6051	9.01926	G	C	11	159
Day bout number CVE		N	3R	26101824	CG18404	FBgn0039761	intergenic		22005	0.0241	6.4e-07			3.6e-07	-15	29.393	59.3842	0.6	26.8348	25.637	-7.19834	28.1139	42.5106	15.5945	A	T	4	166
Day bout number CVE		N	2R	17856426	CG34369	FBgn0085398	intron	CG34369-in		0.02381	3.6e-07			2e-06	-15.27	29.2803	59.8165	-0.67	26.7616	28.1097	-7.97108	28.0209	43.9631	14.5941	G	A	4	168
Day bout number CVE		N	2R	17856497	CG34369	FBgn0085398	intron	CG34369-in		0.02381	3.6e-07			2e-06	-15.27	29.2803	59.8165	-0.67	26.7616	28.1097	-7.97108	28.0209	43.9631	14.5941	C	T	4	168
Day bout number CVE		N	3R	26101824	hdc	FBgn0010113	intergenic		-1832	0.0241	6.4e-07			3.6e-07	-15	29.393	59.3842	0.6	26.8348	25.637	-7.19834	28.1139	42.5106	15.5945	A	T	4	166
Day bout number CVE	8	Y	2R	7444270	en	FBgn0000577	intergenic		28555	0.02548	3.7e-07			2.9e-06	-15.2	29.0377	59.4455	-1.01	26.9066	28.9335	-8.10867	27.9722	44.1895	14.1905	T	C	4	157
Day bout number CVE	8	Y	2R	7444270	tou	FBgn0033636	intergenic		-22115	0.02548	3.7e-07			2.9e-06	-15.2	29.0377	59.4455	-1.01	26.9066	28.9335	-8.10867	27.9722	44.1895	14.1905	T	C	4	157
Day bout number CVE	7		2R	7442245	en	FBgn0000577	intergenic		26530	0.02548	3.7e-07			2.9e-06	-15.2	29.0377	59.4455	-1.01	26.9066	28.9335	-8.10867	27.9722	44.1895	14.1905	T	A	4	157
Day bout number CVE	7		2R	7442245	tou	FBgn0033636	intergenic		-24140	0.02548	3.7e-07			2.9e-06	-15.2	29.0377	59.4455	-1.01	26.9066	28.9335	-8.10867	27.9722	44.1895	14.1905	T	A	4	157
Day bout number CVE	6		2L	19322686	CG10750	FBgn0032769	intergenic		21086	0.02564	3.7e-07		7.4e-06		-15.34	29.1856	59.8596	-2.47	26.7148	31.6496	-8.90219	27.9502	45.7546	12.8695	C	A	4	156
Day bout number CVE	6		2L	19323134	CG10750	FBgn0032769	intergenic		21534	0.02564	3.7e-07		7.4e-06		-15.34	29.1856	59.8596	-2.47	26.7148	31.6496	-8.90219	27.9502	45.7546	12.8695	C	G	4	156
Day bout number CVE	6		2L	19323655	CG10750	FBgn0032769	intergenic		22055	0.02564	3.7e-07		7.5e-06		-15.34	29.1866	59.8596	-2.45	26.7479	31.6496	-8.89368	27.9673	45.7546	12.8857	G	A	4	156
Day bout number CVE	6		2L	19322686	dnt	FBgn0024245	intergenic		-15990	0.02564	3.7e-07		7.4e-06		-15.34	29.1856	59.8596	-2.47	26.7148	31.6496	-8.90219	27.9502	45.7546	12.8695	C	A	4	156
Day bout number CVE	6		2L	19323134	dnt	FBgn0024245	intergenic		-15542	0.02564	3.7e-07		7.4e-06		-15.34	29.1856	59.8596	-2.47	26.7148	31.6496	-8.90219	27.9502	45.7546	12.8695	C	G	4	156
Day bout number CVE	6		2L	19323655	dnt	FBgn0024245	intergenic		-15021	0.02564	3.7e-07		7.5e-06		-15.34	29.1866	59.8596	-2.45	26.7479	31.6496	-8.89368	27.9673	45.7546	12.8857	G	A	4	156
Day bout number CVE	5		2L	19320083	CG10750	FBgn0032769	intergenic		18483	0.02564	3.7e-07		7.4e-06		-15.34	29.1856	59.8596	-2.47	26.7148	31.6496	-8.90219	27.9502	45.7546	12.8695	A	G	4	156
Day bout number CVE	5		2L	19320083	dnt	FBgn0024245	intergenic		-18593	0.02564	3.7e-07		7.4e-06		-15.34	29.1856	59.8596	-2.47	26.7148	31.6496	-8.90219	27.9502	45.7546	12.8695	A	G	4	156
Day bout number CVE		N	2L	19321090	CG10750	FBgn0032769	intergenic		19490	0.02564	3.7e-07		7.4e-06		-15.34	29.1856	59.8596	-2.47	26.7148	31.6496	-8.90219	27.9502	45.7546	12.8695	A	T	4	156
Day bout number CVE		N	2L	19323749	CG10750	FBgn0032769	intergenic		22149	0.02564	3.7e-07		7.4e-06		-15.34	29.1856	59.8596	-2.47	26.7148	31.6496	-8.90219	27.9502	45.7546	12.8695	G	A	4	156
Day bout number CVE		N	2L	19321090	dnt	FBgn0024245	intergenic		-17586	0.02564	3.7e-07		7.4e-06		-15.34	29.1856	59.8596	-2.47	26.7148	31.6496	-8.90219	27.9502	45.7546	12.8695	A	T	4	156
Day bout number CVE		N	2L	19323749	dnt	FBgn0024245	intergenic		-14927	0.02564	3.7e-07		7.4e-06		-15.34	29.1856	59.8596	-2.47	26.7148	31.6496	-8.90219	27.9502	45.7546	12.8695	G	A	4	156
Day bout number CVE	ln_2L_t		2L	4488241	dp	FBgn0053196	cds	dp:8		0.02976	5.5e-07			3.8e-07	-13.49	29.2041	56.1912	0.42	26.8187	25.9787	-6.53679	28.0114	41.085	13.9135	T	C	5	168
Day bout number CVE		N	3L	2040709	sls	FBgn0003432	intron	sls-in		0.07229				3.8e-07	-7.48	28.9394	43.9057	1.75	27.0657	23.5602	-2.86518	28.0026	33.7329	9.23586	C	A	12	166
Day bout number CVE		N	X	7895185	Tbh	FBgn0010329	intron	Tbh-in		0.05738	3.8e-07		3e-06		-11.45	28.5299	51.4202	-2.54	26.3363	31.4152	-6.99231	27.4331	41.4177	8.90572	G	A	7	122
Day bout number CVE	ln_2L_t		2L	6300810	CG13984	FBgn0260452	intergenic		-8009	0.03165	3.9e-07			2e-06	-13.67	29.0618	56.3997	-0.66	26.8993	28.2103	-7.16223	27.9805	42.305	13.0135	T	C	5	158
Day bout number CVE	ln_2L_t		2L	6300810	CG42735	FBgn0261699	intergenic		29299	0.03165	3.9e-07			2e-06	-13.67	29.0618	56.3997	-0.66	26.8993	28.2103	-7.16223	27.9805	42.305	13.0135	T	C	5	158
Day bout number CVE	ln_2L_t		2L	6300810	Ddr	FBgn0053531	intron	Ddr-in		0.03165	3.9e-07			2e-06	-13.67	29.0618	56.3997	-0.66	26.8993	28.2103	-7.16223	27.9805	42.305	13.0135	T	C	5	158
Day bout number CVE	ln_2L_t		2L	7209900	CG13784	FBgn0031897	intron	CG13784-in		0.03101	4e-07		2.7e-06		-15.36	28.8378	59.5527	-2.6	26.6713	31.8697	-8.97833	27.7546	45.7112	12.7582	C	T	4	129
Day bout number CVE	ln_2L_t		2L	3399983	CG34175	FBgn0085204	intergenic		1299	0.05696	9.5e-06		4e-07		-8.29	28.3246	44.8988	-4.57	26.0324	35.165	-6.4267	27.1785	40.0319	3.7208	C	T	9	158
Day bout number CVE	ln_2L_t		2L	3399983	pgant2	FBgn0031530	intergenic		-4477	0.05696	9.5e-06		4e-07		-8.29	28.3246	44.8988	-4.57	26.0324	35.165	-6.4267	27.1785	40.0319	3.7208	C	T	9	158
Day bout number CVE	13		3R	12501057	Ubx	FBgn0003944	intron	Ubx-in		0.03797	2e-06		4e-07		-11.8	29.0309	52.6272	-4.53	26.5965	35.6618	-8.16541	27.8137	44.1445	7.26558	A	T	6	158
Day bout number CVE		N	2R	14230102	CG42736	FBgn0261700	intergenic		-34890	0.04545	4e-07			6e-07	-11.53	28.8269	51.8903	-0.06	26.9474	27.0724	-5.79709	27.8872	39.4813	11.4692	T	A	7	154
Day bout number CVE		N	2R	14230102	sbb	FBgn0010575	intron	sbb-in		0.04545	4e-07			6e-07	-11.53	28.8269	51.8903	-0.06	26.9474	27.0724	-5.79709	27.8872	39.4813	11.4692	T	A	7	154
Day bout number CVE		N	2R	14230102	Tango8	FBgn0040737	intergenic		30599	0.04545	4e-07			6e-07	-11.53	28.8269	51.8903	-0.06	26.9474	27.0724	-5.79709	27.8872	39.4813	11.4692	T	A	7	154
Day bout number CVE	ln_2L_t		2L	10252808	Ror	FBgn0010407	cds	Ror:3		0.0241	5.7e-06		4.1e-07		-13.78	29.3914	56.955	-6.54	26.5078	39.5864	-10.1606	27.9496	48.2707	7.24249	C	T	4	166
Day bout number CVE	ln_2L_t		2L	10252817	Ror	FBgn0010407	cds	Ror:3		0.0241	5.7e-06		4.1e-07		-13.78	29.3914	56.955	-6.54	26.5078	39.5864	-10.1606	27.9496	48.2707	7.24249	A	G	4	166
Day bout number CVE	ln_2L_t		2L	10270110	CG31873	FBgn0260750	5'-UTR	CG31873-u5		0.02424	6.1e-06		4.2e-07		-13.78	29.3865	56.955	-6.56	26.46	39.5864	-10.1737	27.9232	48.2707	7.22103	A	G	4	165
Day bout number CVE	ln_2L_t		2L	10270253	CG31873	FBgn0260750	intron	CG31873-in		0.02424	6.1e-06		4.2e-07		-13.78	29.3865	56.955	-6.56	26.46	39.5864	-10.1737	27.9232	48.2707	7.22103	A	T	4	165
Day bout number CVE	ln_2L_t		2L	10269354	CG4957	FBgn0032205	intron	CG4957-in		0.02424	6.1e-06		4.2e-07		-13.78	29.3865	56.955	-6.56	26.46	39.5864	-10.1737	27.9232	48.2707	7.22103	A	C	4	165
Day bout number CVE	8		2R	7443740	en	FBgn0000577	intergenic		28025	0.02395	4.2e-07			4.4e-06	-15.14	29.1751	59.4455	-1.09	26.7571	28.9335	-8.1117	27.9661	44.1895	14.047	C	G	4	167
Day bout number CVE	8		2R	7443966	en	FBgn0000577	intergenic		28251	0.02395	4.2e-07			4.4e-06	-15.14	29.1751	59.4455	-1.09	26.7571	28.9335	-8.1117	27.9661	44.1895	14.047	G	C	4	167
Day bout number CVE	8		2R	7444173	en	FBgn0000577	intergenic		28458	0.02395	4.2e-07			4.4e-06	-15.14	29.1751	59.4455	-1.09	26.7571	28.9335	-8.1117	27.9661	44.1895	14.047	C	T	4	167
Day bout number CVE	8		2R	7443740	tou	FBgn0033636	intergenic		-22645	0.02395	4.2e-07			4.4e-06	-15.14	29.1751	59.4455	-1.09	26.7571	28.9335	-8.1117	27.9661	44.1895	14.047	C	G	4	167
Day bout number CVE	8		2R	7443966	tou	FBgn0033636	intergenic		-22419	0.02395	4.2e-07			4.4e-06	-15.14	29.1751	59.4455	-1.09	26.7571	28.9335	-8.1117	27.9661	44.1895	14.047	G	C	4	167
Day bout number CVE	8		2R	7444173	tou	FBgn0033636	intergenic		-22212	0.02395	4.2e-07			4.4e-06	-15.14	29.1751	59.4455	-1.09	26.7571	28.9335	-8.1117	27.9661	44.1895	14.047	C	T	4	167
Day bout number CVE	7		2R	7443723	en	FBgn0000577	intergenic		28008	0.02395	4.2e-07			4.4e-06	-15.14	29.1751	59.4455	-1.09	26.7571	28.9335	-8.1117	27.9661	44.1895	14.047	T	A	4	167
Day bout number CVE	7		2R	7443723	tou	FBgn0033636	intergenic		-22662	0.02395	4.2e-07			4.4e-06	-15.14	29.1751	59.4455	-1.09	26.7571	28.9335	-8.1117	27.9661	44.1895	14.047	T	A	4	167
Day bout number CVE		N	2R	7444192	en	FBgn0000577	intergenic		28477	0.02395	4.2e-07			4.4e-06	-15.14	29.1751	59.4455	-1.09	26.7571	28.9335	-8.1117	27.9661	44.1895	14.047	A	T	4	167
Day bout number CVE		N	2R	7444383	en	FBgn0000577	intergenic		28668	0.02395	4.2e-07			4.4e-06	-15.14	29.1751	59.4455	-1.09	26.7571	28.9335	-8.1117	27.9661	44.1895	14.047	T	C	4	167
Day bout number CVE		N	X	7895182	Tbh	FBgn0010329	intron	Tbh-in		0.05785	4.2e-07		3.4e-06		-11.39	28.6492	51.4202	-2.57	26.2821	31.4152	-6.97604	27.4656	41.4177	8.81894	A	T	7	121
Day bout number CVE		N	2R	7444192	tou	FBgn0033636	intergenic		-22193	0.02395	4.2e-07			4.4e-06	-15.14	29.1751	59.4455	-1.09	26.7571	28.9335	-8.1117	27.9661	44.1895	14.047	A	T	4	167
Day bout number CVE		N	2R	7444383	tou	FBgn0033636	intergenic		-22002	0.02395	4.2e-07			4.4e-06	-15.14	29.1751	59.4455	-1.09	26.7571	28.9335	-8.1117	27.9661	44.1895	14.047	T	C	4	167
Day bout number CVE	ln_2L_t		2L	3986892	CG31773	FBgn0051773	intergenic		72604	0.07895	4.3e-07			3.6e-06	-9.03	28.5344	46.5913	-0.58	26.5013	27.6686	-4.80605	27.5178	37.1299	8.44479	G	A	12	152
Day bout number CVE	ln_2L_t		2L	3986892	CG34176	FBgn0085205	intergenic		-17188	0.07895	4.3e-07			3.6e-06	-9.03	28.5344	46.5913	-0.58	26.5013	27.6686	-4.80605	27.5178	37.1299	8.44479	G	A	12	152
Day bout number CVE		N	3R	19036400	CG13826	FBgn0262975	intergenic		-11486	0.02381	1.7e-06		4.3e-07		-14.42	29.3205	58.1653	-5.76	26.5193	38.045	-10.0926	27.9199	48.1051	8.65955	C	G	4	168
Day bout number CVE		N	3R	19036400	cnc	FBgn0262975	intron	cnc-in		0.02381	1.7e-06		4.3e-07		-14.42	29.3205	58.1653	-5.76	26.5193	38.045	-10.0926	27.9199	48.1051	8.65955	C	G	4	168
Day bout number CVE		N	3R	19036400	fzo	FBgn0011596	intergenic		6644	0.02381	1.7e-06		4.3e-07		-14.42	29.3205	58.1653	-5.76	26.5193	38.045	-10.0926	27.9199	48.1051	8.65955	C	G	4	168
Day bout number CVE	ln_2L_t		2L	6860355	l(2)k09022	FBgn0086451				0.07547		4.4e-07			-0.4	29.9343	30.7248	-5.61	25.9021	37.1278	-3.00404	27.9182	33.9263	-5.21764	G	A	12	159
Day bout number CVE		N	3L	13163006	CG33262	FBgn0053262	intergenic		32840	0.45		4.5e-07			1.4	31.5421	28.7427	3.05	29.5571	23.4499	2.22668	30.5496	26.0963	1.65391	C	T	72	160
Day bout number CVE		N	3L	13163006	snky	FBgn0086916	intergenic		-3776	0.45		4.5e-07			1.4	31.5421	28.7427	3.05	29.5571	23.4499	2.22668	30.5496	26.0963	1.65391	C	T	72	160
Day bout number CVE	ln_2L_t		2L	10400921	CG31716	FBgn0051716	intron	CG31716-in		0.04348	4.6e-07				-11.76	28.9776	52.5026	-1.77	26.5472	30.0839	-6.76545	27.7624	41.2933	9.99415	C	T	7	161
Day bout number CVE		N	3R	19038312	CG13826	FBgn0262975	intergenic		-9574	0.0241	1.8e-06		4.6e-07		-14.43	29.2959	58.1653	-5.79	26.4738	38.045	-10.1101	27.8849	48.1051	8.64915	C	T	4	166
Day bout number CVE		N	3R	25692153	CG7816	FBgn0039714	intron	CG7816-in		0.18987	4.6e-07				-6.17	27.8576	40.1947	-0.6	26.7269	27.9203	-3.38263	27.2922	34.0575	5.57188	G	T	30	158
Day bout number CVE		N	3R	19038312	cnc	FBgn0262975	intron	cnc-in		0.0241	1.8e-06		4.6e-07		-14.43	29.2959	58.1653	-5.79	26.4738	38.045	-10.1101	27.8849	48.1051	8.64915	C	T	4	166
Day bout number CVE		N	3R	19038312	fzo	FBgn0011596	intergenic		8556	0.0241	1.8e-06		4.6e-07		-14.43	29.2959	58.1653	-5.79	26.4738	38.045	-10.1101	27.8849	48.1051	8.64915	C	T	4	166
Day bout number CVE	ln_2L_t		2L	11321759	CG14926	FBgn0032360	intergenic		-20554	0.05422	4.7e-07				-10.21	28.7755	49.1943	-1.42	26.5246	29.3603	-5.81361	27.6501	39.2773	8.79155	C	T	9	166
Day bout number CVE	ln_2L_t		2L	11321765	CG14926	FBgn0032360	intergenic		-20548	0.05422	4.7e-07				-10.21	28.7755	49.1943	-1.42	26.5246	29.3603	-5.81361	27.6501	39.2773	8.79155	G	A	9	166
Day bout number CVE	ln_2L_t		2L	11321759	Osi21	FBgn0032359	intergenic		36156	0.05422	4.7e-07				-10.21	28.7755	49.1943	-1.42	26.5246	29.3603	-5.81361	27.6501	39.2773	8.79155	C	T	9	166
Day bout number CVE	ln_2L_t		2L	11321765	Osi21	FBgn0032359	intergenic		36162	0.05422	4.7e-07				-10.21	28.7755	49.1943	-1.42	26.5246	29.3603	-5.81361	27.6501	39.2773	8.79155	G	A	9	166
Day bout number CVE		N	3R	27677528	heph	FBgn0011224	3'-UTR	heph-u3		0.03593	4.7e-07				-12.44	29.1773	54.0501	-1.24	26.72	29.1959	-6.83718	27.9486	41.623	11.1984	C	T	6	167
Day bout number CVE	ln_2L_t		2L	9599942	CG4382	FBgn0032132	intron	CG4382-in		0.05369		8.8e-06	5e-07		-8.42	29.1082	45.9547	-5.78	26.2169	37.785	-7.10367	27.6625	41.8699	2.63919	A	T	8	149
Day bout number CVE		N	2L	15003620	dyn-p25	FBgn0040228	intergenic		-2119	0.0339	5e-07		7.7e-06		-14.84	28.7594	58.4431	-2.67	26.7908	32.1285	-8.75537	27.7751	45.2858	12.173	T	G	4	118
Day bout number CVE		N	2L	15003620	mol	FBgn0028528	intergenic		6064	0.0339	5e-07		7.7e-06		-14.84	28.7594	58.4431	-2.67	26.7908	32.1285	-8.75537	27.7751	45.2858	12.173	T	G	4	118
Day bout number CVE	13		3R	13684578	tinc	FBgn0261649	intron	tinc-in		0.21341		5.1e-07			-2.45	29.0908	33.9831	-3.61	25.3275	32.5539	-3.02968	27.2091	33.2685	-1.16712	T	C	35	164
Day bout number CVE	18		X	14297067	betaNACtes4	FBgn0030566	intergenic		21618	0.03546	5.2e-07			8.5e-06	-13.75	29.2539	56.7608	-1.63	26.4908	29.7448	-7.69022	27.8724	43.2528	12.1265	C	A	5	141
Day bout number CVE	18		X	14297067	CG9411	FBgn0030569	intergenic		-69369	0.03546	5.2e-07			8.5e-06	-13.75	29.2539	56.7608	-1.63	26.4908	29.7448	-7.69022	27.8724	43.2528	12.1265	C	A	5	141
Day bout number CVE	18		X	14297067	dpr8	FBgn0052600	intron	dpr8-in		0.03546	5.2e-07			8.5e-06	-13.75	29.2539	56.7608	-1.63	26.4908	29.7448	-7.69022	27.8724	43.2528	12.1265	C	A	5	141
Day bout number CVE		N	3L	13651481	bru-3	FBgn0036379	intron	bru-3-in		0.14458		5.2e-07	8.9e-06		-3.64	29.0469	36.3362	-4.19	25.5667	33.9498	-3.91808	27.3068	35.143	-0.546897	T	A	24	166
Day bout number CVE		N	3L	13651481	CG34243	FBgn0085272	intergenic		-119727	0.14458		5.2e-07	8.9e-06		-3.64	29.0469	36.3362	-4.19	25.5667	33.9498	-3.91808	27.3068	35.143	-0.546897	T	A	24	166
Day bout number CVE		N	3L	13651481	mir-289	FBgn0262415	intergenic		37461	0.14458		5.2e-07	8.9e-06		-3.64	29.0469	36.3362	-4.19	25.5667	33.9498	-3.91808	27.3068	35.143	-0.546897	T	A	24	166
Day bout number CVE		N	2L	17613305	CG15147	FBgn0032654	intergenic		-12441	0.16981	7.7e-07		5.3e-07		-6.26	27.6707	40.1978	-2.16	26.0743	30.394	-4.21173	26.8725	35.2959	4.10371	C	T	27	159
Day bout number CVE		N	3R	26654813	CG15544	FBgn0039804	intron	CG15544-in		0.04167	5.3e-07			3.5e-06	-11.49	29.0496	52.0353	-0.61	26.7426	27.968	-6.05276	27.8961	40.0016	10.8802	T	G	7	168
Day bout number CVE		N	2L	17613305	Sytalpha	FBgn0261089	intergenic		9665	0.16981	7.7e-07		5.3e-07		-6.26	27.6707	40.1978	-2.16	26.0743	30.394	-4.21173	26.8725	35.2959	4.10371	C	T	27	159
Day bout number CVE	ln_2L_t		2L	7080562	Pvf2	FBgn0031888	intron	Pvf2-in		0.03947			5.4e-07		-10.65	28.766	50.0581	-5.4	26.2898	37.0907	-8.02323	27.5279	43.5744	5.24564	A	C	6	152
Day bout number CVE		N	2R	16315874	CG12484	FBgn0086604	intron	CG12484-in		0.02395		5.4e-07			-5.44	29.8143	40.6932	-9.58	26.3283	45.495	-7.51141	28.0713	43.0941	-4.14386	C	T	4	167
Day bout number CVE	17		X	13029284	CG32645	FBgn0052645	intergenic		-3955	0.02994	5.5e-07			6.9e-07	-13.45	29.3022	56.2115	0.21	26.8961	26.4746	-6.62198	28.0991	41.3431	13.6654	G	A	5	167
Day bout number CVE	17		X	13029284	CG4330	FBgn0030452	intergenic		686	0.02994	5.5e-07			6.9e-07	-13.45	29.3022	56.2115	0.21	26.8961	26.4746	-6.62198	28.0991	41.3431	13.6654	G	A	5	167
Day bout number CVE	14	Y	3R	14767991	CG42613	FBgn0261262	intron	CG42613-in		0.03049	5.5e-07			1e-05	-13.58	29.3247	56.4867	-1.23	26.784	29.2538	-7.40796	28.0543	42.8703	12.3461	G	T	5	164
Day bout number CVE		N	3L	12891537	CG12520	FBgn0036324	intergenic		-2938	0.02564	1.7e-06		5.5e-07		-14.47	29.164	58.1102	-5.3	26.6733	37.264	-9.88422	27.9187	47.6871	9.17779	A	T	4	156
Day bout number CVE		N	3L	12891537	CG14118	FBgn0036323	intergenic		3679	0.02564	1.7e-06		5.5e-07		-14.47	29.164	58.1102	-5.3	26.6733	37.264	-9.88422	27.9187	47.6871	9.17779	A	T	4	156
Day bout number CVE		N	X	7242350	CG15034	FBgn0029946	intergenic		811	0.02532	5.5e-07		7.1e-07		-15.05	29.1647	59.2742	-4.42	26.7172	35.5473	-9.73491	27.9409	47.4108	10.6398	C	T	4	158
Day bout number CVE		N	X	7242350	CG1677	FBgn0029941	intron	CG1677-in		0.02532	5.5e-07		7.1e-07		-15.05	29.1647	59.2742	-4.42	26.7172	35.5473	-9.73491	27.9409	47.4108	10.6398	C	T	4	158
Day bout number CVE		N	X	7242350	CG1999	FBgn0029947	intergenic		-10479	0.02532	5.5e-07		7.1e-07		-15.05	29.1647	59.2742	-4.42	26.7172	35.5473	-9.73491	27.9409	47.4108	10.6398	C	T	4	158
Day bout number CVE		N	3L	9773853	CG8177	FBgn0036043	intron	CG8177-in		0.02976	5.5e-07				-13.49	29.2043	56.1857	-1.7	26.6926	30.0883	-7.59426	27.9485	43.137	11.7929	G	C	5	168
Day bout number CVE		N	3L	9773931	CG8177	FBgn0036043	cds	CG8177:15		0.02976	5.5e-07				-13.49	29.2043	56.1857	-1.7	26.6926	30.0883	-7.59426	27.9485	43.137	11.7929	T	C	5	168
Day bout number CVE		N	3R	23400738	wdb	FBgn0027492	intron	wdb-in		0.02532	9e-07		5.5e-07		-14.79	29.1782	58.7509	-4.86	26.6948	36.4105	-9.8221	27.9365	47.5807	9.92848	G	A	4	158
Day bout number CVE	14		3R	14038380	CG7985	FBgn0028499	cds	CG7985:2		0.10759	3.7e-06		5.6e-07		-7.23	28.795	43.2618	-3.13	25.9781	32.2299	-5.17964	27.3866	37.7459	4.10749	C	A	17	158
Day bout number CVE		N	2R	1043172	Atf6	FBgn0033010	intergenic		906	0.02797	5.6e-07			5.5e-06	-15.17	29.1825	59.5137	-1.08	26.5394	28.6897	-8.12037	27.861	44.1017	14.0905	A	C	4	143
Day bout number CVE		N	3R	26654899	CG15544	FBgn0039804	intron	CG15544-in		0.04192	5.6e-07			3.8e-06	-11.45	29.1336	52.0353	-0.6	26.7749	27.968	-6.0237	27.9542	40.0016	10.8543	C	T	7	167
Day bout number CVE		N	2R	12793105	inaC	FBgn0004784	intergenic		4022	0.02381	5.6e-07			3.1e-06	-15.03	29.2914	59.36	-0.71	26.76	28.1735	-7.87051	28.0257	43.7667	14.3276	C	T	4	168
Day bout number CVE		N	2R	1043172	Nipped-A	FBgn0053554	intergenic		-22334	0.02797	5.6e-07			5.5e-06	-15.17	29.1825	59.5137	-1.08	26.5394	28.6897	-8.12037	27.861	44.1017	14.0905	A	C	4	143
Day bout number CVE		N	2R	12793105	Pkc53E	FBgn0003091	intergenic		-19325	0.02381	5.6e-07			3.1e-06	-15.03	29.2914	59.36	-0.71	26.76	28.1735	-7.87051	28.0257	43.7667	14.3276	C	T	4	168
Day bout number CVE	ln_2L_t		2L	14074803	CG16879	FBgn0028904	intergenic		-29851	0.04908			5.7e-07		-9.51	29.0195	48.0422	-4.87	26.0895	35.8283	-7.19036	27.5545	41.9352	4.64193	A	T	8	163
Day bout number CVE	ln_2L_t		2L	9933843	CG31712	FBgn0051712	intergenic		-924	0.04217	5.7e-07				-11.45	28.9327	51.8352	-1.5	26.602	29.6028	-6.47583	27.7673	40.719	9.95082	C	T	7	166
Day bout number CVE	ln_2L_t		2L	3398634	CG34175	FBgn0085204	3'-UTR	CG34175-u3		0.02454		5.7e-07			-7.1	29.6618	43.8685	-9.39	26.1442	44.926	-8.24712	27.903	44.3972	-2.28749	A	G	4	163
Day bout number CVE	ln_2L_t		2L	9933843	Cpr30F	FBgn0051876	intergenic		751	0.04217	5.7e-07				-11.45	28.9327	51.8352	-1.5	26.602	29.6028	-6.47583	27.7673	40.719	9.95082	C	T	7	166
Day bout number CVE	ln_2L_t		2L	14074803	nAcRalpha-34E	FBgn0028875	intron	nAcRalpha-34E-in		0.04908			5.7e-07		-9.51	29.0195	48.0422	-4.87	26.0895	35.8283	-7.19036	27.5545	41.9352	4.64193	A	T	8	163
Day bout number CVE	ln_2L_t		2L	14074803	nimC4	FBgn0260011	intergenic		25940	0.04908			5.7e-07		-9.51	29.0195	48.0422	-4.87	26.0895	35.8283	-7.19036	27.5545	41.9352	4.64193	A	T	8	163
Day bout number CVE		N	2R	5795087	Fmrf	FBgn0000715	intron	Fmrf-in		0.02381	4.2e-06		5.7e-07		-13.9	29.3455	57.1406	-6.08	26.504	38.6712	-9.99059	27.9248	47.9059	7.81392	G	A	4	168
Day bout number CVE	ln_2L_t		2L	5583507	CG14011	FBgn0031722	intergenic		2391	0.05882	3.2e-06		5.8e-07		-9.68	28.7584	48.116	-3.76	26.3633	33.8777	-6.718	27.5608	40.9969	5.92153	T	C	9	153
Day bout number CVE	ln_2L_t		2L	5583507	CG7251	FBgn0031723	intergenic		-3642	0.05882	3.2e-06		5.8e-07		-9.68	28.7584	48.116	-3.76	26.3633	33.8777	-6.718	27.5608	40.9969	5.92153	T	C	9	153
Day bout number CVE	4		2L	19195103	drl	FBgn0015380	intron	drl-in		0.025	5.9e-07		3.6e-06		-15.04	29.4121	59.5002	-3.2	26.5485	32.9434	-9.12074	27.9803	46.2218	11.8466	A	C	4	160
Day bout number CVE		N	2R	9831877	AGO1	FBgn0026611	3'-UTR	AGO1-u3		0.02564	5.9e-07		9.5e-06		-15.08	29.1178	59.2755	-2.48	26.6925	31.6583	-8.7809	27.9051	45.4669	12.5959	T	G	4	156
Day bout number CVE	10		3L	9769503	CG8177	FBgn0036043	intron	CG8177-in		0.02994	6e-07				-13.46	29.2583	56.1857	-1.72	26.652	30.0883	-7.59091	27.9552	43.137	11.7456	G	T	5	167
Day bout number CVE	12		3L	15059166	CG13460	FBgn0036471	intergenic		4361	0.08485		6.1e-07			-0.54	30.0856	31.16	-5.27	25.9373	36.4752	-2.9031	28.0114	33.8176	-4.73177	C	A	14	165
Day bout number CVE	12		3L	15059166	cp309	FBgn0086690	intergenic		-175	0.08485		6.1e-07			-0.54	30.0856	31.16	-5.27	25.9373	36.4752	-2.9031	28.0114	33.8176	-4.73177	C	A	14	165
Day bout number CVE	10		3L	9770222	CG8177	FBgn0036043	intron	CG8177-in		0.02994	6.1e-07				-13.47	29.2381	56.1857	-1.71	26.6602	30.0883	-7.59393	27.9491	43.137	11.7597	G	C	5	167
Day sleep CVE	2	Y	2L	14323766	CG32971	FBgn0052971	intergenic		45764	0.04348	6e-08	5e-12	4e-12		-12.13	32.6697	62.0769	-14.7	18.6566	42.9219	-13.4181	25.6631	52.4994	-2.571	T	A	7	161
Day sleep CVE	2	Y	2L	14323766	ms(2)34Fe	FBgn0261529	intergenic		-4663	0.04348	6e-08	5e-12	4e-12		-12.13	32.6697	62.0769	-14.7	18.6566	42.9219	-13.4181	25.6631	52.4994	-2.571	T	A	7	161
Day sleep CVE	2		2L	14323766	wb	FBgn0261563	cds	wb:15		0.04348	6e-08	5e-12	4e-12		-12.13	32.6697	62.0769	-14.7	18.6566	42.9219	-13.4181	25.6631	52.4994	-2.571	T	A	7	161
Day sleep CVE		N	2L	14319816	CG32971	FBgn0052971	intergenic		41814	0.05161	5.6e-06	2e-11	6e-10		-11.08	32.9076	56.6409	-11.87	18.5771	40.7366	-11.4732	25.7424	48.6888	-0.786931	C	T	8	155
Day sleep CVE		N	2L	14319831	CG32971	FBgn0052971	intergenic		41829	0.05161	5.2e-06	2e-11	7e-10		-11.02	32.8508	56.6409	-11.9	18.7022	40.7366	-11.4561	25.7765	48.6888	-0.877888	G	A	8	155
Day sleep CVE		N	2L	14319816	ms(2)34Fe	FBgn0261529	intergenic		-8613	0.05161	5.6e-06	2e-11	6e-10		-11.08	32.9076	56.6409	-11.87	18.5771	40.7366	-11.4732	25.7424	48.6888	-0.786931	C	T	8	155
Day sleep CVE		N	2L	14319831	ms(2)34Fe	FBgn0261529	intergenic		-8598	0.05161	5.2e-06	2e-11	7e-10		-11.02	32.8508	56.6409	-11.9	18.7022	40.7366	-11.4561	25.7765	48.6888	-0.877888	G	A	8	155
Day sleep CVE		N	2L	14319816	wb	FBgn0261563	cds	wb:11		0.05161	5.6e-06	2e-11	6e-10		-11.08	32.9076	56.6409	-11.87	18.5771	40.7366	-11.4732	25.7424	48.6888	-0.786931	C	T	8	155
Day sleep CVE		N	2L	14319831	wb	FBgn0261563	cds	wb:11		0.05161	5.2e-06	2e-11	7e-10		-11.02	32.8508	56.6409	-11.9	18.7022	40.7366	-11.4561	25.7765	48.6888	-0.877888	G	A	8	155
Day sleep CVE	3	Y	3L	12266797	CG4300	FBgn0036272	intron	CG4300-in		0.02381		1e-10	1.7e-06		-14.95	33.64	53.5658	-9.96	19.1308	49.0332	-12.457	26.3854	51.2995	4.98833	T	A	4	168
Day sleep CVE	3		3L	12266839	CG4300	FBgn0036272	intron	CG4300-in		0.02381		1e-10	1.7e-06		-14.95	33.64	53.5658	-9.96	19.1308	49.0332	-12.457	26.3854	51.2995	4.98833	G	A	4	168
Day sleep CVE	2		2L	14328340	CG32971	FBgn0052971	intergenic		50338	0.03145	2.7e-07	3e-10	1e-10		-13.13	32.7593	65.4983	-16.37	18.9001	45.1551	-14.7485	25.8297	55.3267	-3.24203	C	G	5	159
Day sleep CVE	2		2L	14328340	ms(2)34Fe	FBgn0261529	intergenic		-89	0.03145	2.7e-07	3e-10	1e-10		-13.13	32.7593	65.4983	-16.37	18.9001	45.1551	-14.7485	25.8297	55.3267	-3.24203	C	G	5	159
Day sleep CVE	2		2L	14327965	CG32971	FBgn0052971	intergenic		49963	0.03086	4.3e-07	3e-10	2e-10		-13.07	33.0991	65.4983	-16.2	19.0206	45.1551	-14.6334	26.0599	55.3267	-3.13236	G	C	5	162
Day sleep CVE	2		2L	14334373	CG33090	FBgn0028916	cds	CG33090-cds		0.03067	3.9e-07	3e-10	2e-10		-13.1	33.052	65.4983	-16.22	18.9538	45.1551	-14.6619	26.0029	55.3267	-3.12251	A	G	5	163
Day sleep CVE	2		2L	14327965	ms(2)34Fe	FBgn0261529	intergenic		-464	0.03086	4.3e-07	3e-10	2e-10		-13.07	33.0991	65.4983	-16.2	19.0206	45.1551	-14.6334	26.0599	55.3267	-3.13236	G	C	5	162
Day sleep CVE	2		2L	14328540	ms(2)34Fe	FBgn0261529				0.03067	3.9e-07	3e-10	2e-10		-13.1	33.052	65.4983	-16.22	18.9538	45.1551	-14.6619	26.0029	55.3267	-3.12251	C	T	5	163
Day sleep CVE	2		2L	14327965	wb	FBgn0261563	3'-UTR	wb-u3		0.03086	4.3e-07	3e-10	2e-10		-13.07	33.0991	65.4983	-16.2	19.0206	45.1551	-14.6334	26.0599	55.3267	-3.13236	G	C	5	162
Day sleep CVE		N	2L	14320233	CG32971	FBgn0052971	intergenic		42231	0.0566	5.8e-06	4e-10	2e-09		-9.92	32.6222	54.8063	-11.09	18.6405	38.4771	-10.5052	25.6314	46.6417	-1.17376	T	C	9	159
Day sleep CVE		N	2L	14320236	CG32971	FBgn0052971	intergenic		42234	0.0566	5.8e-06	4e-10	2e-09		-9.92	32.6222	54.8063	-11.09	18.6405	38.4771	-10.5052	25.6314	46.6417	-1.17376	C	T	9	159
Day sleep CVE		N	X	14482841	CG9413	FBgn0030574	intron	CG9413-in		0.02614		4e-10			-14.44	33.9384	49.4951	-7.78	19.2075	48.085	-11.1086	26.5729	48.7901	6.66041	T	A	4	153
Day sleep CVE		N	2L	14320233	ms(2)34Fe	FBgn0261529	intergenic		-8196	0.0566	5.8e-06	4e-10	2e-09		-9.92	32.6222	54.8063	-11.09	18.6405	38.4771	-10.5052	25.6314	46.6417	-1.17376	T	C	9	159
Day sleep CVE		N	2L	14320236	ms(2)34Fe	FBgn0261529	intergenic		-8193	0.0566	5.8e-06	4e-10	2e-09		-9.92	32.6222	54.8063	-11.09	18.6405	38.4771	-10.5052	25.6314	46.6417	-1.17376	C	T	9	159
Day sleep CVE		N	2L	14320233	wb	FBgn0261563	cds	wb:11		0.0566	5.8e-06	4e-10	2e-09		-9.92	32.6222	54.8063	-11.09	18.6405	38.4771	-10.5052	25.6314	46.6417	-1.17376	T	C	9	159
Day sleep CVE		N	2L	14320236	wb	FBgn0261563	cds	wb:11		0.0566	5.8e-06	4e-10	2e-09		-9.92	32.6222	54.8063	-11.09	18.6405	38.4771	-10.5052	25.6314	46.6417	-1.17376	C	T	9	159
Day sleep CVE	1	Y	2L	1491821	CG31928	FBgn0051928	intergenic		-474	0.03623		7e-10	2.3e-06		-12.78	33.7223	52.3153	-9.3	18.9606	44.5154	-11.0369	26.3415	48.4153	3.4809	A	T	5	138
Day sleep CVE	1	Y	2L	1491821	snRNA:U3:22A	FBgn0003926	intergenic		58900	0.03623		7e-10	2.3e-06		-12.78	33.7223	52.3153	-9.3	18.9606	44.5154	-11.0369	26.3415	48.4153	3.4809	A	T	5	138
Day sleep CVE		N	2R	18889507	CG42741	FBgn0261705	intergenic		-9783	0.03896		1e-09	6e-09		-11.33	33.5786	58.9001	-12.66	18.8766	41.5355	-11.9951	26.2276	50.2178	-1.33134	G	C	6	154
Day sleep CVE		N	2R	18889507	CG9896	FBgn0034808	intergenic		3101	0.03896		1e-09	6e-09		-11.33	33.5786	58.9001	-12.66	18.8766	41.5355	-11.9951	26.2276	50.2178	-1.33134	G	C	6	154
Day sleep CVE		N	3L	16623554	Abl	FBgn0000017	intron	Abl-in		0.02548		2.2e-09			-14.17	34.3742	46.7261	-6.18	19.4517	47.7883	-10.1721	26.913	47.2572	7.99237	A	T	4	157
Day sleep CVE		N	2R	18889496	CG42741	FBgn0261705	intergenic		-9794	0.04054		2.2e-09	1e-08		-11.26	33.6612	58.9001	-12.62	19.0229	41.5355	-11.9379	26.3421	50.2178	-1.36315	G	T	6	148
Day sleep CVE		N	2R	18889496	CG9896	FBgn0034808	intergenic		3090	0.04054		2.2e-09	1e-08		-11.26	33.6612	58.9001	-12.62	19.0229	41.5355	-11.9379	26.3421	50.2178	-1.36315	G	T	6	148
Day sleep CVE	2		2L	14328546	ms(2)34Fe	FBgn0261529				0.02469	2.3e-07	3.2e-07	3.4e-09		-11.57	33.052	69.8799	-18.41	18.9538	42.0864	-14.9901	26.0029	55.9831	-6.84759	C	T	4	162
Day sleep CVE		N	2R	18889468	CG42741	FBgn0261705	intergenic		-9822	0.04138		3.5e-09	8.4e-09		-11.39	33.0648	58.9001	-12.92	18.7529	41.5355	-12.1545	25.9088	50.2178	-1.52639	A	T	6	145
Day sleep CVE		N	2R	18889468	CG9896	FBgn0034808	intergenic		3062	0.04138		3.5e-09	8.4e-09		-11.39	33.0648	58.9001	-12.92	18.7529	41.5355	-12.1545	25.9088	50.2178	-1.52639	A	T	6	145
Day sleep CVE	ln_2L_t	Y	2L	12724687	MRP	FBgn0032456	intron	MRP-in		0.05	4.8e-09		8.7e-08		-5.21	32.4387	61.9918	-14.78	19.2016	29.6147	-9.99155	25.8202	45.8033	-9.56996	T	A	8	160
Day sleep CVE		N	2L	14320254	CG32971	FBgn0052971	intergenic		42252	0.05	8.6e-06	5.9e-09	1e-08		-9.81	32.8387	55.9169	-11.54	18.8329	38.4488	-10.6735	25.8358	47.1828	-1.73119	T	C	8	160
Day sleep CVE		N	2L	14320254	ms(2)34Fe	FBgn0261529	intergenic		-8175	0.05	8.6e-06	5.9e-09	1e-08		-9.81	32.8387	55.9169	-11.54	18.8329	38.4488	-10.6735	25.8358	47.1828	-1.73119	T	C	8	160
Day sleep CVE		N	2L	14320254	wb	FBgn0261563	cds	wb:11		0.05	8.6e-06	5.9e-09	1e-08		-9.81	32.8387	55.9169	-11.54	18.8329	38.4488	-10.6735	25.8358	47.1828	-1.73119	T	C	8	160
Day sleep CVE	1		2L	1702854	chinmo	FBgn0086758	intergenic		4237	0.02564		6.2e-09			-13.77	34.293	47.1451	-6.43	19.2932	46.8306	-10.0974	26.7931	46.9878	7.34264	A	G	4	156
Day sleep CVE	1		2L	1702854	cpb	FBgn0011570	intergenic		-2050	0.02564		6.2e-09			-13.77	34.293	47.1451	-6.43	19.2932	46.8306	-10.0974	26.7931	46.9878	7.34264	A	G	4	156
Day sleep CVE	4	Y	3R	14495640	CG7702	FBgn0038638	intron	CG7702-in		0.02532	6.9e-09		7.7e-08		-7.7	33.6143	73.8047	-20.1	19.7095	35.1175	-13.8996	26.6619	54.4611	-12.3912	A	G	4	158
Day sleep CVE	4		3R	14495642	CG7702	FBgn0038638	intron	CG7702-in		0.02532	6.9e-09		7.7e-08		-7.7	33.6143	73.8047	-20.1	19.7095	35.1175	-13.8996	26.6619	54.4611	-12.3912	T	G	4	158
Day sleep CVE		N	2L	572518	CG2807	FBgn0031266	cds	CG2807-cds		0.03049	7.6e-09		8.5e-07	9.2e-07	-4.81	33.0178	69.4969	-18.24	19.543	29.1611	-11.5243	26.2804	49.329	-13.4305	G	A	5	164
Day sleep CVE		N	2L	572536	CG2807	FBgn0031266	cds	CG2807-cds		0.03049	7.6e-09		8.5e-07	9.2e-07	-4.81	33.0178	69.4969	-18.24	19.543	29.1611	-11.5243	26.2804	49.329	-13.4305	G	A	5	164
Day sleep CVE	2		2L	14320290	CG32971	FBgn0052971	intergenic		42288	0.06211		1e-08	7.7e-08		-8.67	32.793	51.5969	-9.4	18.7863	36.1332	-9.03773	25.7896	43.8651	-0.728496	A	G	10	161
Day sleep CVE	2		2L	14320290	ms(2)34Fe	FBgn0261529	intergenic		-8139	0.06211		1e-08	7.7e-08		-8.67	32.793	51.5969	-9.4	18.7863	36.1332	-9.03773	25.7896	43.8651	-0.728496	A	G	10	161
Day sleep CVE	2		2L	14320290	wb	FBgn0261563	cds	wb:11		0.06211		1e-08	7.7e-08		-8.67	32.793	51.5969	-9.4	18.7863	36.1332	-9.03773	25.7896	43.8651	-0.728496	A	G	10	161
Day sleep CVE		N	2R	10633095	CG12858	FBgn0033958	intergenic		261	0.0241	1.2e-08		6.1e-08		-8.03	33.2767	73.1117	-19.92	19.554	35.6044	-13.9714	26.4153	54.3581	-11.8923	T	C	4	166
Day sleep CVE		N	2R	9215937	CG17047	FBgn0033827	intergenic		26892	0.08966	1.2e-08		1.2e-07		-4.14	32.7839	55.4265	-11.32	19.5459	27.8284	-7.73129	26.1649	41.6275	-7.18002	T	C	13	145
Day sleep CVE		N	2R	10633095	Dro	FBgn0010388	intergenic		-366	0.0241	1.2e-08		6.1e-08		-8.03	33.2767	73.1117	-19.92	19.554	35.6044	-13.9714	26.4153	54.3581	-11.8923	T	C	4	166
Day sleep CVE		N	2R	9215937	mir-184	FBgn0262391	intergenic		-970	0.08966	1.2e-08		1.2e-07		-4.14	32.7839	55.4265	-11.32	19.5459	27.8284	-7.73129	26.1649	41.6275	-7.18002	T	C	13	145
Day sleep CVE	2		2L	14331337	ms(2)34Fe	FBgn0261529				0.04403	6.6e-06	2.4e-08	1.5e-08		-10.1	32.6509	57.3392	-12.34	18.8342	39.0354	-11.2224	25.7426	48.1873	-2.24356	G	A	7	159
Day sleep CVE	2		2L	14331367	ms(2)34Fe	FBgn0261529				0.04375	7.5e-06	1.9e-08	1.5e-08		-10.13	32.8292	57.3392	-12.26	18.7654	39.0354	-11.195	25.7973	48.1873	-2.12005	T	C	7	160
Day sleep CVE		N	3L	1361975	312	FBgn0029514	intergenic		9122	0.27711		1.5e-08			-4.54	32.8638	38.0608	-2.6	17.4394	26.5216	-3.56979	25.1516	32.2912	1.94259	G	A	46	166
Day sleep CVE		N	3L	1361975	Ptp61F	FBgn0003138	intron	Ptp61F-in		0.27711		1.5e-08			-4.54	32.8638	38.0608	-2.6	17.4394	26.5216	-3.56979	25.1516	32.2912	1.94259	G	A	46	166
Day sleep CVE		N	3L	1361975	ru	FBgn0003295	intergenic		-8645	0.27711		1.5e-08			-4.54	32.8638	38.0608	-2.6	17.4394	26.5216	-3.56979	25.1516	32.2912	1.94259	G	A	46	166
Day sleep CVE		N	X	13750863	CG11071	FBgn0030532	intron	CG11071-in		0.03165		1.7e-08			-12.09	34.2282	46.9815	-6.38	19.3342	43.5177	-9.23421	26.7812	45.2496	5.71506	C	T	5	158
Day sleep CVE		N	2L	1134202	CG4577	FBgn0031306	intergenic		-500	0.02817	2.3e-06			1.7e-08	0.21	34.1257	67.9996	-16.94	19.9646	19.5463	-8.36389	27.0451	43.7729	-17.1461	G	A	4	142
Day sleep CVE		N	2L	1134202	Iris	FBgn0031305	intergenic		82	0.02817	2.3e-06			1.7e-08	0.21	34.1257	67.9996	-16.94	19.9646	19.5463	-8.36389	27.0451	43.7729	-17.1461	G	A	4	142
Day sleep CVE		N	3L	1007934	trio	FBgn0024277	intron	trio-in		0.0315		1.9e-08			-12.84	34.1545	40.1377	-2.99	19.276	44.9503	-7.91435	26.7153	42.544	9.84552	G	A	4	127
Day sleep CVE	3		3L	16254567	CG34247	FBgn0085276	cds	CG34247-PA		0.02532		2.3e-08			-13.34	34.1548	52.9947	-9.42	19.4239	46.1119	-11.382	26.7894	49.5533	3.92407	C	T	4	158
Day sleep CVE		N	3R	16943394	ppan	FBgn0010770	cds	ppan-cds		0.06667		3.7e-08			-8	33.0915	45.0423	-5.98	18.6336	34.6292	-6.98661	25.8625	39.8358	2.02242	C	T	11	165
Day sleep CVE	2		2L	14331349	ms(2)34Fe	FBgn0261529				0.05		4.3e-08	2.3e-07		-9.3	32.8339	52.9181	-10.04	18.7565	37.3565	-9.67107	25.7952	45.1373	-0.742081	C	T	8	160
Day sleep CVE		N	3R	16935928	rtet	FBgn0028468	intron	rtet-in		0.02548		4.4e-08			-13.13	34.6319	38.1498	-1.76	19.4724	45.7268	-7.44306	27.0522	41.9383	11.3682	G	T	4	157
Day sleep CVE		N	3R	16936446	rtet	FBgn0028468	3'-UTR	rtet-u3		0.02548		4.4e-08			-13.13	34.6319	38.1498	-1.76	19.4724	45.7268	-7.44306	27.0522	41.9383	11.3682	G	C	4	157
Day sleep CVE	2		2L	19212657	CG31797	FBgn0051797	intergenic		-46870	0.02395	4.6e-08		8.3e-06	7.8e-07	-4.18	33.1932	71.5995	-19.2	19.6133	27.9729	-11.6915	26.4032	49.7862	-15.0233	C	T	4	167
Day sleep CVE	2		2L	19215598	CG31797	FBgn0051797	intergenic		-43929	0.02395	4.6e-08		8.3e-06	7.8e-07	-4.18	33.1932	71.5995	-19.2	19.6133	27.9729	-11.6915	26.4032	49.7862	-15.0233	C	T	4	167
Day sleep CVE	2		2L	19215853	CG31797	FBgn0051797	intergenic		-43674	0.02395	4.6e-08		8.3e-06	7.8e-07	-4.18	33.1932	71.5995	-19.2	19.6133	27.9729	-11.6915	26.4032	49.7862	-15.0233	A	T	4	167
Day sleep CVE	2		2L	19212657	drl	FBgn0015380	intergenic		4042	0.02395	4.6e-08		8.3e-06	7.8e-07	-4.18	33.1932	71.5995	-19.2	19.6133	27.9729	-11.6915	26.4032	49.7862	-15.0233	C	T	4	167
Day sleep CVE	2		2L	19215598	drl	FBgn0015380	intergenic		6983	0.02395	4.6e-08		8.3e-06	7.8e-07	-4.18	33.1932	71.5995	-19.2	19.6133	27.9729	-11.6915	26.4032	49.7862	-15.0233	C	T	4	167
Day sleep CVE	2		2L	19215853	drl	FBgn0015380	intergenic		7238	0.02395	4.6e-08		8.3e-06	7.8e-07	-4.18	33.1932	71.5995	-19.2	19.6133	27.9729	-11.6915	26.4032	49.7862	-15.0233	A	T	4	167
Day sleep CVE		N	2L	19216026	CG31797	FBgn0051797	intergenic		-43501	0.02395	4.6e-08		8.3e-06	7.8e-07	-4.18	33.1932	71.5995	-19.2	19.6133	27.9729	-11.6915	26.4032	49.7862	-15.0233	T	A	4	167
Day sleep CVE		N	2L	19216026	drl	FBgn0015380	intergenic		7411	0.02395	4.6e-08		8.3e-06	7.8e-07	-4.18	33.1932	71.5995	-19.2	19.6133	27.9729	-11.6915	26.4032	49.7862	-15.0233	T	A	4	167
Day sleep CVE		N	2R	4183459	CG30371	FBgn0050371	intergenic		26620	0.06757		4.7e-08			-8.6	34.4178	39.4057	-2.49	19.01	36.202	-5.54495	26.7139	37.8038	6.10207	C	T	10	148
Day sleep CVE		N	2R	4183459	mir-280	FBgn0262440	intergenic		-2152	0.06757		4.7e-08			-8.6	34.4178	39.4057	-2.49	19.01	36.202	-5.54495	26.7139	37.8038	6.10207	C	T	10	148
Day sleep CVE		N	3L	1361955	312	FBgn0029514	intergenic		9102	0.25455		4.9e-08			-4.54	32.9418	38.6299	-2.84	17.6461	26.725	-3.69178	25.2939	32.6775	1.69542	A	G	42	165
Day sleep CVE		N	3L	1361955	Ptp61F	FBgn0003138	intron	Ptp61F-in		0.25455		4.9e-08			-4.54	32.9418	38.6299	-2.84	17.6461	26.725	-3.69178	25.2939	32.6775	1.69542	A	G	42	165
Day sleep CVE		N	3L	1361955	ru	FBgn0003295	intergenic		-8665	0.25455		4.9e-08			-4.54	32.9418	38.6299	-2.84	17.6461	26.725	-3.69178	25.2939	32.6775	1.69542	A	G	42	165
Day sleep CVE	2		2L	19215370	CG31797	FBgn0051797	intergenic		-44157	0.0241	5e-08		8.9e-06	7.9e-07	-4.16	33.1781	71.5995	-19.21	19.6455	27.9729	-11.6872	26.4118	49.7862	-15.047	C	A	4	166
Day sleep CVE	2		2L	19215370	drl	FBgn0015380	intergenic		6755	0.0241	5e-08		8.9e-06	7.9e-07	-4.16	33.1781	71.5995	-19.21	19.6455	27.9729	-11.6872	26.4118	49.7862	-15.047	C	A	4	166
Day sleep CVE		N	3L	10812245	CG42831	FBgn0262020	intergenic		3061	0.02564	5e-08			9.1e-07	-4.12	33.6461	71.6845	-19.02	19.9575	28.1935	-11.5686	26.8018	49.939	-14.9012	C	T	4	156
Day sleep CVE		N	3L	10812245	tna	FBgn0026160	intergenic		-16383	0.02564	5e-08			9.1e-07	-4.12	33.6461	71.6845	-19.02	19.9575	28.1935	-11.5686	26.8018	49.939	-14.9012	C	T	4	156
Day sleep CVE		N	3L	10812115	CG42831	FBgn0262020	intergenic		2931	0.02564	5.4e-08			1.2e-06	-4.13	33.8899	71.6845	-18.9	19.9307	28.1935	-11.5144	26.9103	49.939	-14.7659	T	C	4	156
Day sleep CVE		N	3L	10812115	tna	FBgn0026160	intergenic		-16513	0.02564	5.4e-08			1.2e-06	-4.13	33.8899	71.6845	-18.9	19.9307	28.1935	-11.5144	26.9103	49.939	-14.7659	T	C	4	156
Day sleep CVE	2		2L	17692250	CadN	FBgn0015609	intron	CadN-in		0.0404		5.5e-08	1.5e-06		-13.56	33.1051	57.1022	-12	19.184	46.2941	-12.7768	26.1445	51.6982	1.55652	A	G	4	99
Day sleep CVE		N	2R	15742308	Obp56i	FBgn0043532	intergenic		-9914	0.03165		5.5e-08			-11.68	34.3293	43.8886	-4.78	19.3603	42.7194	-8.2296	26.8448	43.304	6.89986	A	T	5	158
Day sleep CVE		N	2R	15742308	Toll-7	FBgn0034476	intergenic		21835	0.03165		5.5e-08			-11.68	34.3293	43.8886	-4.78	19.3603	42.7194	-8.2296	26.8448	43.304	6.89986	A	T	5	158
Day sleep CVE		N	3R	16945387	slmb	FBgn0023423	3'-UTR	slmb-u3		0.03205		5.6e-08	7.1e-06		-11.72	33.8994	52.639	-9.37	19.3694	42.8146	-10.5462	26.6344	47.7268	2.35281	T	A	5	156
Day sleep CVE		N	3R	23388847	snmRNA:157	FBgn0065105	intergenic		2155	0.07831	3.4e-06	1.3e-06	5.7e-08		-6.6	32.6847	51.5329	-9.42	18.8447	32.0473	-8.01269	25.7647	41.7901	-2.82281	T	G	13	166
Day sleep CVE		N	3R	23388847	wdb	FBgn0027492	intergenic		-1917	0.07831	3.4e-06	1.3e-06	5.7e-08		-6.6	32.6847	51.5329	-9.42	18.8447	32.0473	-8.01269	25.7647	41.7901	-2.82281	T	G	13	166
Day sleep CVE	1		2L	2241120	CG31682	FBgn0051682	intergenic		527	0.02548	5.8e-08		8.2e-07		-6.73	33.6213	71.5776	-18.98	19.6807	33.1329	-12.8522	26.651	52.3553	-12.252	G	A	4	157
Day sleep CVE	1		2L	2241120	CG4267	FBgn0031405	intergenic		-1259	0.02548	5.8e-08		8.2e-07		-6.73	33.6213	71.5776	-18.98	19.6807	33.1329	-12.8522	26.651	52.3553	-12.252	G	A	4	157
Day sleep CVE		N	2L	2241140	CG31682	FBgn0051682	intergenic		547	0.02548	5.8e-08		8.2e-07		-6.73	33.6213	71.5776	-18.98	19.6807	33.1329	-12.8522	26.651	52.3553	-12.252	A	G	4	157
Day sleep CVE		N	2L	2241402	CG31682	FBgn0051682	intergenic		809	0.02548	5.8e-08		8.2e-07		-6.73	33.6213	71.5776	-18.98	19.6807	33.1329	-12.8522	26.651	52.3553	-12.252	T	C	4	157
Day sleep CVE		N	2L	2241644	CG31682	FBgn0051682	intergenic		1051	0.02548	5.8e-08		8.2e-07		-6.73	33.6213	71.5776	-18.98	19.6807	33.1329	-12.8522	26.651	52.3553	-12.252	C	G	4	157
Day sleep CVE		N	2L	2241140	CG4267	FBgn0031405	intergenic		-1239	0.02548	5.8e-08		8.2e-07		-6.73	33.6213	71.5776	-18.98	19.6807	33.1329	-12.8522	26.651	52.3553	-12.252	A	G	4	157
Day sleep CVE		N	2L	2241402	CG4267	FBgn0031405	intergenic		-977	0.02548	5.8e-08		8.2e-07		-6.73	33.6213	71.5776	-18.98	19.6807	33.1329	-12.8522	26.651	52.3553	-12.252	T	C	4	157
Day sleep CVE		N	2L	2241644	CG4267	FBgn0031405	intergenic		-735	0.02548	5.8e-08		8.2e-07		-6.73	33.6213	71.5776	-18.98	19.6807	33.1329	-12.8522	26.651	52.3553	-12.252	C	G	4	157
Day sleep CVE		N	2L	2242413	CG4267	FBgn0031405	5'-UTR	CG4267-u5		0.02548	5.8e-08		8.2e-07		-6.73	33.6213	71.5776	-18.98	19.6807	33.1329	-12.8522	26.651	52.3553	-12.252	T	A	4	157
Day sleep CVE		N	2L	2242651	CG4267	FBgn0031405	intron	CG4267-in		0.02548	5.8e-08		8.2e-07		-6.73	33.6213	71.5776	-18.98	19.6807	33.1329	-12.8522	26.651	52.3553	-12.252	T	C	4	157
Day sleep CVE		N	2L	2242665	CG4267	FBgn0031405	intron	CG4267-in		0.02548	5.8e-08		8.2e-07		-6.73	33.6213	71.5776	-18.98	19.6807	33.1329	-12.8522	26.651	52.3553	-12.252	G	A	4	157
Day sleep CVE		N	2L	17613305	CG15147	FBgn0032654	intergenic		-12441	0.16981	4e-07		6e-08		-4.26	31.2227	46.3359	-7.56	18.4184	26.946	-5.91017	24.8206	36.6409	-3.29282	C	T	27	159
Day sleep CVE		N	2L	17613305	Sytalpha	FBgn0261089	intergenic		9665	0.16981	4e-07		6e-08		-4.26	31.2227	46.3359	-7.56	18.4184	26.946	-5.91017	24.8206	36.6409	-3.29282	C	T	27	159
Day sleep CVE		N	3R	14904737	cdi	FBgn0004876	intron	cdi-in		0.07742		6.2e-08			-7.75	33.2817	45.5109	-6.11	18.6565	34.1663	-6.93473	25.9691	39.8386	1.64031	G	A	12	155
Day sleep CVE	2		2L	14328606	ms(2)34Fe	FBgn0261529				0.04294		6.6e-08	6.3e-08		-9.72	32.9147	56.2535	-11.67	18.9198	38.3598	-10.6947	25.9173	47.3067	-1.94939	T	C	7	163
Day sleep CVE		N	2L	2242342	CG31682	FBgn0051682	intergenic		1749	0.02564	6.5e-08		9e-07		-6.71	33.6238	71.5776	-18.98	19.7148	33.1329	-12.843	26.6693	52.3553	-12.2679	A	C	4	156
Day sleep CVE		N	2L	2242342	CG4267	FBgn0031405	intergenic		-37	0.02564	6.5e-08		9e-07		-6.71	33.6238	71.5776	-18.98	19.7148	33.1329	-12.843	26.6693	52.3553	-12.2679	A	C	4	156
Day sleep CVE		N	3L	9766088	CG8177	FBgn0036043	intron	CG8177-in		0.03012	6.9e-08		5.3e-07		-6.45	32.8699	66.5769	-16.85	19.4106	32.3084	-11.6512	26.1403	49.4426	-10.4046	T	C	5	166
Day sleep CVE		N	2L	14319218	CG32971	FBgn0052971	intergenic		41216	0.08805		2.2e-07	7e-08		-6.77	32.3056	49.8569	-8.78	18.4568	32.0043	-7.77469	25.3812	40.9306	-2.0019	G	T	14	159
Day sleep CVE		N	2L	14319218	ms(2)34Fe	FBgn0261529	intergenic		-9211	0.08805		2.2e-07	7e-08		-6.77	32.3056	49.8569	-8.78	18.4568	32.0043	-7.77469	25.3812	40.9306	-2.0019	G	T	14	159
Day sleep CVE		N	2L	14319218	wb	FBgn0261563	intron	wb-in		0.08805		2.2e-07	7e-08		-6.77	32.3056	49.8569	-8.78	18.4568	32.0043	-7.77469	25.3812	40.9306	-2.0019	G	T	14	159
Day sleep CVE		N	3R	17712362	dnd	FBgn0038916	intron	dnd-in		0.02817	7.8e-08		1.9e-07		-7.98	33.8386	72.3858	-19.27	19.5066	35.4622	-13.6257	26.6726	53.924	-11.2958	T	A	4	142
Day sleep CVE		N	2L	572733	CG2807	FBgn0031266	intergenic		17	0.03636	8e-08		2.5e-06		-4.63	33.0178	64.1858	-15.58	19.543	28.7943	-10.1048	26.2804	46.49	-10.9583	A	C	6	165
Day sleep CVE		N	2L	572733	Ipk2	FBgn0031267	intergenic		-300	0.03636	8e-08		2.5e-06		-4.63	33.0178	64.1858	-15.58	19.543	28.7943	-10.1048	26.2804	46.49	-10.9583	A	C	6	165
Day sleep CVE		N	X	17897543	Sh	FBgn0003380	intron	Sh-in		0.02778	8.1e-08			2.6e-06	-4.55	33.3685	70.8389	-18.74	19.6749	28.7737	-11.6423	26.5217	49.8063	-14.1858	T	A	4	144
Day sleep CVE		N	3R	23388829	snmRNA:157	FBgn0065105	intergenic		2137	0.05988	1.8e-06	6.4e-06	8.3e-08		-6.97	32.771	54.6053	-10.92	19.0051	32.9371	-8.94157	25.8881	43.7712	-3.9512	T	A	10	167
Day sleep CVE		N	3R	23388829	wdb	FBgn0027492	intergenic		-1935	0.05988	1.8e-06	6.4e-06	8.3e-08		-6.97	32.771	54.6053	-10.92	19.0051	32.9371	-8.94157	25.8881	43.7712	-3.9512	T	A	10	167
Day sleep CVE		N	2L	1772130	CG17650	FBgn0031365	intergenic		13052	0.11475		9.2e-08			-6.54	33.2237	43.0725	-4.92	18.1124	31.1843	-5.73017	25.6681	37.1284	1.6115	G	A	14	122
Day sleep CVE		N	2L	1772130	Gr22e	FBgn0045497	intergenic		-11932	0.11475		9.2e-08			-6.54	33.2237	43.0725	-4.92	18.1124	31.1843	-5.73017	25.6681	37.1284	1.6115	G	A	14	122
Day sleep CVE		N	X	8184385	nAcRalpha-7E	FBgn0015519	intron	nAcRalpha-7E-in		0.1697	8.1e-06	9.4e-07	1e-07		-4.8	31.8829	44.982	-6.55	18.1903	27.7927	-5.67538	25.0366	36.3874	-1.74834	G	T	28	165
Night avg. bout length CVE		N	2L	3917585	CG31773	FBgn0051773	intergenic		3297	0.02395	2.5e-06	3.6e-07	1.7e-09		-18.78	59.7963	97.3479	-20.21	54.2252	94.6447	-19.4928	57.0107	95.9963	-1.43397	A	G	4	167
Night avg. bout length CVE		N	2L	3917585	CG34176	FBgn0085205	intergenic		-86495	0.02395	2.5e-06	3.6e-07	1.7e-09		-18.78	59.7963	97.3479	-20.21	54.2252	94.6447	-19.4928	57.0107	95.9963	-1.43397	A	G	4	167
Night avg. bout length CVE		N	2L	3917585	fred	FBgn0051774	cds	fred:6		0.02395	2.5e-06	3.6e-07	1.7e-09		-18.78	59.7963	97.3479	-20.21	54.2252	94.6447	-19.4928	57.0107	95.9963	-1.43397	A	G	4	167
Night sleep CVE		N	X	13256331	Syt12	FBgn0261085	intron	Syt12-in		0.02963	2e-18		5e-14	8e-14	-8.83	12.5277	30.1833	-25.6	14.4735	65.6748	-17.2142	13.5006	47.929	-16.7729	C	T	4	135
Night sleep CVE	67	Y	3R	22379467	scrib	FBgn0261263	intron	scrib-in		0.02395	1e-13		1e-10	1e-10	-7.39	12.3007	27.0707	-21.74	14.5994	58.074	-14.5612	13.4501	42.5724	-14.3523	T	C	4	167
Night sleep CVE	67		3R	22381657	scrib	FBgn0261263	intron	scrib-in		0.02395	1e-13		1e-10	1e-10	-7.39	12.3007	27.0707	-21.74	14.5994	58.074	-14.5612	13.4501	42.5724	-14.3523	G	A	4	167
Night sleep CVE	67		3R	22379917	scrib	FBgn0261263	intron	scrib-in		0.02548	6e-13		5e-10	3e-10	-7.28	12.5043	27.0707	-21.63	14.8174	58.074	-14.4558	13.6609	42.5724	-14.3451	C	T	4	157
Night sleep CVE	89	Y	2R	1670165	CG11163	FBgn0025693	5'-UTR	CG11163-u5		0.06667		8e-13	6.2e-09		-8.58	11.5324	28.6972	-7.99	14.5607	30.5346	-8.28468	13.0465	29.6159	0.595459	A	C	11	165
Night sleep CVE		N	X	7192332	brk	FBgn0024250	intergenic		-9642	0.03571	8e-13	2.2e-06	9e-12	3.3e-07	-8.78	12.2517	29.807	-19.77	15.0304	54.5613	-14.2716	13.641	42.1842	-10.9878	A	T	5	140
Night sleep CVE		N	X	7192332	CG1677	FBgn0029941	intron	CG1677-in		0.03571	8e-13	2.2e-06	9e-12	3.3e-07	-8.78	12.2517	29.807	-19.77	15.0304	54.5613	-14.2716	13.641	42.1842	-10.9878	A	T	5	140
Night sleep CVE		N	X	7192332	unc-119	FBgn0025549	intergenic		6995	0.03571	8e-13	2.2e-06	9e-12	3.3e-07	-8.78	12.2517	29.807	-19.77	15.0304	54.5613	-14.2716	13.641	42.1842	-10.9878	A	T	5	140
Night sleep CVE		N	X	7192325	brk	FBgn0024250	intergenic		-9649	0.03906	1e-12	3e-06	1e-11	5.8e-07	-8.66	12.4803	29.807	-19.76	15.0499	54.5613	-14.2095	13.7651	42.1842	-11.0923	T	C	5	128
Night sleep CVE		N	X	7192325	CG1677	FBgn0029941	intron	CG1677-in		0.03906	1e-12	3e-06	1e-11	5.8e-07	-8.66	12.4803	29.807	-19.76	15.0499	54.5613	-14.2095	13.7651	42.1842	-11.0923	T	C	5	128
Night sleep CVE		N	2L	7096482	Pvf2	FBgn0031888	intergenic		11848	0.02395	1e-12		5e-10	1.3e-09	-7.4	12.2808	27.0745	-21.05	14.5844	56.6757	-14.2212	13.4326	41.8751	-13.6488	C	A	4	167
Night sleep CVE		N	2L	7096482	Pvf3	FBgn0085407	intergenic		-3210	0.02395	1e-12		5e-10	1.3e-09	-7.4	12.2808	27.0745	-21.05	14.5844	56.6757	-14.2212	13.4326	41.8751	-13.6488	C	A	4	167
Night sleep CVE		N	X	7192325	unc-119	FBgn0025549	intergenic		6988	0.03906	1e-12	3e-06	1e-11	5.8e-07	-8.66	12.4803	29.807	-19.76	15.0499	54.5613	-14.2095	13.7651	42.1842	-11.0923	T	C	5	128
Night sleep CVE		N	3R	22482514	beat-VII	FBgn0250908	intron	beat-VII-in		0.02424	3e-12		2e-09	4e-10	-6.84	12.3422	26.0145	-20.76	14.5636	56.0921	-13.8002	13.4529	41.0533	-13.9281	C	T	4	165
Night sleep CVE		N	3R	22482514	Tb	FBgn0243586	cds	Tb-cds		0.02424	3e-12		2e-09	4e-10	-6.84	12.3422	26.0145	-20.76	14.5636	56.0921	-13.8002	13.4529	41.0533	-13.9281	C	T	4	165
Night sleep CVE	42	Y	3L	15695874	CG42571	FBgn0260777	intergenic		-13760	0.02439	4e-12		8e-10	6.2e-09	-7.45	12.1704	27.0802	-20.68	14.5266	55.8811	-14.0661	13.3485	41.4807	-13.2223	G	A	4	164
Night sleep CVE	42	Y	3L	15695874	comm2	FBgn0041160	intergenic		2925	0.02439	4e-12		8e-10	6.2e-09	-7.45	12.1704	27.0802	-20.68	14.5266	55.8811	-14.0661	13.3485	41.4807	-13.2223	G	A	4	164
Night sleep CVE	98	Y	2R	9401456	Vmat	FBgn0260964	3'-UTR	Vmat-u3		0.02649	6e-12	3e-06	4e-11	2e-06	-9.64	12.4238	31.7109	-20.8	14.6694	56.2775	-15.2238	13.5466	43.9942	-11.1605	C	T	4	151
Night sleep CVE		N	3R	18251184	CG13847	FBgn0038967	3'-UTR	CG13847-u3		0.02548	6e-12		9e-10	1.5e-08	-7.77	12.4484	27.9957	-20.79	14.8541	56.4333	-14.2817	13.6512	42.2145	-13.016	G	T	4	157
Night sleep CVE		N	2R	15818781	CG13872	FBgn0034477	intergenic		50356	0.03226	8e-12		3e-10	1.2e-07	-7.5	12.202	27.1962	-18.63	14.47	51.725	-13.0623	13.336	39.4606	-11.1304	A	T	5	155
Night sleep CVE		N	2R	15818781	CG42690	FBgn0261580	intergenic		-13682	0.03226	8e-12		3e-10	1.2e-07	-7.5	12.202	27.1962	-18.63	14.47	51.725	-13.0623	13.336	39.4606	-11.1304	A	T	5	155
Night sleep CVE		N	X	7192321	brk	FBgn0024250	intergenic		-9653	0.04237	9e-12	4.8e-06	6e-11	1.3e-06	-8.62	12.5597	29.807	-19.51	15.5338	54.5613	-14.0687	14.0467	42.1842	-10.8901	T	C	5	118
Night sleep CVE		N	X	7192321	CG1677	FBgn0029941	intron	CG1677-in		0.04237	9e-12	4.8e-06	6e-11	1.3e-06	-8.62	12.5597	29.807	-19.51	15.5338	54.5613	-14.0687	14.0467	42.1842	-10.8901	T	C	5	118
Night sleep CVE		N	X	7192321	unc-119	FBgn0025549	intergenic		6984	0.04237	9e-12	4.8e-06	6e-11	1.3e-06	-8.62	12.5597	29.807	-19.51	15.5338	54.5613	-14.0687	14.0467	42.1842	-10.8901	T	C	5	118
Night sleep CVE		N	2R	1753555	CG12551	FBgn0263109	intergenic		-54883	0.03049	2e-11		9e-10	1.5e-07	-7.27	12.2945	26.8308	-18.03	14.5559	50.6236	-12.651	13.4252	38.7272	-10.7657	T	C	5	164
Night sleep CVE		N	3L	6752743	CG32392	FBgn0052392	intron	CG32392-in		0.03165	2e-11		9e-10	8.9e-08	-7.26	12.3429	26.8632	-18.34	14.6717	51.3432	-12.7979	13.5073	39.1032	-11.0756	T	A	5	158
Night sleep CVE		N	2R	1753555	dpr12	FBgn0085414	intergenic		5862	0.03049	2e-11		9e-10	1.5e-07	-7.27	12.2945	26.8308	-18.03	14.5559	50.6236	-12.651	13.4252	38.7272	-10.7657	T	C	5	164
Night sleep CVE		N	2R	12405624	Sema-2a	FBgn0011260	intron	Sema-2a-in		0.05376	3e-11		4e-10	4.6e-07	-7.97	12.6431	28.5773	-19.81	14.8294	54.4464	-13.8878	13.7363	41.5118	-11.8414	T	C	5	93
Night sleep CVE	91	Y	2R	5844460	Mef2	FBgn0011656	intron	Mef2-in		0.025	4e-11		1e-08	7.1e-09	-6.68	12.3277	25.694	-19.94	14.6565	54.5445	-13.3136	13.4921	40.1192	-13.2608	G	A	4	160
Night sleep CVE	53	Y	3R	1073985	CG1113	FBgn0037304	intergenic		-5085	0.02395	4e-11	2e-06	1e-10		-9.62	12.1315	31.3722	-19.76	14.5778	54.0906	-14.6883	13.3547	42.7314	-10.136	C	T	4	167
Night sleep CVE	53	Y	3R	1073985	CG12163	FBgn0260462	intron	CG12163-in		0.02395	4e-11	2e-06	1e-10		-9.62	12.1315	31.3722	-19.76	14.5778	54.0906	-14.6883	13.3547	42.7314	-10.136	C	T	4	167
Night sleep CVE	53	Y	3R	1073985	CG33293	FBgn0053293	intergenic		7528	0.02395	4e-11	2e-06	1e-10		-9.62	12.1315	31.3722	-19.76	14.5778	54.0906	-14.6883	13.3547	42.7314	-10.136	C	T	4	167
Night sleep CVE		N	X	14410060	CG12540	FBgn0030570	intergenic		18785	0.03185	4e-11		3.8e-08	3e-10	-5.23	12.468	22.9264	-18.08	14.7014	50.8681	-11.6563	13.5847	36.8973	-12.8541	T	A	5	157
Night sleep CVE		N	X	14410060	CG14414	FBgn0030571	intergenic		-64581	0.03185	4e-11		3.8e-08	3e-10	-5.23	12.468	22.9264	-18.08	14.7014	50.8681	-11.6563	13.5847	36.8973	-12.8541	T	A	5	157
Night sleep CVE		N	3R	1101668	CG31538	FBgn0051538	cds	CG31538-PA		0.02395	4e-11	2e-06	1e-10		-9.62	12.1315	31.3722	-19.76	14.5778	54.0906	-14.6883	13.3547	42.7314	-10.136	C	T	4	167
Night sleep CVE		N	3R	1109493	CG31538	FBgn0051538	intergenic		5936	0.02395	4e-11	2e-06	1e-10		-9.62	12.1315	31.3722	-19.76	14.5778	54.0906	-14.6883	13.3547	42.7314	-10.136	T	C	4	167
Night sleep CVE		N	3R	1101668	l(3)82Fd	FBgn0013576				0.02395	4e-11	2e-06	1e-10		-9.62	12.1315	31.3722	-19.76	14.5778	54.0906	-14.6883	13.3547	42.7314	-10.136	C	T	4	167
Night sleep CVE		N	3R	1109493	l(3)82Fd	FBgn0013576				0.02395	4e-11	2e-06	1e-10		-9.62	12.1315	31.3722	-19.76	14.5778	54.0906	-14.6883	13.3547	42.7314	-10.136	T	C	4	167
Night sleep CVE		N	X	16396823	para	FBgn0260993	intron	para-in		0.03593	4e-11		1.9e-08	1.6e-09	-5.11	12.2407	22.455	-16.27	14.4202	46.9506	-10.6862	13.3304	34.7028	-11.1581	A	C	6	167
Night sleep CVE		N	X	20431285	RunxB	FBgn0259162	intron	RunxB-in		0.04217	4e-11		1.1e-08	5e-09	-5.07	12.2219	22.3563	-15.08	14.3093	44.4676	-10.0732	13.2656	33.412	-10.0119	A	G	7	166
Night sleep CVE		N	3R	1109493	Tim17b1	FBgn0037310	intergenic		-16374	0.02395	4e-11	2e-06	1e-10		-9.62	12.1315	31.3722	-19.76	14.5778	54.0906	-14.6883	13.3547	42.7314	-10.136	T	C	4	167
Night sleep CVE	3	Y	2L	6755623	CG11221	FBgn0031855	3'-UTR	CG11221-u3		0.02395	2.6e-09		5e-06	5e-11	-3.43	12.4255	19.2836	-18.04	14.6437	50.7224	-10.7342	13.5346	35.003	-14.6103	T	A	4	167
Night sleep CVE	3	Y	2L	6755623	CG11322	FBgn0031856	intergenic		-2241	0.02395	2.6e-09		5e-06	5e-11	-3.43	12.4255	19.2836	-18.04	14.6437	50.7224	-10.7342	13.5346	35.003	-14.6103	T	A	4	167
Night sleep CVE	3	Y	2L	6755623	snoRNA:Me28S-G2743	FBgn0086034	intergenic		10545	0.02395	2.6e-09		5e-06	5e-11	-3.43	12.4255	19.2836	-18.04	14.6437	50.7224	-10.7342	13.5346	35.003	-14.6103	T	A	4	167
Night sleep CVE		N	2L	7341360	Wnt6	FBgn0031902	intron	Wnt6-in		0.03247	5e-11		2.4e-08	2.2e-09	-5.63	12.341	23.5923	-17.87	14.5545	50.2903	-11.7468	13.4478	36.9413	-12.2423	T	C	5	154
Night sleep CVE		N	2R	9405677	CG13330	FBgn0033848	intergenic		726	0.03165	7e-11		7e-10	2e-06	-7.9	12.3024	28.1017	-17.84	14.7029	50.3886	-12.8713	13.5027	39.2452	-9.94322	T	C	5	158
Night sleep CVE		N	2R	9405677	CG13331	FBgn0033850	intergenic		-3592	0.03165	7e-11		7e-10	2e-06	-7.9	12.3024	28.1017	-17.84	14.7029	50.3886	-12.8713	13.5027	39.2452	-9.94322	T	C	5	158
Night sleep CVE		N	2R	9405677	Vmat	FBgn0260964	intron	Vmat-in		0.03165	7e-11		7e-10	2e-06	-7.9	12.3024	28.1017	-17.84	14.7029	50.3886	-12.8713	13.5027	39.2452	-9.94322	T	C	5	158
Night sleep CVE		N	2R	9403715	CG13330	FBgn0033848	cds	CG13330-cds		0.03226	8e-11		7e-10	2.6e-06	-7.95	12.1966	28.1017	-17.84	14.7167	50.3886	-12.8943	13.4567	39.2452	-9.88343	G	A	5	155
Night sleep CVE		N	X	12141371	CG2577	FBgn0030384	intergenic		-125873	0.03165	8e-11		4.2e-09	1.5e-07	-6.89	12.3662	26.1493	-17.79	14.7064	50.2808	-12.3394	13.5363	38.215	-10.8956	A	G	5	158
Night sleep CVE		N	X	12141371	CG32655	FBgn0052655	intergenic		11609	0.03165	8e-11		4.2e-09	1.5e-07	-6.89	12.3662	26.1493	-17.79	14.7064	50.2808	-12.3394	13.5363	38.215	-10.8956	A	G	5	158
Night sleep CVE		N	X	12141371	Ten-a	FBgn0259240	intron	Ten-a-in		0.03165	8e-11		4.2e-09	1.5e-07	-6.89	12.3662	26.1493	-17.79	14.7064	50.2808	-12.3394	13.5363	38.215	-10.8956	A	G	5	158
Night sleep CVE		N	2R	9403715	Vmat	FBgn0260964	3'-UTR	Vmat-u3		0.03226	8e-11		7e-10	2.6e-06	-7.95	12.1966	28.1017	-17.84	14.7167	50.3886	-12.8943	13.4567	39.2452	-9.88343	G	A	5	155
Night sleep CVE	99	Y	2R	9404726	CG13330	FBgn0033848	cds	CG13330-cds		0.03205	9e-11		9e-10	2.3e-06	-7.86	12.3879	28.1017	-17.79	14.7989	50.3886	-12.8259	13.5934	39.2452	-9.93799	T	C	5	156
Night sleep CVE	99	Y	2R	9404726	Vmat	FBgn0260964	3'-UTR	Vmat-u3		0.03205	9e-11		9e-10	2.3e-06	-7.86	12.3879	28.1017	-17.79	14.7989	50.3886	-12.8259	13.5934	39.2452	-9.93799	T	C	5	156
Night sleep CVE	98		2R	9401780	Vmat	FBgn0260964	3'-UTR	Vmat-u3		0.03205	9e-11		9e-10	2.3e-06	-7.86	12.3879	28.1017	-17.79	14.7989	50.3886	-12.8259	13.5934	39.2452	-9.93799	G	C	5	156
Night sleep CVE		N	2R	9405278	CG13330	FBgn0033848	intergenic		327	0.03205	9e-11		9e-10	2.3e-06	-7.86	12.3879	28.1017	-17.79	14.7989	50.3886	-12.8259	13.5934	39.2452	-9.93799	T	C	5	156
Night sleep CVE		N	2R	9405278	CG13331	FBgn0033850	intergenic		-3991	0.03205	9e-11		9e-10	2.3e-06	-7.86	12.3879	28.1017	-17.79	14.7989	50.3886	-12.8259	13.5934	39.2452	-9.93799	T	C	5	156
Night sleep CVE		N	3L	2216185	CG15878	FBgn0035316	intergenic		3682	0.02976	9e-11		1.3e-09	1.5e-06	-7.54	12.1382	27.2223	-17.41	14.5241	49.3419	-12.4755	13.3311	38.2821	-9.86685	T	A	5	168
Night sleep CVE		N	3L	2216185	osm-1	FBgn0035317	intergenic		-13461	0.02976	9e-11		1.3e-09	1.5e-06	-7.54	12.1382	27.2223	-17.41	14.5241	49.3419	-12.4755	13.3311	38.2821	-9.86685	T	A	5	168
Night sleep CVE		N	2R	9401326	Vmat	FBgn0260964	3'-UTR	Vmat-u3		0.03289	9e-11		9e-10	2.6e-06	-7.85	12.3926	28.1017	-17.8	14.7901	50.3886	-12.8269	13.5913	39.2452	-9.9447	G	A	5	152
Night sleep CVE		N	2R	9405278	Vmat	FBgn0260964	3'-UTR	Vmat-u3		0.03205	9e-11		9e-10	2.3e-06	-7.86	12.3879	28.1017	-17.79	14.7989	50.3886	-12.8259	13.5934	39.2452	-9.93799	T	C	5	156
Night sleep CVE	109	Y	2R	15677816	Obp56g	FBgn0034474	intergenic		6291	0.02548	1e-10		5.5e-08	2.2e-09	-6	12.5231	24.5217	-19.69	14.8632	54.2391	-12.8436	13.6932	39.3804	-13.6886	A	T	4	157
Night sleep CVE	109	Y	2R	15677816	tRNA:K2:56EF	FBgn0011897	intergenic		-12280	0.02548	1e-10		5.5e-08	2.2e-09	-6	12.5231	24.5217	-19.69	14.8632	54.2391	-12.8436	13.6932	39.3804	-13.6886	A	T	4	157
Night sleep CVE		N	2L	7207494	CG13784	FBgn0031897	3'-UTR	CG13784-u3		0.02381	1e-10		9.1e-09	1.1e-07	-7.2	12.244	26.6533	-19.28	14.6424	53.1936	-13.2401	13.4432	39.9235	-12.071	C	T	4	168
Night sleep CVE		N	2R	11673220	Zasp52	FBgn0083919	intron	Zasp52-in		0.02395	1e-10		4.1e-08	2.8e-09	-6.02	12.2658	24.3114	-19.41	14.5866	53.4103	-12.7173	13.4262	38.8608	-13.3891	A	G	4	167
Night sleep CVE	106	Y	2R	13346731	CG14478	FBgn0028953	intron	CG14478-in		0.02581	3e-10		2.7e-07	2e-10	-5.07	12.3955	22.5323	-19.39	14.8575	53.6349	-12.2286	13.6265	38.0836	-14.3203	T	C	4	155
Night sleep CVE	77	Y	X	12140156	CG2577	FBgn0030384	intergenic		-127088	0.0241	2e-10		3e-08	2e-08	-6.49	12.2255	25.1984	-19.23	14.6064	53.0742	-12.8602	13.416	39.1363	-12.7474	T	G	4	166
Night sleep CVE	77	Y	X	12140156	CG32655	FBgn0052655	intergenic		10394	0.0241	2e-10		3e-08	2e-08	-6.49	12.2255	25.1984	-19.23	14.6064	53.0742	-12.8602	13.416	39.1363	-12.7474	T	G	4	166
Night sleep CVE	77	Y	X	12140156	Ten-a	FBgn0259240	intron	Ten-a-in		0.0241	2e-10		3e-08	2e-08	-6.49	12.2255	25.1984	-19.23	14.6064	53.0742	-12.8602	13.416	39.1363	-12.7474	T	G	4	166
Night sleep CVE		N	3L	12195650	Adk1	FBgn0022709	intron	Adk1-in		0.02548	7e-10		7.5e-07	2e-10	-4.59	12.6192	21.7928	-18.98	14.8831	52.8525	-11.7857	13.7512	37.3226	-14.398	T	A	4	157
Night sleep CVE		N	2R	5757548	cbx	FBgn0011241	intron	cbx-in		0.03226	2e-10		1.2e-07	1.3e-09	-5.04	12.548	22.6337	-17.52	14.8393	49.8876	-11.2835	13.6937	36.2607	-12.4813	T	C	5	155
Night sleep CVE		N	2R	5757549	cbx	FBgn0011241	intron	cbx-in		0.03247	2e-10		1.4e-07	1.4e-09	-5.03	12.5741	22.6337	-17.51	14.8687	49.8876	-11.2696	13.7214	36.2607	-12.4796	A	C	5	154
Night sleep CVE		N	3L	6749680	CG10103	FBgn0035715	intergenic		61	0.02532	2e-10		2e-08	3.2e-08	-6.83	12.4566	26.1161	-19.55	14.8423	53.9446	-13.1905	13.6494	40.0304	-12.7214	T	A	4	158
Night sleep CVE		N	2R	8920338	CG13323	FBgn0033788	intergenic		-13900	0.02395	2e-10		5.9e-08	8.8e-09	-6.07	12.2504	24.3836	-19.07	14.6017	52.7477	-12.5698	13.426	38.5657	-13.0064	A	C	4	167
Night sleep CVE		N	2R	5757548	CG1516	FBgn0027580	intron	CG1516-in		0.03226	2e-10		1.2e-07	1.3e-09	-5.04	12.548	22.6337	-17.52	14.8393	49.8876	-11.2835	13.6937	36.2607	-12.4813	T	C	5	155
Night sleep CVE		N	2R	5757549	CG1516	FBgn0027580	intron	CG1516-in		0.03247	2e-10		1.4e-07	1.4e-09	-5.03	12.5741	22.6337	-17.51	14.8687	49.8876	-11.2696	13.7214	36.2607	-12.4796	A	C	5	154
Night sleep CVE		N	2R	5757548	CG1675	FBgn0033457	intergenic		3359	0.03226	2e-10		1.2e-07	1.3e-09	-5.04	12.548	22.6337	-17.52	14.8393	49.8876	-11.2835	13.6937	36.2607	-12.4813	T	C	5	155
Night sleep CVE		N	2R	5757549	CG1675	FBgn0033457	intergenic		3360	0.03247	2e-10		1.4e-07	1.4e-09	-5.03	12.5741	22.6337	-17.51	14.8687	49.8876	-11.2696	13.7214	36.2607	-12.4796	A	C	5	154
Night sleep CVE		N	2R	5757548	CG18446	FBgn0033458	intergenic		-1429	0.03226	2e-10		1.2e-07	1.3e-09	-5.04	12.548	22.6337	-17.52	14.8393	49.8876	-11.2835	13.6937	36.2607	-12.4813	T	C	5	155
Night sleep CVE		N	2R	5757549	CG18446	FBgn0033458	intergenic		-1428	0.03247	2e-10		1.4e-07	1.4e-09	-5.03	12.5741	22.6337	-17.51	14.8687	49.8876	-11.2696	13.7214	36.2607	-12.4796	A	C	5	154
Night sleep CVE		N	3L	6749680	CG32392	FBgn0052392	intergenic		-43	0.02532	2e-10		2e-08	3.2e-08	-6.83	12.4566	26.1161	-19.55	14.8423	53.9446	-13.1905	13.6494	40.0304	-12.7214	T	A	4	158
Night sleep CVE		N	3R	21271529	Fur1	FBgn0004509	intron	Fur1-in		0.03205	2e-10		1.1e-07	1.4e-09	-5.05	12.561	22.6651	-17.48	14.7743	49.7372	-11.2667	13.6676	36.2011	-12.4294	T	C	5	156
Night sleep CVE		N	X	15207445	gce	FBgn0261703	intron	gce-in		0.0303	2e-10		5.8e-07	2e-10	-4.15	12.7614	21.0558	-18.48	14.779	51.7382	-11.3134	13.7702	36.397	-14.3324	T	A	4	132
Night sleep CVE		N	3R	21271529	Muc96D	FBgn0051439	intergenic		45189	0.03205	2e-10		1.1e-07	1.4e-09	-5.05	12.561	22.6651	-17.48	14.7743	49.7372	-11.2667	13.6676	36.2011	-12.4294	T	C	5	156
Night sleep CVE		N	2R	8920338	Su(z)2	FBgn0008654	intergenic		25031	0.02395	2e-10		5.9e-08	8.8e-09	-6.07	12.2504	24.3836	-19.07	14.6017	52.7477	-12.5698	13.426	38.5657	-13.0064	A	C	4	167
Night sleep CVE		N	3R	21271529	Vps33B	FBgn0039335	intergenic		-27709	0.03205	2e-10		1.1e-07	1.4e-09	-5.05	12.561	22.6651	-17.48	14.7743	49.7372	-11.2667	13.6676	36.2011	-12.4294	T	C	5	156
Night sleep CVE	47	Y	3L	23520611	AGO3	FBgn0250816	intergenic		-27104	0.03797		3e-10			-9.69	11.5254	30.8962	-5.35	14.8638	25.5582	-7.51628	13.1946	28.2272	4.33824	C	T	6	158
Night sleep CVE	47	Y	3L	23520611	CG32230	FBgn0052230	intergenic		185905	0.03797		3e-10			-9.69	11.5254	30.8962	-5.35	14.8638	25.5582	-7.51628	13.1946	28.2272	4.33824	C	T	6	158
Night sleep CVE		N	X	10213337	alpha-Man-I	FBgn0259170	intron	alpha-Man-I-in		0.07143	3e-10	6.4e-06	8e-10		-5.41	11.8143	22.6329	-11.22	13.9569	36.4042	-8.31644	12.8856	29.5185	-5.81436	A	G	12	168
Night sleep CVE		N	2R	9009248	CG13325	FBgn0033792	intron	CG13325-in		0.02532	3e-10		6.2e-08	1.4e-08	-6.26	12.4852	25.0139	-19.28	14.8561	53.4132	-12.7715	13.6706	39.2136	-13.0142	G	C	4	158
Night sleep CVE	67		3R	22378089	scrib	FBgn0261263	intron	scrib-in		0.03012	4e-10		8.9e-08	6.1e-09	-5.29	12.2352	22.8103	-16.94	14.6376	48.5238	-11.1153	13.4364	35.667	-11.6556	G	T	5	166
Night sleep CVE	67		3R	23243842	side	FBgn0016061	intron	side-in		0.02548	4e-10		1.7e-07	2.1e-09	-5.56	12.5214	23.6386	-19.23	14.7985	53.2653	-12.396	13.66	38.4519	-13.6748	C	T	4	157
Night sleep CVE		N	3R	21676524	CG14545	FBgn0040602	cds	CG14545-PA		0.02395	4e-10		9.4e-08	8e-09	-5.83	12.2174	23.8759	-18.86	14.5923	52.3132	-12.3448	13.4048	38.0945	-13.0312	C	T	4	167
Night sleep CVE		N	3R	22378084	scrib	FBgn0261263	intron	scrib-in		0.03012	4e-10		8.9e-08	6.1e-09	-5.29	12.2352	22.8103	-16.94	14.6376	48.5238	-11.1153	13.4364	35.667	-11.6556	A	G	5	166
Night sleep CVE		N	2R	17346919	Sdc	FBgn0010415	intron	Sdc-in		0.03593	4e-10		4.1e-07	4e-10	-4	12.3099	20.3119	-15.4	14.3603	45.1687	-9.7026	13.3351	32.7403	-11.4033	G	T	6	167
Night sleep CVE	95	Y	2R	8921633	CG13323	FBgn0033788	intergenic		-12605	0.02564	5e-10		1.2e-07	1.1e-08	-5.99	12.5363	24.5072	-19.16	14.8832	53.2085	-12.574	13.7098	38.8578	-13.1772	G	A	4	156
Night sleep CVE	95	Y	2R	8921633	Su(z)2	FBgn0008654	intergenic		26326	0.02564	5e-10		1.2e-07	1.1e-08	-5.99	12.5363	24.5072	-19.16	14.8832	53.2085	-12.574	13.7098	38.8578	-13.1772	G	A	4	156
Night sleep CVE		N	2R	15895782	18w	FBgn0004364	intergenic		-103234	0.02395	5e-10		1.2e-08	1.1e-06	-7.57	12.2473	27.3842	-18.74	14.7109	52.1871	-13.1533	13.4791	39.7857	-11.1697	A	T	4	167
Night sleep CVE		N	2R	15895828	18w	FBgn0004364	intergenic		-103188	0.02395	5e-10		1.2e-08	1.1e-06	-7.57	12.2473	27.3842	-18.74	14.7109	52.1871	-13.1533	13.4791	39.7857	-11.1697	G	A	4	167
Night sleep CVE		N	2R	15895782	CG16898	FBgn0034480	intergenic		3290	0.02395	5e-10		1.2e-08	1.1e-06	-7.57	12.2473	27.3842	-18.74	14.7109	52.1871	-13.1533	13.4791	39.7857	-11.1697	A	T	4	167
Night sleep CVE		N	2R	15895828	CG16898	FBgn0034480	intergenic		3336	0.02395	5e-10		1.2e-08	1.1e-06	-7.57	12.2473	27.3842	-18.74	14.7109	52.1871	-13.1533	13.4791	39.7857	-11.1697	G	A	4	167
Night sleep CVE		N	2R	15834202	CG42691	FBgn0261581	5'-UTR	CG42691-u5		0.02381	5e-10		1.1e-08	1e-06	-7.58	12.2262	27.3842	-18.76	14.667	52.1871	-13.1695	13.4466	39.7857	-11.1811	T	G	4	168
Night sleep CVE		N	3R	19186368	CG4408	FBgn0039073	intergenic		-1243	0.02548	5e-10		1.1e-07	1.2e-08	-5.99	12.4414	24.427	-19.1	14.7876	52.9886	-12.5467	13.6145	38.7078	-13.1076	C	A	4	157
Night sleep CVE		N	3R	19186368	RpS3	FBgn0002622	intergenic		671	0.02548	5e-10		1.1e-07	1.2e-08	-5.99	12.4414	24.427	-19.1	14.7876	52.9886	-12.5467	13.6145	38.7078	-13.1076	C	A	4	157
Night sleep CVE		N	3L	12097440	CG17154	FBgn0036246	intergenic		15077	0.03268	6e-10		4.1e-09	7.2e-06	-7.67	12.2994	27.6399	-17.19	14.8106	49.1975	-12.4319	13.555	38.4187	-9.52317	T	A	5	153
Night sleep CVE		N	X	11371948	Cyp4g15	FBgn0030304	intron	Cyp4g15-in		0.02976	6e-10		1.3e-07	1.4e-08	-5.23	12.2756	22.7413	-16.74	14.5641	48.038	-10.9849	13.4198	35.3897	-11.5042	G	A	5	168
Night sleep CVE		N	3L	12097440	l(3)j2D3	FBgn0011335	intergenic		-11796	0.03268	6e-10		4.1e-09	7.2e-06	-7.67	12.2994	27.6399	-17.19	14.8106	49.1975	-12.4319	13.555	38.4187	-9.52317	T	A	5	153
Night sleep CVE		N	2R	9009381	CG13325	FBgn0033792	intron	CG13325-in		0.02721	7e-10		8.7e-08	2.6e-08	-6.23	12.5524	25.0139	-19.22	14.9722	53.4132	-12.7256	13.7623	39.2136	-12.9897	A	T	4	147
Night sleep CVE	38	Y	3L	12377577	Ncc69	FBgn0036279	intron	Ncc69-in		0.02597	1.9e-07			9e-10	-2.38	12.867	17.6194	-16.39	15.0964	47.8723	-9.38209	13.9817	32.7459	-14.0117	A	G	4	154
Night sleep CVE	26	Y	3L	3879278	Awh	FBgn0013751	intergenic		17581	0.0479	9e-10		2e-07	1.9e-08	-4.11	12.2196	20.4398	-13.21	14.3669	40.7967	-8.6625	13.2933	30.6183	-9.10485	G	A	8	167
Night sleep CVE	26	Y	3L	3879278	Fie	FBgn0026592	intergenic		-13296	0.0479	9e-10		2e-07	1.9e-08	-4.11	12.2196	20.4398	-13.21	14.3669	40.7967	-8.6625	13.2933	30.6183	-9.10485	G	A	8	167
Night sleep CVE		N	X	6810289	CG14431	FBgn0029922	intergenic		-1304	0.025	9e-10		4.7e-08	2.9e-07	-6.69	12.2533	25.6425	-18.48	14.54	51.4959	-12.5863	13.3966	38.5692	-11.7833	A	T	4	160
Night sleep CVE		N	X	6810289	CG33691	FBgn0064122	intergenic		35737	0.025	9e-10		4.7e-08	2.9e-07	-6.69	12.2533	25.6425	-18.48	14.54	51.4959	-12.5863	13.3966	38.5692	-11.7833	A	T	4	160
Night sleep CVE	76	Y	X	9557937	CG3106	FBgn0030148	intergenic		1148	0.02532	2.5e-09		1.7e-06	1e-09	-4.45	12.5771	21.4761	-18.38	14.9018	51.653	-11.4125	13.7395	36.5645	-13.9261	G	C	4	158
Night sleep CVE	76	Y	X	9557937	nej	FBgn0015624	intergenic		-5314	0.02532	2.5e-09		1.7e-06	1e-09	-4.45	12.5771	21.4761	-18.38	14.9018	51.653	-11.4125	13.7395	36.5645	-13.9261	G	C	4	158
Night sleep CVE		N	X	6812009	CG14431	FBgn0029922	intron	CG14431-in		0.02381	1e-09		6.1e-08	2.6e-07	-6.69	12.2687	25.6425	-18.41	14.6838	51.4959	-12.5465	13.4762	38.5692	-11.7191	T	C	4	168
Night sleep CVE		N	X	6812024	CG14431	FBgn0029922	intron	CG14431-in		0.02381	1e-09		6.1e-08	2.6e-07	-6.69	12.2687	25.6425	-18.41	14.6838	51.4959	-12.5465	13.4762	38.5692	-11.7191	G	A	4	168
Night sleep CVE		N	X	6812039	CG14431	FBgn0029922	intron	CG14431-in		0.02381	1e-09		6.1e-08	2.6e-07	-6.69	12.2687	25.6425	-18.41	14.6838	51.4959	-12.5465	13.4762	38.5692	-11.7191	A	T	4	168
Night sleep CVE		N	X	6812189	CG14431	FBgn0029922	intron	CG14431-in		0.02381	1e-09		6.1e-08	2.6e-07	-6.69	12.2687	25.6425	-18.41	14.6838	51.4959	-12.5465	13.4762	38.5692	-11.7191	G	T	4	168
Night sleep CVE		N	X	6812215	CG14431	FBgn0029922	intron	CG14431-in		0.02381	1e-09		6.1e-08	2.6e-07	-6.69	12.2687	25.6425	-18.41	14.6838	51.4959	-12.5465	13.4762	38.5692	-11.7191	G	C	4	168
Night sleep CVE		N	2L	3977801	CG31773	FBgn0051773	intergenic		63513	0.06289	6.7e-07			1e-09	-1.13	12.4199	14.6761	-10.07	14.2605	34.4084	-5.60102	13.3402	24.5422	-8.94586	A	T	10	159
Night sleep CVE		N	2L	3977801	CG34176	FBgn0085205	intergenic		-26279	0.06289	6.7e-07			1e-09	-1.13	12.4199	14.6761	-10.07	14.2605	34.4084	-5.60102	13.3402	24.5422	-8.94586	A	T	10	159
Night sleep CVE	74	Y	X	6810987	CG14431	FBgn0029922	intergenic		-606	0.0241	1.1e-09		7e-08	2.2e-07	-6.65	12.3411	25.6425	-18.42	14.6579	51.4959	-12.5348	13.4995	38.5692	-11.7683	G	A	4	166
Night sleep CVE	74		X	6811054	CG14431	FBgn0029922	intergenic		-539	0.02484	1.1e-09		8.5e-08	1.8e-07	-6.62	12.4102	25.6425	-18.46	14.5826	51.4959	-12.5364	13.4964	38.5692	-11.8405	T	A	4	161
Night sleep CVE	74	Y	X	6810987	CG33691	FBgn0064122	intergenic		36435	0.0241	1.1e-09		7e-08	2.2e-07	-6.65	12.3411	25.6425	-18.42	14.6579	51.4959	-12.5348	13.4995	38.5692	-11.7683	G	A	4	166
Night sleep CVE	74		X	6811054	CG33691	FBgn0064122	intergenic		36502	0.02484	1.1e-09		8.5e-08	1.8e-07	-6.62	12.4102	25.6425	-18.46	14.5826	51.4959	-12.5364	13.4964	38.5692	-11.8405	T	A	4	161
Night sleep CVE		N	2R	16546273	CG13437	FBgn0034541	intergenic		-2981	0.04192		1.1e-09	2e-06		-9.05	11.7101	29.8127	-6.55	14.5416	27.6509	-7.80299	13.1258	28.7318	2.49667	G	A	7	167
Night sleep CVE		N	2R	16546273	Lrt	FBgn0034540	cds	Lrt-cds		0.04192		1.1e-09	2e-06		-9.05	11.7101	29.8127	-6.55	14.5416	27.6509	-7.80299	13.1258	28.7318	2.49667	G	A	7	167
Night sleep CVE		N	2R	16546273	tRNA:CR30211	FBgn0050211	intergenic		593	0.04192		1.1e-09	2e-06		-9.05	11.7101	29.8127	-6.55	14.5416	27.6509	-7.80299	13.1258	28.7318	2.49667	G	A	7	167
Night sleep CVE	75	Y	X	6811307	CG14431	FBgn0029922	intergenic		-286	0.02395	1.2e-09		6.7e-08	2.9e-07	-6.67	12.2989	25.6425	-18.39	14.7231	51.4959	-12.5291	13.511	38.5692	-11.7146	A	G	4	167
Night sleep CVE	75	Y	X	6811307	CG33691	FBgn0064122	intergenic		36755	0.02395	1.2e-09		6.7e-08	2.9e-07	-6.67	12.2989	25.6425	-18.39	14.7231	51.4959	-12.5291	13.511	38.5692	-11.7146	A	G	4	167
Night sleep CVE		N	2R	12195233	Atg9	FBgn0034110	intergenic		10496	0.03593	1.2e-09		8.5e-08	2e-07	-5.36	12.2119	22.9285	-15.1	14.4837	44.6856	-10.2296	13.3478	33.807	-9.74267	C	T	6	167
Night sleep CVE		N	X	6811310	CG14431	FBgn0029922	intergenic		-283	0.02395	1.2e-09		6.7e-08	2.9e-07	-6.67	12.2989	25.6425	-18.39	14.7231	51.4959	-12.5291	13.511	38.5692	-11.7146	G	T	4	167
Night sleep CVE		N	X	6811310	CG33691	FBgn0064122	intergenic		36758	0.02395	1.2e-09		6.7e-08	2.9e-07	-6.67	12.2989	25.6425	-18.39	14.7231	51.4959	-12.5291	13.511	38.5692	-11.7146	G	T	4	167
Night sleep CVE		N	2R	12195233	Nox	FBgn0085428	intergenic		-1839	0.03593	1.2e-09		8.5e-08	2e-07	-5.36	12.2119	22.9285	-15.1	14.4837	44.6856	-10.2296	13.3478	33.807	-9.74267	C	T	6	167
Night sleep CVE	28	Y	3L	7293722	CG8607	FBgn0035760	intergenic		-19448	0.0241	1.7e-09		1.1e-06	1.3e-09	-4.56	12.4649	21.5782	-18.23	14.7962	51.2656	-11.3956	13.6306	36.4219	-13.678	G	T	4	166
Night sleep CVE	28	Y	3L	7293722	unc-13-4A	FBgn0035756	intergenic		15585	0.0241	1.7e-09		1.1e-06	1.3e-09	-4.56	12.4649	21.5782	-18.23	14.7962	51.2656	-11.3956	13.6306	36.4219	-13.678	G	T	4	166
Night sleep CVE		N	X	6810459	CG14431	FBgn0029922	intergenic		-1134	0.0241	1.3e-09		7e-08	3.1e-07	-6.68	12.2798	25.6425	-18.36	14.7731	51.4959	-12.5214	13.5264	38.5692	-11.6801	T	G	4	166
Night sleep CVE		N	X	6811312	CG14431	FBgn0029922	intergenic		-281	0.0241	1.3e-09		7e-08	3.2e-07	-6.64	12.3575	25.6425	-18.35	14.7898	51.4959	-12.4978	13.5737	38.5692	-11.7105	A	T	4	166
Night sleep CVE		N	X	6810459	CG33691	FBgn0064122	intergenic		35907	0.0241	1.3e-09		7e-08	3.1e-07	-6.68	12.2798	25.6425	-18.36	14.7731	51.4959	-12.5214	13.5264	38.5692	-11.6801	T	G	4	166
Night sleep CVE		N	X	6811312	CG33691	FBgn0064122	intergenic		36760	0.0241	1.3e-09		7e-08	3.2e-07	-6.64	12.3575	25.6425	-18.35	14.7898	51.4959	-12.4978	13.5737	38.5692	-11.7105	A	T	4	166
Night sleep CVE	75		X	6811724	CG14431	FBgn0029922	cds	CG14431:1		0.02439	1.4e-09		6.6e-08	3.5e-07	-6.74	12.1675	25.6425	-18.44	14.6071	51.4959	-12.5909	13.3873	38.5692	-11.7069	A	G	4	164
Night sleep CVE	12	Y	2L	15082593	CG15270	FBgn0028879	intron	CG15270-in		0.0241	5.6e-08			1.4e-09	-2.9	12.4196	18.2147	-16.42	14.6573	47.4876	-9.65634	13.5384	32.8511	-13.5176	A	G	4	166
Night sleep CVE		N	2L	898275	CG15824	FBgn0031292	intergenic		13223	0.03247	1.4e-09		1e-08	8.4e-06	-7.4	12.4637	27.2665	-16.86	14.8606	48.5895	-12.1329	13.6622	37.928	-9.46306	C	A	5	154
Night sleep CVE		N	2L	898275	Lsp1beta	FBgn0002563	intergenic		-372	0.03247	1.4e-09		1e-08	8.4e-06	-7.4	12.4637	27.2665	-16.86	14.8606	48.5895	-12.1329	13.6622	37.928	-9.46306	C	A	5	154
Night sleep CVE		N	2L	6166631	CG13989	FBgn0031786	intergenic		5549	0.02994	1.5e-09		5.4e-07	5.6e-09	-4.6	12.3245	21.5262	-16.4	14.6127	47.4184	-10.5018	13.4686	34.4723	-11.8019	A	G	5	167
Night sleep CVE		N	X	12306311	CG32652	FBgn0052652	intergenic		97	0.02532	1.5e-09		3.5e-07	1.4e-08	-5.56	12.5207	23.6482	-18.59	14.8909	52.0708	-12.0768	13.7058	37.8595	-13.0262	A	G	4	158
Night sleep CVE		N	X	16934295	CG34326	FBgn0085355	intergenic		7727	0.03226	4.1e-09	8.4e-07	1.5e-09		-9.07	12.2074	30.3387	-16.41	14.7885	47.6109	-12.7384	13.498	38.9748	-7.34555	A	G	5	155
Night sleep CVE		N	2L	6166631	CG34380	FBgn0085409	intergenic		-12883	0.02994	1.5e-09		5.4e-07	5.6e-09	-4.6	12.3245	21.5262	-16.4	14.6127	47.4184	-10.5018	13.4686	34.4723	-11.8019	A	G	5	167
Night sleep CVE		N	2R	20695833	CG3611	FBgn0035069	intergenic		8748	0.05063	1.2e-08		7.2e-06	1.5e-09	-2.75	12.5236	18.0306	-12.63	14.553	39.8182	-7.69306	13.5383	28.9244	-9.87909	C	T	8	158
Night sleep CVE		N	2R	20695833	CG42851	FBgn0262098	intergenic		-1038	0.05063	1.2e-08		7.2e-06	1.5e-09	-2.75	12.5236	18.0306	-12.63	14.553	39.8182	-7.69306	13.5383	28.9244	-9.87909	C	T	8	158
Night sleep CVE		N	X	16934295	CG43077	FBgn0262487	intergenic		-27042	0.03226	4.1e-09	8.4e-07	1.5e-09		-9.07	12.2074	30.3387	-16.41	14.7885	47.6109	-12.7384	13.498	38.9748	-7.34555	A	G	5	155
Night sleep CVE		N	X	12306311	Pkcdelta	FBgn0259680	intergenic		-19948	0.02532	1.5e-09		3.5e-07	1.4e-08	-5.56	12.5207	23.6482	-18.59	14.8909	52.0708	-12.0768	13.7058	37.8595	-13.0262	A	G	4	158
Night sleep CVE		N	2R	11672960	Zasp52	FBgn0083919	intron	Zasp52-in		0.02976	1.6e-09		1.8e-07	7.2e-08	-5.4	12.2658	23.0615	-16.36	14.5866	47.3016	-10.8777	13.4262	35.1815	-10.9596	T	C	5	168
Night sleep CVE		N	2L	4615124	BG642163	FBgn0083938	intergenic		-26172	0.04487	1.7e-09		4e-07	1.3e-08	-4.23	12.4924	20.9614	-14.22	14.5782	43.0132	-9.22601	13.5353	31.9873	-9.98292	C	A	7	156
Night sleep CVE		N	2L	4615128	BG642163	FBgn0083938	intergenic		-26168	0.04487	1.7e-09		4e-07	1.3e-08	-4.23	12.4924	20.9614	-14.22	14.5782	43.0132	-9.22601	13.5353	31.9873	-9.98292	C	T	7	156
Night sleep CVE		N	X	6811245	CG14431	FBgn0029922	intergenic		-348	0.02454	1.7e-09		9.1e-08	3.5e-07	-6.7	12.2501	25.6425	-18.4	14.7034	51.4959	-12.5462	13.4767	38.5692	-11.7001	T	A	4	163
Night sleep CVE		N	2R	18834515	CG32835	FBgn0052835	intergenic		-4156	0.02532	1.7e-09		4.6e-07	1e-08	-5.4	12.5289	23.333	-18.54	14.8934	51.9766	-11.9718	13.7111	37.6548	-13.1396	A	G	4	158
Night sleep CVE		N	X	6811245	CG33691	FBgn0064122	intergenic		36693	0.02454	1.7e-09		9.1e-08	3.5e-07	-6.7	12.2501	25.6425	-18.4	14.7034	51.4959	-12.5462	13.4767	38.5692	-11.7001	T	A	4	163
Night sleep CVE		N	X	16934296	CG34326	FBgn0085355	intergenic		7728	0.03247	4.7e-09	9.2e-07	1.7e-09		-9.06	12.2117	30.3387	-16.39	14.832	47.6109	-12.7265	13.5219	38.9748	-7.32593	C	A	5	154
Night sleep CVE		N	2R	18834515	CG42694	FBgn0261584	intergenic		1842	0.02532	1.7e-09		4.6e-07	1e-08	-5.4	12.5289	23.333	-18.54	14.8934	51.9766	-11.9718	13.7111	37.6548	-13.1396	A	G	4	158
Night sleep CVE		N	X	16934296	CG43077	FBgn0262487	intergenic		-27041	0.03247	4.7e-09	9.2e-07	1.7e-09		-9.06	12.2117	30.3387	-16.39	14.832	47.6109	-12.7265	13.5219	38.9748	-7.32593	C	A	5	154
Night sleep CVE		N	2L	4615124	HP6	FBgn0031613	intergenic		36923	0.04487	1.7e-09		4e-07	1.3e-08	-4.23	12.4924	20.9614	-14.22	14.5782	43.0132	-9.22601	13.5353	31.9873	-9.98292	C	A	7	156
Night sleep CVE		N	2L	4615128	HP6	FBgn0031613	intergenic		36927	0.04487	1.7e-09		4e-07	1.3e-08	-4.23	12.4924	20.9614	-14.22	14.5782	43.0132	-9.22601	13.5353	31.9873	-9.98292	C	T	7	156
Night sleep CVE	103	Y	2R	9600171	CG6220	FBgn0033865	intergenic		19297	0.03593		1.8e-09	3.5e-06		-9.8	11.8991	31.5066	-8.11	14.9755	31.1895	-8.95536	13.4373	31.348	1.69676	C	T	6	167
Night sleep CVE	103	Y	2R	9600171	CG6280	FBgn0033866	intergenic		-42678	0.03593		1.8e-09	3.5e-06		-9.8	11.8991	31.5066	-8.11	14.9755	31.1895	-8.95536	13.4373	31.348	1.69676	C	T	6	167
Night sleep CVE	103	Y	2R	9600171	fas	FBgn0000633	intron	fas-in		0.03593		1.8e-09	3.5e-06		-9.8	11.8991	31.5066	-8.11	14.9755	31.1895	-8.95536	13.4373	31.348	1.69676	C	T	6	167
Night sleep CVE	21	Y	3L	2225540	CG15878	FBgn0035316	intergenic		13037	0.03797	1.8e-09		1e-08		-6.88	12.2796	26.0478	-15.21	14.677	45.0965	-11.0469	13.4783	35.5722	-8.32557	C	T	6	158
Night sleep CVE	21	Y	3L	2225540	osm-1	FBgn0035317	intergenic		-4106	0.03797	1.8e-09		1e-08		-6.88	12.2796	26.0478	-15.21	14.677	45.0965	-11.0469	13.4783	35.5722	-8.32557	C	T	6	158
Night sleep CVE		N	2R	11644147	CG30089	FBgn0050089	intron	CG30089-in		0.03846	1.8e-09		2.7e-07	3.9e-08	-4.84	12.4585	22.1322	-15.29	14.7123	45.2987	-10.065	13.5854	33.7154	-10.4564	A	T	6	156
Night sleep CVE		N	3L	6751100	CG32392	FBgn0052392	intron	CG32392-in		0.02994	1.8e-09		6.8e-08	7e-07	-6.13	12.2533	24.5221	-16.32	14.6433	47.2825	-11.227	13.4483	35.9023	-10.1851	G	A	5	167
Night sleep CVE		N	2L	7096460	Pvf2	FBgn0031888	intergenic		11826	0.03593	1.8e-09		5.4e-07	8e-09	-4.26	12.3294	20.8398	-14.97	14.5172	44.4498	-9.61076	13.4233	32.6448	-10.7111	G	A	6	167
Night sleep CVE		N	2L	7096460	Pvf3	FBgn0085407	intergenic		-3232	0.03593	1.8e-09		5.4e-07	8e-09	-4.26	12.3294	20.8398	-14.97	14.5172	44.4498	-9.61076	13.4233	32.6448	-10.7111	G	A	6	167
Night sleep CVE		N	2L	8373336	CG17292	FBgn0032029	intron	CG17292-in		0.04819	1.9e-09		7.1e-09		-6.1	11.976	24.1845	-13.04	14.289	40.3666	-9.57149	13.1325	32.2755	-6.93452	C	G	8	166
Night sleep CVE		N	3L	9794094	Ilp2	FBgn0036046	intergenic		549	0.03205	1.9e-09		4.2e-08	2.7e-06	-6.57	12.1205	25.2537	-16.37	14.2862	47.023	-11.4675	13.2034	36.1384	-9.80175	A	C	5	156
Night sleep CVE		N	3L	9794094	Ilp3	FBgn0044050	intergenic		-304	0.03205	1.9e-09		4.2e-08	2.7e-06	-6.57	12.1205	25.2537	-16.37	14.2862	47.023	-11.4675	13.2034	36.1384	-9.80175	A	C	5	156
Night sleep CVE		N	3R	19795141	CG31140	FBgn0051140	intron	CG31140-in		0.03614	2e-09		8.1e-08	6.2e-07	-5.52	12.2124	23.2478	-14.92	14.5054	44.3428	-10.2182	13.3589	33.7953	-9.40097	G	C	6	166
Night sleep CVE		N	2R	6076708	CG12214	FBgn0033495	intergenic		30323	0.04808	2.6e-08	4e-07	2.1e-09		-9.65	12.1594	31.4578	-15.65	14.3819	45.6733	-12.6475	13.2706	38.5656	-5.99648	A	T	5	104
Night sleep CVE		N	2L	1765056	CG17650	FBgn0031365	intergenic		5978	0.03125	2.1e-09		6.3e-09		-7.5	12.2155	27.2104	-17.01	13.8518	47.8619	-12.2512	13.0337	37.5362	-9.50758	G	A	4	128
Night sleep CVE		N	2R	6076708	CG34221	FBgn0085250	intergenic		-8345	0.04808	2.6e-08	4e-07	2.1e-09		-9.65	12.1594	31.4578	-15.65	14.3819	45.6733	-12.6475	13.2706	38.5656	-5.99648	A	T	5	104
Night sleep CVE		N	2L	1765056	Gr22e	FBgn0045497	intergenic		-19006	0.03125	2.1e-09		6.3e-09		-7.5	12.2155	27.2104	-17.01	13.8518	47.8619	-12.2512	13.0337	37.5362	-9.50758	G	A	4	128
Night sleep CVE		N	2R	6076708	KCNQ	FBgn0033494	intron	KCNQ-in		0.04808	2.6e-08	4e-07	2.1e-09		-9.65	12.1594	31.4578	-15.65	14.3819	45.6733	-12.6475	13.2706	38.5656	-5.99648	A	T	5	104
Night sleep CVE		N	2L	8373345	CG17292	FBgn0032029	intron	CG17292-in		0.04848	2.2e-09		7.7e-09		-6.07	12.0417	24.1845	-13.01	14.3559	40.3666	-9.53836	13.1988	32.2755	-6.93393	T	C	8	165
Night sleep CVE		N	3L	18994982	CG18136	FBgn0036839	intron	CG18136-in		0.04167	2.2e-09		1.5e-07	2.5e-07	-4.84	12.1841	21.8568	-13.79	14.4108	41.998	-9.31498	13.2974	31.9274	-8.95719	T	G	7	168
Night sleep CVE	28		3L	7293724	CG8607	FBgn0035760	intergenic		-19446	0.02548	4.3e-09		2.1e-06	2.4e-09	-4.48	12.6087	21.5782	-18.16	14.9551	51.2656	-11.32	13.7819	36.4219	-13.6705	A	T	4	157
Night sleep CVE	28		3L	7293724	unc-13-4A	FBgn0035756	intergenic		15587	0.02548	4.3e-09		2.1e-06	2.4e-09	-4.48	12.6087	21.5782	-18.16	14.9551	51.2656	-11.32	13.7819	36.4219	-13.6705	A	T	4	157
Night sleep CVE		N	X	13848340	CG11068	FBgn0030536	intergenic		-944	0.02395	2.4e-09		5.4e-07	1.9e-08	-5.35	12.3231	23.0151	-18.08	14.6606	50.8242	-11.7139	13.4919	36.9196	-12.7358	A	T	4	167
Night sleep CVE		N	2R	9239937	CG17048	FBgn0033828	intergenic		-1294	0.04217	8e-09	9.6e-07	2.4e-09		-7.54	11.9097	26.9895	-13.39	14.3522	41.1227	-10.4626	13.131	34.0561	-5.84536	A	G	7	166
Night sleep CVE		N	X	13848340	CG32606	FBgn0263115	intergenic		39203	0.02395	2.4e-09		5.4e-07	1.9e-08	-5.35	12.3231	23.0151	-18.08	14.6606	50.8242	-11.7139	13.4919	36.9196	-12.7358	A	T	4	167
Night sleep CVE		N	X	13848340	mamo	FBgn0085375	intron	mamo-in		0.02395	2.4e-09		5.4e-07	1.9e-08	-5.35	12.3231	23.0151	-18.08	14.6606	50.8242	-11.7139	13.4919	36.9196	-12.7358	A	T	4	167
Night sleep CVE		N	2R	9239937	mir-184	FBgn0262391	intergenic		22931	0.04217	8e-09	9.6e-07	2.4e-09		-7.54	11.9097	26.9895	-13.39	14.3522	41.1227	-10.4626	13.131	34.0561	-5.84536	A	G	7	166
Night sleep CVE		N	2R	10608690	CG12865	FBgn0033957	intergenic		-17534	0.03659	2.5e-09		5.8e-08	1.9e-06	-5.86	12.2553	23.9783	-14.91	14.6005	44.4238	-10.3866	13.4279	34.2011	-9.05013	G	A	6	164
Night sleep CVE		N	2R	10608690	CG30480	FBgn0050480	intergenic		43052	0.03659	2.5e-09		5.8e-08	1.9e-06	-5.86	12.2553	23.9783	-14.91	14.6005	44.4238	-10.3866	13.4279	34.2011	-9.05013	G	A	6	164
Night sleep CVE		N	X	6811235	CG14431	FBgn0029922	intergenic		-358	0.025	2.6e-09		1.2e-07	5.1e-07	-6.62	12.4028	25.6425	-18.28	14.9373	51.4959	-12.4496	13.67	38.5692	-11.6594	G	A	4	160
Night sleep CVE		N	X	6811235	CG33691	FBgn0064122	intergenic		36683	0.025	2.6e-09		1.2e-07	5.1e-07	-6.62	12.4028	25.6425	-18.28	14.9373	51.4959	-12.4496	13.67	38.5692	-11.6594	G	A	4	160
Night sleep CVE	67		3R	22377872	scrib	FBgn0261263	intron	scrib-in		0.02976	2.7e-09		5.4e-07	2.3e-08	-4.81	12.3007	21.9238	-16.14	14.5994	46.8853	-10.4772	13.4501	34.4045	-11.3314	G	A	5	168
Night sleep CVE		N	3R	19186314	CG4408	FBgn0039073	intergenic		-1297	0.03185	2.7e-09		1.9e-07	2.2e-07	-5.69	12.4738	23.8504	-16.48	14.839	47.7968	-11.0836	13.6564	35.8236	-10.7906	G	A	5	157
Night sleep CVE		N	3R	19186314	RpS3	FBgn0002622	intergenic		617	0.03185	2.7e-09		1.9e-07	2.2e-07	-5.69	12.4738	23.8504	-16.48	14.839	47.7968	-11.0836	13.6564	35.8236	-10.7906	G	A	5	157
Night sleep CVE		N	X	6322061	CG33668	FBgn0053668	intergenic		8594	0.03623	2.8e-09		1.9e-08		-7.45	12.6975	27.6045	-16.88	15.1293	48.8906	-12.1671	13.9134	38.2475	-9.42709	T	A	5	138
Night sleep CVE		N	X	6322061	CG42340	FBgn0259242	intergenic		-37183	0.03623	2.8e-09		1.9e-08		-7.45	12.6975	27.6045	-16.88	15.1293	48.8906	-12.1671	13.9134	38.2475	-9.42709	T	A	5	138
Night sleep CVE		N	X	6810285	CG14431	FBgn0029922	intergenic		-1308	0.02703	3.3e-09		1.4e-07	5.8e-07	-6.56	12.5145	25.6425	-18.31	14.8671	51.4959	-12.4392	13.6908	38.5692	-11.7504	G	A	4	148
Night sleep CVE		N	3L	12096602	CG17154	FBgn0036246	intergenic		14239	0.03226	3.3e-09		6.6e-09		-8.09	12.2441	28.4185	-16.37	14.6654	47.4037	-12.2282	13.4548	37.9111	-8.2819	G	C	5	155
Night sleep CVE		N	X	6810285	CG33691	FBgn0064122	intergenic		35733	0.02703	3.3e-09		1.4e-07	5.8e-07	-6.56	12.5145	25.6425	-18.31	14.8671	51.4959	-12.4392	13.6908	38.5692	-11.7504	G	A	4	148
Night sleep CVE		N	3L	12096602	l(3)j2D3	FBgn0011335	intergenic		-12634	0.03226	3.3e-09		6.6e-09		-8.09	12.2441	28.4185	-16.37	14.6654	47.4037	-12.2282	13.4548	37.9111	-8.2819	G	C	5	155
Night sleep CVE		N	X	19293086	kek5	FBgn0031016	intron	kek5-in		0.03614	3.4e-09		6.4e-09		-7.27	12.1231	26.6619	-14.75	14.5846	44.0867	-11.0102	13.3538	35.3743	-7.48165	G	T	6	166
Night sleep CVE		N	3L	11407105	CG11726	FBgn0036156	intergenic		18332	0.04268	3.6e-09		9.9e-08	1.6e-06	-5.24	12.2862	22.765	-13.68	14.6264	41.9913	-9.46094	13.4563	32.3782	-8.44304	T	G	7	164
Night sleep CVE		N	3L	11407105	CG7560	FBgn0036157	intergenic		-11145	0.04268	3.6e-09		9.9e-08	1.6e-06	-5.24	12.2862	22.765	-13.68	14.6264	41.9913	-9.46094	13.4563	32.3782	-8.44304	T	G	7	164
Night sleep CVE	64	Y	3R	19196065	CG42827	FBgn0262009	intergenic		-2581	0.02976	3.9e-09		3.4e-07	1.5e-07	-5.3	12.2718	22.8648	-16	14.608	46.6046	-10.6474	13.4399	34.7347	-10.7018	A	G	5	168
Night sleep CVE	64	Y	3R	19196065	CG4408	FBgn0039073	intergenic		6305	0.02976	3.9e-09		3.4e-07	1.5e-07	-5.3	12.2718	22.8648	-16	14.608	46.6046	-10.6474	13.4399	34.7347	-10.7018	A	G	5	168
Night sleep CVE		N	2R	13794192	CG14491	FBgn0034284	intergenic		11109	0.03571	4e-09		1.1e-07	1.6e-06	-5.62	12.1856	23.4274	-14.63	14.5151	43.7802	-10.1267	13.3504	33.6038	-9.01161	C	A	6	168
Night sleep CVE		N	2R	13794192	elk	FBgn0011589	intron	elk-in		0.03571	4e-09		1.1e-07	1.6e-06	-5.62	12.1856	23.4274	-14.63	14.5151	43.7802	-10.1267	13.3504	33.6038	-9.01161	C	A	6	168
Night sleep CVE		N	2R	13794192	PpY-55A	FBgn0003140	intergenic		-48708	0.03571	4e-09		1.1e-07	1.6e-06	-5.62	12.1856	23.4274	-14.63	14.5151	43.7802	-10.1267	13.3504	33.6038	-9.01161	C	A	6	168
Night sleep CVE		N	2L	7352872	Wnt10	FBgn0031903	intergenic		-11948	0.02532	8e-07			4e-09	-2.03	12.6999	16.7501	-15.48	15.0485	46.0039	-8.7514	13.8742	31.377	-13.4526	G	A	4	158
Night sleep CVE		N	2L	7352872	Wnt6	FBgn0031902	intergenic		330	0.02532	8e-07			4e-09	-2.03	12.6999	16.7501	-15.48	15.0485	46.0039	-8.7514	13.8742	31.377	-13.4526	G	A	4	158
Night sleep CVE	106		2R	13245203	mbl	FBgn0053197	intron	mbl-in		0.02976	4.1e-09		1.2e-07	1.4e-06	-6.08	12.2253	24.3798	-15.98	14.6094	46.5604	-11.0264	13.4174	35.4701	-9.89826	G	A	5	168
Night sleep CVE		N	X	6810380	CG14431	FBgn0029922	intergenic		-1213	0.02597	4.1e-09		1.7e-07	6.4e-07	-6.61	12.4221	25.6425	-18.27	14.9459	51.4959	-12.4426	13.684	38.5692	-11.6648	T	C	4	154
Night sleep CVE		N	X	6810380	CG33691	FBgn0064122	intergenic		35828	0.02597	4.1e-09		1.7e-07	6.4e-07	-6.61	12.4221	25.6425	-18.27	14.9459	51.4959	-12.4426	13.684	38.5692	-11.6648	T	C	4	154
Night sleep CVE	67		3R	24263809	beat-VI	FBgn0039584	intron	beat-VI-in		0.02381	4.2e-09		1.4e-06	6.9e-09	-4.74	12.3614	21.842	-17.8	14.7128	50.3063	-11.2685	13.5371	36.0741	-13.0564	A	C	4	168
Night sleep CVE	67		3R	24264215	beat-VI	FBgn0039584	intron	beat-VI-in		0.02381	4.2e-09		1.4e-06	6.9e-09	-4.74	12.3614	21.842	-17.8	14.7128	50.3063	-11.2685	13.5371	36.0741	-13.0564	C	A	4	168
Night sleep CVE		N	3L	15684001	CG34451	FBgn0085480	intron	CG34451-in		0.05455	4.2e-09		1.3e-08		-5.72	12.0758	23.5216	-12.09	14.407	38.5818	-8.90515	13.2414	31.0517	-6.3645	G	T	9	165
Night sleep CVE	3		2L	6818683	CG17375	FBgn0031861	intergenic		12891	0.02424	4.3e-09		1.5e-06	7.1e-09	-4.71	12.4217	21.8327	-17.86	14.7813	50.4946	-11.2811	13.6015	36.1637	-13.1512	T	A	4	165
Night sleep CVE	3		2L	6818683	sens-2	FBgn0051632	intergenic		-3634	0.02424	4.3e-09		1.5e-06	7.1e-09	-4.71	12.4217	21.8327	-17.86	14.7813	50.4946	-11.2811	13.6015	36.1637	-13.1512	T	A	4	165
Night sleep CVE		N	3R	21636745	BG642167	FBgn0250831	intergenic		4062	0.02759	4.6e-09		2.3e-07	4.1e-07	-6.49	12.3226	25.3101	-18.45	14.7061	51.602	-12.4708	13.5143	38.456	-11.9542	T	A	4	145
Night sleep CVE		N	3L	15398393	CG33259	FBgn0036495	intergenic		-2556	0.02395	4.6e-09		1.5e-06	7.6e-09	-4.74	12.3591	21.842	-17.8	14.7122	50.3063	-11.2692	13.5357	36.0741	-13.0556	T	A	4	167
Night sleep CVE		N	3R	21636745	CG5024	FBgn0039373	intergenic		-73	0.02759	4.6e-09		2.3e-07	4.1e-07	-6.49	12.3226	25.3101	-18.45	14.7061	51.602	-12.4708	13.5143	38.456	-11.9542	T	A	4	145
Night sleep CVE		N	3L	15398393	Toll-6	FBgn0036494	intergenic		63082	0.02395	4.6e-09		1.5e-06	7.6e-09	-4.74	12.3591	21.842	-17.8	14.7122	50.3063	-11.2692	13.5357	36.0741	-13.0556	T	A	4	167
Night sleep CVE	80	Y	X	17291011	B-H1	FBgn0011758	intergenic		-523	0.02548	1.9e-07			4.7e-09	-2.88	12.6627	18.4198	-16.3	14.9651	47.5611	-9.58825	13.8139	32.9904	-13.4195	T	C	4	157
Night sleep CVE	80	Y	X	17291011	B-H2	FBgn0004854	intergenic		72816	0.02548	1.9e-07			4.7e-09	-2.88	12.6627	18.4198	-16.3	14.9651	47.5611	-9.58825	13.8139	32.9904	-13.4195	T	C	4	157
Night sleep CVE		N	3L	23516522	AGO3	FBgn0250816	intergenic		-31193	0.04908		4.7e-09			-7.92	11.6634	27.5002	-4.92	15.0193	24.8651	-6.42066	13.3413	26.1827	2.9955	C	G	8	163
Night sleep CVE		N	2R	14455177	CG30115	FBgn0050115	intron	CG30115-in		0.02532	3.9e-08			4.7e-09	-3.68	12.6162	19.97	-17.07	14.9677	49.1169	-10.3757	13.7919	34.5434	-13.3977	T	G	4	158
Night sleep CVE		N	2R	14455282	CG30115	FBgn0050115	intron	CG30115-in		0.02532	3.9e-08			4.7e-09	-3.68	12.6162	19.97	-17.07	14.9677	49.1169	-10.3757	13.7919	34.5434	-13.3977	C	T	4	158
Night sleep CVE		N	3L	23516522	CG32230	FBgn0052230	intergenic		181816	0.04908		4.7e-09			-7.92	11.6634	27.5002	-4.92	15.0193	24.8651	-6.42066	13.3413	26.1827	2.9955	C	G	8	163
Night sleep CVE		N	3L	12363748	Ncc69	FBgn0036279	intron	Ncc69-in		0.02532	4.7e-09		1.2e-06	1.3e-08	-5.02	12.5482	22.5894	-18.08	14.9167	51.0775	-11.5505	13.7325	36.8334	-13.0598	T	A	4	158
Night sleep CVE		N	X	20431806	RunxB	FBgn0259162	intron	RunxB-in		0.02614	4.7e-09		1.5e-06	9.5e-09	-4.88	12.6973	22.4614	-18.06	14.9256	51.0482	-11.4717	13.8114	36.7548	-13.1792	C	T	4	153
Night sleep CVE	113	Y	2R	17780555	CG13488	FBgn0034670	intergenic		-58641	0.02548	4.8e-09		1e-06	2e-08	-5.24	12.5476	23.0354	-18.05	14.8153	50.9081	-11.6452	13.6814	36.9717	-12.8025	A	C	4	157
Night sleep CVE	113	Y	2R	17780555	Fili	FBgn0085397	intron	Fili-in		0.02548	4.8e-09		1e-06	2e-08	-5.24	12.5476	23.0354	-18.05	14.8153	50.9081	-11.6452	13.6814	36.9717	-12.8025	A	C	4	157
Night sleep CVE	113	Y	2R	17780555	PpN58A	FBgn0025573	intergenic		10517	0.02548	4.8e-09		1e-06	2e-08	-5.24	12.5476	23.0354	-18.05	14.8153	50.9081	-11.6452	13.6814	36.9717	-12.8025	A	C	4	157
Night sleep CVE	67		3R	22233468	CG14239	FBgn0039424	intergenic		4090	0.02532	1.8e-07			4.8e-09	-2.88	12.6565	18.4198	-16.28	15.0081	47.5611	-9.57908	13.8323	32.9904	-13.3949	T	A	4	158
Night sleep CVE	67		3R	22233468	CG5432	FBgn0039425	intergenic		-6342	0.02532	1.8e-07			4.8e-09	-2.88	12.6565	18.4198	-16.28	15.0081	47.5611	-9.57908	13.8323	32.9904	-13.3949	T	A	4	158
Night sleep CVE	67		3R	22489736	beat-VII	FBgn0250908	intron	beat-VII-in		0.02381	5.2e-09		1.9e-07	9.7e-07	-6.5	12.2776	25.2756	-17.69	14.7178	50.1047	-12.0962	13.4977	37.6902	-11.1945	G	T	4	168
Night sleep CVE	67		3R	22489736	Tb	FBgn0243586	intergenic		6483	0.02381	5.2e-09		1.9e-07	9.7e-07	-6.5	12.2776	25.2756	-17.69	14.7178	50.1047	-12.0962	13.4977	37.6902	-11.1945	G	T	4	168
Night sleep CVE	67		3R	22489736	TwdlQ	FBgn0039448	intergenic		-28620	0.02381	5.2e-09		1.9e-07	9.7e-07	-6.5	12.2776	25.2756	-17.69	14.7178	50.1047	-12.0962	13.4977	37.6902	-11.1945	G	T	4	168
Night sleep CVE	67		3R	24293273	beat-VI	FBgn0039584	intron	beat-VI-in		0.02381	3.7e-08			5.3e-09	-3.62	12.4145	19.662	-16.77	14.7617	48.3028	-10.1971	13.5881	33.9824	-13.1468	T	A	4	168
Night sleep CVE	67		3R	24293274	beat-VI	FBgn0039584	intron	beat-VI-in		0.02381	3.7e-08			5.3e-09	-3.62	12.4145	19.662	-16.77	14.7617	48.3028	-10.1971	13.5881	33.9824	-13.1468	T	G	4	168
Night sleep CVE		N	2L	4049451	ed	FBgn0000547	intron	ed-in		0.03268	3.6e-07			5.3e-09	-2.27	12.65	17.1998	-14.44	14.9323	43.8088	-8.3566	13.7911	30.5043	-12.1633	G	A	5	153
Night sleep CVE		N	2R	3883117	Hey	FBgn0027788	3'-UTR	Hey-u3		0.04192		5.4e-09	1e-07		-8.82	11.7897	29.4365	-9.98	14.6471	34.6069	-9.40164	13.2184	32.0217	-1.15647	C	T	7	167
Night sleep CVE		N	2R	14965295	5-HT1A	FBgn0004168	intron	5-HT1A-in		0.0241	1.5e-07			5.6e-09	-2.94	12.5054	18.3817	-16.13	14.8754	47.1317	-9.53318	13.6904	32.7567	-13.19	A	T	4	166
Night sleep CVE		N	2R	17782060	CG13488	FBgn0034670	intergenic		-57136	0.02532	5.7e-09		1e-06	3e-08	-5.25	12.5366	23.0354	-17.99	14.9211	50.9081	-11.6214	13.7289	36.9717	-12.7441	A	T	4	158
Night sleep CVE		N	2R	17782060	Fili	FBgn0085397	intron	Fili-in		0.02532	5.7e-09		1e-06	3e-08	-5.25	12.5366	23.0354	-17.99	14.9211	50.9081	-11.6214	13.7289	36.9717	-12.7441	A	T	4	158
Night sleep CVE		N	2R	17782060	PpN58A	FBgn0025573	intergenic		12022	0.02532	5.7e-09		1e-06	3e-08	-5.25	12.5366	23.0354	-17.99	14.9211	50.9081	-11.6214	13.7289	36.9717	-12.7441	A	T	4	158
Night sleep CVE	47		3L	23524426	AGO3	FBgn0250816	intergenic		-23289	0.03704		6.1e-09			-8.94	11.6179	29.4954	-3.2	14.909	21.3083	-6.06919	13.2634	25.4018	5.73911	G	A	6	162
Night sleep CVE	47		3L	23524426	CG32230	FBgn0052230	intergenic		189720	0.03704		6.1e-09			-8.94	11.6179	29.4954	-3.2	14.909	21.3083	-6.06919	13.2634	25.4018	5.73911	G	A	6	162
Night sleep CVE	97	Y	2R	9388455	drk	FBgn0004638	intron	drk-in		0.03846	6.4e-09		1.3e-07	2.8e-06	-5.75	12.4494	23.9463	-14.78	14.8023	44.3703	-10.2662	13.6259	34.1583	-9.0355	C	A	6	156
Night sleep CVE		N	3L	12252583	app	FBgn0260941	intron	app-in		0.02632	3.6e-08			6.4e-09	-3.78	12.605	20.1674	-17.19	14.9025	49.289	-10.4872	13.7538	34.7282	-13.4121	C	A	4	152
Night sleep CVE		N	2R	9392077	mars	FBgn0033845	intron	mars-in		0.03871	6.4e-09		1.3e-07	2.9e-06	-5.77	12.408	23.9463	-14.81	14.7442	44.3703	-10.2911	13.5761	34.1583	-9.04386	T	C	6	155
Night sleep CVE		N	2R	9392089	mars	FBgn0033845	intron	mars-in		0.03846	6.4e-09		1.3e-07	2.8e-06	-5.75	12.4494	23.9463	-14.78	14.8023	44.3703	-10.2662	13.6259	34.1583	-9.0355	C	T	6	156
Night sleep CVE	13	Y	2L	15106825	CG15269	FBgn0028878	intergenic		-2760	0.0241	6.6e-09		1.2e-06	4.4e-08	-5.09	12.3122	22.4852	-17.43	14.61	49.4662	-11.2573	13.4611	35.9757	-12.3416	T	A	4	166
Night sleep CVE	13	Y	2L	15106825	CG15270	FBgn0028879	intergenic		9910	0.0241	6.6e-09		1.2e-06	4.4e-08	-5.09	12.3122	22.4852	-17.43	14.61	49.4662	-11.2573	13.4611	35.9757	-12.3416	T	A	4	166
Night sleep CVE		N	2L	4049452	ed	FBgn0000547	intron	ed-in		0.03311	4.2e-07			6.9e-09	-2.22	12.7517	17.1998	-14.37	15.0767	43.8088	-8.29506	13.9142	30.5043	-12.142	G	T	5	151
Night sleep CVE		N	3L	23489303	AGO3	FBgn0250816	intergenic		-58412	0.02548	7e-09		1.3e-08		-8.85	12.1382	29.8357	-17.84	14.8493	50.5312	-13.3448	13.4938	40.1834	-8.99216	C	T	4	157
Night sleep CVE		N	3L	23489303	CG32230	FBgn0052230	intergenic		154597	0.02548	7e-09		1.3e-08		-8.85	12.1382	29.8357	-17.84	14.8493	50.5312	-13.3448	13.4938	40.1834	-8.99216	C	T	4	157
Night sleep CVE		N	2R	9392217	mars	FBgn0033845	cds	mars-cds		0.03871	7e-09		1.4e-07	3e-06	-5.73	12.4823	23.9463	-14.74	14.8868	44.3703	-10.2369	13.6846	34.1583	-9.00973	G	T	6	155
Night sleep CVE	104	Y	2R	9628702	CG6220	FBgn0033865	intergenic		47828	0.02395		7.2e-09	1.1e-07		-11.52	12.0516	35.0952	-13.21	14.9251	41.3521	-12.3676	13.4884	38.2237	-1.6917	G	T	4	167
Night sleep CVE	104	Y	2R	9628702	CG6280	FBgn0033866	intergenic		-14147	0.02395		7.2e-09	1.1e-07		-11.52	12.0516	35.0952	-13.21	14.9251	41.3521	-12.3676	13.4884	38.2237	-1.6917	G	T	4	167
Night sleep CVE	104	Y	2R	9628702	fas	FBgn0000633	intron	fas-in		0.02395		7.2e-09	1.1e-07		-11.52	12.0516	35.0952	-13.21	14.9251	41.3521	-12.3676	13.4884	38.2237	-1.6917	G	T	4	167
Night sleep CVE	103		2R	9611102	CG6220	FBgn0033865	intergenic		30228	0.02395		7.2e-09	1.1e-07		-11.52	12.0516	35.0952	-13.21	14.9251	41.3521	-12.3676	13.4884	38.2237	-1.6917	C	G	4	167
Night sleep CVE	103		2R	9611102	CG6280	FBgn0033866	intergenic		-31747	0.02395		7.2e-09	1.1e-07		-11.52	12.0516	35.0952	-13.21	14.9251	41.3521	-12.3676	13.4884	38.2237	-1.6917	C	G	4	167
Night sleep CVE	103		2R	9611102	fas	FBgn0000633	intron	fas-in		0.02395		7.2e-09	1.1e-07		-11.52	12.0516	35.0952	-13.21	14.9251	41.3521	-12.3676	13.4884	38.2237	-1.6917	C	G	4	167
Night sleep CVE	113		2R	17780104	CG13488	FBgn0034670	intergenic		-59092	0.02581	7.3e-09		1.2e-06	4e-08	-5.25	12.5409	23.0354	-17.99	14.9219	50.9081	-11.6202	13.7314	36.9717	-12.7458	C	T	4	155
Night sleep CVE	113		2R	17780104	Fili	FBgn0085397	intron	Fili-in		0.02581	7.3e-09		1.2e-06	4e-08	-5.25	12.5409	23.0354	-17.99	14.9219	50.9081	-11.6202	13.7314	36.9717	-12.7458	C	T	4	155
Night sleep CVE	113		2R	17780104	PpN58A	FBgn0025573	intergenic		10066	0.02581	7.3e-09		1.2e-06	4e-08	-5.25	12.5409	23.0354	-17.99	14.9219	50.9081	-11.6202	13.7314	36.9717	-12.7458	C	T	4	155
Night sleep CVE	95		2R	8922662	CG13323	FBgn0033788	intergenic		-11576	0.03165	7.5e-09		1.2e-06	4.4e-08	-4.72	12.5036	21.9458	-16.03	14.8175	46.8828	-10.3769	13.6605	34.4143	-11.3116	G	T	5	158
Night sleep CVE	95		2R	8922662	Su(z)2	FBgn0008654	intergenic		27355	0.03165	7.5e-09		1.2e-06	4.4e-08	-4.72	12.5036	21.9458	-16.03	14.8175	46.8828	-10.3769	13.6605	34.4143	-11.3116	G	T	5	158
Night sleep CVE	13		2L	15106180	CG15269	FBgn0028878	intergenic		-3405	0.02484	7.5e-09		1.2e-06	6.5e-08	-5.15	12.1789	22.4852	-17.52	14.4314	49.4662	-11.3353	13.3051	35.9757	-12.3643	C	A	4	161
Night sleep CVE	13		2L	15106180	CG15270	FBgn0028879	intergenic		9265	0.02484	7.5e-09		1.2e-06	6.5e-08	-5.15	12.1789	22.4852	-17.52	14.4314	49.4662	-11.3353	13.3051	35.9757	-12.3643	C	A	4	161
Night sleep CVE		N	2R	9398390	EfTuM	FBgn0024556	intergenic		1553	0.03922	7.5e-09		1.3e-07	3.7e-06	-5.77	12.406	23.9463	-14.76	14.8556	44.3703	-10.2638	13.6308	34.1583	-8.98721	C	A	6	153
Night sleep CVE		N	2R	9398390	mip120	FBgn0033846	cds	mip120:3		0.03922	7.5e-09		1.3e-07	3.7e-06	-5.77	12.406	23.9463	-14.76	14.8556	44.3703	-10.2638	13.6308	34.1583	-8.98721	C	A	6	153
Night sleep CVE		N	2R	9398390	Vmat	FBgn0260964	intergenic		-2242	0.03922	7.5e-09		1.3e-07	3.7e-06	-5.77	12.406	23.9463	-14.76	14.8556	44.3703	-10.2638	13.6308	34.1583	-8.98721	C	A	6	153
Night sleep CVE		N	3L	23597320	AGO3	FBgn0250816	intron	AGO3-in		0.06329		7.7e-09			-7.54	11.8972	26.9691	-4.77	15.2987	24.8399	-6.15327	13.598	25.9045	2.76537	G	C	10	158
Night sleep CVE	100	Y	2R	9407296	CG13330	FBgn0033848	intergenic		2345	0.04487	8e-09		1.9e-07	2.3e-06	-5.2	12.4252	22.8183	-13.66	14.7138	42.0303	-9.42739	13.5695	32.4243	-8.46167	G	A	7	156
Night sleep CVE	100	Y	2R	9407296	CG13331	FBgn0033850	intergenic		-1973	0.04487	8e-09		1.9e-07	2.3e-06	-5.2	12.4252	22.8183	-13.66	14.7138	42.0303	-9.42739	13.5695	32.4243	-8.46167	G	A	7	156
Night sleep CVE	100	Y	2R	9407296	Vmat	FBgn0260964	intron	Vmat-in		0.04487	8e-09		1.9e-07	2.3e-06	-5.2	12.4252	22.8183	-13.66	14.7138	42.0303	-9.42739	13.5695	32.4243	-8.46167	G	A	7	156
Night sleep CVE	98		2R	9402821	CG13330	FBgn0033848	5'-UTR	CG13330-u5		0.04487	8e-09		1.9e-07	2.3e-06	-5.2	12.4252	22.8183	-13.66	14.7138	42.0303	-9.42739	13.5695	32.4243	-8.46167	C	A	7	156
Night sleep CVE	98		2R	9402821	Vmat	FBgn0260964	3'-UTR	Vmat-u3		0.04487	8e-09		1.9e-07	2.3e-06	-5.2	12.4252	22.8183	-13.66	14.7138	42.0303	-9.42739	13.5695	32.4243	-8.46167	C	A	7	156
Night sleep CVE		N	2R	9611551	CG6220	FBgn0033865	intergenic		30677	0.0241		8.1e-09	1.2e-07		-11.51	12.0712	35.0952	-13.2	14.9493	41.3521	-12.3567	13.5102	38.2237	-1.68939	T	A	4	166
Night sleep CVE		N	2R	9611551	CG6280	FBgn0033866	intergenic		-31298	0.0241		8.1e-09	1.2e-07		-11.51	12.0712	35.0952	-13.2	14.9493	41.3521	-12.3567	13.5102	38.2237	-1.68939	T	A	4	166
Night sleep CVE		N	2R	9611551	fas	FBgn0000633	intron	fas-in		0.0241		8.1e-09	1.2e-07		-11.51	12.0712	35.0952	-13.2	14.9493	41.3521	-12.3567	13.5102	38.2237	-1.68939	T	A	4	166
Night sleep CVE		N	3R	13294600	CG14330	FBgn0038512	intergenic		12102	0.02548	8.4e-09		3e-07	1.1e-06	-6.51	12.4829	25.4979	-17.87	14.9179	50.6559	-12.1882	13.7004	38.0769	-11.3615	G	T	4	157
Night sleep CVE		N	3R	13294842	CG14330	FBgn0038512	intergenic		12344	0.02548	8.4e-09		3e-07	1.1e-06	-6.51	12.4829	25.4979	-17.87	14.9179	50.6559	-12.1882	13.7004	38.0769	-11.3615	T	A	4	157
Night sleep CVE		N	3R	13294600	Dscam3	FBgn0051190	intergenic		-5955	0.02548	8.4e-09		3e-07	1.1e-06	-6.51	12.4829	25.4979	-17.87	14.9179	50.6559	-12.1882	13.7004	38.0769	-11.3615	G	T	4	157
Night sleep CVE		N	3R	13294842	Dscam3	FBgn0051190	intergenic		-5713	0.02548	8.4e-09		3e-07	1.1e-06	-6.51	12.4829	25.4979	-17.87	14.9179	50.6559	-12.1882	13.7004	38.0769	-11.3615	T	A	4	157
Night sleep CVE		N	3L	1071209	bab1	FBgn0004870	intron	bab1-in		0.03205	3.7e-08			8.5e-09	-3.53	12.5948	19.6457	-15.4	14.943	45.746	-9.46346	13.7689	32.6958	-11.8761	C	A	5	156
Night sleep CVE	56	Y	3R	14396375	CG7691	FBgn0038626	intergenic		9299	0.02381	9e-09		1.1e-06	1e-07	-5.36	12.3321	23.0431	-17.45	14.7295	49.6218	-11.4008	13.5308	36.3325	-12.0906	T	A	4	168
Night sleep CVE	56	Y	3R	14396375	CG7694	FBgn0038627	intergenic		-2442	0.02381	9e-09		1.1e-06	1e-07	-5.36	12.3321	23.0431	-17.45	14.7295	49.6218	-11.4008	13.5308	36.3325	-12.0906	T	A	4	168
Night sleep CVE	56		3R	14399132	CG7694	FBgn0038627	5'-UTR	CG7694-u5		0.02381	9e-09		1.1e-06	1e-07	-5.36	12.3321	23.0431	-17.45	14.7295	49.6218	-11.4008	13.5308	36.3325	-12.0906	C	A	4	168
Night sleep CVE	56		3R	14399132	fray	FBgn0023083	5'-UTR	fray-u5		0.02381	9e-09		1.1e-06	1e-07	-5.36	12.3321	23.0431	-17.45	14.7295	49.6218	-11.4008	13.5308	36.3325	-12.0906	C	A	4	168
Night sleep CVE		N	3R	14394106	CG7691	FBgn0038626	intergenic		7030	0.02381	9e-09		1.1e-06	1e-07	-5.36	12.3321	23.0431	-17.45	14.7295	49.6218	-11.4008	13.5308	36.3325	-12.0906	C	A	4	168
Night sleep CVE		N	3R	14394106	CG7694	FBgn0038627	intergenic		-4711	0.02381	9e-09		1.1e-06	1e-07	-5.36	12.3321	23.0431	-17.45	14.7295	49.6218	-11.4008	13.5308	36.3325	-12.0906	C	A	4	168
Night sleep CVE	33	Y	3L	11851592	CG34420	FBgn0085449	intron	CG34420-in		0.05389	1.3e-07			9.4e-09	-2.17	12.3597	16.6912	-10.95	14.424	36.3146	-6.55551	13.3919	26.5029	-8.7796	A	T	9	167
Night sleep CVE	67		3R	22391569	scrib	FBgn0261263	intron	scrib-in		0.0241	9.9e-09		1.3e-06	9.5e-08	-5.25	12.3302	22.8211	-17.32	14.6464	49.2795	-11.281	13.4883	36.0503	-12.0711	C	T	4	166
Night sleep CVE	67		3R	22391573	scrib	FBgn0261263	intron	scrib-in		0.0241	9.9e-09		1.3e-06	9.5e-08	-5.25	12.3302	22.8211	-17.32	14.6464	49.2795	-11.281	13.4883	36.0503	-12.0711	G	T	4	166
Night sleep CVE	67		3R	23596483	CG34353	FBgn0085382	intron	CG34353-in		0.02532	1e-08		9.1e-07	1.7e-07	-5.63	12.5173	23.7779	-17.72	14.9349	50.3783	-11.676	13.7261	37.0781	-12.0914	A	T	4	158
Night sleep CVE	67		3R	22901360	CG14257	FBgn0039479	intergenic		-245	0.02381	1.1e-08		2.5e-06	2e-08	-4.69	12.3638	21.74	-17.37	14.733	49.4784	-11.0304	13.5484	35.6092	-12.6846	A	G	4	168
Night sleep CVE	67		3R	22901360	spz	FBgn0003495	intergenic		5570	0.02381	1.1e-08		2.5e-06	2e-08	-4.69	12.3638	21.74	-17.37	14.733	49.4784	-11.0304	13.5484	35.6092	-12.6846	A	G	4	168
Night sleep CVE		N	X	7194164	brk	FBgn0024250	intergenic		-7810	0.02532	1.1e-08		9.3e-08		-7.53	12.4209	27.4889	-17.69	14.9365	50.3184	-12.6125	13.6787	38.9037	-10.157	T	C	4	158
Night sleep CVE		N	X	7194396	brk	FBgn0024250	intergenic		-7578	0.02532	1.1e-08		9.3e-08		-7.53	12.4209	27.4889	-17.69	14.9365	50.3184	-12.6125	13.6787	38.9037	-10.157	A	G	4	158
Night sleep CVE		N	X	7194402	brk	FBgn0024250	intergenic		-7572	0.02532	1.1e-08		9.3e-08		-7.53	12.4209	27.4889	-17.69	14.9365	50.3184	-12.6125	13.6787	38.9037	-10.157	A	G	4	158
Night sleep CVE		N	X	7194414	brk	FBgn0024250	intergenic		-7560	0.02532	1.1e-08		9.3e-08		-7.53	12.4209	27.4889	-17.69	14.9365	50.3184	-12.6125	13.6787	38.9037	-10.157	T	A	4	158
Night sleep CVE		N	X	7194419	brk	FBgn0024250	intergenic		-7555	0.02532	1.1e-08		9.3e-08		-7.53	12.4209	27.4889	-17.69	14.9365	50.3184	-12.6125	13.6787	38.9037	-10.157	A	C	4	158
Night sleep CVE		N	X	7195301	brk	FBgn0024250	intergenic		-6673	0.02532	1.1e-08		9.3e-08		-7.53	12.4209	27.4889	-17.69	14.9365	50.3184	-12.6125	13.6787	38.9037	-10.157	T	G	4	158
Night sleep CVE		N	X	7195367	brk	FBgn0024250	intergenic		-6607	0.02532	1.1e-08		9.3e-08		-7.53	12.4209	27.4889	-17.69	14.9365	50.3184	-12.6125	13.6787	38.9037	-10.157	A	C	4	158
Night sleep CVE		N	X	7195388	brk	FBgn0024250	intergenic		-6586	0.02532	1.1e-08		9.3e-08		-7.53	12.4209	27.4889	-17.69	14.9365	50.3184	-12.6125	13.6787	38.9037	-10.157	T	A	4	158
Night sleep CVE		N	X	7195402	brk	FBgn0024250	intergenic		-6572	0.02532	1.1e-08		9.3e-08		-7.53	12.4209	27.4889	-17.69	14.9365	50.3184	-12.6125	13.6787	38.9037	-10.157	C	A	4	158
Night sleep CVE		N	X	7195476	brk	FBgn0024250	intergenic		-6498	0.02532	1.1e-08		9.3e-08		-7.53	12.4209	27.4889	-17.69	14.9365	50.3184	-12.6125	13.6787	38.9037	-10.157	C	T	4	158
Night sleep CVE		N	X	7195479	brk	FBgn0024250	intergenic		-6495	0.02532	1.1e-08		9.3e-08		-7.53	12.4209	27.4889	-17.69	14.9365	50.3184	-12.6125	13.6787	38.9037	-10.157	G	C	4	158
Night sleep CVE		N	X	7195512	brk	FBgn0024250	intergenic		-6462	0.02532	1.1e-08		9.3e-08		-7.53	12.4209	27.4889	-17.69	14.9365	50.3184	-12.6125	13.6787	38.9037	-10.157	T	A	4	158
Night sleep CVE		N	X	7195539	brk	FBgn0024250	intergenic		-6435	0.02532	1.1e-08		9.3e-08		-7.53	12.4209	27.4889	-17.69	14.9365	50.3184	-12.6125	13.6787	38.9037	-10.157	A	G	4	158
Night sleep CVE		N	X	7197970	brk	FBgn0024250	intergenic		-4004	0.02532	1.1e-08		9.3e-08		-7.53	12.4209	27.4889	-17.69	14.9365	50.3184	-12.6125	13.6787	38.9037	-10.157	G	A	4	158
Night sleep CVE		N	X	7204044	brk	FBgn0024250	cds	brk-PA		0.02548	1.1e-08		9.2e-08		-7.55	12.3804	27.4889	-17.72	14.8807	50.3184	-12.6365	13.6306	38.9037	-10.1646	G	A	4	157
Night sleep CVE		N	3L	1980729	CG1139	FBgn0035300	intergenic		6444	0.03012	1.1e-08		3.8e-07	1.3e-06	-5.62	12.3425	23.588	-15.6	14.7397	45.9327	-10.6096	13.5411	34.7603	-9.97374	A	G	5	166
Night sleep CVE		N	X	7194164	CG1677	FBgn0029941	intron	CG1677-in		0.02532	1.1e-08		9.3e-08		-7.53	12.4209	27.4889	-17.69	14.9365	50.3184	-12.6125	13.6787	38.9037	-10.157	T	C	4	158
Night sleep CVE		N	X	7194396	CG1677	FBgn0029941	intron	CG1677-in		0.02532	1.1e-08		9.3e-08		-7.53	12.4209	27.4889	-17.69	14.9365	50.3184	-12.6125	13.6787	38.9037	-10.157	A	G	4	158
Night sleep CVE		N	X	7194402	CG1677	FBgn0029941	intron	CG1677-in		0.02532	1.1e-08		9.3e-08		-7.53	12.4209	27.4889	-17.69	14.9365	50.3184	-12.6125	13.6787	38.9037	-10.157	A	G	4	158
Night sleep CVE		N	X	7194414	CG1677	FBgn0029941	intron	CG1677-in		0.02532	1.1e-08		9.3e-08		-7.53	12.4209	27.4889	-17.69	14.9365	50.3184	-12.6125	13.6787	38.9037	-10.157	T	A	4	158
Night sleep CVE		N	X	7194419	CG1677	FBgn0029941	intron	CG1677-in		0.02532	1.1e-08		9.3e-08		-7.53	12.4209	27.4889	-17.69	14.9365	50.3184	-12.6125	13.6787	38.9037	-10.157	A	C	4	158
Night sleep CVE		N	X	7195301	CG1677	FBgn0029941	intron	CG1677-in		0.02532	1.1e-08		9.3e-08		-7.53	12.4209	27.4889	-17.69	14.9365	50.3184	-12.6125	13.6787	38.9037	-10.157	T	G	4	158
Night sleep CVE		N	X	7195367	CG1677	FBgn0029941	intron	CG1677-in		0.02532	1.1e-08		9.3e-08		-7.53	12.4209	27.4889	-17.69	14.9365	50.3184	-12.6125	13.6787	38.9037	-10.157	A	C	4	158
Night sleep CVE		N	X	7195388	CG1677	FBgn0029941	intron	CG1677-in		0.02532	1.1e-08		9.3e-08		-7.53	12.4209	27.4889	-17.69	14.9365	50.3184	-12.6125	13.6787	38.9037	-10.157	T	A	4	158
Night sleep CVE		N	X	7195402	CG1677	FBgn0029941	intron	CG1677-in		0.02532	1.1e-08		9.3e-08		-7.53	12.4209	27.4889	-17.69	14.9365	50.3184	-12.6125	13.6787	38.9037	-10.157	C	A	4	158
Night sleep CVE		N	X	7195476	CG1677	FBgn0029941	intron	CG1677-in		0.02532	1.1e-08		9.3e-08		-7.53	12.4209	27.4889	-17.69	14.9365	50.3184	-12.6125	13.6787	38.9037	-10.157	C	T	4	158
Night sleep CVE		N	X	7195479	CG1677	FBgn0029941	intron	CG1677-in		0.02532	1.1e-08		9.3e-08		-7.53	12.4209	27.4889	-17.69	14.9365	50.3184	-12.6125	13.6787	38.9037	-10.157	G	C	4	158
Night sleep CVE		N	X	7195512	CG1677	FBgn0029941	intron	CG1677-in		0.02532	1.1e-08		9.3e-08		-7.53	12.4209	27.4889	-17.69	14.9365	50.3184	-12.6125	13.6787	38.9037	-10.157	T	A	4	158
Night sleep CVE		N	X	7195539	CG1677	FBgn0029941	intron	CG1677-in		0.02532	1.1e-08		9.3e-08		-7.53	12.4209	27.4889	-17.69	14.9365	50.3184	-12.6125	13.6787	38.9037	-10.157	A	G	4	158
Night sleep CVE		N	X	7197970	CG1677	FBgn0029941	intron	CG1677-in		0.02532	1.1e-08		9.3e-08		-7.53	12.4209	27.4889	-17.69	14.9365	50.3184	-12.6125	13.6787	38.9037	-10.157	G	A	4	158
Night sleep CVE		N	X	7204044	CG1677	FBgn0029941	intron	CG1677-in		0.02548	1.1e-08		9.2e-08		-7.55	12.3804	27.4889	-17.72	14.8807	50.3184	-12.6365	13.6306	38.9037	-10.1646	G	A	4	157
Night sleep CVE		N	3L	1980729	CG42841	FBgn0262030	intergenic		-24396	0.03012	1.1e-08		3.8e-07	1.3e-06	-5.62	12.3425	23.588	-15.6	14.7397	45.9327	-10.6096	13.5411	34.7603	-9.97374	A	G	5	166
Night sleep CVE		N	2R	13890521	dpr13	FBgn0034286	intron	dpr13-in		0.06587	5.5e-08	1.3e-06	1.1e-08		-6.02	11.8209	23.8685	-10.24	14.235	34.7165	-8.13228	13.028	29.2925	-4.21695	C	A	11	167
Night sleep CVE		N	X	7194164	unc-119	FBgn0025549	intergenic		8827	0.02532	1.1e-08		9.3e-08		-7.53	12.4209	27.4889	-17.69	14.9365	50.3184	-12.6125	13.6787	38.9037	-10.157	T	C	4	158
Night sleep CVE		N	X	7194396	unc-119	FBgn0025549	intergenic		9059	0.02532	1.1e-08		9.3e-08		-7.53	12.4209	27.4889	-17.69	14.9365	50.3184	-12.6125	13.6787	38.9037	-10.157	A	G	4	158
Night sleep CVE		N	X	7194402	unc-119	FBgn0025549	intergenic		9065	0.02532	1.1e-08		9.3e-08		-7.53	12.4209	27.4889	-17.69	14.9365	50.3184	-12.6125	13.6787	38.9037	-10.157	A	G	4	158
Night sleep CVE		N	X	7194414	unc-119	FBgn0025549	intergenic		9077	0.02532	1.1e-08		9.3e-08		-7.53	12.4209	27.4889	-17.69	14.9365	50.3184	-12.6125	13.6787	38.9037	-10.157	T	A	4	158
Night sleep CVE		N	X	7194419	unc-119	FBgn0025549	intergenic		9082	0.02532	1.1e-08		9.3e-08		-7.53	12.4209	27.4889	-17.69	14.9365	50.3184	-12.6125	13.6787	38.9037	-10.157	A	C	4	158
Night sleep CVE		N	X	7195301	unc-119	FBgn0025549	intergenic		9964	0.02532	1.1e-08		9.3e-08		-7.53	12.4209	27.4889	-17.69	14.9365	50.3184	-12.6125	13.6787	38.9037	-10.157	T	G	4	158
Night sleep CVE		N	X	7195367	unc-119	FBgn0025549	intergenic		10030	0.02532	1.1e-08		9.3e-08		-7.53	12.4209	27.4889	-17.69	14.9365	50.3184	-12.6125	13.6787	38.9037	-10.157	A	C	4	158
Night sleep CVE		N	X	7195388	unc-119	FBgn0025549	intergenic		10051	0.02532	1.1e-08		9.3e-08		-7.53	12.4209	27.4889	-17.69	14.9365	50.3184	-12.6125	13.6787	38.9037	-10.157	T	A	4	158
Night sleep CVE		N	X	7195402	unc-119	FBgn0025549	intergenic		10065	0.02532	1.1e-08		9.3e-08		-7.53	12.4209	27.4889	-17.69	14.9365	50.3184	-12.6125	13.6787	38.9037	-10.157	C	A	4	158
Night sleep CVE		N	X	7195476	unc-119	FBgn0025549	intergenic		10139	0.02532	1.1e-08		9.3e-08		-7.53	12.4209	27.4889	-17.69	14.9365	50.3184	-12.6125	13.6787	38.9037	-10.157	C	T	4	158
Night sleep CVE		N	X	7195479	unc-119	FBgn0025549	intergenic		10142	0.02532	1.1e-08		9.3e-08		-7.53	12.4209	27.4889	-17.69	14.9365	50.3184	-12.6125	13.6787	38.9037	-10.157	G	C	4	158
Night sleep CVE		N	X	7195512	unc-119	FBgn0025549	intergenic		10175	0.02532	1.1e-08		9.3e-08		-7.53	12.4209	27.4889	-17.69	14.9365	50.3184	-12.6125	13.6787	38.9037	-10.157	T	A	4	158
Night sleep CVE		N	X	7195539	unc-119	FBgn0025549	intergenic		10202	0.02532	1.1e-08		9.3e-08		-7.53	12.4209	27.4889	-17.69	14.9365	50.3184	-12.6125	13.6787	38.9037	-10.157	A	G	4	158
Night sleep CVE		N	X	7197970	unc-119	FBgn0025549	intergenic		12633	0.02532	1.1e-08		9.3e-08		-7.53	12.4209	27.4889	-17.69	14.9365	50.3184	-12.6125	13.6787	38.9037	-10.157	G	A	4	158
Night sleep CVE		N	3L	23666783	AGO3	FBgn0250816	intron	AGO3-in		0.05085		1.2e-08			-9.51	11.5282	30.5396	-6.82	15.2246	28.8572	-8.16098	13.3764	29.6984	2.68944	G	A	6	118
Night sleep CVE		N	X	7193134	brk	FBgn0024250	intergenic		-8840	0.02564	1.2e-08		1e-07		-7.53	12.4245	27.4889	-17.71	14.8984	50.3184	-12.6211	13.6615	38.9037	-10.1778	T	A	4	156
Night sleep CVE		N	X	7195480	brk	FBgn0024250	intergenic		-6494	0.02564	1.2e-08		9.3e-08		-7.55	12.3916	27.4889	-17.72	14.8727	50.3184	-12.6357	13.6322	38.9037	-10.1742	C	A	4	156
Night sleep CVE		N	X	3148263	CG10793	FBgn0029656	intergenic		-60514	0.03185	4.9e-08			1.2e-08	-3.41	12.5249	19.3541	-15.06	14.7067	44.823	-9.23636	13.6158	32.0886	-11.6435	T	A	5	157
Night sleep CVE		N	2R	14920726	CG15115	FBgn0034413	intergenic		-2271	0.06587	1.2e-08		5.5e-07	8.2e-07	-3.72	12.1383	19.5777	-10.68	14.2035	35.5651	-7.20024	13.1709	27.5714	-6.96106	C	G	11	167
Night sleep CVE		N	X	7193134	CG1677	FBgn0029941	intron	CG1677-in		0.02564	1.2e-08		1e-07		-7.53	12.4245	27.4889	-17.71	14.8984	50.3184	-12.6211	13.6615	38.9037	-10.1778	T	A	4	156
Night sleep CVE		N	X	7195480	CG1677	FBgn0029941	intron	CG1677-in		0.02564	1.2e-08		9.3e-08		-7.55	12.3916	27.4889	-17.72	14.8727	50.3184	-12.6357	13.6322	38.9037	-10.1742	C	A	4	156
Night sleep CVE		N	3L	8798567	CG34427	FBgn0085456	cds	CG34427:3		0.02395	8.5e-07			1.2e-08	-2.28	12.4962	17.0472	-15.17	14.8496	45.1988	-8.72507	13.6729	31.123	-12.8991	G	A	4	167
Night sleep CVE		N	2R	11493227	CG42524	FBgn0260429	intergenic		-8380	0.02395	1.2e-08		1e-07		-7.44	12.1314	27.0083	-17.34	14.7845	49.4584	-12.3877	13.458	38.2334	-9.89852	G	A	4	167
Night sleep CVE		N	2R	14920726	CG42725	FBgn0261670	intergenic		2981	0.06587	1.2e-08		5.5e-07	8.2e-07	-3.72	12.1383	19.5777	-10.68	14.2035	35.5651	-7.20024	13.1709	27.5714	-6.96106	C	G	11	167
Night sleep CVE		N	3R	14387142	CG7691	FBgn0038626	intergenic		66	0.02424	1.2e-08		1.4e-06	1.2e-07	-5.32	12.3993	23.0431	-17.43	14.7532	49.6218	-11.3781	13.5763	36.3325	-12.1124	G	A	4	165
Night sleep CVE		N	3R	14387142	CG7694	FBgn0038627	intergenic		-11675	0.02424	1.2e-08		1.4e-06	1.2e-07	-5.32	12.3993	23.0431	-17.43	14.7532	49.6218	-11.3781	13.5763	36.3325	-12.1124	G	A	4	165
Night sleep CVE		N	2R	11493227	CG8204	FBgn0034033	intergenic		31731	0.02395	1.2e-08		1e-07		-7.44	12.1314	27.0083	-17.34	14.7845	49.4584	-12.3877	13.458	38.2334	-9.89852	G	A	4	167
Night sleep CVE		N	X	3148263	dnc	FBgn0000479	intron	dnc-in		0.03185	4.9e-08			1.2e-08	-3.41	12.5249	19.3541	-15.06	14.7067	44.823	-9.23636	13.6158	32.0886	-11.6435	T	A	5	157
Night sleep CVE		N	2R	7558205	Roc2	FBgn0044020	intron	Roc2-in		0.02994	1.2e-08		3.3e-07	2.1e-06	-5.79	12.2718	23.8525	-15.56	14.6722	45.7902	-10.6747	13.472	34.8213	-9.76869	T	A	5	167
Night sleep CVE		N	X	3148263	Sgs4	FBgn0003374	intergenic		3190	0.03185	4.9e-08			1.2e-08	-3.41	12.5249	19.3541	-15.06	14.7067	44.823	-9.23636	13.6158	32.0886	-11.6435	T	A	5	157
Night sleep CVE		N	2R	7558205	Tret1-1	FBgn0050035	intron	Tret1-1-in		0.02994	1.2e-08		3.3e-07	2.1e-06	-5.79	12.2718	23.8525	-15.56	14.6722	45.7902	-10.6747	13.472	34.8213	-9.76869	T	A	5	167
Night sleep CVE		N	X	7193134	unc-119	FBgn0025549	intergenic		7797	0.02564	1.2e-08		1e-07		-7.53	12.4245	27.4889	-17.71	14.8984	50.3184	-12.6211	13.6615	38.9037	-10.1778	T	A	4	156
Night sleep CVE		N	X	7195480	unc-119	FBgn0025549	intergenic		10143	0.02564	1.2e-08		9.3e-08		-7.55	12.3916	27.4889	-17.72	14.8727	50.3184	-12.6357	13.6322	38.9037	-10.1742	C	A	4	156
Night sleep CVE	64		3R	19185766	CG4408	FBgn0039073	intergenic		-1845	0.02994	1.3e-08		6.4e-08		-6.47	11.9928	24.9286	-15.27	14.4652	45.0085	-10.8698	13.229	34.9686	-8.80378	C	A	5	167
Night sleep CVE	64		3R	19185766	RpS3	FBgn0002622	intergenic		69	0.02994	1.3e-08		6.4e-08		-6.47	11.9928	24.9286	-15.27	14.4652	45.0085	-10.8698	13.229	34.9686	-8.80378	C	A	5	167
Night sleep CVE	38		3L	12393901	Smyd4	FBgn0036282	intron	Smyd4-in		0.02532	8.9e-08			1.3e-08	-3.61	12.6195	19.8459	-16.66	14.9887	48.306	-10.1359	13.8041	34.0759	-13.0454	G	A	4	158
Night sleep CVE		N	X	14347696	betaNACtes4	FBgn0030566	intergenic		72247	0.04819	1.4e-08	9.5e-06	1.3e-08		-6.45	11.9219	24.8165	-12.39	14.2684	39.0412	-9.41682	13.0952	31.9288	-5.9391	A	G	8	166
Night sleep CVE		N	X	14347696	CG9411	FBgn0030569	intergenic		-18740	0.04819	1.4e-08	9.5e-06	1.3e-08		-6.45	11.9219	24.8165	-12.39	14.2684	39.0412	-9.41682	13.0952	31.9288	-5.9391	A	G	8	166
Night sleep CVE		N	X	14347696	dpr8	FBgn0052600	intron	dpr8-in		0.04819	1.4e-08	9.5e-06	1.3e-08		-6.45	11.9219	24.8165	-12.39	14.2684	39.0412	-9.41682	13.0952	31.9288	-5.9391	A	G	8	166
Night sleep CVE		N	2R	12803729	inaC	FBgn0004784	intergenic		14646	0.02532	3.5e-07			1.3e-08	-2.87	12.6569	18.406	-15.94	15.0254	46.8959	-9.40493	13.8411	32.651	-13.0607	G	A	4	158
Night sleep CVE		N	2R	12803729	Pkc53E	FBgn0003091	intergenic		-8701	0.02532	3.5e-07			1.3e-08	-2.87	12.6569	18.406	-15.94	15.0254	46.8959	-9.40493	13.8411	32.651	-13.0607	G	A	4	158
Night sleep CVE	65	Y	3R	21271018	Fur1	FBgn0004509	intron	Fur1-in		0.03871	1.4e-08		3.3e-06	1.9e-08	-3.83	12.626	20.2781	-14.51	14.7905	43.8141	-9.16892	13.7082	32.0461	-10.6858	C	T	6	155
Night sleep CVE	65	Y	3R	21271018	Muc96D	FBgn0051439	intergenic		44678	0.03871	1.4e-08		3.3e-06	1.9e-08	-3.83	12.626	20.2781	-14.51	14.7905	43.8141	-9.16892	13.7082	32.0461	-10.6858	C	T	6	155
Night sleep CVE	65		3R	21271018	Vps33B	FBgn0039335	intergenic		-28220	0.03871	1.4e-08		3.3e-06	1.9e-08	-3.83	12.626	20.2781	-14.51	14.7905	43.8141	-9.16892	13.7082	32.0461	-10.6858	C	T	6	155
Night sleep CVE		N	X	17702230	OdsH	FBgn0026058	intron	OdsH-in		0.02532	4.3e-08			1.4e-08	-3.99	12.6003	20.5814	-17.02	14.9703	49.0162	-10.5068	13.7853	34.7988	-13.0324	A	G	4	158
Night sleep CVE		N	X	17702382	OdsH	FBgn0026058	intron	OdsH-in		0.02532	4.3e-08			1.4e-08	-3.99	12.6003	20.5814	-17.02	14.9703	49.0162	-10.5068	13.7853	34.7988	-13.0324	G	T	4	158
Night sleep CVE	82	Y	X	17701264	OdsH	FBgn0026058	intron	OdsH-in		0.02548	4.6e-08			1.5e-08	-3.96	12.659	20.5814	-16.98	15.0506	49.0162	-10.472	13.8548	34.7988	-13.0216	T	C	4	157
Night sleep CVE	35	Y	3L	12247126	app	FBgn0260941	intron	app-in		0.02878	2.4e-08			1.5e-08	-3.5	12.4231	19.4244	-16.3	14.4788	47.0721	-9.89865	13.4509	33.2482	-12.796	T	C	4	139
Night sleep CVE		N	X	14347736	betaNACtes4	FBgn0030566	intergenic		72287	0.04878	1.7e-08		1.5e-08		-6.44	11.939	24.8165	-12.36	14.3188	39.0412	-9.39997	13.1289	31.9288	-5.92248	A	G	8	164
Night sleep CVE		N	3R	20226751	CG13616	FBgn0039200	intergenic		7249	0.04848	1.5e-08		8.6e-07	1.9e-07	-3.78	11.9013	19.4546	-12.19	14.2545	38.6432	-7.9855	13.0779	29.0489	-8.41771	A	T	8	165
Night sleep CVE		N	2L	4005967	CG15422	FBgn0031579	intergenic		297	0.02976	1.5e-08		1.7e-06	1.3e-07	-4.68	12.3088	21.6599	-15.43	14.6419	45.4987	-10.052	13.4754	33.5793	-10.7528	A	T	5	168
Night sleep CVE		N	2L	4005967	CG15423	FBgn0031580	intergenic		-74	0.02976	1.5e-08		1.7e-06	1.3e-07	-4.68	12.3088	21.6599	-15.43	14.6419	45.4987	-10.052	13.4754	33.5793	-10.7528	A	T	5	168
Night sleep CVE		N	2L	19376584	CG17349	FBgn0032771	intergenic		3872	0.03704	1.5e-08		5.5e-07	4.9e-07	-4.91	11.9985	21.8181	-14.2	14.3644	42.7551	-9.55261	13.1814	32.2866	-9.28554	G	A	6	162
Night sleep CVE		N	2L	19376584	CG17350	FBgn0032772	intergenic		-4346	0.03704	1.5e-08		5.5e-07	4.9e-07	-4.91	11.9985	21.8181	-14.2	14.3644	42.7551	-9.55261	13.1814	32.2866	-9.28554	G	A	6	162
Night sleep CVE		N	X	14347736	CG9411	FBgn0030569	intergenic		-18700	0.04878	1.7e-08		1.5e-08		-6.44	11.939	24.8165	-12.36	14.3188	39.0412	-9.39997	13.1289	31.9288	-5.92248	A	G	8	164
Night sleep CVE		N	2L	11578418	CR42743	FBgn0261707	intergenic		43871	0.03268	1.5e-08		1e-06	3.6e-07	-5.14	12.4156	22.6927	-15.85	14.793	46.4898	-10.4935	13.6043	34.5913	-10.7098	T	A	5	153
Night sleep CVE		N	X	14347736	dpr8	FBgn0052600	intron	dpr8-in		0.04878	1.7e-08		1.5e-08		-6.44	11.939	24.8165	-12.36	14.3188	39.0412	-9.39997	13.1289	31.9288	-5.92248	A	G	8	164
Night sleep CVE		N	2L	11578418	Mst33A	FBgn0028412	intergenic		-7015	0.03268	1.5e-08		1e-06	3.6e-07	-5.14	12.4156	22.6927	-15.85	14.793	46.4898	-10.4935	13.6043	34.5913	-10.7098	T	A	5	153
Night sleep CVE		N	3R	20226751	nAcRalpha-96Aa	FBgn0000036	intergenic		-197	0.04848	1.5e-08		8.6e-07	1.9e-07	-3.78	11.9013	19.4546	-12.19	14.2545	38.6432	-7.9855	13.0779	29.0489	-8.41771	A	T	8	165
Night sleep CVE		N	X	17701287	OdsH	FBgn0026058	intron	OdsH-in		0.02548	4.6e-08			1.5e-08	-3.96	12.659	20.5814	-16.98	15.0506	49.0162	-10.472	13.8548	34.7988	-13.0216	T	G	4	157
Night sleep CVE		N	X	17701300	OdsH	FBgn0026058	intron	OdsH-in		0.02548	4.6e-08			1.5e-08	-3.96	12.659	20.5814	-16.98	15.0506	49.0162	-10.472	13.8548	34.7988	-13.0216	C	G	4	157
Night sleep CVE		N	2L	7124211	Pvf3	FBgn0085407	intron	Pvf3-in		0.03165	4.6e-08			1.5e-08	-3.58	12.5759	19.7331	-15.25	14.8672	45.3606	-9.41262	13.7216	32.5468	-11.6681	C	A	5	158
Night sleep CVE	67		3R	22237644	CG14239	FBgn0039424	intergenic		8266	0.02532	3.4e-07			1.6e-08	-2.97	12.6521	18.5909	-15.95	15.0246	46.9259	-9.46006	13.8383	32.7584	-12.9813	C	T	4	158
Night sleep CVE	67		3R	22237644	CG5432	FBgn0039425	intergenic		-2166	0.02532	3.4e-07			1.6e-08	-2.97	12.6521	18.5909	-15.95	15.0246	46.9259	-9.46006	13.8383	32.7584	-12.9813	C	T	4	158
Night sleep CVE		N	2R	5758315	cbx	FBgn0011241	intron	cbx-in		0.0375	1.6e-08		1.3e-06	2.5e-07	-4.49	12.3441	21.3269	-14.33	14.5926	43.2595	-9.4124	13.4684	32.2932	-9.84204	C	T	6	160
Night sleep CVE		N	3L	8280199	cert	FBgn0027569	intron	cert-in		0.02532	1.6e-08		2.1e-08		-8.83	12.3554	30.0125	-17.52	14.9452	49.9831	-13.1738	13.6503	39.9978	-8.69038	T	A	4	158
Night sleep CVE		N	2R	5758315	CG1675	FBgn0033457	intergenic		4126	0.0375	1.6e-08		1.3e-06	2.5e-07	-4.49	12.3441	21.3269	-14.33	14.5926	43.2595	-9.4124	13.4684	32.2932	-9.84204	C	T	6	160
Night sleep CVE		N	2R	5758315	CG18446	FBgn0033458	intergenic		-662	0.0375	1.6e-08		1.3e-06	2.5e-07	-4.49	12.3441	21.3269	-14.33	14.5926	43.2595	-9.4124	13.4684	32.2932	-9.84204	C	T	6	160
Night sleep CVE		N	2L	4134388	CG2955	FBgn0031585	intergenic		-14891	0.06061	1.6e-08		2.1e-07	8.4e-06	-4.51	12.0182	21.0358	-11.16	14.2341	36.5593	-7.83572	13.1261	28.7976	-6.65374	T	C	10	165
Night sleep CVE		N	3R	14942775	CG6040	FBgn0038679	intron	CG6040-in		0.03289	1.6e-08		4.4e-08		-7.44	12.0457	26.9308	-13.64	14.1784	41.4619	-10.5422	13.112	34.1964	-6.19915	C	T	5	152
Night sleep CVE		N	2L	4134388	Sr-CI	FBgn0014033	intergenic		10386	0.06061	1.6e-08		2.1e-07	8.4e-06	-4.51	12.0182	21.0358	-11.16	14.2341	36.5593	-7.83572	13.1261	28.7976	-6.65374	T	C	10	165
Night sleep CVE	15	Y	2L	18185052	CG31802	FBgn0051802	intergenic		-23363	0.03053	1.7e-08		5.1e-06	4e-08	-3.8	11.7791	19.3868	-16.51	13.7247	46.7418	-10.1562	12.7519	33.0643	-12.7047	C	T	4	131
Night sleep CVE	15	Y	2L	18185052	CG42750	FBgn0261804	intron	CG42750-in		0.03053	1.7e-08		5.1e-06	4e-08	-3.8	11.7791	19.3868	-16.51	13.7247	46.7418	-10.1562	12.7519	33.0643	-12.7047	C	T	4	131
Night sleep CVE	15	Y	2L	18185052	CG7180	FBgn0032673	intergenic		422	0.03053	1.7e-08		5.1e-06	4e-08	-3.8	11.7791	19.3868	-16.51	13.7247	46.7418	-10.1562	12.7519	33.0643	-12.7047	C	T	4	131
Night sleep CVE		N	2L	7119575	Pvf3	FBgn0085407	intron	Pvf3-in		0.02548	1.7e-08		8.4e-07	7.2e-07	-5.97	12.5215	24.4607	-17.52	14.9719	50.0029	-11.7426	13.7467	37.2318	-11.5459	C	T	4	157
Night sleep CVE		N	X	5503936	Vsx1	FBgn0263511	intron	Vsx1-in		0.03636	1.1e-06			1.7e-08	-1.85	12.4548	16.1539	-12.41	14.6798	39.5004	-7.12992	13.5673	27.8271	-10.5608	A	T	6	165
Night sleep CVE	28		3L	7090772	form3	FBgn0053556	intron	form3-in		0.0241	3.2e-07			1.8e-08	-2.94	12.4506	18.3259	-15.73	14.8496	46.3082	-9.33346	13.6501	32.317	-12.7917	A	T	4	166
Night sleep CVE		N	3L	19941151	Ac76E	FBgn0004852	intron	Ac76E-in		0.02454	1.8e-08		3.2e-06	5.2e-08	-4.74	12.3732	21.853	-17.13	14.646	48.9069	-10.9352	13.5096	35.3799	-12.3906	C	A	4	163
Night sleep CVE		N	3L	12203964	app	FBgn0260941	intron	app-in		0.04459	1.8e-08		2.3e-06	1.2e-06	-4.13	12.3098	20.5684	-11.66	14.2951	37.6152	-7.89467	13.3025	29.0918	-7.53071	A	T	7	157
Night sleep CVE		N	3R	19588968	CG10217	FBgn0039113	5'-UTR	CG10217-u5		0.02994	1.8e-08		7.9e-07	1e-06	-5.34	12.2773	22.9629	-15.39	14.6333	45.422	-10.3686	13.4553	34.1924	-10.0515	C	A	5	167
Night sleep CVE		N	3R	14685362	CG14298	FBgn0038654	intergenic		-16068	0.05806	1.8e-08		2.3e-06	8.2e-08	-3.47	12.351	19.2915	-11.93	14.4147	38.2695	-7.69881	13.3829	28.7805	-8.45717	C	A	9	155
Night sleep CVE		N	2L	3427074	CG2772	FBgn0031533	intergenic		-18923	0.04516	2.7e-08		6.6e-06	1.8e-08	-3.3	12.5022	19.0989	-13.26	14.6614	41.1868	-8.28052	13.5818	30.1429	-9.96441	G	C	7	155
Night sleep CVE		N	3R	14685362	CG31226	FBgn0051226	intergenic		7836	0.05806	1.8e-08		2.3e-06	8.2e-08	-3.47	12.351	19.2915	-11.93	14.4147	38.2695	-7.69881	13.3829	28.7805	-8.45717	C	A	9	155
Night sleep CVE		N	2L	3427074	CG31952	FBgn0051952	intergenic		9205	0.04516	2.7e-08		6.6e-06	1.8e-08	-3.3	12.5022	19.0989	-13.26	14.6614	41.1868	-8.28052	13.5818	30.1429	-9.96441	G	C	7	155
Night sleep CVE	69	Y	X	1008358	CG3655	FBgn0040397	intron	CG3655-in		0.02532		1.9e-08			-11.36	12.2272	34.9459	-8.16	15.4188	31.7467	-9.76162	13.823	33.3463	3.19541	T	A	4	158
Night sleep CVE	69		X	1009932	CG3655	FBgn0040397	intron	CG3655-in		0.02532		1.9e-08			-11.36	12.2272	34.9459	-8.16	15.4188	31.7467	-9.76162	13.823	33.3463	3.19541	A	G	4	158
Night sleep CVE	67		3R	24360342	Ppn	FBgn0003137	intron	Ppn-in		0.02976	7.1e-07			1.9e-08	-2.28	12.4515	17.0069	-13.67	14.7469	42.0784	-7.97174	13.5992	29.5427	-11.3881	C	T	5	168
Night sleep CVE		N	3L	23413846	AGO3	FBgn0250816	intergenic		-133869	0.04321		1.9e-08			-8.04	11.6831	27.7692	-5.32	15.0821	25.7249	-6.68225	13.3826	26.7471	2.72168	T	A	7	162
Night sleep CVE		N	3L	12648550	CG32111	FBgn0052111	intergenic		7170	0.02381	1.9e-08		3.8e-07	4.3e-06	-6.55	12.2751	25.3785	-17.1	14.7461	48.9435	-11.8252	13.5106	37.161	-10.547	G	A	4	168
Night sleep CVE		N	3L	23413846	CG32230	FBgn0052230	intergenic		79140	0.04321		1.9e-08			-8.04	11.6831	27.7692	-5.32	15.0821	25.7249	-6.68225	13.3826	26.7471	2.72168	T	A	7	162
Night sleep CVE		N	X	15196852	gce	FBgn0261703	intron	gce-in		0.02381	4.2e-07			1.9e-08	-2.82	12.4526	18.1014	-15.52	14.821	45.8699	-9.1744	13.6368	31.9856	-12.7	A	G	4	168
Night sleep CVE		N	X	15197136	gce	FBgn0261703	intron	gce-in		0.02381	4.2e-07			1.9e-08	-2.82	12.4526	18.1014	-15.52	14.821	45.8699	-9.1744	13.6368	31.9856	-12.7	C	A	4	168
Night sleep CVE		N	3L	12648550	mirr	FBgn0014343	intergenic		-38298	0.02381	1.9e-08		3.8e-07	4.3e-06	-6.55	12.2751	25.3785	-17.1	14.7461	48.9435	-11.8252	13.5106	37.161	-10.547	G	A	4	168
Night sleep CVE		N	3R	18004041	SKIP	FBgn0051163	intron	SKIP-in		0.02381	1e-07			1.9e-08	-3.57	12.4171	19.5564	-16.27	14.7855	47.3289	-9.92067	13.6013	33.4426	-12.7021	G	A	4	168
Night sleep CVE	67		3R	22238409	CG14239	FBgn0039424	intergenic		9031	0.02564	3.5e-07			2e-08	-3.03	12.5238	18.5909	-15.99	14.9533	46.9259	-9.50995	13.7385	32.7584	-12.9528	A	G	4	156
Night sleep CVE	67		3R	22238410	CG14239	FBgn0039424	intergenic		9032	0.02564	3.5e-07			2e-08	-3.03	12.5238	18.5909	-15.99	14.9533	46.9259	-9.50995	13.7385	32.7584	-12.9528	A	G	4	156
Night sleep CVE	67		3R	22238409	CG5432	FBgn0039425	intergenic		-1401	0.02564	3.5e-07			2e-08	-3.03	12.5238	18.5909	-15.99	14.9533	46.9259	-9.50995	13.7385	32.7584	-12.9528	A	G	4	156
Night sleep CVE	67		3R	22238410	CG5432	FBgn0039425	intergenic		-1400	0.02564	3.5e-07			2e-08	-3.03	12.5238	18.5909	-15.99	14.9533	46.9259	-9.50995	13.7385	32.7584	-12.9528	A	G	4	156
Night sleep CVE		N	2L	8331532	CG14275	FBgn0032022	intron	CG14275-in		0.02597	2e-08		2.2e-06	2.6e-07	-4.79	12.159	21.7369	-16.44	14.4592	47.3374	-10.614	13.3091	34.5371	-11.6501	T	A	4	154
Night sleep CVE		N	2R	1397404	CG30438	FBgn0050438	intron	CG30438-in		0.02994	2e-08		2.7e-07	8.5e-06	-6.13	12.1736	24.4433	-15.34	14.5965	45.2849	-10.7395	13.3851	34.8641	-9.20938	G	A	5	167
Night sleep CVE		N	3L	12649127	CG32111	FBgn0052111	intergenic		7747	0.02424	2e-08		3.9e-07	5.2e-06	-6.54	12.292	25.3785	-17.08	14.783	48.9435	-11.8117	13.5375	37.161	-10.537	G	A	4	165
Night sleep CVE		N	3L	23941376	CG40470	FBgn0058470	intron	CG40470-in		0.05263		2e-08			-7.87	11.7602	27.5002	-4.94	14.987	24.8651	-6.40452	13.3736	26.1827	2.93098	C	G	8	152
Night sleep CVE		N	2R	1397404	Fis1	FBgn0039969	intergenic		-93687	0.02994	2e-08		2.7e-07	8.5e-06	-6.13	12.1736	24.4433	-15.34	14.5965	45.2849	-10.7395	13.3851	34.8641	-9.20938	G	A	5	167
Night sleep CVE		N	3L	12649127	mirr	FBgn0014343	intergenic		-37721	0.02424	2e-08		3.9e-07	5.2e-06	-6.54	12.292	25.3785	-17.08	14.783	48.9435	-11.8117	13.5375	37.161	-10.537	G	A	4	165
Night sleep CVE		N	2R	17362154	Sdc	FBgn0010415	intron	Sdc-in		0.03012	2e-08		1.3e-06	4.7e-07	-5.06	12.3002	22.4171	-15.37	14.6018	45.3509	-10.2165	13.451	33.884	-10.3161	T	C	5	166
Night sleep CVE		N	2R	1397404	TpnC4	FBgn0033027	intergenic		2033	0.02994	2e-08		2.7e-07	8.5e-06	-6.13	12.1736	24.4433	-15.34	14.5965	45.2849	-10.7395	13.3851	34.8641	-9.20938	G	A	5	167
Night sleep CVE	80		X	16939659	CG34326	FBgn0085355	intergenic		13091	0.08333	2.3e-08		2.1e-08		-4.91	11.7694	21.5813	-9.38	13.997	32.7572	-7.14304	12.8832	27.1693	-4.47417	T	C	14	168
Night sleep CVE	80		X	16939659	CG43077	FBgn0262487	intergenic		-21678	0.08333	2.3e-08		2.1e-08		-4.91	11.7694	21.5813	-9.38	13.997	32.7572	-7.14304	12.8832	27.1693	-4.47417	T	C	14	168
Night sleep CVE		N	2R	825426	CG14464	FBgn0033000	intergenic		107986	0.02614	3.4e-07	2.9e-07	2.1e-08		-10.52	12.2873	33.3302	-16.09	14.897	47.0712	-13.3043	13.5921	40.2007	-5.56564	G	C	4	153
Night sleep CVE		N	3L	18994841	CG18136	FBgn0036839	intron	CG18136-in		0.04192	2.1e-08		1.1e-06	2.1e-06	-4.17	12.0788	20.4215	-12.23	14.2	38.6581	-8.20021	13.1394	29.5398	-8.05769	G	T	7	167
Night sleep CVE		N	3L	18994858	CG18136	FBgn0036839	intron	CG18136-in		0.04217	2.1e-08		1e-06	2.3e-06	-4.2	12.0149	20.4215	-12.26	14.1448	38.6581	-8.22998	13.0798	29.5398	-8.05334	G	A	7	166
Night sleep CVE		N	3L	18994865	CG18136	FBgn0036839	intron	CG18136-in		0.04192	2.1e-08		1.1e-06	2.1e-06	-4.17	12.0788	20.4215	-12.23	14.2	38.6581	-8.20021	13.1394	29.5398	-8.05769	A	T	7	167
Night sleep CVE		N	3L	18994875	CG18136	FBgn0036839	intron	CG18136-in		0.04192	2.1e-08		1.1e-06	2.1e-06	-4.17	12.0788	20.4215	-12.23	14.2	38.6581	-8.20021	13.1394	29.5398	-8.05769	G	A	7	167
Night sleep CVE		N	2R	825426	Ir41a	FBgn0040849	intergenic		-11746	0.02614	3.4e-07	2.9e-07	2.1e-08		-10.52	12.2873	33.3302	-16.09	14.897	47.0712	-13.3043	13.5921	40.2007	-5.56564	G	C	4	153
Night sleep CVE		N	X	19725467	pico	FBgn0261811	intergenic		-173	0.02381	2.1e-08		2.9e-06	7.7e-08	-4.86	12.3559	22.066	-17.05	14.7485	48.8426	-10.951	13.5522	35.4543	-12.192	G	A	4	168
Night sleep CVE		N	X	19725467	skpE	FBgn0031074	intergenic		7435	0.02381	2.1e-08		2.9e-06	7.7e-08	-4.86	12.3559	22.066	-17.05	14.7485	48.8426	-10.951	13.5522	35.4543	-12.192	G	A	4	168
Night sleep CVE	70	Y	X	3995134	CG15375	FBgn0029694	intergenic		-307	0.04762	2.2e-08		1.3e-07		-5.35	12.078	22.7695	-12.19	14.399	38.7855	-8.76949	13.2385	30.7775	-6.84749	A	G	8	168
Night sleep CVE	70	Y	X	3995134	CG6379	FBgn0029693	intergenic		66	0.04762	2.2e-08		1.3e-07		-5.35	12.078	22.7695	-12.19	14.399	38.7855	-8.76949	13.2385	30.7775	-6.84749	A	G	8	168
Night sleep CVE		N	2L	19366297	CG13086	FBgn0032770	intergenic		900	0.03636	2.2e-08		1.1e-06	7.8e-07	-4.75	12.3176	21.8181	-14.08	14.5873	42.7551	-9.4171	13.4524	32.2866	-9.33365	C	T	6	165
Night sleep CVE		N	2L	19366297	CG17349	FBgn0032771	intergenic		-4181	0.03636	2.2e-08		1.1e-06	7.8e-07	-4.75	12.3176	21.8181	-14.08	14.5873	42.7551	-9.4171	13.4524	32.2866	-9.33365	C	T	6	165
Night sleep CVE		N	2L	2914869	lilli	FBgn0041111	intron	lilli-in		0.02548	5.6e-08	4.7e-06	2.2e-08		-9.38	12.392	31.1464	-16.89	15.0525	48.8416	-13.1359	13.7223	39.994	-7.51735	G	A	4	157
Night sleep CVE	79	Y	X	15196911	gce	FBgn0261703	intron	gce-in		0.0241	4.9e-07			2.3e-08	-2.78	12.5427	18.1014	-15.48	14.9127	45.8699	-9.12896	13.7277	31.9856	-12.6992	G	C	4	166
Night sleep CVE	67		3R	23326395	CG43139	FBgn0262613	intergenic		-693	0.03012	2.3e-08		1.2e-06	4e-07	-4.65	12.1261	21.4328	-15.07	14.4944	44.6434	-9.86393	13.3103	33.0381	-10.4212	T	C	5	166
Night sleep CVE	67		3R	23326395	Gr98a	FBgn0039520	intergenic		10705	0.03012	2.3e-08		1.2e-06	4e-07	-4.65	12.1261	21.4328	-15.07	14.4944	44.6434	-9.86393	13.3103	33.0381	-10.4212	T	C	5	166
Night sleep CVE		N	3L	12251191	app	FBgn0260941	intron	app-in		0.02649	2.2e-07			2.3e-08	-3.42	12.5918	19.4244	-16.18	14.7044	47.0721	-9.80007	13.6481	33.2482	-12.7675	A	T	4	151
Night sleep CVE		N	2L	4803669	CG15629	FBgn0031630	intergenic		-9356	0.02381		2.3e-08			-11.13	12.057	34.3216	-7.44	15.206	30.0867	-9.28633	13.6315	32.2041	3.69195	C	A	4	168
Night sleep CVE		N	2L	19375692	CG17349	FBgn0032771	intergenic		2980	0.03659	2.3e-08		1.1e-06	8.4e-07	-4.72	12.3796	21.8181	-14.03	14.6864	42.7551	-9.37682	13.533	32.2866	-9.31509	T	C	6	164
Night sleep CVE		N	2L	19375692	CG17350	FBgn0032772	intergenic		-5238	0.03659	2.3e-08		1.1e-06	8.4e-07	-4.72	12.3796	21.8181	-14.03	14.6864	42.7551	-9.37682	13.533	32.2866	-9.31509	T	C	6	164
Night sleep CVE		N	2L	4803669	Clect27	FBgn0031629	intergenic		1746	0.02381		2.3e-08			-11.13	12.057	34.3216	-7.44	15.206	30.0867	-9.28633	13.6315	32.2041	3.69195	C	A	4	168
Night sleep CVE	78	Y	X	14077989	CG11584	FBgn0030541	intergenic		641	0.09581	2.4e-08		3.4e-07	8.5e-06	-3.52	11.8941	18.9336	-8.85	13.8831	31.5784	-6.18373	12.8886	25.256	-5.32788	A	C	16	167
Night sleep CVE	78	Y	X	14077989	CG32603	FBgn0052603	intergenic		-585	0.09581	2.4e-08		3.4e-07	8.5e-06	-3.52	11.8941	18.9336	-8.85	13.8831	31.5784	-6.18373	12.8886	25.256	-5.32788	A	C	16	167
Night sleep CVE	28		3L	7253442	CG14830	FBgn0035755	intron	CG14830-in		0.02532	4.6e-08	6.6e-06	2.4e-08		-9.26	12.3334	30.8571	-16.99	14.972	48.9506	-13.1256	13.6527	39.9039	-7.72749	T	C	4	158
Night sleep CVE	7	Y	2L	9441904	CG33723	FBgn0053723	intergenic		1164	0.05488	2.4e-08		5.4e-07	3.8e-06	-4.34	12.1088	20.7883	-11.6	14.3372	37.5359	-7.96955	13.223	29.1621	-7.25956	C	T	9	164
Night sleep CVE	7	Y	2L	9441904	Gdi	FBgn0004868	intergenic		-50014	0.05488	2.4e-08		5.4e-07	3.8e-06	-4.34	12.1088	20.7883	-11.6	14.3372	37.5359	-7.96955	13.223	29.1621	-7.25956	C	T	9	164
Night sleep CVE	7	Y	2L	9441904	numb	FBgn0002973	intron	numb-in		0.05488	2.4e-08		5.4e-07	3.8e-06	-4.34	12.1088	20.7883	-11.6	14.3372	37.5359	-7.96955	13.223	29.1621	-7.25956	C	T	9	164
Night sleep CVE		N	2R	13044910	CG17287	FBgn0034202	cds	CG17287-PA		0.02532	2.4e-06			2.5e-08	-2.01	12.7008	16.7135	-14.83	15.0815	44.7354	-8.41665	13.8911	30.7245	-12.8206	C	G	4	158
Night sleep CVE		N	2R	12990656	CG30456	FBgn0050456	cds	CG30456:1		0.02532	7.2e-08			2.5e-08	-3.95	12.6026	20.4935	-16.77	14.9833	48.5165	-10.356	13.7929	34.505	-12.8212	G	A	4	158
Night sleep CVE	3		2L	6587788	CG11319	FBgn0031835	intron	CG11319-in		0.02976	7.2e-08			2.6e-08	-3.45	12.3818	19.2797	-14.75	14.6825	44.1778	-9.09831	13.5321	31.7287	-11.2987	T	G	5	168
Night sleep CVE		N	3L	12077842	CG17154	FBgn0036246	intergenic		-3884	0.03185	2.6e-08		1.6e-06	4.8e-07	-5.08	12.4911	22.6561	-15.49	14.7486	45.719	-10.2839	13.6198	34.1875	-10.4027	C	T	5	157
Night sleep CVE		N	2R	5845971	Mef2	FBgn0011656	5'-UTR	Mef2-u5		0.03067	2.6e-08		1.7e-06	4.6e-07	-4.86	12.3099	22.0312	-15.32	14.6625	45.3009	-10.0899	13.4862	33.666	-10.4586	C	A	5	163
Night sleep CVE		N	2R	10871408	pcs	FBgn0033988	intron	pcs-in		0.03185	2.6e-08		3.1e-06	9.8e-08	-4.47	12.568	21.5159	-15.54	14.8606	45.9418	-10.0073	13.7143	33.7288	-11.0667	A	T	5	157
Night sleep CVE		N	3L	12077842	Sema-5c	FBgn0250876	intergenic		2915	0.03185	2.6e-08		1.6e-06	4.8e-07	-5.08	12.4911	22.6561	-15.49	14.7486	45.719	-10.2839	13.6198	34.1875	-10.4027	C	T	5	157
Night sleep CVE	113		2R	17577238	CG10307	FBgn0034655	cds	CG10307:2		0.02532	3e-07			2.7e-08	-3.22	12.6394	19.0788	-16.01	15.0216	47.0409	-9.61468	13.8305	33.0599	-12.79	G	A	4	158
Night sleep CVE		N	X	14283495	betaNACtes4	FBgn0030566	intergenic		8046	0.03593				2.7e-08	-0.44	12.5365	13.426	-10.79	14.8032	36.3812	-5.61689	13.6699	24.9036	-10.3443	C	T	6	167
Night sleep CVE		N	2R	17576827	CG10307	FBgn0034655	cds	CG10307:2		0.02532	3e-07			2.7e-08	-3.22	12.6394	19.0788	-16.01	15.0216	47.0409	-9.61468	13.8305	33.0599	-12.79	C	A	4	158
Night sleep CVE		N	X	14283495	CG9411	FBgn0030569	intergenic		-82941	0.03593				2.7e-08	-0.44	12.5365	13.426	-10.79	14.8032	36.3812	-5.61689	13.6699	24.9036	-10.3443	C	T	6	167
Night sleep CVE		N	2L	11578426	CR42743	FBgn0261707	intergenic		43879	0.02632	2.7e-08		3.5e-07		-7.01	12.4156	26.4322	-17.29	14.793	49.381	-12.1512	13.6043	37.9066	-10.2857	T	G	4	152
Night sleep CVE		N	X	14283495	dpr8	FBgn0052600	intron	dpr8-in		0.03593				2.7e-08	-0.44	12.5365	13.426	-10.79	14.8032	36.3812	-5.61689	13.6699	24.9036	-10.3443	C	T	6	167
Night sleep CVE		N	2L	11578426	Mst33A	FBgn0028412	intergenic		-7007	0.02632	2.7e-08		3.5e-07		-7.01	12.4156	26.4322	-17.29	14.793	49.381	-12.1512	13.6043	37.9066	-10.2857	T	G	4	152
Night sleep CVE		N	3L	23528680	AGO3	FBgn0250816	intergenic		-19035	0.04403		2.8e-08			-8.21	11.7468	28.1761	-4.92	14.9064	24.7465	-6.56735	13.3266	26.4613	3.29467	A	C	7	159
Night sleep CVE		N	3L	23528680	CG32230	FBgn0052230	intergenic		193974	0.04403		2.8e-08			-8.21	11.7468	28.1761	-4.92	14.9064	24.7465	-6.56735	13.3266	26.4613	3.29467	A	C	7	159
Night sleep CVE		N	2R	5840348	Mef2	FBgn0011656	intron	Mef2-in		0.03086	2.8e-08		1.9e-06	5e-07	-4.85	12.3362	22.0312	-15.28	14.7341	45.3009	-10.0654	13.5351	33.666	-10.4359	C	T	5	162
Night sleep CVE		N	2R	5845250	Mef2	FBgn0011656	intron	Mef2-in		0.03086	2.8e-08		1.9e-06	5e-07	-4.85	12.3362	22.0312	-15.28	14.7341	45.3009	-10.0654	13.5351	33.666	-10.4359	C	A	5	162
Night sleep CVE		N	2R	10318678	phyl	FBgn0013725	intron	phyl-in		0.06211	2.8e-08		4.4e-07	8.3e-06	-4.33	12.0736	20.7274	-11.03	14.3376	36.395	-7.67781	13.2056	28.5612	-6.70178	G	C	10	161
Night sleep CVE	91		2R	5842709	Mef2	FBgn0011656	intron	Mef2-in		0.03086	2.9e-08		1.8e-06	5.1e-07	-4.88	12.2766	22.0312	-15.32	14.6699	45.3009	-10.0964	13.4733	33.666	-10.4382	G	C	5	162
Night sleep CVE	33		3L	11659884	CG32085	FBgn0052085	intron	CG32085-in		0.03226	2.9e-08		9.7e-07	1.8e-06	-5.54	12.54	23.6272	-15.46	14.8885	45.8097	-10.5021	13.7143	34.7185	-9.91695	C	G	5	155
Night sleep CVE	33		3L	11659884	mir-274	FBgn0262437	intergenic		9767	0.03226	2.9e-08		9.7e-07	1.8e-06	-5.54	12.54	23.6272	-15.46	14.8885	45.8097	-10.5021	13.7143	34.7185	-9.91695	C	G	5	155
Night sleep CVE	33		3L	11659884	TfIIEalpha	FBgn0015828	intergenic		-15242	0.03226	2.9e-08		9.7e-07	1.8e-06	-5.54	12.54	23.6272	-15.46	14.8885	45.8097	-10.5021	13.7143	34.7185	-9.91695	C	G	5	155
Night sleep CVE		N	3L	23590385	AGO3	FBgn0250816	intron	AGO3-in		0.05344		2.9e-08			-8.04	11.6629	27.7369	-5.62	15.2555	26.4901	-6.82716	13.4592	27.1135	2.41971	G	A	7	131
Night sleep CVE	101	Y	2R	9409939	CG13331	FBgn0033850	cds	CG13331:2		0.03896	3e-08		8.4e-08		-6.6	12.2547	25.4617	-14.23	14.7547	43.2184	-10.4177	13.5047	34.34	-7.62835	A	G	6	154
Night sleep CVE	101	Y	2R	9409939	Vmat	FBgn0260964	intron	Vmat-in		0.03896	3e-08		8.4e-08		-6.6	12.2547	25.4617	-14.23	14.7547	43.2184	-10.4177	13.5047	34.34	-7.62835	A	G	6	154
Night sleep CVE		N	3L	9116935	bol	FBgn0011206	intron	bol-in		0.03165	3e-08		3.2e-06	1.3e-07	-4.51	12.5172	21.5288	-15.44	14.855	45.7349	-9.97286	13.6861	33.6318	-10.9342	C	T	5	158
Night sleep CVE		N	3L	12086163	CG17154	FBgn0036246	intergenic		3800	0.03165	3e-08		1.6e-06	6.9e-07	-5.09	12.4804	22.6561	-15.43	14.8555	45.719	-10.2598	13.6679	34.1875	-10.3439	A	T	5	158
Night sleep CVE		N	3L	12086163	l(3)j2D3	FBgn0011335	intergenic		-23073	0.03165	3e-08		1.6e-06	6.9e-07	-5.09	12.4804	22.6561	-15.43	14.8555	45.719	-10.2598	13.6679	34.1875	-10.3439	A	T	5	158
Night sleep CVE		N	X	19726173	pico	FBgn0261811	3'-UTR	pico-u3		0.02469	3e-08		3.3e-06	1.1e-07	-4.87	12.3303	22.066	-17.04	14.7537	48.8426	-10.9562	13.542	35.4543	-12.1766	C	T	4	162
Night sleep CVE	24	Y	3L	2252733	CG1275	FBgn0035321	intergenic		-11	0.02564	3.1e-08		1.9e-07		-7.5	12.4169	27.4168	-17.16	14.8829	49.2082	-12.3313	13.6499	38.3125	-9.66274	A	T	4	156
Night sleep CVE	24	Y	3L	2252733	CG32305	FBgn0052305	intergenic		4	0.02564	3.1e-08		1.9e-07		-7.5	12.4169	27.4168	-17.16	14.8829	49.2082	-12.3313	13.6499	38.3125	-9.66274	A	T	4	156
Night sleep CVE		N	3R	18797560	CG17244	FBgn0039031	intergenic		-5433	0.03268	5.7e-07			3.1e-08	-2.77	12.3268	17.874	-14.07	14.7045	42.845	-8.42193	13.5156	30.3595	-11.2967	C	T	5	153
Night sleep CVE		N	3R	18797560	Tpl94D	FBgn0051281	intergenic		4377	0.03268	5.7e-07			3.1e-08	-2.77	12.3268	17.874	-14.07	14.7045	42.845	-8.42193	13.5156	30.3595	-11.2967	C	T	5	153
Night sleep CVE	101		2R	9409895	CG13331	FBgn0033850	cds	CG13331:2		0.03871	3.2e-08		1e-07		-6.55	12.3583	25.4617	-14.19	14.8324	43.2184	-10.3723	13.5954	34.34	-7.64133	T	A	6	155
Night sleep CVE	101		2R	9409895	Vmat	FBgn0260964	intron	Vmat-in		0.03871	3.2e-08		1e-07		-6.55	12.3583	25.4617	-14.19	14.8324	43.2184	-10.3723	13.5954	34.34	-7.64133	T	A	6	155
Night sleep CVE	67		3R	22380041	scrib	FBgn0261263	intron	scrib-in		0.02721	8.3e-07			3.2e-08	-2.35	12.4038	17.098	-14.66	14.328	43.6528	-8.50477	13.3659	30.3754	-12.3153	C	T	4	147
Night sleep CVE		N	X	14283526	betaNACtes4	FBgn0030566	intergenic		8077	0.03636				3.2e-08	-0.48	12.4665	13.426	-10.83	14.7158	36.3812	-5.65624	13.5912	24.9036	-10.353	G	A	6	165
Night sleep CVE		N	X	13848332	CG11068	FBgn0030536	intergenic		-952	0.02976	3.2e-08		3.3e-06	1.6e-07	-4.44	12.3231	21.1935	-15.11	14.6606	44.8902	-9.775	13.4919	33.0419	-10.6796	A	G	5	168
Night sleep CVE		N	X	13848821	CG11068	FBgn0030536	intergenic		-463	0.02976	3.2e-08		3.3e-06	1.6e-07	-4.44	12.3231	21.1935	-15.11	14.6606	44.8902	-9.775	13.4919	33.0419	-10.6796	C	T	5	168
Night sleep CVE		N	X	13849597	CG11068	FBgn0030536	cds	CG11068-cds		0.02976	3.2e-08		3.3e-06	1.6e-07	-4.44	12.3231	21.1935	-15.11	14.6606	44.8902	-9.775	13.4919	33.0419	-10.6796	C	T	5	168
Night sleep CVE		N	X	13849773	CG11068	FBgn0030536	intron	CG11068-in		0.02976	3.2e-08		3.3e-06	1.6e-07	-4.44	12.3231	21.1935	-15.11	14.6606	44.8902	-9.775	13.4919	33.0419	-10.6796	A	T	5	168
Night sleep CVE		N	X	13849774	CG11068	FBgn0030536	intron	CG11068-in		0.02976	3.2e-08		3.3e-06	1.6e-07	-4.44	12.3231	21.1935	-15.11	14.6606	44.8902	-9.775	13.4919	33.0419	-10.6796	A	T	5	168
Night sleep CVE		N	X	13848332	CG32606	FBgn0263115	intergenic		39195	0.02976	3.2e-08		3.3e-06	1.6e-07	-4.44	12.3231	21.1935	-15.11	14.6606	44.8902	-9.775	13.4919	33.0419	-10.6796	A	G	5	168
Night sleep CVE		N	X	13848821	CG32606	FBgn0263115	intergenic		39684	0.02976	3.2e-08		3.3e-06	1.6e-07	-4.44	12.3231	21.1935	-15.11	14.6606	44.8902	-9.775	13.4919	33.0419	-10.6796	C	T	5	168
Night sleep CVE		N	X	14283526	CG9411	FBgn0030569	intergenic		-82910	0.03636				3.2e-08	-0.48	12.4665	13.426	-10.83	14.7158	36.3812	-5.65624	13.5912	24.9036	-10.353	G	A	6	165
Night sleep CVE		N	X	14283526	dpr8	FBgn0052600	intron	dpr8-in		0.03636				3.2e-08	-0.48	12.4665	13.426	-10.83	14.7158	36.3812	-5.65624	13.5912	24.9036	-10.353	G	A	6	165
Night sleep CVE		N	X	13848332	mamo	FBgn0085375	intron	mamo-in		0.02976	3.2e-08		3.3e-06	1.6e-07	-4.44	12.3231	21.1935	-15.11	14.6606	44.8902	-9.775	13.4919	33.0419	-10.6796	A	G	5	168
Night sleep CVE		N	X	13848821	mamo	FBgn0085375	intron	mamo-in		0.02976	3.2e-08		3.3e-06	1.6e-07	-4.44	12.3231	21.1935	-15.11	14.6606	44.8902	-9.775	13.4919	33.0419	-10.6796	C	T	5	168
Night sleep CVE		N	X	13849597	mamo	FBgn0085375	intron	mamo-in		0.02976	3.2e-08		3.3e-06	1.6e-07	-4.44	12.3231	21.1935	-15.11	14.6606	44.8902	-9.775	13.4919	33.0419	-10.6796	C	T	5	168
Night sleep CVE		N	X	13849773	mamo	FBgn0085375	intron	mamo-in		0.02976	3.2e-08		3.3e-06	1.6e-07	-4.44	12.3231	21.1935	-15.11	14.6606	44.8902	-9.775	13.4919	33.0419	-10.6796	A	T	5	168
Night sleep CVE		N	X	13849774	mamo	FBgn0085375	intron	mamo-in		0.02976	3.2e-08		3.3e-06	1.6e-07	-4.44	12.3231	21.1935	-15.11	14.6606	44.8902	-9.775	13.4919	33.0419	-10.6796	A	T	5	168
Night sleep CVE		N	2L	6407469	CG13982	FBgn0031811	intergenic		-4846	0.04268	3.3e-08		5e-06	7.1e-08	-3.49	12.4402	19.4218	-12.92	14.6515	40.4965	-8.20664	13.5459	29.9591	-9.43174	C	T	7	164
Night sleep CVE		N	X	6820617	CG14431	FBgn0029922	intron	CG14431-in		0.02994	3.3e-08		8.5e-07	3.2e-06	-5.51	12.1993	23.2211	-15.12	14.6104	44.853	-10.3161	13.4049	34.037	-9.61039	C	T	5	167
Night sleep CVE		N	X	6820640	CG14431	FBgn0029922	intron	CG14431-in		0.02976	3.3e-08		9e-07	2.9e-06	-5.48	12.2609	23.2211	-15.1	14.6618	44.853	-10.2878	13.4613	34.037	-9.61553	C	A	5	168
Night sleep CVE		N	2L	6407469	CG42368	FBgn0259714	intron	CG42368-in		0.04268	3.3e-08		5e-06	7.1e-08	-3.49	12.4402	19.4218	-12.92	14.6515	40.4965	-8.20664	13.5459	29.9591	-9.43174	C	T	7	164
Night sleep CVE		N	2L	6407469	CG42369	FBgn0259715	intergenic		10220	0.04268	3.3e-08		5e-06	7.1e-08	-3.49	12.4402	19.4218	-12.92	14.6515	40.4965	-8.20664	13.5459	29.9591	-9.43174	C	T	7	164
Night sleep CVE	67		3R	22235316	CG14239	FBgn0039424	intergenic		5938	0.03185	1.6e-06			3.4e-08	-1.66	12.5294	15.8458	-12.73	14.6664	40.1337	-7.19591	13.5979	27.9897	-11.0755	A	G	5	157
Night sleep CVE	67		3R	22235316	CG5432	FBgn0039425	intergenic		-4494	0.03185	1.6e-06			3.4e-08	-1.66	12.5294	15.8458	-12.73	14.6664	40.1337	-7.19591	13.5979	27.9897	-11.0755	A	G	5	157
Night sleep CVE	4	Y	2L	7912467	Snoo	FBgn0085450	intron	Snoo-in		0.02395	7.9e-07			3.4e-08	-2.68	12.4852	17.839	-15.18	14.906	45.2566	-8.9261	13.6956	31.5478	-12.4983	G	T	4	167
Night sleep CVE		N	3L	12254890	app	FBgn0260941	intron	app-in		0.02439	1.9e-07			3.4e-08	-3.45	12.5278	19.4244	-16.07	14.9256	47.0721	-9.76077	13.7267	33.2482	-12.6249	A	G	4	164
Night sleep CVE	24		3L	2260205	oxt	FBgn0015360	cds	oxt-PB		0.02532	3.5e-08		2e-07		-7.5	12.4228	27.4168	-17.12	14.9653	49.2082	-12.3092	13.6941	38.3125	-9.62447	A	T	4	158
Night sleep CVE	23	Y	3L	2249091	CG32305	FBgn0052305	cds	CG32305:3		0.02532	3.5e-08		2e-07		-7.5	12.4228	27.4168	-17.12	14.9653	49.2082	-12.3092	13.6941	38.3125	-9.62447	C	T	4	158
Night sleep CVE	23		3L	2251109	CG32305	FBgn0052305	cds	CG32305:8		0.02532	3.5e-08		2e-07		-7.5	12.4228	27.4168	-17.12	14.9653	49.2082	-12.3092	13.6941	38.3125	-9.62447	A	G	4	158
Night sleep CVE	23		3L	2251154	CG32305	FBgn0052305	cds	CG32305:8		0.02532	3.5e-08		2e-07		-7.5	12.4228	27.4168	-17.12	14.9653	49.2082	-12.3092	13.6941	38.3125	-9.62447	A	T	4	158
Night sleep CVE	22	Y	3L	2248988	CG32305	FBgn0052305	cds	CG32305:3		0.02532	3.5e-08		2e-07		-7.5	12.4228	27.4168	-17.12	14.9653	49.2082	-12.3092	13.6941	38.3125	-9.62447	G	C	4	158
Night sleep CVE	21		3L	2249063	CG32305	FBgn0052305	cds	CG32305:3		0.02532	3.5e-08		2e-07		-7.5	12.4228	27.4168	-17.12	14.9653	49.2082	-12.3092	13.6941	38.3125	-9.62447	G	A	4	158
Night sleep CVE	21		3L	2230993	osm-1	FBgn0035317	cds	osm-1:3		0.02532	3.5e-08		2e-07		-7.5	12.4228	27.4168	-17.12	14.9653	49.2082	-12.3092	13.6941	38.3125	-9.62447	T	A	4	158
Night sleep CVE	20	Y	3L	2210052	CG15878	FBgn0035316	intergenic		-821	0.02532	3.5e-08		2e-07		-7.5	12.4228	27.4168	-17.12	14.9653	49.2082	-12.3092	13.6941	38.3125	-9.62447	G	A	4	158
Night sleep CVE	20		3L	2210053	CG15878	FBgn0035316	intergenic		-820	0.02532	3.5e-08		2e-07		-7.5	12.4228	27.4168	-17.12	14.9653	49.2082	-12.3092	13.6941	38.3125	-9.62447	G	T	4	158
Night sleep CVE	20		3L	2210086	CG15878	FBgn0035316	intergenic		-787	0.02532	3.5e-08		2e-07		-7.5	12.4228	27.4168	-17.12	14.9653	49.2082	-12.3092	13.6941	38.3125	-9.62447	C	T	4	158
Night sleep CVE	20	Y	3L	2210052	CG8960	FBgn0035315	intergenic		11945	0.02532	3.5e-08		2e-07		-7.5	12.4228	27.4168	-17.12	14.9653	49.2082	-12.3092	13.6941	38.3125	-9.62447	G	A	4	158
Night sleep CVE	20		3L	2210053	CG8960	FBgn0035315	intergenic		11946	0.02532	3.5e-08		2e-07		-7.5	12.4228	27.4168	-17.12	14.9653	49.2082	-12.3092	13.6941	38.3125	-9.62447	G	T	4	158
Night sleep CVE	20		3L	2210086	CG8960	FBgn0035315	intergenic		11979	0.02532	3.5e-08		2e-07		-7.5	12.4228	27.4168	-17.12	14.9653	49.2082	-12.3092	13.6941	38.3125	-9.62447	C	T	4	158
Night sleep CVE	15		2L	17702607	CadN	FBgn0015609	intron	CadN-in		0.03797	3.5e-08		2.7e-06	4.1e-07	-4.28	12.4041	20.9635	-13.89	14.5515	42.3415	-9.08733	13.4778	31.6525	-9.61533	T	A	6	158
Night sleep CVE		N	X	13848639	CG11068	FBgn0030536	intergenic		-645	0.02994	3.5e-08		3.6e-06	1.8e-07	-4.43	12.3427	21.1935	-15.1	14.6846	44.8902	-9.76411	13.5136	33.0419	-10.6774	G	A	5	167
Night sleep CVE		N	2L	13333644	CG16826	FBgn0032505	intergenic		-14147	0.02469	3.5e-08		1.8e-07		-7.54	12.3519	27.4391	-17.01	14.8266	48.8463	-12.2767	13.5893	38.1427	-9.46626	G	A	4	162
Night sleep CVE		N	2L	13333644	CG16970	FBgn0032504	intergenic		2544	0.02469	3.5e-08		1.8e-07		-7.54	12.3519	27.4391	-17.01	14.8266	48.8463	-12.2767	13.5893	38.1427	-9.46626	G	A	4	162
Night sleep CVE		N	X	13848639	CG32606	FBgn0263115	intergenic		39502	0.02994	3.5e-08		3.6e-06	1.8e-07	-4.43	12.3427	21.1935	-15.1	14.6846	44.8902	-9.76411	13.5136	33.0419	-10.6774	G	A	5	167
Night sleep CVE		N	X	13848639	mamo	FBgn0085375	intron	mamo-in		0.02994	3.5e-08		3.6e-06	1.8e-07	-4.43	12.3427	21.1935	-15.1	14.6846	44.8902	-9.76411	13.5136	33.0419	-10.6774	G	A	5	167
Night sleep CVE		N	3L	2260589	oxt	FBgn0015360	cds	oxt-PB		0.02532	3.5e-08		2e-07		-7.5	12.4228	27.4168	-17.12	14.9653	49.2082	-12.3092	13.6941	38.3125	-9.62447	C	A	4	158
Night sleep CVE	67		3R	23236574	side	FBgn0016061	intron	side-in		0.03165	3.6e-08		3.3e-06	2e-07	-4.57	12.5131	21.6556	-15.36	14.8601	45.5797	-9.96552	13.6866	33.6176	-10.7885	G	A	5	158
Night sleep CVE	43	Y	3L	23321233	alpha-Cat	FBgn0010215	intron	alpha-Cat-in		0.04375		3.6e-08			-7.97	11.8236	27.7692	-5.28	15.1666	25.7249	-6.62598	13.4951	26.7471	2.69364	G	T	7	160
Night sleep CVE		N	2R	8951174	Drl-2	FBgn0033791	intron	Drl-2-in		0.04459	4.2e-08		8e-06	3.6e-08	-3.32	12.531	19.178	-13.04	14.7004	40.7737	-8.18007	13.6157	29.9759	-9.71317	A	G	7	157
Night sleep CVE		N	3L	9895713	nudE	FBgn0036059	3'-UTR	nudE-u3		0.02532	3.6e-08		7e-08		-8.33	12.3804	29.0495	-17.11	14.9658	49.1893	-12.7232	13.6731	39.1194	-8.77717	G	A	4	158
Night sleep CVE		N	2L	4005829	CG15422	FBgn0031579	intergenic		159	0.03165	3.7e-08		2.7e-06	2.5e-07	-4.58	12.496	21.6599	-15.35	14.7945	45.4987	-9.96705	13.6452	33.5793	-10.7702	C	A	5	158
Night sleep CVE		N	2L	4005829	CG15423	FBgn0031580	intergenic		-212	0.03165	3.7e-08		2.7e-06	2.5e-07	-4.58	12.496	21.6599	-15.35	14.7945	45.4987	-9.96705	13.6452	33.5793	-10.7702	C	A	5	158
Night sleep CVE		N	3L	2029117	CG34259	FBgn0085288	intergenic		791	0.0241		3.7e-08	3.2e-06		-11.02	12.0518	34.0905	-10.74	14.9921	36.4704	-10.8792	13.522	35.2805	0.280199	G	A	4	166
Night sleep CVE		N	3L	2029117	CG42355	FBgn0259701	intergenic		-8254	0.0241		3.7e-08	3.2e-06		-11.02	12.0518	34.0905	-10.74	14.9921	36.4704	-10.8792	13.522	35.2805	0.280199	G	A	4	166
Night sleep CVE		N	2L	7128350	Pvf3	FBgn0085407	intron	Pvf3-in		0.02548	3.7e-08		3.7e-06	1.7e-07	-5.05	12.5435	22.6493	-17.05	14.8513	48.9504	-11.0512	13.6974	35.7998	-11.9966	C	A	4	157
Night sleep CVE		N	2L	7128361	Pvf3	FBgn0085407	intron	Pvf3-in		0.02548	3.7e-08		3.7e-06	1.7e-07	-5.05	12.5435	22.6493	-17.05	14.8513	48.9504	-11.0512	13.6974	35.7998	-11.9966	A	T	4	157
Night sleep CVE		N	3L	23498353	AGO3	FBgn0250816	intergenic		-49362	0.04294		3.8e-08			-7.99	11.7965	27.7692	-5.33	15.067	25.7249	-6.65766	13.4318	26.7471	2.65742	T	A	7	163
Night sleep CVE		N	2L	11596147	CG15841	FBgn0046212	intergenic		4469	0.02597	8.6e-07			3.8e-08	-2.75	12.5888	18.0958	-15.53	15.0429	46.1045	-9.14217	13.8158	32.1002	-12.7773	G	A	4	154
Night sleep CVE		N	3L	23498353	CG32230	FBgn0052230	intergenic		163647	0.04294		3.8e-08			-7.99	11.7965	27.7692	-5.33	15.067	25.7249	-6.65766	13.4318	26.7471	2.65742	T	A	7	163
Night sleep CVE		N	2R	13775958	elk	FBgn0011589	intron	elk-in		0.02976	3.8e-08		1.5e-06	1.5e-06	-5.14	12.2809	22.5693	-15.03	14.6657	44.7254	-10.087	13.4733	33.6473	-9.88569	T	C	5	168
Night sleep CVE		N	2L	11596147	kek2	FBgn0015400	intergenic		-10367	0.02597	8.6e-07			3.8e-08	-2.75	12.5888	18.0958	-15.53	15.0429	46.1045	-9.14217	13.8158	32.1002	-12.7773	G	A	4	154
Night sleep CVE		N	2R	13775958	proPO-A1	FBgn0261362	cds	proPO-A1-cds		0.02976	3.8e-08		1.5e-06	1.5e-06	-5.14	12.2809	22.5693	-15.03	14.6657	44.7254	-10.087	13.4733	33.6473	-9.88569	T	C	5	168
Night sleep CVE		N	3R	20570212	snoRNA:Me18S-C1280	FBgn0086059	intergenic		20570	0.04294	5.4e-08		3.8e-08		-6.39	11.8566	24.6275	-12.56	14.4878	39.6012	-9.47109	13.1722	32.1143	-6.17124	C	T	7	163
Night sleep CVE		N	3R	20570212	tld	FBgn0003719	intergenic		-5244	0.04294	5.4e-08		3.8e-08		-6.39	11.8566	24.6275	-12.56	14.4878	39.6012	-9.47109	13.1722	32.1143	-6.17124	C	T	7	163
Night sleep CVE		N	3R	20570212	tok	FBgn0004885	intron	tok-in		0.04294	5.4e-08		3.8e-08		-6.39	11.8566	24.6275	-12.56	14.4878	39.6012	-9.47109	13.1722	32.1143	-6.17124	C	T	7	163
Night sleep CVE	91		2R	5844593	Mef2	FBgn0011656	intron	Mef2-in		0.03145	3.9e-08		2.3e-06	6.6e-07	-4.82	12.3918	22.0312	-15.23	14.8373	45.3009	-10.0257	13.6146	33.666	-10.4121	T	C	5	159
Night sleep CVE		N	2L	17702605	CadN	FBgn0015609	intron	CadN-in		0.03822	3.9e-08		3e-06	4.4e-07	-4.27	12.4229	20.9635	-13.89	14.5627	42.3415	-9.07983	13.4928	31.6525	-9.61911	A	T	6	157
Night sleep CVE		N	3R	18637245	CG13840	FBgn0039028	intergenic		-2960	0.02381	3.9e-08		1.4e-06	1.7e-06	-5.78	12.3118	23.8722	-16.75	14.7628	48.2581	-11.2639	13.5373	36.0651	-10.9675	G	A	4	168
Night sleep CVE		N	2L	5630186	CG31646	FBgn0051646	intron	CG31646-in		0.02532	8e-08			3.9e-08	-4.06	12.5968	20.7166	-16.71	14.9859	48.4141	-10.387	13.7914	34.5654	-12.6542	A	G	4	158
Night sleep CVE		N	3R	18637245	CG7031	FBgn0039027	intergenic		5034	0.02381	3.9e-08		1.4e-06	1.7e-06	-5.78	12.3118	23.8722	-16.75	14.7628	48.2581	-11.2639	13.5373	36.0651	-10.9675	G	A	4	168
Night sleep CVE		N	3R	1930142	Gasp	FBgn0026077	intergenic		3533	0.04138	3.9e-08		7.4e-07	2.8e-06	-5.34	12.139	22.8218	-14.35	14.8395	43.5488	-9.84802	13.4892	33.1853	-9.01325	C	A	6	145
Night sleep CVE		N	3R	1930142	Obp83cd	FBgn0046878	intergenic		-3714	0.04138	3.9e-08		7.4e-07	2.8e-06	-5.34	12.139	22.8218	-14.35	14.8395	43.5488	-9.84802	13.4892	33.1853	-9.01325	C	A	6	145
Night sleep CVE		N	2R	13011565	Spn53F	FBgn0034195	cds	Spn53F-cds		0.02532	8e-08			3.9e-08	-4.06	12.5968	20.7166	-16.71	14.9859	48.4141	-10.387	13.7914	34.5654	-12.6542	G	T	4	158
Night sleep CVE	67		3R	22424784	CG31082	FBgn0263289	intergenic		12261	0.10429	4e-07			4e-08	-1.59	12.2551	15.4428	-7.95	13.9288	29.824	-4.77074	13.0919	22.6334	-6.3538	C	T	17	163
Night sleep CVE	67		3R	22424784	scrib	FBgn0261263	intron	scrib-in		0.10429	4e-07			4e-08	-1.59	12.2551	15.4428	-7.95	13.9288	29.824	-4.77074	13.0919	22.6334	-6.3538	C	T	17	163
Night sleep CVE	67		3R	22424784	TwdlM	FBgn0039434	intergenic		-20061	0.10429	4e-07			4e-08	-1.59	12.2551	15.4428	-7.95	13.9288	29.824	-4.77074	13.0919	22.6334	-6.3538	C	T	17	163
Night sleep CVE		N	3R	5558704	alphaTub85E	FBgn0003886	intron	alphaTub85E-in		0.0241	4e-08		3.4e-07		-6.99	12.1558	26.1396	-16.58	14.5545	47.7212	-11.7876	13.3552	36.9304	-9.59137	T	C	4	166
Night sleep CVE	79		X	15198160	gce	FBgn0261703	intron	gce-in		0.03205	6.5e-08			4.1e-08	-3.75	12.6244	20.1336	-15.15	14.9592	45.2634	-9.45334	13.7918	32.6985	-11.3976	G	T	5	156
Night sleep CVE		N	3L	18986142	CG18135	FBgn0036837	intron	CG18135-in		0.02395	4.1e-08		2.4e-06	7e-07	-5.38	12.3628	23.1265	-16.73	14.819	48.2852	-11.0575	13.5909	35.7058	-11.3512	C	T	4	167
Night sleep CVE	52	Y	3L	24276309	Snap25	FBgn0011288	intron	Snap25-in		0.03165		4.2e-08	6.3e-06		-9.66	11.801	31.1197	-9.48	14.9719	33.9319	-9.56966	13.3865	32.5258	0.179371	A	T	5	158
Night sleep CVE	45	Y	3L	23422504	AGO3	FBgn0250816	intergenic		-125211	0.04321		4.2e-08			-7.98	11.8179	27.7692	-5.31	15.1124	25.7249	-6.64099	13.4651	26.7471	2.6694	G	A	7	162
Night sleep CVE	45	Y	3L	23422504	CG32230	FBgn0052230	intergenic		87798	0.04321		4.2e-08			-7.98	11.8179	27.7692	-5.31	15.1124	25.7249	-6.64099	13.4651	26.7471	2.6694	G	A	7	162
Night sleep CVE	36	Y	3L	12254553	app	FBgn0260941	intron	app-in		0.02532	3e-07			4.2e-08	-3.4	12.6304	19.4244	-16.03	15.0208	47.0721	-9.71132	13.8256	33.2482	-12.6286	C	A	4	158
Night sleep CVE		N	3L	12319141	CG32105	FBgn0052105	intergenic		-3195	0.02532	3e-07			4.2e-08	-3.4	12.6304	19.4244	-16.03	15.0208	47.0721	-9.71132	13.8256	33.2482	-12.6286	G	A	4	158
Night sleep CVE		N	3L	12319143	CG32105	FBgn0052105	intergenic		-3193	0.02532	3e-07			4.2e-08	-3.4	12.6304	19.4244	-16.03	15.0208	47.0721	-9.71132	13.8256	33.2482	-12.6286	G	A	4	158
Night sleep CVE		N	3L	12319141	CG4328	FBgn0036274	intergenic		30020	0.02532	3e-07			4.2e-08	-3.4	12.6304	19.4244	-16.03	15.0208	47.0721	-9.71132	13.8256	33.2482	-12.6286	G	A	4	158
Night sleep CVE		N	3L	12319143	CG4328	FBgn0036274	intergenic		30022	0.02532	3e-07			4.2e-08	-3.4	12.6304	19.4244	-16.03	15.0208	47.0721	-9.71132	13.8256	33.2482	-12.6286	G	A	4	158
Night sleep CVE	39	Y	3L	12455281	eyg	FBgn0000625	intergenic		-851	0.02381	2.8e-07			4.3e-08	-3.34	12.4282	19.1001	-15.75	14.8105	46.3025	-9.54098	13.6194	32.7013	-12.41	C	T	4	168
Night sleep CVE	39	Y	3L	12455281	toe	FBgn0036285	intergenic		29513	0.02381	2.8e-07			4.3e-08	-3.34	12.4282	19.1001	-15.75	14.8105	46.3025	-9.54098	13.6194	32.7013	-12.41	C	T	4	168
Night sleep CVE		N	2R	13012228	Amy-d	FBgn0000078	intergenic		-39	0.02778	2.3e-07			4.3e-08	-4.11	12.4913	20.7166	-16.67	15.0702	48.4141	-10.3923	13.7807	34.5654	-12.5593	G	T	4	144
Night sleep CVE		N	3R	22219048	CG14239	FBgn0039424	intergenic		-8583	0.03175	1.1e-06			4.3e-08	-2.52	13.375	18.4198	-15.91	15.7357	47.5611	-9.21754	14.5554	32.9904	-13.3903	G	T	4	126
Night sleep CVE		N	3R	22219048	CG6036	FBgn0039421	intergenic		47853	0.03175	1.1e-06			4.3e-08	-2.52	13.375	18.4198	-15.91	15.7357	47.5611	-9.21754	14.5554	32.9904	-13.3903	G	T	4	126
Night sleep CVE		N	2R	13012228	Spn53F	FBgn0034195	intergenic		486	0.02778	2.3e-07			4.3e-08	-4.11	12.4913	20.7166	-16.67	15.0702	48.4141	-10.3923	13.7807	34.5654	-12.5593	G	T	4	144
Night sleep CVE	55	Y	3R	11581541	CG12784	FBgn0038356	intergenic		-7296	0.03593	4.4e-08		1e-06	2.9e-06	-5.02	12.1256	22.1726	-13.74	14.5897	42.0768	-9.38354	13.3576	32.1247	-8.72005	C	T	6	167
Night sleep CVE	55	Y	3R	11581541	CG4520	FBgn0038355	intergenic		9796	0.03593	4.4e-08		1e-06	2.9e-06	-5.02	12.1256	22.1726	-13.74	14.5897	42.0768	-9.38354	13.3576	32.1247	-8.72005	C	T	6	167
Night sleep CVE	83		X	18843944	CG32541	FBgn0052541	intron	CG32541-in		0.02381	3.4e-07	1.6e-06	4.5e-08		-9.69	12.1259	31.4975	-15.64	14.8155	46.0967	-12.6632	13.4707	38.7971	-5.95477	G	A	4	168
Night sleep CVE	83		X	18843944	CG42506	FBgn0260232	intron	CG42506-in		0.02381	3.4e-07	1.6e-06	4.5e-08		-9.69	12.1259	31.4975	-15.64	14.8155	46.0967	-12.6632	13.4707	38.7971	-5.95477	G	A	4	168
Night sleep CVE		N	3L	23599331	AGO3	FBgn0250816	intron	AGO3-in		0.04196		4.6e-08			-9	12.0491	30.0551	-5.04	15.5073	25.5839	-7.02067	13.7782	27.8195	3.96469	T	C	6	143
Night sleep CVE		N	3L	18974766	CG14075	FBgn0036835	intergenic		-3295	0.0241	4.6e-08		2.6e-06	7.2e-07	-5.37	12.3828	23.1265	-16.74	14.803	48.2852	-11.0565	13.5929	35.7058	-11.3693	C	T	4	166
Night sleep CVE		N	3L	18974766	CG6836	FBgn0036834	intergenic		26257	0.0241	4.6e-08		2.6e-06	7.2e-07	-5.37	12.3828	23.1265	-16.74	14.803	48.2852	-11.0565	13.5929	35.7058	-11.3693	C	T	4	166
Night sleep CVE	65		3R	21271129	Fur1	FBgn0004509	intron	Fur1-in		0.05161	4.7e-08		4.5e-06	1.9e-07	-3.55	12.556	19.6518	-12.23	14.6513	39.1167	-7.8903	13.6036	29.3842	-8.68481	C	G	8	155
Night sleep CVE	65		3R	21271129	Muc96D	FBgn0051439	intergenic		44789	0.05161	4.7e-08		4.5e-06	1.9e-07	-3.55	12.556	19.6518	-12.23	14.6513	39.1167	-7.8903	13.6036	29.3842	-8.68481	C	G	8	155
Night sleep CVE	65		3R	21271129	Vps33B	FBgn0039335	intergenic		-28109	0.05161	4.7e-08		4.5e-06	1.9e-07	-3.55	12.556	19.6518	-12.23	14.6513	39.1167	-7.8903	13.6036	29.3842	-8.68481	C	G	8	155
Night sleep CVE		N	2L	10079776	CG31714	FBgn0032180	intron	CG31714-in		0.04167	4.7e-08		4.7e-06	2e-07	-3.69	12.28	19.6509	-12.7	14.5017	39.9077	-8.19424	13.3908	29.7793	-9.01752	A	G	7	168
Night sleep CVE		N	2L	13993679	rk	FBgn0003255	5'-UTR	rk-u5		0.03822		4.7e-08	3.1e-06		-9.2	11.987	30.3773	-9.27	15.171	33.7019	-9.23033	13.579	32.0396	-0.070272	G	C	6	157
Night sleep CVE	67		3R	22355125	CG6490	FBgn0039431	intron	CG6490-in		0.04192	4.8e-08		1.9e-06	1.6e-06	-4.32	12.2167	20.8654	-12.73	14.4598	39.9159	-8.52622	13.3382	30.3907	-8.40366	A	T	7	167
Night sleep CVE		N	3R	20508954	CG13627	FBgn0039217	intergenic		-29552	0.02548	2.1e-06			4.8e-08	-2.38	12.6956	17.4517	-14.95	15.0285	44.934	-8.66541	13.8621	31.1929	-12.5747	A	T	4	157
Night sleep CVE		N	3R	20508954	CG42720	FBgn0261637	intergenic		12584	0.02548	2.1e-06			4.8e-08	-2.38	12.6956	17.4517	-14.95	15.0285	44.934	-8.66541	13.8621	31.1929	-12.5747	A	T	4	157
Night sleep CVE		N	3R	20508954	slo	FBgn0003429	intron	slo-in		0.02548	2.1e-06			4.8e-08	-2.38	12.6956	17.4517	-14.95	15.0285	44.934	-8.66541	13.8621	31.1929	-12.5747	A	T	4	157
Night sleep CVE		N	3L	23606613	AGO3	FBgn0250816	intron	AGO3-in		0.07143		4.9e-08			-6.77	11.6148	25.162	-4.53	14.7006	23.758	-5.65114	13.1577	24.46	2.2449	C	T	11	154
Night sleep CVE		N	3R	8619203	beat-Vc	FBgn0038084	intergenic		15329	0.02395	4.9e-08		5.2e-07		-6.8	12.2534	25.844	-16.66	14.804	48.127	-11.7284	13.5287	36.9855	-9.86614	C	T	4	167
Night sleep CVE		N	3R	8619203	CG31345	FBgn0051345	intergenic		-17664	0.02395	4.9e-08		5.2e-07		-6.8	12.2534	25.844	-16.66	14.804	48.127	-11.7284	13.5287	36.9855	-9.86614	C	T	4	167
Night sleep CVE	48	Y	3L	23528735	AGO3	FBgn0250816	intergenic		-18980	0.05696		5e-08			-6.66	11.4043	24.7271	-4.15	14.2135	22.5186	-5.40699	12.8089	23.6228	2.50888	G	T	9	158
Night sleep CVE	48	Y	3L	23528735	CG32230	FBgn0052230	intergenic		194029	0.05696		5e-08			-6.66	11.4043	24.7271	-4.15	14.2135	22.5186	-5.40699	12.8089	23.6228	2.50888	G	T	9	158
Night sleep CVE	19	Y	3L	82165	CG12483	FBgn0040688	intergenic		-15454	0.02548	5e-08		1.2e-07		-8.15	12.3995	28.6982	-16.92	14.8725	48.7206	-12.5367	13.636	38.7094	-8.7747	T	A	4	157
Night sleep CVE	19	Y	3L	82165	CG13405	FBgn0035097	intergenic		6899	0.02548	5e-08		1.2e-07		-8.15	12.3995	28.6982	-16.92	14.8725	48.7206	-12.5367	13.636	38.7094	-8.7747	T	A	4	157
Night sleep CVE		N	X	21858692	CG14619	FBgn0031187	intron	CG14619-in		0.02395	5e-08		1.1e-06	5.3e-06	-6.19	12.2883	24.6769	-16.65	14.8179	48.1091	-11.4199	13.5531	36.393	-10.4513	C	A	4	167
Night sleep CVE		N	2L	3673463	CG16704	FBgn0031558	intergenic		-18675	0.21127	6.2e-08		5e-08		-3.58	11.4247	18.5883	-7	13.2247	27.2248	-5.29091	12.3247	22.9065	-3.4182	T	C	30	142
Night sleep CVE		N	3R	5888089	CG33630	FBgn0053630	intergenic		-257	0.04969	5e-08		4.1e-06	3.7e-07	-3.61	12.2201	19.4448	-12.01	14.3106	38.3323	-7.81159	13.2654	28.8885	-8.39855	C	G	8	161
Night sleep CVE		N	2L	3673463	CG34340	FBgn0085369	intron	CG34340-in		0.21127	6.2e-08		5e-08		-3.58	11.4247	18.5883	-7	13.2247	27.2248	-5.29091	12.3247	22.9065	-3.4182	T	C	30	142
Night sleep CVE		N	3R	5888089	CR33629	FBgn0053629	intergenic		53	0.04969	5e-08		4.1e-06	3.7e-07	-3.61	12.2201	19.4448	-12.01	14.3106	38.3323	-7.81159	13.2654	28.8885	-8.39855	C	G	8	161
Night sleep CVE		N	2L	3673463	Sfp24Bc	FBgn0261054	intergenic		2882	0.21127	6.2e-08		5e-08		-3.58	11.4247	18.5883	-7	13.2247	27.2248	-5.29091	12.3247	22.9065	-3.4182	T	C	30	142
Night sleep CVE		N	2L	5506035	CG14020	FBgn0031707	intergenic		-11788	0.03846				5.1e-08	-0.96	12.6076	14.5293	-11.24	14.7546	37.2291	-6.09903	13.6811	25.8792	-10.2764	G	A	6	156
Night sleep CVE		N	2L	5506035	mid	FBgn0261963	intergenic		38426	0.03846				5.1e-08	-0.96	12.6076	14.5293	-11.24	14.7546	37.2291	-6.09903	13.6811	25.8792	-10.2764	G	A	6	156
Night sleep CVE	24		3L	3016865	CG32487	FBgn0052487	cds	CG32487-cds		0.02381	5.2e-08		6.3e-06	1.3e-07	-4.6	12.3681	21.5639	-16.6	14.7698	47.9703	-10.599	13.569	34.7671	-12.0024	G	A	4	168
Night sleep CVE	67		3R	25104630	CG14506	FBgn0039659	intergenic		-16832	0.03165	5.3e-08		3.2e-07		-6.55	12.3876	25.4947	-15.19	14.8711	45.2435	-10.8699	13.6293	35.3691	-8.63269	C	A	5	158
Night sleep CVE	67		3R	25104630	stg	FBgn0003525	intergenic		23128	0.03165	5.3e-08		3.2e-07		-6.55	12.3876	25.4947	-15.19	14.8711	45.2435	-10.8699	13.6293	35.3691	-8.63269	C	A	5	158
Night sleep CVE		N	3L	15683970	CG34451	FBgn0085480	intron	CG34451-in		0.06061	5.3e-08		1.4e-07		-5.02	11.9297	21.9773	-10.73	14.2592	35.7255	-7.87845	13.0945	28.8514	-5.70939	T	A	10	165
Night sleep CVE		N	2L	5884882	CG9029	FBgn0031746	intergenic		-1138	0.03289	2.3e-06			5.3e-08	-1.97	12.6368	16.5708	-13.31	14.7992	41.4119	-7.63667	13.718	28.9914	-11.3393	T	C	5	152
Night sleep CVE		N	2L	5884882	Sfp26Ac	FBgn0259959	intergenic		108	0.03289	2.3e-06			5.3e-08	-1.97	12.6368	16.5708	-13.31	14.7992	41.4119	-7.63667	13.718	28.9914	-11.3393	T	C	5	152
Night sleep CVE	35		3L	12248335	app	FBgn0260941	intron	app-in		0.02581	3.3e-07			5.4e-08	-3.37	12.6805	19.4244	-16.01	15.053	47.0721	-9.69075	13.8667	33.2482	-12.6376	G	T	4	155
Night sleep CVE		N	2R	14450542	CG30115	FBgn0050115	intron	CG30115-in		0.04487	7.4e-08			5.4e-08	-3.23	12.4784	18.9479	-12.86	14.6537	40.3775	-8.04834	13.566	29.6627	-9.62711	C	T	7	156
Night sleep CVE		N	3R	5888091	CG33630	FBgn0053630	intergenic		-255	0.04878	5.4e-08		4.1e-06	3.8e-07	-3.62	12.2138	19.4448	-11.98	14.3648	38.3323	-7.7996	13.2893	28.8885	-8.36827	A	G	8	164
Night sleep CVE		N	3R	5888091	CR33629	FBgn0053629	intergenic		55	0.04878	5.4e-08		4.1e-06	3.8e-07	-3.62	12.2138	19.4448	-11.98	14.3648	38.3323	-7.7996	13.2893	28.8885	-8.36827	A	G	8	164
Night sleep CVE		N	3R	5551863	fd85E	FBgn0262477	3'-UTR	fd85E-u3		0.02395	5.4e-08		4.7e-07		-6.94	12.2519	26.1396	-16.53	14.6614	47.7212	-11.7369	13.4566	36.9304	-9.58599	C	T	4	167
Night sleep CVE	37	Y	3L	12321607	CG32105	FBgn0052105	intergenic		-729	0.02381	3.1e-07			5.5e-08	-3.38	12.4263	19.1785	-15.69	14.8131	46.1956	-9.53367	13.6197	32.6871	-12.3152	G	A	4	168
Night sleep CVE	37	Y	3L	12321607	CG4328	FBgn0036274	intergenic		32486	0.02381	3.1e-07			5.5e-08	-3.38	12.4263	19.1785	-15.69	14.8131	46.1956	-9.53367	13.6197	32.6871	-12.3152	G	A	4	168
Night sleep CVE		N	2R	14451882	CG30115	FBgn0050115	intron	CG30115-in		0.04487	7.9e-08			5.5e-08	-3.19	12.5709	18.9479	-12.8	14.7722	40.3775	-7.99558	13.6715	29.6627	-9.61414	A	G	7	156
Night sleep CVE		N	3L	12323667	CG32105	FBgn0052105	intron	CG32105-in		0.02381	3.1e-07			5.5e-08	-3.38	12.4263	19.1785	-15.69	14.8131	46.1956	-9.53367	13.6197	32.6871	-12.3152	G	A	4	168
Night sleep CVE		N	3L	12326837	CG32105	FBgn0052105	intron	CG32105-in		0.02381	3.1e-07			5.5e-08	-3.38	12.4263	19.1785	-15.69	14.8131	46.1956	-9.53367	13.6197	32.6871	-12.3152	C	T	4	168
Night sleep CVE		N	3L	5670428	sif	FBgn0085447	intron	sif-in		0.02532	3e-07			5.5e-08	-3.5	12.6254	19.6158	-16.02	15.0211	47.0615	-9.7577	13.8232	33.3386	-12.525	A	T	4	158
Night sleep CVE	19		3L	82170	CG12483	FBgn0040688	intergenic		-15449	0.03165	5.6e-08		4.3e-07		-6.37	12.3995	25.1302	-15.16	14.8725	45.199	-10.7643	13.636	35.1646	-8.79792	G	C	5	158
Night sleep CVE	19		3L	82170	CG13405	FBgn0035097	intergenic		6904	0.03165	5.6e-08		4.3e-07		-6.37	12.3995	25.1302	-15.16	14.8725	45.199	-10.7643	13.636	35.1646	-8.79792	G	C	5	158
Night sleep CVE		N	3L	12567244	ara	FBgn0015904	intergenic		-6530	0.02381	5.6e-08		1.3e-06	4.5e-06	-6.04	12.2996	24.376	-16.57	14.7715	47.9018	-11.3017	13.5355	36.1389	-10.5269	C	T	4	168
Night sleep CVE		N	3L	109969	CG12483	FBgn0040688	intergenic		11598	0.03165	5.6e-08		4.3e-07		-6.37	12.3995	25.1302	-15.16	14.8725	45.199	-10.7643	13.636	35.1646	-8.79792	G	T	5	158
Night sleep CVE		N	3R	20231122	nAcRalpha-96Aa	FBgn0000036	cds	nAcRalpha-96Aa:7		0.02532	5.7e-08		9.9e-06	5.6e-08	-4.29	12.5852	21.1645	-16.88	14.9773	48.7449	-10.5867	13.7813	34.9547	-12.5942	G	T	4	158
Night sleep CVE		N	3L	109969	Pk61C	FBgn0020386	intergenic		-19483	0.03165	5.6e-08		4.3e-07		-6.37	12.3995	25.1302	-15.16	14.8725	45.199	-10.7643	13.636	35.1646	-8.79792	G	T	5	158
Night sleep CVE		N	3L	12567244	sowah	FBgn0036302	intergenic		1622	0.02381	5.6e-08		1.3e-06	4.5e-06	-6.04	12.2996	24.376	-16.57	14.7715	47.9018	-11.3017	13.5355	36.1389	-10.5269	C	T	4	168
Night sleep CVE	48		3L	23528720	AGO3	FBgn0250816	intergenic		-18995	0.05732		5.7e-08			-6.65	11.424	24.7271	-4.13	14.2552	22.5186	-5.39163	12.8396	23.6228	2.51987	A	G	9	157
Night sleep CVE	48		3L	23528720	CG32230	FBgn0052230	intergenic		194014	0.05732		5.7e-08			-6.65	11.424	24.7271	-4.13	14.2552	22.5186	-5.39163	12.8396	23.6228	2.51987	A	G	9	157
Night sleep CVE	38		3L	12424216	toe	FBgn0036285	intron	toe-in		0.02532	1.2e-06			5.7e-08	-2.72	12.6646	18.1084	-15.23	15.061	45.5241	-8.97673	13.8628	31.8162	-12.5096	C	T	4	158
Night sleep CVE	67		3R	23629354	CG34353	FBgn0085382	intron	CG34353-in		0.02395	1e-07			5.8e-08	-3.99	12.3895	20.3685	-16.28	14.7129	47.2752	-10.1353	13.5512	33.8218	-12.2917	G	T	4	167
Night sleep CVE		N	3L	12316920	CG32105	FBgn0052105	intergenic		-5416	0.02581	4e-07			5.8e-08	-3.35	12.718	19.4244	-15.96	15.1495	47.0721	-9.65724	13.9337	33.2482	-12.608	C	T	4	155
Night sleep CVE		N	3L	12316920	CG4328	FBgn0036274	intergenic		27799	0.02581	4e-07			5.8e-08	-3.35	12.718	19.4244	-15.96	15.1495	47.0721	-9.65724	13.9337	33.2482	-12.608	C	T	4	155
Night sleep CVE	115	Y	2R	18940726	CG30194	FBgn0050194	intergenic		-2293	0.03593	5.9e-08		1.7e-07		-6.39	12.108	24.8938	-13.63	14.5868	41.8482	-10.0118	13.3474	33.371	-7.23778	A	G	6	167
Night sleep CVE	115	Y	2R	18940726	twi	FBgn0003900	intergenic		4877	0.03593	5.9e-08		1.7e-07		-6.39	12.108	24.8938	-13.63	14.5868	41.8482	-10.0118	13.3474	33.371	-7.23778	A	G	6	167
Night sleep CVE	83	Y	X	18427514	Bx	FBgn0000242	intergenic		-1184	0.35185				5.9e-08	-0.41	12.1586	12.9806	-4.43	12.1889	21.0499	-2.42074	12.1737	17.0152	-4.01952	T	C	57	162
Night sleep CVE	83		X	18427514	CG15047	FBgn0030938	intergenic		4212	0.35185				5.9e-08	-0.41	12.1586	12.9806	-4.43	12.1889	21.0499	-2.42074	12.1737	17.0152	-4.01952	T	C	57	162
Night sleep CVE	29	Y	3L	7281686	CG8607	FBgn0035760	intergenic		-31484	0.03226	2.5e-06			5.9e-08	-2.04	12.7684	16.842	-13.34	15.1212	41.8088	-7.6903	13.9448	29.3254	-11.307	A	T	5	155
Night sleep CVE	29	Y	3L	7281686	unc-13-4A	FBgn0035756	intergenic		3549	0.03226	2.5e-06			5.9e-08	-2.04	12.7684	16.842	-13.34	15.1212	41.8088	-7.6903	13.9448	29.3254	-11.307	A	T	5	155
Night sleep CVE		N	3R	5888086	CG33630	FBgn0053630	intergenic		-260	0.04938	5.9e-08		4.2e-06	4.6e-07	-3.62	12.2005	19.4448	-11.98	14.367	38.3323	-7.80239	13.2837	28.8885	-8.36056	C	A	8	162
Night sleep CVE		N	3R	5888086	CR33629	FBgn0053629	intergenic		50	0.04938	5.9e-08		4.2e-06	4.6e-07	-3.62	12.2005	19.4448	-11.98	14.367	38.3323	-7.80239	13.2837	28.8885	-8.36056	C	A	8	162
Night sleep CVE		N	2L	6480685	DLP	FBgn0031820	intergenic		-271	0.04192	6e-08		5.1e-06	3.1e-07	-3.72	12.3033	19.7424	-12.64	14.5491	39.8239	-8.17845	13.4262	29.7831	-8.91785	C	A	7	167
Night sleep CVE		N	2L	6480685	Sec61alpha	FBgn0086357	intergenic		196	0.04192	6e-08		5.1e-06	3.1e-07	-3.72	12.3033	19.7424	-12.64	14.5491	39.8239	-8.17845	13.4262	29.7831	-8.91785	C	A	7	167
Night sleep CVE		N	X	5503944	Vsx1	FBgn0263511	intron	Vsx1-in		0.03636	2.1e-06			6e-08	-1.92	12.4548	16.2993	-12.1	14.6798	38.8766	-7.01036	13.5673	27.588	-10.1762	G	C	6	165
Night sleep CVE	18	Y	3L	70592	CG43150	FBgn0262680	intergenic		-259	0.03185	6.1e-08		4.6e-07		-6.34	12.4554	25.1302	-15.13	14.9325	45.199	-10.7354	13.6939	35.1646	-8.79584	T	C	5	157
Night sleep CVE	18	Y	3L	70592	Lsp1gamma	FBgn0002564	intergenic		1597	0.03185	6.1e-08		4.6e-07		-6.34	12.4554	25.1302	-15.13	14.9325	45.199	-10.7354	13.6939	35.1646	-8.79584	T	C	5	157
Night sleep CVE		N	2R	3875120	ACC	FBgn0033246	intergenic		391	0.03593	3.2e-06	9e-08	6.1e-08		-8.77	11.8989	29.446	-11.81	14.6352	38.253	-10.2912	13.2671	33.8495	-3.03531	C	A	6	167
Night sleep CVE		N	2R	9197655	CG17047	FBgn0033827	intergenic		8610	0.02597	1.1e-07			6.1e-08	-4.12	12.6498	20.8836	-16.7	15.1105	48.5131	-10.4091	13.8801	34.6984	-12.5844	T	A	4	154
Night sleep CVE		N	2R	17154212	CG30393	FBgn0050393	cds	CG30393-PA		0.02395	6.1e-08		7.2e-06	1.3e-07	-4.56	12.3924	21.5186	-16.57	14.7642	47.9095	-10.5679	13.5783	34.714	-12.0095	C	T	4	167
Night sleep CVE		N	2R	9197655	mir-184	FBgn0262391	intergenic		-19252	0.02597	1.1e-07			6.1e-08	-4.12	12.6498	20.8836	-16.7	15.1105	48.5131	-10.4091	13.8801	34.6984	-12.5844	T	A	4	154
Night sleep CVE		N	2R	3875120	Nup44A	FBgn0033247	intergenic		-847	0.03593	3.2e-06	9e-08	6.1e-08		-8.77	11.8989	29.446	-11.81	14.6352	38.253	-10.2912	13.2671	33.8495	-3.03531	C	A	6	167
Night sleep CVE		N	2R	17154212	Rgk3	FBgn0085426	intron	Rgk3-in		0.02395	6.1e-08		7.2e-06	1.3e-07	-4.56	12.3924	21.5186	-16.57	14.7642	47.9095	-10.5679	13.5783	34.714	-12.0095	C	T	4	167
Night sleep CVE	67		3R	25284158	Ptp99A	FBgn0004369	intron	Ptp99A-in		0.0303	6.2e-08		3.1e-06	9.5e-07	-4.84	12.3767	22.058	-14.82	14.7165	44.3624	-9.8318	13.5466	33.2102	-9.98232	G	C	5	165
Night sleep CVE		N	3L	12305420	CG32105	FBgn0052105	intergenic		-16916	0.02395	3.3e-07			6.2e-08	-3.35	12.481	19.1785	-15.65	14.8892	46.1956	-9.50098	13.6851	32.6871	-12.3044	G	C	4	167
Night sleep CVE		N	3L	12307116	CG32105	FBgn0052105	intergenic		-15220	0.02395	3.3e-07			6.2e-08	-3.35	12.481	19.1785	-15.65	14.8892	46.1956	-9.50098	13.6851	32.6871	-12.3044	C	A	4	167
Night sleep CVE		N	3L	12305420	CG4328	FBgn0036274	intergenic		16299	0.02395	3.3e-07			6.2e-08	-3.35	12.481	19.1785	-15.65	14.8892	46.1956	-9.50098	13.6851	32.6871	-12.3044	G	C	4	167
Night sleep CVE		N	3L	12307116	CG4328	FBgn0036274	intergenic		17995	0.02395	3.3e-07			6.2e-08	-3.35	12.481	19.1785	-15.65	14.8892	46.1956	-9.50098	13.6851	32.6871	-12.3044	C	A	4	167
Night sleep CVE		N	3R	14387851	CG7691	FBgn0038626	intergenic		775	0.03165	6.2e-08		2.2e-06	1.8e-06	-5.13	12.4775	22.7432	-15.11	14.8756	45.1035	-10.1234	13.6766	33.9233	-9.98108	A	T	5	158
Night sleep CVE		N	3R	14387851	CG7694	FBgn0038627	intergenic		-10966	0.03165	6.2e-08		2.2e-06	1.8e-06	-5.13	12.4775	22.7432	-15.11	14.8756	45.1035	-10.1234	13.6766	33.9233	-9.98108	A	T	5	158
Night sleep CVE		N	2R	10165186	CR30068	FBgn0047303	cds	CR30068:3		0.02532	5.5e-07			6.2e-08	-3.2	12.6402	19.0485	-15.68	15.0382	46.4016	-9.44293	13.8392	32.725	-12.4775	C	A	4	158
Night sleep CVE		N	2R	10165268	CR30068	FBgn0047303	cds	CR30068:3		0.02532	5.5e-07			6.2e-08	-3.2	12.6402	19.0485	-15.68	15.0382	46.4016	-9.44293	13.8392	32.725	-12.4775	C	T	4	158
Night sleep CVE		N	2L	4049549	ed	FBgn0000547	intron	ed-in		0.03896	3.2e-06			6.2e-08	-1.74	12.6743	16.1564	-11.97	14.9151	38.8644	-6.85785	13.7947	27.5104	-10.2336	A	T	6	154
Night sleep CVE		N	3L	4872467	CG17150	FBgn0035581	cds	CG17150:21		0.0443	3e-06			6.3e-08	-1.7	12.6515	16.0567	-11.22	14.8377	37.2861	-6.4634	13.7446	26.6714	-9.52163	C	T	7	158
Night sleep CVE	80		X	16939658	CG34326	FBgn0085355	intergenic		13090	0.08861	6.8e-08		6.4e-08		-4.82	11.9489	21.5813	-9.29	14.1867	32.7572	-7.05073	13.0678	27.1693	-4.46902	A	C	14	158
Night sleep CVE	80		X	16939658	CG43077	FBgn0262487	intergenic		-21679	0.08861	6.8e-08		6.4e-08		-4.82	11.9489	21.5813	-9.29	14.1867	32.7572	-7.05073	13.0678	27.1693	-4.46902	A	C	14	158
Night sleep CVE	28		3L	7090977	form3	FBgn0053556	intron	form3-in		0.02532	6.4e-08		9.1e-06	7.7e-08	-4.43	12.5782	21.4345	-16.82	14.9803	48.6289	-10.6262	13.7793	35.0317	-12.3961	C	T	4	158
Night sleep CVE	28		3L	7091163	form3	FBgn0053556	intron	form3-in		0.02532	6.4e-08		9.1e-06	7.7e-08	-4.43	12.5782	21.4345	-16.82	14.9803	48.6289	-10.6262	13.7793	35.0317	-12.3961	A	C	4	158
Night sleep CVE		N	3L	7090533	form3	FBgn0053556	intron	form3-in		0.02532	6.4e-08		9.1e-06	7.7e-08	-4.43	12.5782	21.4345	-16.82	14.9803	48.6289	-10.6262	13.7793	35.0317	-12.3961	A	T	4	158
Night sleep CVE		N	2R	12005944	Jhedup	FBgn0034076	cds	Jhedup:5		0.03165				6.4e-08	-1.31	12.7194	15.3422	-12.5	15.041	40.0439	-6.90642	13.8802	27.693	-11.1901	A	C	5	158
Night sleep CVE	67		3R	23640507	CG34353	FBgn0085382	intron	CG34353-in		0.02381	1.1e-07			6.5e-08	-3.99	12.3973	20.3685	-16.24	14.7868	47.2752	-10.1149	13.592	33.8218	-12.2586	G	A	4	168
Night sleep CVE		N	X	12634217	CG15725	FBgn0030417	intergenic		31614	0.02703	6.5e-08		5.9e-06	3e-07	-4.94	12.6602	22.5453	-17.03	15.0861	49.1545	-10.9884	13.8731	35.8499	-12.0917	G	C	4	148
Night sleep CVE		N	X	12140398	CG2577	FBgn0030384	intergenic		-126846	0.03185	6.5e-08		4.3e-07		-6.45	12.4264	25.3274	-15.12	14.9172	45.1573	-10.7853	13.6718	35.2424	-8.66956	A	G	5	157
Night sleep CVE		N	X	12140398	CG32655	FBgn0052655	intergenic		10636	0.03185	6.5e-08		4.3e-07		-6.45	12.4264	25.3274	-15.12	14.9172	45.1573	-10.7853	13.6718	35.2424	-8.66956	A	G	5	157
Night sleep CVE		N	X	12634217	CG4004	FBgn0030418	intergenic		-4282	0.02703	6.5e-08		5.9e-06	3e-07	-4.94	12.6602	22.5453	-17.03	15.0861	49.1545	-10.9884	13.8731	35.8499	-12.0917	G	C	4	148
Night sleep CVE		N	X	12634217	Smr	FBgn0024308	intron	Smr-in		0.02703	6.5e-08		5.9e-06	3e-07	-4.94	12.6602	22.5453	-17.03	15.0861	49.1545	-10.9884	13.8731	35.8499	-12.0917	G	C	4	148
Night sleep CVE		N	X	12140398	Ten-a	FBgn0259240	intron	Ten-a-in		0.03185	6.5e-08		4.3e-07		-6.45	12.4264	25.3274	-15.12	14.9172	45.1573	-10.7853	13.6718	35.2424	-8.66956	A	G	5	157
Night sleep CVE	110	Y	2R	16575543	CG13438	FBgn0034545	intergenic		-4832	0.04167	9.8e-08			6.6e-08	-3.08	12.3306	18.4861	-12.42	14.5249	39.374	-7.75116	13.4278	28.9301	-9.34679	T	C	7	168
Night sleep CVE	110	Y	2R	16575543	Gr57a	FBgn0041240	intergenic		1128	0.04167	9.8e-08			6.6e-08	-3.08	12.3306	18.4861	-12.42	14.5249	39.374	-7.75116	13.4278	28.9301	-9.34679	T	C	7	168
Night sleep CVE	67		3R	24265536	beat-VI	FBgn0039584	intron	beat-VI-in		0.02532	2.2e-06			6.6e-08	-2.43	12.6794	17.5375	-14.89	15.0784	44.8525	-8.65805	13.8789	31.195	-12.458	G	T	4	158
Night sleep CVE	67		3R	22582599	CG14247	FBgn0039454	intergenic		18284	0.05422	1.5e-07	9.8e-06	6.6e-08		-6.08	11.9796	24.1454	-10.91	14.489	36.3088	-8.49639	13.2343	30.2271	-4.827	A	G	9	166
Night sleep CVE	67		3R	22582599	CG42789	FBgn0261860	intergenic		-26732	0.05422	1.5e-07	9.8e-06	6.6e-08		-6.08	11.9796	24.1454	-10.91	14.489	36.3088	-8.49639	13.2343	30.2271	-4.827	A	G	9	166
Night sleep CVE	37		3L	12322711	CG32105	FBgn0052105	cds	CG32105-cds		0.0241	2.9e-07			6.6e-08	-3.44	12.2938	19.1785	-15.75	14.6886	46.1956	-9.59791	13.4912	32.6871	-12.3112	C	A	4	166
Night sleep CVE		N	2R	16575538	CG13438	FBgn0034545	intergenic		-4837	0.04167	9.8e-08			6.6e-08	-3.08	12.3306	18.4861	-12.42	14.5249	39.374	-7.75116	13.4278	28.9301	-9.34679	A	T	7	168
Night sleep CVE		N	3L	12432795	eyg	FBgn0000625	intergenic		-23337	0.02532	2.2e-06			6.6e-08	-2.43	12.6794	17.5375	-14.89	15.0784	44.8525	-8.65805	13.8789	31.195	-12.458	G	A	4	158
Night sleep CVE		N	2R	16575538	Gr57a	FBgn0041240	intergenic		1123	0.04167	9.8e-08			6.6e-08	-3.08	12.3306	18.4861	-12.42	14.5249	39.374	-7.75116	13.4278	28.9301	-9.34679	A	T	7	168
Night sleep CVE		N	3L	12432795	toe	FBgn0036285	intergenic		7027	0.02532	2.2e-06			6.6e-08	-2.43	12.6794	17.5375	-14.89	15.0784	44.8525	-8.65805	13.8789	31.195	-12.458	G	A	4	158
Night sleep CVE	79		X	15198145	gce	FBgn0261703	intron	gce-in		0.03822	6.8e-08		1.5e-06	4.8e-06	-5.02	12.4532	22.5018	-13.83	14.8231	42.4848	-9.42755	13.6382	32.4933	-8.80654	G	A	6	157
Night sleep CVE	10	Y	2L	14566289	CG3473	FBgn0028913	intergenic		2563	0.10323	4e-06	7.3e-08	6.8e-08		-5.74	11.5553	23.0279	-7.56	14.2436	29.3657	-6.64867	12.8995	26.1968	-1.82479	A	T	16	155
Night sleep CVE	10	Y	2L	14566289	CG42680	FBgn0261566	intergenic		-21699	0.10323	4e-06	7.3e-08	6.8e-08		-5.74	11.5553	23.0279	-7.56	14.2436	29.3657	-6.64867	12.8995	26.1968	-1.82479	A	T	16	155
Night sleep CVE		N	2R	14451913	CG30115	FBgn0050115	intron	CG30115-in		0.04667	1.3e-07			6.8e-08	-3.1	12.7554	18.9479	-12.77	14.8408	40.3775	-7.93229	13.7981	29.6627	-9.67206	T	A	7	150
Night sleep CVE		N	3R	5888085	CG33630	FBgn0053630	intergenic		-261	0.04938	6.8e-08		4.8e-06	4.7e-07	-3.59	12.26	19.4448	-11.95	14.4393	38.3323	-7.76945	13.3496	28.8885	-8.35412	C	G	8	162
Night sleep CVE		N	3R	5888085	CR33629	FBgn0053629	intergenic		49	0.04938	6.8e-08		4.8e-06	4.7e-07	-3.59	12.26	19.4448	-11.95	14.4393	38.3323	-7.76945	13.3496	28.8885	-8.35412	C	G	8	162
Night sleep CVE	100		2R	9407206	CG13330	FBgn0033848	intergenic		2255	0.04819	6.9e-08		1.2e-06	7.9e-06	-4.4	12.2827	21.0765	-11.79	14.5649	38.1525	-8.09535	13.4238	29.6145	-7.39691	A	G	8	166
Night sleep CVE	100		2R	9407206	CG13331	FBgn0033850	intergenic		-2063	0.04819	6.9e-08		1.2e-06	7.9e-06	-4.4	12.2827	21.0765	-11.79	14.5649	38.1525	-8.09535	13.4238	29.6145	-7.39691	A	G	8	166
Night sleep CVE	100		2R	9407206	Vmat	FBgn0260964	intron	Vmat-in		0.04819	6.9e-08		1.2e-06	7.9e-06	-4.4	12.2827	21.0765	-11.79	14.5649	38.1525	-8.09535	13.4238	29.6145	-7.39691	A	G	8	166
Night sleep CVE	51	Y	3L	23947829	CG40470	FBgn0058470	intron	CG40470-in		0.04516		6.9e-08			-7.91	11.947	27.7692	-5.26	15.1996	25.7249	-6.58687	13.5733	26.7471	2.64844	G	T	7	155
Night sleep CVE		N	X	18802649	CG7378	FBgn0030976	intron	CG7378-in		0.02632	6.9e-08		4.4e-06	6.4e-07	-5.18	12.5975	22.9573	-16.83	14.8677	48.5306	-11.0057	13.7326	35.744	-11.6515	G	A	4	152
Night sleep CVE		N	3L	8634844	Cpr66D	FBgn0052029	intron	Cpr66D-in		0.03012	6.9e-08		3.3e-06	1.2e-06	-4.78	12.3599	21.9203	-14.79	14.7924	44.3686	-9.78415	13.5761	33.1444	-10.0079	G	C	5	166
Night sleep CVE		N	2R	12414931	Sema-2a	FBgn0011260	intron	Sema-2a-in		0.03571	6.9e-08		7.9e-06	1.6e-07	-3.72	12.3211	19.7679	-13.52	14.5944	41.6385	-8.6227	13.4578	30.7032	-9.79861	A	C	6	168
Night sleep CVE		N	3L	23599479	AGO3	FBgn0250816	intron	AGO3-in		0.0596		7e-08			-7.55	12.0231	27.1193	-5.01	15.4804	25.5059	-6.28042	13.7517	26.3126	2.53538	A	G	9	151
Night sleep CVE	42		3L	16542780	CG13033	FBgn0036638	intergenic		4055	0.05422	7.1e-08		6.6e-07		-4.57	12.0465	21.1841	-11.16	14.3083	36.6245	-7.86346	13.1774	28.9043	-6.58935	T	G	9	166
Night sleep CVE	42		3L	16542780	CG4229	FBgn0036639	intergenic		-7163	0.05422	7.1e-08		6.6e-07		-4.57	12.0465	21.1841	-11.16	14.3083	36.6245	-7.86346	13.1774	28.9043	-6.58935	T	G	9	166
Night sleep CVE		N	3R	21683412	CG5886	FBgn0039379	intergenic		3685	0.04403	7.1e-08		2e-06	1.9e-06	-4.02	12.1364	20.1864	-12.49	14.377	39.348	-8.25524	13.2567	29.7672	-8.46049	G	A	7	159
Night sleep CVE		N	3R	21683412	CG5890	FBgn0039380	intergenic		-9410	0.04403	7.1e-08		2e-06	1.9e-06	-4.02	12.1364	20.1864	-12.49	14.377	39.348	-8.25524	13.2567	29.7672	-8.46049	G	A	7	159
Night sleep CVE		N	2L	4012319	CG10039	FBgn0031581	intergenic		3320	0.03012	7.2e-08		7.5e-07		-5.86	12.1421	23.8605	-14.78	14.6233	44.1929	-10.322	13.3827	34.0267	-8.9256	T	G	5	166
Night sleep CVE		N	3R	27195874	CG34347	FBgn0085376	intron	CG34347-in		0.03361	7.2e-08		4.8e-06	2.9e-07	-5.47	12.9899	23.9317	-17.78	15.5867	51.1407	-11.6239	14.2883	37.5362	-12.3061	A	C	4	119
Night sleep CVE		N	2L	4012319	ed	FBgn0000547	intergenic		-19060	0.03012	7.2e-08		7.5e-07		-5.86	12.1421	23.8605	-14.78	14.6233	44.1929	-10.322	13.3827	34.0267	-8.9256	T	G	5	166
Night sleep CVE	115		2R	18940658	CG30194	FBgn0050194	intergenic		-2361	0.03636	7.3e-08		2.1e-07		-6.38	12.1281	24.8938	-13.61	14.6187	41.8482	-9.99882	13.3734	33.371	-7.23189	T	C	6	165
Night sleep CVE	115		2R	18940658	twi	FBgn0003900	intergenic		4809	0.03636	7.3e-08		2.1e-07		-6.38	12.1281	24.8938	-13.61	14.6187	41.8482	-9.99882	13.3734	33.371	-7.23189	T	C	6	165
Night sleep CVE		N	2L	11842309	CG14933	FBgn0040968	intergenic		-828	0.02532	7.3e-08		3e-06	1.4e-06	-5.53	12.5223	23.5854	-16.76	14.9836	48.5029	-11.1456	13.753	36.0441	-11.2281	C	T	4	158
Night sleep CVE		N	2L	11843600	CG14933	FBgn0040968	3'-UTR	CG14933-u3		0.02532	7.3e-08		3e-06	1.4e-06	-5.53	12.5223	23.5854	-16.76	14.9836	48.5029	-11.1456	13.753	36.0441	-11.2281	T	A	4	158
Night sleep CVE		N	2L	11842309	CG31704	FBgn0051704	intergenic		1297	0.02532	7.3e-08		3e-06	1.4e-06	-5.53	12.5223	23.5854	-16.76	14.9836	48.5029	-11.1456	13.753	36.0441	-11.2281	C	T	4	158
Night sleep CVE		N	2L	11843600	CG42486	FBgn0259989	5'-UTR	CG42486-u5		0.02532	7.3e-08		3e-06	1.4e-06	-5.53	12.5223	23.5854	-16.76	14.9836	48.5029	-11.1456	13.753	36.0441	-11.2281	T	A	4	158
Night sleep CVE		N	2L	11842309	Pde1c	FBgn0259225	intron	Pde1c-in		0.02532	7.3e-08		3e-06	1.4e-06	-5.53	12.5223	23.5854	-16.76	14.9836	48.5029	-11.1456	13.753	36.0441	-11.2281	C	T	4	158
Night sleep CVE		N	2L	11843600	Pde1c	FBgn0259225	intron	Pde1c-in		0.02532	7.3e-08		3e-06	1.4e-06	-5.53	12.5223	23.5854	-16.76	14.9836	48.5029	-11.1456	13.753	36.0441	-11.2281	T	A	4	158
Night sleep CVE	89		2R	2707946	CG15236	FBgn0033108	intergenic		-7917	0.02564	7.2e-06			7.4e-08	-1.7	12.648	16.0389	-14.05	14.9101	43.011	-7.87295	13.7791	29.525	-12.355	G	T	4	156
Night sleep CVE	89		2R	2707946	koi	FBgn0033107	intergenic		2242	0.02564	7.2e-06			7.4e-08	-1.7	12.648	16.0389	-14.05	14.9101	43.011	-7.87295	13.7791	29.525	-12.355	G	T	4	156
Night sleep CVE		N	3R	20253580	nAcRalpha-96Aa	FBgn0000036	intron	nAcRalpha-96Aa-in		0.03822	7.4e-08		4.2e-06	4.4e-07	-3.92	12.2843	20.117	-13.57	14.6048	41.7393	-8.74182	13.4445	30.9282	-9.6509	T	C	6	157
Night sleep CVE	67		3R	23639356	CG34353	FBgn0085382	intron	CG34353-in		0.08982	7.5e-08		3.8e-06	1.1e-06	-2.8	12.1385	17.7377	-8.78	14.0623	31.6174	-5.7886	13.1004	24.6776	-5.97796	G	C	15	167
Night sleep CVE	78		X	14077955	CG11584	FBgn0030541	intergenic		607	0.10843	7.6e-08		5.7e-07		-3.42	11.8545	18.6988	-8.13	13.864	30.1237	-5.77601	12.8592	24.4112	-4.70772	G	T	18	166
Night sleep CVE	78		X	14077955	CG32603	FBgn0052603	intergenic		-619	0.10843	7.6e-08		5.7e-07		-3.42	11.8545	18.6988	-8.13	13.864	30.1237	-5.77601	12.8592	24.4112	-4.70772	G	T	18	166
Night sleep CVE	67		3R	22673223	Lerp	FBgn0051072	intron	Lerp-in		0.04459	7.7e-08		2.5e-06	2.2e-06	-4.33	12.321	20.9896	-12.78	14.6255	40.1913	-8.55859	13.4732	30.5904	-8.44863	A	C	7	157
Night sleep CVE		N	X	11284199	dlg1	FBgn0001624	5'-UTR	dlg1-u5		0.03268	7.7e-08		8e-07		-6.07	12.4287	24.5665	-15.16	14.9394	45.2507	-10.6123	13.6841	34.9086	-9.08676	A	G	5	153
Night sleep CVE	32	Y	3L	10514550	A2bp1	FBgn0052062	intron	A2bp1-in		0.05195	7.8e-08		1.7e-07		-5.77	12.0876	23.6292	-12.1	14.528	38.7305	-8.93601	13.3078	31.1799	-6.33044	G	T	8	154
Night sleep CVE	32	Y	3L	10514550	CG32064	FBgn0052064	intergenic		28516	0.05195	7.8e-08		1.7e-07		-5.77	12.0876	23.6292	-12.1	14.528	38.7305	-8.93601	13.3078	31.1799	-6.33044	G	T	8	154
Night sleep CVE	32	Y	3L	10514550	CG6527	FBgn0036085	intergenic		-36715	0.05195	7.8e-08		1.7e-07		-5.77	12.0876	23.6292	-12.1	14.528	38.7305	-8.93601	13.3078	31.1799	-6.33044	G	T	8	154
Night sleep CVE		N	2L	9080072	CG12439	FBgn0032094	intergenic		2084	0.02395		7.8e-08			-10.73	12.0155	33.4709	-6.32	15.1809	27.8271	-8.52541	13.5982	30.649	4.40462	G	T	4	167
Night sleep CVE		N	2L	11870757	CG42751	FBgn0261805	intergenic		16832	0.02548	7.8e-08		3.1e-06	1.5e-06	-5.5	12.5897	23.5854	-16.72	15.0614	48.5029	-11.1093	13.8256	36.0441	-11.2229	G	A	4	157
Night sleep CVE		N	2L	11870757	Or33a	FBgn0026392	intergenic		-63748	0.02548	7.8e-08		3.1e-06	1.5e-06	-5.5	12.5897	23.5854	-16.72	15.0614	48.5029	-11.1093	13.8256	36.0441	-11.2229	G	A	4	157
Night sleep CVE		N	2L	11870757	Pde1c	FBgn0259225	intron	Pde1c-in		0.02548	7.8e-08		3.1e-06	1.5e-06	-5.5	12.5897	23.5854	-16.72	15.0614	48.5029	-11.1093	13.8256	36.0441	-11.2229	G	A	4	157
Night sleep CVE		N	2L	9080072	Toll-4	FBgn0032095	intergenic		-4035	0.02395		7.8e-08			-10.73	12.0155	33.4709	-6.32	15.1809	27.8271	-8.52541	13.5982	30.649	4.40462	G	T	4	167
Night sleep CVE	112	Y	2R	17363746	Sdc	FBgn0010415	intron	Sdc-in		0.03659	7.9e-08		6.9e-06	3e-07	-3.9	12.4226	20.2149	-13.55	14.6785	41.7859	-8.72492	13.5506	31.0004	-9.6576	G	T	6	164
Night sleep CVE	83		X	18612717	CCKLR-17D1	FBgn0259197	intron	CCKLR-17D1-in		0.02532	7.9e-08		4.8e-06	6e-07	-5.13	12.5424	22.8123	-16.72	14.9857	48.4235	-10.9269	13.764	35.6179	-11.584	T	A	4	158
Night sleep CVE	83		X	18612717	CG42302	FBgn0259198	intergenic		-6548	0.02532	7.9e-08		4.8e-06	6e-07	-5.13	12.5424	22.8123	-16.72	14.9857	48.4235	-10.9269	13.764	35.6179	-11.584	T	A	4	158
Night sleep CVE	83		X	18612717	Cyp308a1	FBgn0030949	intergenic		7045	0.02532	7.9e-08		4.8e-06	6e-07	-5.13	12.5424	22.8123	-16.72	14.9857	48.4235	-10.9269	13.764	35.6179	-11.584	T	A	4	158
Night sleep CVE		N	2L	3891736	capu	FBgn0000256	intron	capu-in		0.07738	7.9e-08		5.2e-06	5.7e-07	-2.85	12.1466	17.8392	-9.36	14.1124	32.8243	-6.10115	13.1295	25.3318	-6.50963	T	A	13	168
Night sleep CVE		N	2L	3490588	CG15414	FBgn0031542	intron	CG15414-in		0.03165	2.7e-07			7.9e-08	-3.64	12.1381	19.4193	-14.4	14.5666	43.3615	-9.01903	13.3524	31.3904	-10.7569	A	C	5	158
Night sleep CVE		N	2L	7353909	Wnt10	FBgn0031903	intergenic		-10911	0.02395	7.9e-08		3e-06	1.9e-06	-5.49	12.3512	23.3269	-16.43	14.8063	47.6734	-10.9607	13.5787	35.5002	-10.9457	C	T	4	167
Night sleep CVE		N	2L	7353909	Wnt6	FBgn0031902	intergenic		1367	0.02395	7.9e-08		3e-06	1.9e-06	-5.49	12.3512	23.3269	-16.43	14.8063	47.6734	-10.9607	13.5787	35.5002	-10.9457	C	T	4	167
Night sleep CVE		N	3L	2216347	CG15878	FBgn0035316	intergenic		3844	0.02532	8e-08		5.7e-06	4.3e-07	-4.99	12.5497	22.5313	-16.71	14.9861	48.4075	-10.8508	13.7679	35.4694	-11.7199	C	A	4	158
Night sleep CVE		N	2L	4048995	ed	FBgn0000547	intron	ed-in		0.03846	4.4e-06			8e-08	-1.7	12.7548	16.1564	-11.92	15.0151	38.8644	-6.8127	13.885	27.5104	-10.2239	C	T	6	156
Night sleep CVE		N	3R	1914477	Gasp	FBgn0026077	intergenic		-474	0.05769	8e-08		1.5e-06	6.8e-06	-4.21	12.1431	20.5625	-11.22	14.3674	36.8118	-7.71596	13.2552	28.6871	-7.01245	T	A	9	156
Night sleep CVE		N	2R	6415212	lola	FBgn0005630	intron	lola-in		0.03247	2.1e-07		8e-08		-8.03	12.2031	28.2621	-14.48	14.6114	43.5768	-11.2561	13.4072	35.9194	-6.45322	G	A	5	154
Night sleep CVE		N	3R	1914477	Or83c	FBgn0037399	intergenic		10472	0.05769	8e-08		1.5e-06	6.8e-06	-4.21	12.1431	20.5625	-11.22	14.3674	36.8118	-7.71596	13.2552	28.6871	-7.01245	T	A	9	156
Night sleep CVE		N	3L	2216347	osm-1	FBgn0035317	intergenic		-13299	0.02532	8e-08		5.7e-06	4.3e-07	-4.99	12.5497	22.5313	-16.71	14.9861	48.4075	-10.8508	13.7679	35.4694	-11.7199	C	A	4	158
Night sleep CVE		N	2R	17362333	Sdc	FBgn0010415	intron	Sdc-in		0.03681	8.2e-08		7e-06	3e-07	-3.95	12.3248	20.2149	-13.58	14.6321	41.7859	-8.76096	13.4785	31.0004	-9.63188	T	C	6	163
Night sleep CVE	16	Y	2L	18748950	CG15167	FBgn0032709	intergenic		8143	0.02614	8.3e-08		1.2e-07		-8.43	12.4681	29.3313	-16.83	15.1497	48.8147	-12.6321	13.8089	39.073	-8.4009	A	T	4	153
Night sleep CVE	16	Y	2L	18748950	ham	FBgn0045852	intergenic		-13924	0.02614	8.3e-08		1.2e-07		-8.43	12.4681	29.3313	-16.83	15.1497	48.8147	-12.6321	13.8089	39.073	-8.4009	A	T	4	153
Night sleep CVE		N	X	6690050	C3G	FBgn0259228	intron	C3G-in		0.0241	8.3e-08		6.6e-06	3.1e-07	-4.8	12.4441	22.0396	-16.46	14.7485	47.6601	-10.6268	13.5963	34.8499	-11.6581	G	C	4	166
Night sleep CVE	19		3L	107391	CG12483	FBgn0040688	intergenic		9020	0.02649	8.4e-08		1.9e-07		-8.13	12.4436	28.6982	-16.86	14.998	48.7206	-12.4943	13.7208	38.7094	-8.73397	G	A	4	151
Night sleep CVE	19		3L	107391	Pk61C	FBgn0020386	intergenic		-22061	0.02649	8.4e-08		1.9e-07		-8.13	12.4436	28.6982	-16.86	14.998	48.7206	-12.4943	13.7208	38.7094	-8.73397	G	A	4	151
Night sleep CVE		N	X	20428252	RunxB	FBgn0259162	intron	RunxB-in		0.02548	3.6e-07			8.4e-08	-3.56	12.5869	19.7096	-15.96	14.9882	46.9151	-9.76241	13.7875	33.3124	-12.4021	G	T	4	157
Night sleep CVE		N	3L	23529873	AGO3	FBgn0250816	intergenic		-17842	0.04938		8.6e-08			-7.73	11.8241	27.2788	-6	15.0085	27.0079	-6.86353	13.4163	27.1433	1.72765	A	T	8	162
Night sleep CVE		N	3L	12252613	app	FBgn0260941	intron	app-in		0.02649	5e-07			8.6e-08	-3.31	12.8136	19.4244	-15.88	15.3121	47.0721	-9.59269	14.0629	33.2482	-12.5746	C	G	4	151
Night sleep CVE		N	2L	6259432	CG13983	FBgn0031792	intergenic		-4125	0.03593	8.6e-08		4.7e-07		-5.86	12.196	23.9154	-13.46	14.6391	41.5506	-9.65772	13.4175	32.733	-7.596	G	C	6	167
Night sleep CVE		N	3L	23529873	CG32230	FBgn0052230	intergenic		195167	0.04938		8.6e-08			-7.73	11.8241	27.2788	-6	15.0085	27.0079	-6.86353	13.4163	27.1433	1.72765	A	T	8	162
Night sleep CVE		N	2L	6259432	CG9486	FBgn0031791	intergenic		2717	0.03593	8.6e-08		4.7e-07		-5.86	12.196	23.9154	-13.46	14.6391	41.5506	-9.65772	13.4175	32.733	-7.596	G	C	6	167
Night sleep CVE		N	2L	6259432	Ddr	FBgn0053531	intron	Ddr-in		0.03593	8.6e-08		4.7e-07		-5.86	12.196	23.9154	-13.46	14.6391	41.5506	-9.65772	13.4175	32.733	-7.596	G	C	6	167
Night sleep CVE		N	3R	14181766	CG15803	FBgn0038606	intron	CG15803-in		0.02532	2.3e-07			8.7e-08	-3.96	12.4881	20.3986	-16.11	14.8076	47.0358	-10.0347	13.6479	33.7172	-12.1589	A	G	4	158
Night sleep CVE	68	Y	3R	25900892	CG18682	FBgn0040625	intergenic		-46853	0.02381	8.9e-08			1.4e-07	-4.37	12.3788	21.1262	-16.34	14.7824	47.4531	-10.3545	13.5806	34.2896	-11.9616	G	A	4	168
Night sleep CVE	68	Y	3R	25900892	CG31031	FBgn0051031	intergenic		10661	0.02381	8.9e-08			1.4e-07	-4.37	12.3788	21.1262	-16.34	14.7824	47.4531	-10.3545	13.5806	34.2896	-11.9616	G	A	4	168
Night sleep CVE	68	Y	3R	25900892	sima	FBgn0015542	intron	sima-in		0.02381	8.9e-08			1.4e-07	-4.37	12.3788	21.1262	-16.34	14.7824	47.4531	-10.3545	13.5806	34.2896	-11.9616	G	A	4	168
Night sleep CVE	35		3L	12248174	app	FBgn0260941	intron	app-in		0.03165	1e-06			8.9e-08	-2.7	12.6316	18.0285	-13.77	14.9604	42.5085	-8.23624	13.796	30.2685	-11.0756	A	T	5	158
Night sleep CVE	8	Y	2L	11510538	CG6509	FBgn0032363	cds	CG6509:6		0.09581	8.9e-08		1.1e-06		-3.36	11.9665	18.6892	-8.5	13.9613	30.9698	-5.9328	12.9639	24.8295	-5.14287	G	A	16	167
Night sleep CVE	6	Y	2L	9075111	CG12439	FBgn0032094	intergenic		-2010	0.02381		8.9e-08			-10.7	12.0777	33.4709	-6.28	15.2611	27.8271	-8.48978	13.6694	30.649	4.4136	G	A	4	168
Night sleep CVE	6		2L	9076320	CG12439	FBgn0032094	intergenic		-801	0.02381		8.9e-08			-10.7	12.0777	33.4709	-6.28	15.2611	27.8271	-8.48978	13.6694	30.649	4.4136	A	T	4	168
Night sleep CVE	6	Y	2L	9075111	CG31708	FBgn0051708	intergenic		3949	0.02381		8.9e-08			-10.7	12.0777	33.4709	-6.28	15.2611	27.8271	-8.48978	13.6694	30.649	4.4136	G	A	4	168
Night sleep CVE	6		2L	9076320	CG31708	FBgn0051708	intergenic		5158	0.02381		8.9e-08			-10.7	12.0777	33.4709	-6.28	15.2611	27.8271	-8.48978	13.6694	30.649	4.4136	A	T	4	168
Night sleep CVE	5	Y	2L	9073946	CG12439	FBgn0032094	intergenic		-3175	0.02381		8.9e-08			-10.7	12.0777	33.4709	-6.28	15.2611	27.8271	-8.48978	13.6694	30.649	4.4136	C	A	4	168
Night sleep CVE	5		2L	9074523	CG12439	FBgn0032094	intergenic		-2598	0.02381		8.9e-08			-10.7	12.0777	33.4709	-6.28	15.2611	27.8271	-8.48978	13.6694	30.649	4.4136	C	G	4	168
Night sleep CVE	5	Y	2L	9073946	CG31708	FBgn0051708	intergenic		2784	0.02381		8.9e-08			-10.7	12.0777	33.4709	-6.28	15.2611	27.8271	-8.48978	13.6694	30.649	4.4136	C	A	4	168
Night sleep CVE	5		2L	9074523	CG31708	FBgn0051708	intergenic		3361	0.02381		8.9e-08			-10.7	12.0777	33.4709	-6.28	15.2611	27.8271	-8.48978	13.6694	30.649	4.4136	C	G	4	168
Night sleep CVE		N	2R	9016402	CG3955	FBgn0033793	cds	CG3955-cds		0.04762	8.9e-08		7.6e-06	3.2e-07	-3.36	12.2674	18.9807	-11.7	14.4464	37.8376	-7.52609	13.3569	28.4091	-8.33892	G	A	8	168
Night sleep CVE		N	2L	11510696	CG6509	FBgn0032363	cds	CG6509:5		0.09581	8.9e-08		1.1e-06		-3.36	11.9665	18.6892	-8.5	13.9613	30.9698	-5.9328	12.9639	24.8295	-5.14287	G	A	16	167
Night sleep CVE		N	2L	8473601	d	FBgn0262029	intron	d-in		0.04545	1.3e-07		9e-08		-7.58	12.1156	27.2846	-14.27	15.183	43.7258	-10.9279	13.6493	35.5052	-6.6869	T	A	6	132
Night sleep CVE		N	3R	9377413	CG14370	FBgn0038158	intergenic		-36306	0.02439	9.6e-08			9.2e-08	-4.06	12.4329	20.5596	-16.2	14.7507	47.152	-10.132	13.5918	33.8558	-12.1373	A	T	4	164
Night sleep CVE		N	3R	9377413	CG31337	FBgn0051337	intergenic		6307	0.02439	9.6e-08			9.2e-08	-4.06	12.4329	20.5596	-16.2	14.7507	47.152	-10.132	13.5918	33.8558	-12.1373	A	T	4	164
Night sleep CVE		N	3L	23598120	AGO3	FBgn0250816	intron	AGO3-in		0.06918		9.3e-08			-6.71	11.7484	25.162	-4.29	15.1722	23.758	-5.49985	13.4603	24.46	2.41387	G	T	11	159
Night sleep CVE		N	2L	17702600	CadN	FBgn0015609	intron	CadN-in		0.04027	9.3e-08		6.3e-06	6.4e-07	-4.13	12.698	20.9635	-13.75	14.8403	42.3415	-8.94167	13.7692	31.6525	-9.61787	A	T	6	149
Night sleep CVE	54	Y	3R	9370814	CG31337	FBgn0051337	intron	CG31337-in		0.02395	1.3e-07			9.4e-08	-4.06	12.4492	20.5596	-16.18	14.7929	47.152	-10.1174	13.6211	33.8558	-12.1243	T	G	4	167
Night sleep CVE		N	2L	8614412	Sema-1a	FBgn0011259	intron	Sema-1a-in		0.02454	9.4e-08		5.1e-06	9.3e-07	-5.16	12.39	22.7071	-16.48	14.8691	47.8277	-10.8189	13.6296	35.2674	-11.3207	T	G	4	163
Night sleep CVE		N	2L	8614412	tRNA:CR31602	FBgn0051602	intergenic		-5616	0.02454	9.4e-08		5.1e-06	9.3e-07	-5.16	12.39	22.7071	-16.48	14.8691	47.8277	-10.8189	13.6296	35.2674	-11.3207	T	G	4	163
Night sleep CVE		N	2L	8614412	tRNA:CR31895	FBgn0051895	intergenic		43452	0.02454	9.4e-08		5.1e-06	9.3e-07	-5.16	12.39	22.7071	-16.48	14.8691	47.8277	-10.8189	13.6296	35.2674	-11.3207	T	G	4	163
Night sleep CVE	67		3R	23640625	CG34353	FBgn0085382	intron	CG34353-in		0.07831	9.5e-08			1.2e-07	-2.51	12.147	17.173	-9.32	14.1962	32.8438	-5.9184	13.1716	25.0084	-6.81078	A	G	13	166
Night sleep CVE		N	3L	23684339	AGO3	FBgn0250816	intergenic		1617	0.06173		9.7e-08	7.1e-07		-6.59	11.5957	24.7811	-7.89	14.3898	30.1682	-7.24096	12.9928	27.4747	-1.29654	T	C	10	162
Night sleep CVE		N	3L	23684339	CG17454	FBgn0039977	intergenic		-23786	0.06173		9.7e-08	7.1e-07		-6.59	11.5957	24.7811	-7.89	14.3898	30.1682	-7.24096	12.9928	27.4747	-1.29654	T	C	10	162
Night sleep CVE		N	2R	5488178	CG1902	FBgn0033434	intron	CG1902-in		0.02976	9.7e-08		1.4e-07		-7.35	12.1498	26.8423	-14.62	14.6903	43.9215	-10.9809	13.4201	35.3819	-7.26935	T	G	5	168
Night sleep CVE		N	2R	5488556	CG1902	FBgn0033434	intron	CG1902-in		0.02976	9.7e-08		1.4e-07		-7.35	12.1498	26.8423	-14.62	14.6903	43.9215	-10.9809	13.4201	35.3819	-7.26935	G	A	5	168
Night sleep CVE		N	2R	5488178	CG30340	FBgn0050340	cds	CG30340:2		0.02976	9.7e-08		1.4e-07		-7.35	12.1498	26.8423	-14.62	14.6903	43.9215	-10.9809	13.4201	35.3819	-7.26935	T	G	5	168
Night sleep CVE		N	2R	5488556	CG30340	FBgn0050340	cds	CG30340:2		0.02976	9.7e-08		1.4e-07		-7.35	12.1498	26.8423	-14.62	14.6903	43.9215	-10.9809	13.4201	35.3819	-7.26935	G	A	5	168
Night sleep CVE	67		3R	23641408	CG34353	FBgn0085382	intron	CG34353-in		0.08434	1.7e-07			9.8e-08	-2.13	12.2921	16.558	-8.84	14.1426	31.8304	-5.48841	13.2174	24.1942	-6.71097	C	A	14	166
Night sleep CVE	2		2L	4309458	tutl	FBgn0010473	intron	tutl-in		0.02994	5.4e-07	4e-06	9.8e-08		-8.36	12.1401	28.8672	-13.82	14.7885	42.4383	-11.0942	13.4643	35.6528	-5.46137	T	A	5	167
Night sleep CVE		N	3R	9373805	CG14370	FBgn0038158	intergenic		-39914	0.02381	1.2e-07			9.9e-08	-4.08	12.3926	20.5596	-16.18	14.7898	47.152	-10.1323	13.5912	33.8558	-12.0976	A	C	4	168
Night sleep CVE		N	3R	9373805	CG31337	FBgn0051337	intergenic		2699	0.02381	1.2e-07			9.9e-08	-4.08	12.3926	20.5596	-16.18	14.7898	47.152	-10.1323	13.5912	33.8558	-12.0976	A	C	4	168
Night sleep CVE		N	3R	21350566	msi	FBgn0011666	intron	msi-in		0.05422	6.7e-07	3.7e-06	9.9e-08		-5.99	11.6707	23.6605	-10.2	14.2276	34.6321	-8.09859	12.9492	29.1463	-4.20736	C	T	9	166
Night sleep CVE	105	Y	2R	12385219	CG7813	FBgn0034133	cds	CG7813-PA		0.02395	1e-07		9.4e-07		-6.6	12.2133	25.4086	-16.27	14.7045	47.2398	-11.4326	13.4589	36.3242	-9.66999	A	G	4	167
Night sleep CVE	3		2L	6818809	CG17375	FBgn0031861	intergenic		13017	0.03593	9.2e-07			1e-07	-2.47	12.4394	17.3832	-12.42	14.7136	39.5532	-7.44586	13.5765	28.4682	-9.9479	T	C	6	167
Night sleep CVE	3		2L	6818809	sens-2	FBgn0051632	intergenic		-3508	0.03593	9.2e-07			1e-07	-2.47	12.4394	17.3832	-12.42	14.7136	39.5532	-7.44586	13.5765	28.4682	-9.9479	T	C	6	167
Night sleep CVE		N	2R	13831406	CG14491	FBgn0034284	intergenic		48323	0.03593	1e-07		7.5e-06	4.6e-07	-3.89	12.2497	20.035	-13.36	14.5235	41.2501	-8.62796	13.3866	30.6425	-9.47062	C	T	6	167
Night sleep CVE		N	3L	12090960	CG17154	FBgn0036246	intergenic		8597	0.05422	1e-07		2.2e-07		-5.29	12.0762	22.6642	-11.05	14.4518	36.5426	-8.1697	13.264	29.6034	-5.75147	C	T	9	166
Night sleep CVE		N	2L	4048669	ed	FBgn0000547	intron	ed-in		0.06536	1.5e-06			1e-07	-1.84	12.4785	16.1553	-9.87	14.4233	34.1611	-5.85366	13.4509	25.1582	-8.03049	G	A	10	153
Night sleep CVE		N	3L	12090960	l(3)j2D3	FBgn0011335	intergenic		-18276	0.05422	1e-07		2.2e-07		-5.29	12.0762	22.6642	-11.05	14.4518	36.5426	-8.1697	13.264	29.6034	-5.75147	C	T	9	166
Night sleep CVE		N	2R	13831406	PpY-55A	FBgn0003140	intergenic		-11494	0.03593	1e-07		7.5e-06	4.6e-07	-3.89	12.2497	20.035	-13.36	14.5235	41.2501	-8.62796	13.3866	30.6425	-9.47062	C	T	6	167
Night sleep CVE	96	Y	2R	9330028	cnn	FBgn0013765	intron	cnn-in		0.02424	1.1e-07		1.8e-06		-6.08	12.4278	24.5791	-16.29	14.9306	47.5023	-11.1807	13.6792	36.0407	-10.2102	G	T	4	165
Night sleep CVE	83		X	18802729	CG7378	FBgn0030976	intron	CG7378-in		0.02597	1.1e-07		5.7e-06	9e-07	-5.18	12.5911	22.9573	-16.71	15.1187	48.5306	-10.9445	13.8549	35.744	-11.5228	T	C	4	154
Night sleep CVE	82		X	17701034	OdsH	FBgn0026058	intron	OdsH-in		0.03049	1.5e-06			1.1e-07	-2.4	12.5213	17.3227	-13.27	14.8318	41.381	-7.83765	13.6766	29.3519	-10.8739	G	A	5	164
Night sleep CVE	67		3R	25280509	Ptp99A	FBgn0004369	intron	Ptp99A-in		0.0241	1.1e-07		2.2e-06	5.7e-06	-5.94	12.17	24.0589	-16.27	14.7231	47.27	-11.109	13.4465	35.6645	-10.3289	C	A	4	166
Night sleep CVE		N	3L	23519146	AGO3	FBgn0250816	intergenic		-28569	0.04348		1.1e-07			-7.62	11.7313	26.9754	-3.02	15.0651	21.1037	-5.32067	13.3982	24.0396	4.60275	C	G	7	161
Night sleep CVE		N	3L	23579679	AGO3	FBgn0250816	intron	AGO3-in		0.05556		1.1e-07			-7.32	11.6871	26.336	-3.87	15.1003	22.8488	-5.59936	13.3937	24.5924	3.4502	C	T	8	144
Night sleep CVE		N	X	10065362	CG12644	FBgn0040940	intergenic		12238	0.03247	1.1e-07		9e-06	5.4e-07	-4.2	12.4591	20.8514	-14.54	14.6713	43.7414	-9.36558	13.5652	32.2964	-10.3389	A	G	5	154
Night sleep CVE		N	3R	9373218	CG14370	FBgn0038158	intergenic		-40501	0.02395	1.3e-07			1.1e-07	-4.07	12.4142	20.5596	-16.17	14.813	47.152	-10.1211	13.6136	33.8558	-12.0968	T	A	4	167
Night sleep CVE		N	X	10065362	CG15311	FBgn0030182	intergenic		-15122	0.03247	1.1e-07		9e-06	5.4e-07	-4.2	12.4591	20.8514	-14.54	14.6713	43.7414	-9.36558	13.5652	32.2964	-10.3389	A	G	5	154
Night sleep CVE		N	3R	9373218	CG31337	FBgn0051337	intergenic		2112	0.02395	1.3e-07			1.1e-07	-4.07	12.4142	20.5596	-16.17	14.813	47.152	-10.1211	13.6136	33.8558	-12.0968	T	A	4	167
Night sleep CVE		N	2L	5623954	CG31646	FBgn0051646	intergenic		-2337	0.02548				1.1e-07	-1.01	12.8033	14.8279	-13.3	15.1905	41.7954	-7.15737	13.9969	28.3116	-12.2901	A	G	4	157
Night sleep CVE		N	3L	23519146	CG32230	FBgn0052230	intergenic		184440	0.04348		1.1e-07			-7.62	11.7313	26.9754	-3.02	15.0651	21.1037	-5.32067	13.3982	24.0396	4.60275	C	G	7	161
Night sleep CVE		N	X	18844396	CG32541	FBgn0052541	intron	CG32541-in		0.02994	4.1e-07	6.6e-06	1.1e-07		-8.21	12.1015	28.5234	-13.97	14.7673	42.706	-11.0902	13.4344	35.6147	-5.75841	G	A	5	167
Night sleep CVE		N	X	18844397	CG32541	FBgn0052541	intron	CG32541-in		0.02994	4.1e-07	6.6e-06	1.1e-07		-8.21	12.1015	28.5234	-13.97	14.7673	42.706	-11.0902	13.4344	35.6147	-5.75841	C	A	5	167
Night sleep CVE		N	X	18844396	CG42506	FBgn0260232	intron	CG42506-in		0.02994	4.1e-07	6.6e-06	1.1e-07		-8.21	12.1015	28.5234	-13.97	14.7673	42.706	-11.0902	13.4344	35.6147	-5.75841	G	A	5	167
Night sleep CVE		N	X	18844397	CG42506	FBgn0260232	intron	CG42506-in		0.02994	4.1e-07	6.6e-06	1.1e-07		-8.21	12.1015	28.5234	-13.97	14.7673	42.706	-11.0902	13.4344	35.6147	-5.75841	C	A	5	167
Night sleep CVE		N	2L	13898743	CG7968	FBgn0028532	intergenic		48416	0.07895	1.1e-07		1.6e-06		-3.8	12.1767	19.7702	-9.72	14.1427	33.5844	-6.75882	13.1597	26.6773	-5.92413	G	T	12	152
Night sleep CVE		N	2L	5622086	Cyp6a16Psi	FBgn0031726	intron	Cyp6a16Psi-in		0.02548				1.1e-07	-1.02	12.7868	14.8279	-13.31	15.1723	41.7954	-7.16603	13.9796	28.3116	-12.291	C	A	4	157
Night sleep CVE		N	2L	5623954	Cyp6a16Psi	FBgn0031726	intergenic		194	0.02548				1.1e-07	-1.01	12.8033	14.8279	-13.3	15.1905	41.7954	-7.15737	13.9969	28.3116	-12.2901	A	G	4	157
Night sleep CVE		N	X	20432285	RunxB	FBgn0259162	intron	RunxB-in		0.0274	1.1e-07		4.6e-06	1.7e-06	-5.34	12.4519	23.1389	-16.77	14.7913	48.3412	-11.0592	13.6216	35.7401	-11.4315	A	G	4	146
Night sleep CVE		N	2L	13898743	Smg5	FBgn0019890	intergenic		-610	0.07895	1.1e-07		1.6e-06		-3.8	12.1767	19.7702	-9.72	14.1427	33.5844	-6.75882	13.1597	26.6773	-5.92413	G	T	12	152
Night sleep CVE		N	3L	24260509	Snap25	FBgn0011288	intron	Snap25-in		0.03205		1.1e-07			-9.51	12.0937	31.1197	-9.25	15.4275	33.9319	-9.3826	13.7606	32.5258	0.260782	C	T	5	156
Night sleep CVE		N	2L	4309798	tutl	FBgn0010473	intron	tutl-in		0.03012	5.2e-07	4.4e-06	1.1e-07		-8.37	12.1335	28.8672	-13.86	14.7099	42.4383	-11.1156	13.4217	35.6528	-5.49736	T	C	5	166
Night sleep CVE	88	Y	X	21660844	CG14621	FBgn0031183	intergenic		-185746	0.05224	1.2e-07		1.2e-06		-4.58	12.3073	21.4769	-11.96	14.18	38.1095	-8.27478	13.2436	29.7932	-7.37995	G	A	7	134
Night sleep CVE	88	Y	X	21660844	DIP1	FBgn0024807	intergenic		159659	0.05224	1.2e-07		1.2e-06		-4.58	12.3073	21.4769	-11.96	14.18	38.1095	-8.27478	13.2436	29.7932	-7.37995	G	A	7	134
Night sleep CVE	70		X	3698196	CG32779	FBgn0052779	intergenic		410	0.05128	1.1e-06	2.8e-06	1.2e-07		-8.11	12.3956	28.6078	-13.68	15.5681	42.929	-10.8933	13.9818	35.7684	-5.57437	T	C	6	117
Night sleep CVE	70		X	3698196	ec	FBgn0000542	intergenic		-7780	0.05128	1.1e-06	2.8e-06	1.2e-07		-8.11	12.3956	28.6078	-13.68	15.5681	42.929	-10.8933	13.9818	35.7684	-5.57437	T	C	6	117
Night sleep CVE	70		X	3698196	fd3F	FBgn0061173	5'-UTR	fd3F-u5		0.05128	1.1e-06	2.8e-06	1.2e-07		-8.11	12.3956	28.6078	-13.68	15.5681	42.929	-10.8933	13.9818	35.7684	-5.57437	T	C	6	117
Night sleep CVE	67		3R	22233226	CG14239	FBgn0039424	intergenic		3848	0.03165	9.6e-06			1.2e-07	-1.57	12.7029	15.8458	-12.55	15.038	40.1337	-7.05961	13.8705	27.9897	-10.9764	G	A	5	158
Night sleep CVE	67		3R	22233233	CG14239	FBgn0039424	intergenic		3855	0.03185				1.2e-07	-1.56	12.73	15.8458	-12.55	15.0322	40.1337	-7.05431	13.8811	27.9897	-10.9929	C	T	5	157
Night sleep CVE	67		3R	22233288	CG14239	FBgn0039424	intergenic		3910	0.03165	9.6e-06			1.2e-07	-1.57	12.7029	15.8458	-12.55	15.038	40.1337	-7.05961	13.8705	27.9897	-10.9764	A	C	5	158
Night sleep CVE	67		3R	22233346	CG14239	FBgn0039424	intergenic		3968	0.03165	9.6e-06			1.2e-07	-1.57	12.7029	15.8458	-12.55	15.038	40.1337	-7.05961	13.8705	27.9897	-10.9764	C	T	5	158
Night sleep CVE	67		3R	22235193	CG14239	FBgn0039424	intergenic		5815	0.03165	9.6e-06			1.2e-07	-1.57	12.7029	15.8458	-12.55	15.038	40.1337	-7.05961	13.8705	27.9897	-10.9764	A	G	5	158
Night sleep CVE	67		3R	22236665	CG14239	FBgn0039424	intergenic		7287	0.03165	9.6e-06			1.2e-07	-1.57	12.7029	15.8458	-12.55	15.038	40.1337	-7.05961	13.8705	27.9897	-10.9764	G	A	5	158
Night sleep CVE	67		3R	22233226	CG5432	FBgn0039425	intergenic		-6584	0.03165	9.6e-06			1.2e-07	-1.57	12.7029	15.8458	-12.55	15.038	40.1337	-7.05961	13.8705	27.9897	-10.9764	G	A	5	158
Night sleep CVE	67		3R	22233233	CG5432	FBgn0039425	intergenic		-6577	0.03185				1.2e-07	-1.56	12.73	15.8458	-12.55	15.0322	40.1337	-7.05431	13.8811	27.9897	-10.9929	C	T	5	157
Night sleep CVE	67		3R	22233288	CG5432	FBgn0039425	intergenic		-6522	0.03165	9.6e-06			1.2e-07	-1.57	12.7029	15.8458	-12.55	15.038	40.1337	-7.05961	13.8705	27.9897	-10.9764	A	C	5	158
Night sleep CVE	67		3R	22233346	CG5432	FBgn0039425	intergenic		-6464	0.03165	9.6e-06			1.2e-07	-1.57	12.7029	15.8458	-12.55	15.038	40.1337	-7.05961	13.8705	27.9897	-10.9764	C	T	5	158
Night sleep CVE	67		3R	22235193	CG5432	FBgn0039425	intergenic		-4617	0.03165	9.6e-06			1.2e-07	-1.57	12.7029	15.8458	-12.55	15.038	40.1337	-7.05961	13.8705	27.9897	-10.9764	A	G	5	158
Night sleep CVE	67		3R	22236665	CG5432	FBgn0039425	intergenic		-3145	0.03165	9.6e-06			1.2e-07	-1.57	12.7029	15.8458	-12.55	15.038	40.1337	-7.05961	13.8705	27.9897	-10.9764	G	A	5	158
Night sleep CVE	36		3L	12307033	CG32105	FBgn0052105	intergenic		-15303	0.02597	9e-07			1.2e-07	-3.2	12.7797	19.1785	-15.51	15.1847	46.1956	-9.35244	13.9822	32.6871	-12.3061	C	A	4	154
Night sleep CVE	36		3L	12307033	CG4328	FBgn0036274	intergenic		17912	0.02597	9e-07			1.2e-07	-3.2	12.7797	19.1785	-15.51	15.1847	46.1956	-9.35244	13.9822	32.6871	-12.3061	C	A	4	154
Night sleep CVE	10		2L	13898756	CG7968	FBgn0028532	intergenic		48429	0.07453	1.2e-07		1.3e-06		-3.81	12.1589	19.7702	-9.68	14.2236	33.5844	-6.74304	13.1913	26.6773	-5.87478	C	G	12	161
Night sleep CVE	10		2L	13898756	Smg5	FBgn0019890	intergenic		-597	0.07453	1.2e-07		1.3e-06		-3.81	12.1589	19.7702	-9.68	14.2236	33.5844	-6.74304	13.1913	26.6773	-5.87478	C	G	12	161
Night sleep CVE		N	2R	15017355	botv	FBgn0027535	cds	botv-cds		0.03846	1.2e-07			1.7e-07	-3.66	12.446	19.769	-13.58	14.6696	41.8357	-8.62227	13.5578	30.8024	-9.92156	A	G	6	156
Night sleep CVE		N	2L	9079241	CG12439	FBgn0032094	intergenic		1253	0.02424		1.2e-07			-10.68	12.1089	33.4709	-6.3	15.2229	27.8271	-8.49153	13.6659	30.649	4.37891	G	A	4	165
Night sleep CVE		N	2R	9016863	CG13326	FBgn0033794	intergenic		-153	0.04878	1.2e-07			3.1e-07	-3.3	12.3753	18.9807	-11.69	14.4672	37.8376	-7.49392	13.4213	28.4091	-8.38251	G	A	8	164
Night sleep CVE		N	3R	22233214	CG14239	FBgn0039424	intergenic		3836	0.03165	9.6e-06			1.2e-07	-1.57	12.7029	15.8458	-12.55	15.038	40.1337	-7.05961	13.8705	27.9897	-10.9764	A	T	5	158
Night sleep CVE		N	3R	22235043	CG14239	FBgn0039424	intergenic		5665	0.03165	9.6e-06			1.2e-07	-1.57	12.7029	15.8458	-12.55	15.038	40.1337	-7.05961	13.8705	27.9897	-10.9764	A	G	5	158
Night sleep CVE		N	X	11249816	CG1737	FBgn0030293	intergenic		485	0.03012	1.2e-07		4e-07		-6.55	12.1248	25.2152	-14.51	14.6775	43.6901	-10.5257	13.4011	34.4526	-7.96109	A	G	5	166
Night sleep CVE		N	2R	13773864	CG30110	FBgn0050110	intergenic		4145	0.03593	1.2e-07		1.2e-06		-5.34	12.2259	22.8959	-13.33	14.6297	41.2912	-9.33288	13.4278	32.0935	-7.99575	A	C	6	167
Night sleep CVE		N	3L	1202001	CG32335	FBgn0063667	cds	CG32335-PB		0.05357	1.4e-07			1.2e-07	-2.77	12.2901	17.8338	-10.91	14.3913	36.2136	-6.8415	13.3407	27.0237	-8.13936	A	G	9	168
Night sleep CVE		N	2R	9016863	CG3955	FBgn0033793	intergenic		304	0.04878	1.2e-07			3.1e-07	-3.3	12.3753	18.9807	-11.69	14.4672	37.8376	-7.49392	13.4213	28.4091	-8.38251	G	A	8	164
Night sleep CVE		N	X	10865987	CG42339	FBgn0259241	intron	CG42339-in		0.03922		1.2e-07			-8.93	12.183	30.0332	-4.14	15.638	23.9098	-6.5305	13.9105	26.9715	4.7892	G	A	6	153
Night sleep CVE		N	3L	7426322	CG42458	FBgn0259935	intron	CG42458-in		0.09091	1.2e-07		7.6e-06	7.7e-07	-2.8	12.2345	17.8419	-9.15	14.246	32.5496	-5.97774	13.2403	25.1957	-6.34813	T	C	14	154
Night sleep CVE		N	3R	22233214	CG5432	FBgn0039425	intergenic		-6596	0.03165	9.6e-06			1.2e-07	-1.57	12.7029	15.8458	-12.55	15.038	40.1337	-7.05961	13.8705	27.9897	-10.9764	A	T	5	158
Night sleep CVE		N	3R	22235043	CG5432	FBgn0039425	intergenic		-4767	0.03165	9.6e-06			1.2e-07	-1.57	12.7029	15.8458	-12.55	15.038	40.1337	-7.05961	13.8705	27.9897	-10.9764	A	G	5	158
Night sleep CVE		N	X	11249816	dsh	FBgn0000499	intergenic		-98	0.03012	1.2e-07		4e-07		-6.55	12.1248	25.2152	-14.51	14.6775	43.6901	-10.5257	13.4011	34.4526	-7.96109	A	G	5	166
Night sleep CVE		N	2R	13773864	elk	FBgn0011589	intron	elk-in		0.03593	1.2e-07		1.2e-06		-5.34	12.2259	22.8959	-13.33	14.6297	41.2912	-9.33288	13.4278	32.0935	-7.99575	A	C	6	167
Night sleep CVE		N	3L	18325211	grim	FBgn0015946	intergenic		27697	0.02381	1.2e-07		8.3e-06	5.6e-07	-4.76	12.3602	21.8876	-16.18	14.7897	47.1538	-10.4729	13.575	34.5207	-11.4184	A	G	4	168
Night sleep CVE		N	3L	18325212	grim	FBgn0015946	intergenic		27698	0.02381	1.2e-07		8.3e-06	5.6e-07	-4.76	12.3602	21.8876	-16.18	14.7897	47.1538	-10.4729	13.575	34.5207	-11.4184	C	T	4	168
Night sleep CVE		N	2R	13773864	proPO-A1	FBgn0261362	intergenic		-854	0.03593	1.2e-07		1.2e-06		-5.34	12.2259	22.8959	-13.33	14.6297	41.2912	-9.33288	13.4278	32.0935	-7.99575	A	C	6	167
Night sleep CVE		N	3L	18325211	rpr	FBgn0011706	intergenic		-65442	0.02381	1.2e-07		8.3e-06	5.6e-07	-4.76	12.3602	21.8876	-16.18	14.7897	47.1538	-10.4729	13.575	34.5207	-11.4184	A	G	4	168
Night sleep CVE		N	3L	18325212	rpr	FBgn0011706	intergenic		-65441	0.02381	1.2e-07		8.3e-06	5.6e-07	-4.76	12.3602	21.8876	-16.18	14.7897	47.1538	-10.4729	13.575	34.5207	-11.4184	C	T	4	168
Night sleep CVE		N	2L	15218027	Sfp35C	FBgn0259965	intergenic		15935	0.02548				1.2e-07	-0.61	12.7115	13.9232	-12.74	15.0166	40.4993	-6.67359	13.8641	27.2113	-12.1355	A	T	4	157
Night sleep CVE		N	2L	15218050	Sfp35C	FBgn0259965	intergenic		15958	0.02548				1.2e-07	-0.61	12.7115	13.9232	-12.74	15.0166	40.4993	-6.67359	13.8641	27.2113	-12.1355	C	G	4	157
Night sleep CVE		N	2L	6114490	stai	FBgn0051641	intron	stai-in		0.02395	1.2e-07		1.7e-06		-6.24	12.2926	24.7691	-16.21	14.7685	47.181	-11.2223	13.5305	35.975	-9.96796	C	G	4	167
Night sleep CVE		N	2L	6115864	stai	FBgn0051641	intron	stai-in		0.02395	1.2e-07		1.5e-06		-6.27	12.2289	24.7691	-16.22	14.7388	47.181	-11.2456	13.4839	35.975	-9.95096	T	A	4	167
Night sleep CVE		N	2L	9202168	tai	FBgn0041092	intron	tai-in		0.02532	1.2e-07		1e-06		-6.77	12.4597	25.9979	-16.5	14.997	47.988	-11.6323	13.7283	36.993	-9.72637	C	T	4	158
Night sleep CVE		N	2L	9079241	Toll-4	FBgn0032095	intergenic		-4866	0.02424		1.2e-07			-10.68	12.1089	33.4709	-6.3	15.2229	27.8271	-8.49153	13.6659	30.649	4.37891	G	A	4	165
Night sleep CVE		N	2L	15218027	ZnT35C	FBgn0028516	intergenic		-10702	0.02548				1.2e-07	-0.61	12.7115	13.9232	-12.74	15.0166	40.4993	-6.67359	13.8641	27.2113	-12.1355	A	T	4	157
Night sleep CVE		N	2L	15218050	ZnT35C	FBgn0028516	intergenic		-10679	0.02548				1.2e-07	-0.61	12.7115	13.9232	-12.74	15.0166	40.4993	-6.67359	13.8641	27.2113	-12.1355	C	G	4	157
Night sleep CVE	102	Y	2R	9446113	CG13334	FBgn0033856	cds	CG13334-PA		0.02532	1.3e-07		3e-06	5.5e-06	-5.84	12.5069	24.18	-16.46	14.9987	47.921	-11.1488	13.7528	36.0505	-10.6246	C	G	4	158
Night sleep CVE	78		X	14237538	dpr8	FBgn0052600	intron	dpr8-in		0.02532	7.5e-06			1.3e-07	-1.93	12.7048	16.5589	-14.14	15.1163	43.3961	-8.03349	13.9105	29.9775	-12.2129	C	T	4	158
Night sleep CVE	67		3R	22421362	CG31082	FBgn0263289	intergenic		8839	0.07831	1.2e-06			1.3e-07	-1.7	12.3512	15.7496	-8.58	14.2998	31.4514	-5.13751	13.3255	23.6005	-6.87659	T	C	13	166
Night sleep CVE	67		3R	22421387	CG31082	FBgn0263289	intergenic		8864	0.07831	1.2e-06			1.3e-07	-1.7	12.3512	15.7496	-8.58	14.2998	31.4514	-5.13751	13.3255	23.6005	-6.87659	C	T	13	166
Night sleep CVE	67		3R	25178118	Cnx99A	FBgn0015622	intergenic		32752	0.03636	1.3e-07		1.6e-06		-5.21	12.1379	22.5578	-13.31	14.6378	41.2548	-9.25924	13.3878	31.9063	-8.09854	T	A	6	165
Night sleep CVE	67		3R	25178118	Ptp99A	FBgn0004369	intergenic		-24869	0.03636	1.3e-07		1.6e-06		-5.21	12.1379	22.5578	-13.31	14.6378	41.2548	-9.25924	13.3878	31.9063	-8.09854	T	A	6	165
Night sleep CVE	67		3R	22421362	scrib	FBgn0261263	3'-UTR	scrib-u3		0.07831	1.2e-06			1.3e-07	-1.7	12.3512	15.7496	-8.58	14.2998	31.4514	-5.13751	13.3255	23.6005	-6.87659	T	C	13	166
Night sleep CVE	67		3R	22421387	scrib	FBgn0261263	3'-UTR	scrib-u3		0.07831	1.2e-06			1.3e-07	-1.7	12.3512	15.7496	-8.58	14.2998	31.4514	-5.13751	13.3255	23.6005	-6.87659	C	T	13	166
Night sleep CVE	67		3R	23239077	side	FBgn0016061	intron	side-in		0.03521	1.3e-07			3.2e-07	-4.23	12.1199	20.5785	-15.01	14.2696	44.2813	-9.61759	13.1948	32.4299	-10.7765	A	G	5	142
Night sleep CVE	67		3R	22421362	TwdlM	FBgn0039434	intergenic		-23483	0.07831	1.2e-06			1.3e-07	-1.7	12.3512	15.7496	-8.58	14.2998	31.4514	-5.13751	13.3255	23.6005	-6.87659	T	C	13	166
Night sleep CVE	67		3R	22421387	TwdlM	FBgn0039434	intergenic		-23458	0.07831	1.2e-06			1.3e-07	-1.7	12.3512	15.7496	-8.58	14.2998	31.4514	-5.13751	13.3255	23.6005	-6.87659	C	T	13	166
Night sleep CVE	66	Y	3R	21685138	CG5886	FBgn0039379	intergenic		5411	0.03012	1.3e-07		6.4e-06	1.1e-06	-4.49	12.2379	21.216	-14.51	14.5799	43.6091	-9.50179	13.4089	32.4125	-10.0256	T	G	5	166
Night sleep CVE	66	Y	3R	21685138	CG5890	FBgn0039380	intergenic		-7684	0.03012	1.3e-07		6.4e-06	1.1e-06	-4.49	12.2379	21.216	-14.51	14.5799	43.6091	-9.50179	13.4089	32.4125	-10.0256	T	G	5	166
Night sleep CVE	35		3L	12244297	app	FBgn0260941	intron	app-in		0.03614	4.4e-06			1.3e-07	-1.77	12.5304	16.0691	-11.68	14.7931	38.1489	-6.7236	13.6618	27.109	-9.90855	A	G	6	166
Night sleep CVE		N	2L	19520246	CG10132	FBgn0032798	intron	CG10132-in		0.03053	1.5e-06			1.3e-07	-2.77	12.995	18.5443	-15.32	15.2021	45.8387	-9.04646	14.0985	32.1915	-12.5437	A	T	4	131
Night sleep CVE		N	3L	8812256	CG13309	FBgn0035933	intergenic		7891	0.02439	8.9e-06			1.3e-07	-2.05	12.529	16.6335	-13.83	15.0101	42.6781	-7.94311	13.7696	29.6558	-11.7818	C	A	4	164
Night sleep CVE		N	3R	22233180	CG14239	FBgn0039424	intergenic		3802	0.03185	9.6e-06			1.3e-07	-1.6	12.6402	15.8458	-12.57	14.9858	40.1337	-7.08835	13.813	27.9897	-10.9712	C	A	5	157
Night sleep CVE		N	3R	9377642	CG14370	FBgn0038158	intergenic		-36077	0.02548	1.3e-07			1.3e-07	-4.07	12.4282	20.5596	-16.23	14.6882	47.152	-10.1488	13.5582	33.8558	-12.1662	T	A	4	157
Night sleep CVE		N	X	11249646	CG1737	FBgn0030293	intergenic		315	0.03106	1.3e-07		5.7e-07		-6.43	12.3455	25.2152	-14.47	14.7513	43.6901	-10.4521	13.5484	34.4526	-8.03457	T	C	5	161
Night sleep CVE		N	X	11249720	CG1737	FBgn0030293	intergenic		389	0.0303	1.3e-07		5.9e-07		-6.49	12.2346	25.2152	-14.55	14.5885	43.6901	-10.5205	13.4116	34.4526	-8.06052	A	G	5	165
Night sleep CVE		N	3R	9377642	CG31337	FBgn0051337	intergenic		6536	0.02548	1.3e-07			1.3e-07	-4.07	12.4282	20.5596	-16.23	14.6882	47.152	-10.1488	13.5582	33.8558	-12.1662	T	A	4	157
Night sleep CVE		N	3L	23997198	CG40053	FBgn0058053	intergenic		-5833	0.06		1.3e-07			-7.11	11.9319	26.148	-4.05	15.1504	23.2499	-5.57889	13.5411	24.6989	3.05833	G	A	9	150
Night sleep CVE		N	3L	23997198	CG40470	FBgn0058470	intergenic		17708	0.06		1.3e-07			-7.11	11.9319	26.148	-4.05	15.1504	23.2499	-5.57889	13.5411	24.6989	3.05833	G	A	9	150
Night sleep CVE		N	3L	8247125	CG42330	FBgn0259232	intron	CG42330-in		0.03593	1.3e-07		5.7e-06	1.5e-06	-4.24	12.3156	20.7873	-13.31	14.6199	41.2308	-8.77062	13.4678	31.009	-9.0696	T	A	6	167
Night sleep CVE		N	3R	22233180	CG5432	FBgn0039425	intergenic		-6630	0.03185	9.6e-06			1.3e-07	-1.6	12.6402	15.8458	-12.57	14.9858	40.1337	-7.08835	13.813	27.9897	-10.9712	C	A	5	157
Night sleep CVE		N	3R	21682516	CG5886	FBgn0039379	intergenic		2789	0.03012	1.3e-07		6.4e-06	1.1e-06	-4.49	12.2379	21.216	-14.51	14.5799	43.6091	-9.50179	13.4089	32.4125	-10.0256	C	T	5	166
Night sleep CVE		N	3R	21682516	CG5890	FBgn0039380	intergenic		-10306	0.03012	1.3e-07		6.4e-06	1.1e-06	-4.49	12.2379	21.216	-14.51	14.5799	43.6091	-9.50179	13.4089	32.4125	-10.0256	C	T	5	166
Night sleep CVE		N	3L	2114951	CR42860	FBgn0262107	intergenic		25325	0.02532	1.3e-07		3.9e-07		-7.61	12.4172	27.6336	-16.47	14.9982	47.943	-12.0403	13.7077	37.7883	-8.86419	A	G	4	158
Night sleep CVE		N	3L	8812256	dally	FBgn0011577	intergenic		-8350	0.02439	8.9e-06			1.3e-07	-2.05	12.529	16.6335	-13.83	15.0101	42.6781	-7.94311	13.7696	29.6558	-11.7818	C	A	4	164
Night sleep CVE		N	X	11249646	dsh	FBgn0000499	intergenic		-268	0.03106	1.3e-07		5.7e-07		-6.43	12.3455	25.2152	-14.47	14.7513	43.6901	-10.4521	13.5484	34.4526	-8.03457	T	C	5	161
Night sleep CVE		N	X	11249720	dsh	FBgn0000499	intergenic		-194	0.0303	1.3e-07		5.9e-07		-6.49	12.2346	25.2152	-14.55	14.5885	43.6901	-10.5205	13.4116	34.4526	-8.06052	A	G	5	165
Night sleep CVE		N	X	8775262	Moe	FBgn0011661	intron	Moe-in		0.02994	9.5e-06			1.3e-07	-1.52	12.45	15.4875	-12.32	14.7775	39.4221	-6.92052	13.6138	27.4548	-10.8036	C	T	5	167
Night sleep CVE		N	3L	8109997	msk	FBgn0026252	intron	msk-in		0.03012				1.3e-07	-0.76	12.6193	14.1471	-11.57	14.9401	38.085	-6.16816	13.7797	26.116	-10.8085	T	G	5	166
Night sleep CVE		N	3L	2114951	sls	FBgn0003432	intron	sls-in		0.02532	1.3e-07		3.9e-07		-7.61	12.4172	27.6336	-16.47	14.9982	47.943	-12.0403	13.7077	37.7883	-8.86419	A	G	4	158
Night sleep CVE		N	3L	2114951	zormin	FBgn0052311	intergenic		-2515	0.02532	1.3e-07		3.9e-07		-7.61	12.4172	27.6336	-16.47	14.9982	47.943	-12.0403	13.7077	37.7883	-8.86419	A	G	4	158
Night sleep CVE	101		2R	9409211	CG13330	FBgn0033848	intergenic		4260	0.03268	1.4e-07		2.3e-07		-7.23	12.4247	26.8871	-14.75	14.9073	44.4004	-10.9889	13.666	35.6438	-7.5153	C	A	5	153
Night sleep CVE	101		2R	9409211	CG13331	FBgn0033850	intergenic		-58	0.03268	1.4e-07		2.3e-07		-7.23	12.4247	26.8871	-14.75	14.9073	44.4004	-10.9889	13.666	35.6438	-7.5153	C	A	5	153
Night sleep CVE	101		2R	9409211	Vmat	FBgn0260964	intron	Vmat-in		0.03268	1.4e-07		2.3e-07		-7.23	12.4247	26.8871	-14.75	14.9073	44.4004	-10.9889	13.666	35.6438	-7.5153	C	A	5	153
Night sleep CVE	67		3R	22421412	CG31082	FBgn0263289	intergenic		8889	0.07879	1.3e-06			1.4e-07	-1.66	12.4236	15.7496	-8.54	14.3799	31.4514	-5.09938	13.4017	23.6005	-6.87279	T	C	13	165
Night sleep CVE	67		3R	22421412	scrib	FBgn0261263	3'-UTR	scrib-u3		0.07879	1.3e-06			1.4e-07	-1.66	12.4236	15.7496	-8.54	14.3799	31.4514	-5.09938	13.4017	23.6005	-6.87279	T	C	13	165
Night sleep CVE	67		3R	22421412	TwdlM	FBgn0039434	intergenic		-23433	0.07879	1.3e-06			1.4e-07	-1.66	12.4236	15.7496	-8.54	14.3799	31.4514	-5.09938	13.4017	23.6005	-6.87279	T	C	13	165
Night sleep CVE	66		3R	21685016	CG5886	FBgn0039379	intergenic		5289	0.03012	1.4e-07		7.6e-06	1.1e-06	-4.46	12.2973	21.216	-14.5	14.6153	43.6091	-9.47811	13.4563	32.4125	-10.0375	A	T	5	166
Night sleep CVE	66		3R	21685016	CG5890	FBgn0039380	intergenic		-7806	0.03012	1.4e-07		7.6e-06	1.1e-06	-4.46	12.2973	21.216	-14.5	14.6153	43.6091	-9.47811	13.4563	32.4125	-10.0375	A	T	5	166
Night sleep CVE	14	Y	2L	15733482	CycE	FBgn0010382	intron	CycE-in		0.03896	1.4e-07		5.6e-07		-6.12	12.3512	24.5833	-13.62	14.7591	42.0033	-9.86907	13.5551	33.2933	-7.50605	A	G	6	154
Night sleep CVE		N	X	15257893	acj6	FBgn0000028	intron	acj6-in		0.02516	1.4e-07		9.3e-06	6.8e-07	-4.75	12.4456	21.9437	-16.27	14.8051	47.3493	-10.5106	13.6253	34.6465	-11.5231	A	G	4	159
Night sleep CVE		N	3R	9377678	CG14370	FBgn0038158	intergenic		-36041	0.02439	1.7e-07			1.4e-07	-4.04	12.4752	20.5596	-16.11	14.9221	47.152	-10.0786	13.6987	33.8558	-12.0727	T	A	4	164
Night sleep CVE		N	2R	15028476	CG15111	FBgn0034419	3'-UTR	CG15111-u3		0.13095	4.1e-06	3.5e-07	1.4e-07		-4.62	11.3764	20.6217	-6.43	13.8771	26.7305	-5.52466	12.6268	23.6761	-1.80404	T	A	22	168
Night sleep CVE		N	2R	15028476	CG15118	FBgn0034418	intron	CG15118-in		0.13095	4.1e-06	3.5e-07	1.4e-07		-4.62	11.3764	20.6217	-6.43	13.8771	26.7305	-5.52466	12.6268	23.6761	-1.80404	T	A	22	168
Night sleep CVE		N	2R	9194669	CG17047	FBgn0033827	intergenic		5624	0.02532	1.4e-07			3.3e-07	-4.61	12.5691	21.7834	-16.44	15	47.8705	-10.5212	13.7846	34.8269	-11.8281	A	G	4	158
Night sleep CVE		N	3R	9377678	CG31337	FBgn0051337	intergenic		6572	0.02439	1.7e-07			1.4e-07	-4.04	12.4752	20.5596	-16.11	14.9221	47.152	-10.0786	13.6987	33.8558	-12.0727	T	A	4	164
Night sleep CVE		N	2L	7025920	CG31908	FBgn0051908	intron	CG31908-in		0.02597	1.4e-07		7e-06	1.1e-06	-5.14	12.6027	22.8865	-16.56	15.1521	48.2688	-10.8501	13.8774	35.5777	-11.4164	A	G	4	154
Night sleep CVE		N	3R	3866459	CG43060	FBgn0262362	intergenic		-511	0.02564	1.4e-07		6e-06	1.6e-06	-5.25	12.5283	23.0221	-16.49	15.0139	47.9867	-10.8666	13.7711	35.5044	-11.2395	A	T	4	156
Night sleep CVE		N	2R	9137934	CG4712	FBgn0033818	cds	CG4712:2		0.02532	1.4e-07			3.3e-07	-4.61	12.5691	21.7834	-16.44	15	47.8705	-10.5212	13.7846	34.8269	-11.8281	T	C	4	158
Night sleep CVE		N	2R	19339271	CG5357	FBgn0034862	intergenic		-4227	0.03497				1.4e-07	-1.29	12.9276	15.4987	-12.39	15.2449	40.0295	-6.83893	14.0862	27.7641	-11.1068	T	C	5	143
Night sleep CVE		N	3L	8343751	CG7112	FBgn0035879	cds	CG7112:8		0.03165	3.9e-06			1.4e-07	-2.14	12.667	16.9458	-13.05	15.0063	41.1056	-7.59452	13.8366	29.0257	-10.9103	G	A	5	158
Night sleep CVE		N	X	15257893	CG9164	FBgn0030634	intergenic		-16762	0.02516	1.4e-07		9.3e-06	6.8e-07	-4.75	12.4456	21.9437	-16.27	14.8051	47.3493	-10.5106	13.6253	34.6465	-11.5231	A	G	4	159
Night sleep CVE		N	2L	8481391	CheA29a	FBgn0053194	intergenic		3303	0.02532	1.7e-06			1.4e-07	-2.86	12.6575	18.3796	-15.04	15.0707	45.1485	-8.94996	13.8641	31.7641	-12.1778	C	T	4	158
Night sleep CVE		N	2L	8481391	d	FBgn0262029	intron	d-in		0.02532	1.7e-06			1.4e-07	-2.86	12.6575	18.3796	-15.04	15.0707	45.1485	-8.94996	13.8641	31.7641	-12.1778	C	T	4	158
Night sleep CVE		N	2R	9112648	Dp	FBgn0011763	intron	Dp-in		0.02532	1.4e-07			3.3e-07	-4.61	12.5691	21.7834	-16.44	15	47.8705	-10.5212	13.7846	34.8269	-11.8281	G	T	4	158
Night sleep CVE		N	2R	9194669	mir-184	FBgn0262391	intergenic		-22238	0.02532	1.4e-07			3.3e-07	-4.61	12.5691	21.7834	-16.44	15	47.8705	-10.5212	13.7846	34.8269	-11.8281	A	G	4	158
Night sleep CVE		N	2R	19339271	Or59a	FBgn0026384	intergenic		10683	0.03497				1.4e-07	-1.29	12.9276	15.4987	-12.39	15.2449	40.0295	-6.83893	14.0862	27.7641	-11.1068	T	C	5	143
Night sleep CVE		N	X	15257893	Pp1-13C	FBgn0003132	intergenic		2799	0.02516	1.4e-07		9.3e-06	6.8e-07	-4.75	12.4456	21.9437	-16.27	14.8051	47.3493	-10.5106	13.6253	34.6465	-11.5231	A	G	4	159
Night sleep CVE		N	2L	8581997	Sema-1a	FBgn0011259	intron	Sema-1a-in		0.02484	7.4e-07			1.4e-07	-3.26	12.5654	19.0861	-15.4	14.9465	45.7491	-9.33082	13.756	32.4176	-12.141	G	T	4	161
Night sleep CVE		N	3R	3866459	Tom34	FBgn0010812	intergenic		4085	0.02564	1.4e-07		6e-06	1.6e-06	-5.25	12.5283	23.0221	-16.49	15.0139	47.9867	-10.8666	13.7711	35.5044	-11.2395	A	T	4	156
Night sleep CVE		N	2L	8581997	tRNA:CR31602	FBgn0051602	intergenic		-38031	0.02484	7.4e-07			1.4e-07	-3.26	12.5654	19.0861	-15.4	14.9465	45.7491	-9.33082	13.756	32.4176	-12.141	G	T	4	161
Night sleep CVE		N	2L	8581997	tRNA:CR31895	FBgn0051895	intergenic		11037	0.02484	7.4e-07			1.4e-07	-3.26	12.5654	19.0861	-15.4	14.9465	45.7491	-9.33082	13.756	32.4176	-12.141	G	T	4	161
Night sleep CVE		N	2L	8481391	tRNA:CR31896	FBgn0051896	intergenic		-386	0.02532	1.7e-06			1.4e-07	-2.86	12.6575	18.3796	-15.04	15.0707	45.1485	-8.94996	13.8641	31.7641	-12.1778	C	T	4	158
Night sleep CVE		N	2L	4309845	tutl	FBgn0010473	intron	tutl-in		0.03106	6.6e-07	3.8e-06	1.4e-07		-8.38	12.0996	28.8672	-13.84	14.7575	42.4383	-11.1121	13.4285	35.6528	-5.4566	C	T	5	161
Night sleep CVE	67		3R	22233275	CG14239	FBgn0039424	intergenic		3897	0.03226				1.5e-07	-1.56	12.73	15.8458	-12.55	15.0434	40.1337	-7.05151	13.8867	27.9897	-10.9873	C	T	5	155
Night sleep CVE	67		3R	24766372	CG14521	FBgn0039617	intron	CG14521-in		0.02381	1.9e-06			1.5e-07	-2.72	12.4577	17.8921	-14.66	14.862	44.1914	-8.69096	13.6598	31.0418	-11.9475	A	C	4	168
Night sleep CVE	67		3R	22421438	CG31082	FBgn0263289	intergenic		8915	0.07927	1.4e-06			1.5e-07	-1.71	12.3348	15.7496	-8.53	14.3858	31.4514	-5.12012	13.3603	23.6005	-6.82541	C	A	13	164
Night sleep CVE	67		3R	22233275	CG5432	FBgn0039425	intergenic		-6535	0.03226				1.5e-07	-1.56	12.73	15.8458	-12.55	15.0434	40.1337	-7.05151	13.8867	27.9897	-10.9873	C	T	5	155
Night sleep CVE	67		3R	22421438	scrib	FBgn0261263	3'-UTR	scrib-u3		0.07927	1.4e-06			1.5e-07	-1.71	12.3348	15.7496	-8.53	14.3858	31.4514	-5.12012	13.3603	23.6005	-6.82541	C	A	13	164
Night sleep CVE	67		3R	22421438	TwdlM	FBgn0039434	intergenic		-23407	0.07927	1.4e-06			1.5e-07	-1.71	12.3348	15.7496	-8.53	14.3858	31.4514	-5.12012	13.3603	23.6005	-6.82541	C	A	13	164
Night sleep CVE	57	Y	3R	17558060	CR43096	FBgn0262542	intergenic		2443	0.0303	7.4e-07	7.9e-06	1.5e-07		-7.99	11.9161	27.8994	-13.1	14.3508	40.5588	-10.5478	13.1334	34.2291	-5.11237	G	T	5	165
Night sleep CVE	57	Y	3R	17558060	Sfp93F	FBgn0261060	intergenic		-3576	0.0303	7.4e-07	7.9e-06	1.5e-07		-7.99	11.9161	27.8994	-13.1	14.3508	40.5588	-10.5478	13.1334	34.2291	-5.11237	G	T	5	165
Night sleep CVE	28		3L	7280349	CG8607	FBgn0035760	intergenic		-32821	0.02564	1.2e-06			1.5e-07	-3.07	12.7556	18.8881	-15.27	15.1534	45.7019	-9.17027	13.9545	32.295	-12.208	G	A	4	156
Night sleep CVE	28		3L	7280349	unc-13-4A	FBgn0035756	intergenic		2212	0.02564	1.2e-06			1.5e-07	-3.07	12.7556	18.8881	-15.27	15.1534	45.7019	-9.17027	13.9545	32.295	-12.208	G	A	4	156
Night sleep CVE	9	Y	2L	12780347	CG15483	FBgn0032457	intergenic		18507	0.13333	1.5e-07		4.2e-07		-3.98	12.2213	20.1852	-9.08	13.8893	32.0554	-6.53251	13.0553	26.1203	-5.10112	G	A	16	120
Night sleep CVE	9	Y	2L	12780347	kek1	FBgn0015399	intergenic		-38583	0.13333	1.5e-07		4.2e-07		-3.98	12.2213	20.1852	-9.08	13.8893	32.0554	-6.53251	13.0553	26.1203	-5.10112	G	A	16	120
Night sleep CVE		N	X	14349376	betaNACtes4	FBgn0030566	intergenic		73927	0.02532	8e-07			1.5e-07	-3.33	12.6338	19.293	-15.48	15.0485	46.0035	-9.40353	13.8412	32.6482	-12.1479	C	A	4	158
Night sleep CVE		N	3R	10630685	btsz	FBgn0053555	3'-UTR	btsz-u3		0.03659		1.5e-07			-8.7	12.0106	29.4102	-6.81	15.2694	28.8865	-7.75418	13.64	29.1483	1.89123	C	G	6	164
Night sleep CVE		N	X	14397921	CG12540	FBgn0030570	intergenic		6646	0.02532	1.7e-06			1.5e-07	-2.93	12.6543	18.5046	-15.06	15.0699	45.1827	-8.99079	13.8621	31.8437	-12.1312	G	A	4	158
Night sleep CVE		N	X	14397921	CG14414	FBgn0030571	intergenic		-76720	0.02532	1.7e-06			1.5e-07	-2.93	12.6543	18.5046	-15.06	15.0699	45.1827	-8.99079	13.8621	31.8437	-12.1312	G	A	4	158
Night sleep CVE		N	3L	14550881	CG34039	FBgn0054039	intergenic		-2219	0.0719		1.5e-07			-6.57	12.152	25.2923	-5.95	15.2485	27.1386	-6.25759	13.7002	26.2154	0.625134	A	T	11	153
Night sleep CVE		N	3L	14550881	CG9238	FBgn0036428	intergenic		6810	0.0719		1.5e-07			-6.57	12.152	25.2923	-5.95	15.2485	27.1386	-6.25759	13.7002	26.2154	0.625134	A	T	11	153
Night sleep CVE		N	X	14349376	CG9411	FBgn0030569	intergenic		-17060	0.02532	8e-07			1.5e-07	-3.33	12.6338	19.293	-15.48	15.0485	46.0035	-9.40353	13.8412	32.6482	-12.1479	C	A	4	158
Night sleep CVE		N	X	14349376	dpr8	FBgn0052600	intron	dpr8-in		0.02532	8e-07			1.5e-07	-3.33	12.6338	19.293	-15.48	15.0485	46.0035	-9.40353	13.8412	32.6482	-12.1479	C	A	4	158
Night sleep CVE		N	2L	6116472	stai	FBgn0051641	intron	stai-in		0.02424	1.5e-07		2e-06		-6.23	12.2994	24.7691	-16.18	14.823	47.181	-11.2069	13.5612	35.975	-9.94415	A	T	4	165
Night sleep CVE	87	Y	X	20441594	CG42580	FBgn0260870	intergenic		-3757	0.04192	2.6e-07			1.6e-07	-2.95	12.3669	18.2735	-12.06	14.5728	38.6989	-7.50818	13.4699	28.4862	-9.10974	A	T	7	167
Night sleep CVE	87		X	20441598	CG42580	FBgn0260870	intergenic		-3753	0.04192	2.6e-07			1.6e-07	-2.95	12.3669	18.2735	-12.06	14.5728	38.6989	-7.50818	13.4699	28.4862	-9.10974	T	A	7	167
Night sleep CVE	87	Y	X	20441594	RunxB	FBgn0259162	intergenic		4554	0.04192	2.6e-07			1.6e-07	-2.95	12.3669	18.2735	-12.06	14.5728	38.6989	-7.50818	13.4699	28.4862	-9.10974	A	T	7	167
Night sleep CVE	87		X	20441598	RunxB	FBgn0259162	intergenic		4558	0.04192	2.6e-07			1.6e-07	-2.95	12.3669	18.2735	-12.06	14.5728	38.6989	-7.50818	13.4699	28.4862	-9.10974	T	A	7	167
Night sleep CVE	31	Y	3L	8806287	CG13309	FBgn0035933	intergenic		1922	0.03012				1.6e-07	-1.29	12.5646	15.1475	-12.03	14.8674	38.9347	-6.66255	13.716	27.0411	-10.7422	G	T	5	166
Night sleep CVE	31		3L	8807359	CG13309	FBgn0035933	intergenic		2994	0.03012				1.6e-07	-1.29	12.5646	15.1475	-12.03	14.8674	38.9347	-6.66255	13.716	27.0411	-10.7422	G	C	5	166
Night sleep CVE	31	Y	3L	8806287	dally	FBgn0011577	intergenic		-14319	0.03012				1.6e-07	-1.29	12.5646	15.1475	-12.03	14.8674	38.9347	-6.66255	13.716	27.0411	-10.7422	G	T	5	166
Night sleep CVE	31		3L	8807359	dally	FBgn0011577	intergenic		-13247	0.03012				1.6e-07	-1.29	12.5646	15.1475	-12.03	14.8674	38.9347	-6.66255	13.716	27.0411	-10.7422	G	C	5	166
Night sleep CVE	30	Y	3L	8796412	CG34426	FBgn0085455	intron	CG34426-in		0.02994				1.6e-07	-1.31	12.5267	15.1475	-12.04	14.8556	38.9347	-6.67499	13.6911	27.0411	-10.7291	A	T	5	167
Night sleep CVE	30		3L	8796431	CG34426	FBgn0085455	intron	CG34426-in		0.02994				1.6e-07	-1.31	12.5267	15.1475	-12.04	14.8556	38.9347	-6.67499	13.6911	27.0411	-10.7291	T	C	5	167
Night sleep CVE	4		2L	7912344	Snoo	FBgn0085450	intron	Snoo-in		0.04217	3.6e-06			1.6e-07	-1.81	12.4906	16.1206	-10.94	14.7569	36.6321	-6.37628	13.6238	26.3763	-9.12263	T	G	7	166
Night sleep CVE		N	3R	19899784	4EHP	FBgn0053100	intron	4EHP-in		0.02532	4.9e-07			1.6e-07	-3.62	12.6191	19.8614	-15.74	15.035	46.5243	-9.68291	13.827	33.1928	-12.1235	G	T	4	158
Night sleep CVE		N	3L	23528867	AGO3	FBgn0250816	intergenic		-18848	0.05732		1.6e-07			-6.56	11.616	24.7271	-3.83	14.8534	22.5186	-5.19407	13.2347	23.6228	2.72301	G	C	9	157
Night sleep CVE		N	3L	6987218	bin	FBgn0045759	cds	bin-cds		0.02454	2.8e-07			1.6e-07	-3.78	12.4642	20.0192	-15.82	14.9306	46.5707	-9.79877	13.6974	33.2949	-12.0426	C	T	4	163
Night sleep CVE		N	3L	361307	CG1233	FBgn0035137	intergenic		-171	0.0365	1.6e-07		1.6e-06		-5.96	12.3442	24.2598	-15.33	15.1281	45.7968	-10.6461	13.7362	35.0283	-9.37651	G	T	5	137
Night sleep CVE		N	3L	8803865	CG13309	FBgn0035933	cds	CG13309-cds		0.02994				1.6e-07	-1.31	12.5267	15.1475	-12.04	14.8556	38.9347	-6.67499	13.6911	27.0411	-10.7291	G	A	5	167
Night sleep CVE		N	3L	8804288	CG13309	FBgn0035933	3'-UTR	CG13309-u3		0.02994				1.6e-07	-1.31	12.5267	15.1475	-12.04	14.8556	38.9347	-6.67499	13.6911	27.0411	-10.7291	G	C	5	167
Night sleep CVE		N	3L	8799823	CG13312	FBgn0035931	intron	CG13312-in		0.02994				1.6e-07	-1.31	12.5267	15.1475	-12.04	14.8556	38.9347	-6.67499	13.6911	27.0411	-10.7291	C	G	5	167
Night sleep CVE		N	3L	8800241	CG13312	FBgn0035931	cds	CG13312-cds		0.02994				1.6e-07	-1.31	12.5267	15.1475	-12.04	14.8556	38.9347	-6.67499	13.6911	27.0411	-10.7291	C	T	5	167
Night sleep CVE		N	3L	8800363	CG13312	FBgn0035931	intergenic		50	0.02994				1.6e-07	-1.31	12.5267	15.1475	-12.04	14.8556	38.9347	-6.67499	13.6911	27.0411	-10.7291	C	G	5	167
Night sleep CVE		N	3R	9374029	CG14370	FBgn0038158	intergenic		-39690	0.02614	4e-07			1.6e-07	-3.97	12.6261	20.5596	-16.04	15.0747	47.152	-10.0027	13.8504	33.8558	-12.0719	A	T	4	153
Night sleep CVE		N	3R	9374029	CG31337	FBgn0051337	intergenic		2923	0.02614	4e-07			1.6e-07	-3.97	12.6261	20.5596	-16.04	15.0747	47.152	-10.0027	13.8504	33.8558	-12.0719	A	T	4	153
Night sleep CVE		N	3L	8797434	CG32023	FBgn0052023	intergenic		152	0.02994				1.6e-07	-1.31	12.5267	15.1475	-12.04	14.8556	38.9347	-6.67499	13.6911	27.0411	-10.7291	G	A	5	167
Night sleep CVE		N	3L	8800363	CG32024	FBgn0052024	intergenic		-362	0.02994				1.6e-07	-1.31	12.5267	15.1475	-12.04	14.8556	38.9347	-6.67499	13.6911	27.0411	-10.7291	C	G	5	167
Night sleep CVE		N	3L	23528867	CG32230	FBgn0052230	intergenic		194161	0.05732		1.6e-07			-6.56	11.616	24.7271	-3.83	14.8534	22.5186	-5.19407	13.2347	23.6228	2.72301	G	C	9	157
Night sleep CVE		N	3L	8797434	CG34427	FBgn0085456	intergenic		-430	0.02994				1.6e-07	-1.31	12.5267	15.1475	-12.04	14.8556	38.9347	-6.67499	13.6911	27.0411	-10.7291	G	A	5	167
Night sleep CVE		N	3L	15160165	CG6878	FBgn0036488	intergenic		4594	0.02381		1.6e-07			-10.5	12.0873	33.0774	-7.83	15.1876	30.8393	-9.16043	13.6375	31.9584	2.66918	T	C	4	168
Night sleep CVE		N	3L	15160165	CG6888	FBgn0036490	intergenic		-40779	0.02381		1.6e-07			-10.5	12.0873	33.0774	-7.83	15.1876	30.8393	-9.16043	13.6375	31.9584	2.66918	T	C	4	168
Night sleep CVE		N	3L	361307	CG6905	FBgn0035136	5'-UTR	CG6905-u5		0.0365	1.6e-07		1.6e-06		-5.96	12.3442	24.2598	-15.33	15.1281	45.7968	-10.6461	13.7362	35.0283	-9.37651	G	T	5	137
Night sleep CVE		N	X	16622920	CG9634	FBgn0027528	cds	CG9634:8		0.03797	1.6e-07		8.6e-06	9e-07	-4.06	12.4939	20.6186	-13.45	14.811	41.7034	-8.75429	13.6524	31.161	-9.38388	G	A	6	158
Night sleep CVE		N	X	16622923	CG9634	FBgn0027528	cds	CG9634:8		0.03797	1.6e-07		8.6e-06	9e-07	-4.06	12.4939	20.6186	-13.45	14.811	41.7034	-8.75429	13.6524	31.161	-9.38388	T	C	6	158
Night sleep CVE		N	2L	19199236	drl	FBgn0015380	intron	drl-in		0.04487	2.4e-06			1.6e-07	-2.05	12.5715	16.6704	-11.36	14.7749	37.4925	-6.70413	13.6732	27.0814	-9.30932	G	C	7	156
Night sleep CVE		N	3L	361307	Roc1b	FBgn0040291	intergenic		2821	0.0365	1.6e-07		1.6e-06		-5.96	12.3442	24.2598	-15.33	15.1281	45.7968	-10.6461	13.7362	35.0283	-9.37651	G	T	5	137
Night sleep CVE	28		3L	7286376	CG8607	FBgn0035760	intergenic		-26794	0.03247	1.7e-07			6.3e-07	-4.28	12.6228	21.1915	-14.73	15.0005	44.4553	-9.50586	13.8117	32.8234	-10.443	T	A	5	154
Night sleep CVE	28		3L	7286376	unc-13-4A	FBgn0035756	intergenic		8239	0.03247	1.7e-07			6.3e-07	-4.28	12.6228	21.1915	-14.73	15.0005	44.4553	-9.50586	13.8117	32.8234	-10.443	T	A	5	154
Night sleep CVE		N	2R	15895712	18w	FBgn0004364	intergenic		-103304	0.02976	1.7e-07		2e-06		-5.61	12.2534	23.4654	-14.34	14.7064	43.3964	-9.97549	13.4799	33.4309	-8.73895	C	A	5	168
Night sleep CVE		N	3R	9382116	CG14370	FBgn0038158	intergenic		-31603	0.02976	1.7e-07		2.2e-06		-5.53	12.258	23.3163	-14.37	14.7051	43.4399	-9.94826	13.4815	33.3781	-8.83825	T	A	5	168
Night sleep CVE		N	2R	15895712	CG16898	FBgn0034480	intergenic		3220	0.02976	1.7e-07		2e-06		-5.61	12.2534	23.4654	-14.34	14.7064	43.3964	-9.97549	13.4799	33.4309	-8.73895	C	A	5	168
Night sleep CVE		N	3R	9382116	CG31337	FBgn0051337	intergenic		11010	0.02976	1.7e-07		2.2e-06		-5.53	12.258	23.3163	-14.37	14.7051	43.4399	-9.94826	13.4815	33.3781	-8.83825	T	A	5	168
Night sleep CVE		N	3R	17564210	CG34034	FBgn0054034	3'-UTR	CG34034-u3		0.03012	1.7e-06	2.8e-06	1.7e-07		-8.03	11.837	27.8994	-13.02	14.5172	40.5588	-10.526	13.1771	34.2291	-4.98962	G	A	5	166
Night sleep CVE		N	2R	11540149	CG42524	FBgn0260429	intergenic		2334	0.03125	1.5e-06			1.7e-07	-2.8	12.0094	17.6028	-14.96	14.4808	44.3937	-8.87657	13.2451	30.9982	-12.1597	G	A	4	128
Night sleep CVE		N	X	16625705	CG9634	FBgn0027528	intron	CG9634-in		0.03822	1.7e-07		9.3e-06	9.8e-07	-4.05	12.5267	20.6186	-13.4	14.8944	41.7034	-8.72523	13.7105	31.161	-9.35857	C	A	6	157
Night sleep CVE		N	X	16626797	CG9634	FBgn0027528	intron	CG9634-in		0.03846	1.7e-07		8.8e-06	1.1e-06	-4.07	12.4832	20.6186	-13.43	14.8354	41.7034	-8.75086	13.6593	31.161	-9.3663	C	A	6	156
Night sleep CVE		N	2L	19199243	drl	FBgn0015380	intron	drl-in		0.04516	2.7e-06			1.7e-07	-2.04	12.5991	16.6704	-11.34	14.8204	37.4925	-6.68585	13.7097	27.0814	-9.30038	C	T	7	155
Night sleep CVE		N	3R	1905298	Gasp	FBgn0026077	intergenic		-9653	0.02454	1.7e-07		6.9e-06	3.4e-06	-4.92	12.1137	21.9566	-15.2	14.4411	44.8447	-10.0616	13.2774	33.4007	-10.2803	C	A	4	163
Night sleep CVE		N	2R	11540149	mir-278	FBgn0262403	intergenic		-4422	0.03125	1.5e-06			1.7e-07	-2.8	12.0094	17.6028	-14.96	14.4808	44.3937	-8.87657	13.2451	30.9982	-12.1597	G	A	4	128
Night sleep CVE		N	3R	1905298	Or83c	FBgn0037399	intergenic		1293	0.02454	1.7e-07		6.9e-06	3.4e-06	-4.92	12.1137	21.9566	-15.2	14.4411	44.8447	-10.0616	13.2774	33.4007	-10.2803	C	A	4	163
Night sleep CVE		N	X	16625705	TwdlX	FBgn0052571	cds	TwdlX:2		0.03822	1.7e-07		9.3e-06	9.8e-07	-4.05	12.5267	20.6186	-13.4	14.8944	41.7034	-8.72523	13.7105	31.161	-9.35857	C	A	6	157
Night sleep CVE		N	X	16626797	TwdlX	FBgn0052571	intergenic		134	0.03846	1.7e-07		8.8e-06	1.1e-06	-4.07	12.4832	20.6186	-13.43	14.8354	41.7034	-8.75086	13.6593	31.161	-9.3663	C	A	6	156
Night sleep CVE		N	X	16626797	TwdlY	FBgn0052570	intergenic		-2187	0.03846	1.7e-07		8.8e-06	1.1e-06	-4.07	12.4832	20.6186	-13.43	14.8354	41.7034	-8.75086	13.6593	31.161	-9.3663	C	A	6	156
Night sleep CVE		N	3L	3310798	ZnT63C	FBgn0035432	cds	ZnT63C-cds		0.02532	1.7e-07		5.5e-06	2.7e-06	-5.4	12.529	23.3269	-16.33	15.0052	47.6734	-10.8665	13.7671	35.5002	-10.9352	C	T	4	158
Night sleep CVE	15		2L	18294090	CG5790	FBgn0032677	intergenic		-814	0.03311		1.8e-07	3.6e-06		-9.46	12.0822	31.0055	-10.38	14.9445	35.7035	-9.92055	13.5133	33.3545	-0.91781	A	G	5	151
Night sleep CVE	15		2L	18294090	Sfp36F	FBgn0261057	intergenic		1377	0.03311		1.8e-07	3.6e-06		-9.46	12.0822	31.0055	-10.38	14.9445	35.7035	-9.92055	13.5133	33.3545	-0.91781	A	G	5	151
Night sleep CVE	7		2L	9281728	CG42844	FBgn0262033	intergenic		-22709	0.18471		1.8e-07	9.9e-06		-4.23	10.837	19.3046	-4.23	13.8814	22.3332	-4.22983	12.3592	20.8189	0.00788173	T	C	29	157
Night sleep CVE	7		2L	9281728	Ggamma30A	FBgn0028433	intron	Ggamma30A-in		0.18471		1.8e-07	9.9e-06		-4.23	10.837	19.3046	-4.23	13.8814	22.3332	-4.22983	12.3592	20.8189	0.00788173	T	C	29	157
Night sleep CVE	7		2L	9281728	lectin-30A	FBgn0040097	intergenic		26874	0.18471		1.8e-07	9.9e-06		-4.23	10.837	19.3046	-4.23	13.8814	22.3332	-4.22983	12.3592	20.8189	0.00788173	T	C	29	157
Night sleep CVE	5		2L	8792366	CG42710	FBgn0261627	intergenic		9872	0.19162	1.8e-07		2.8e-07		-3.09	11.4294	17.614	-6.22	13.2018	25.6344	-4.65428	12.3156	21.6242	-3.12397	T	C	32	167
Night sleep CVE	5		2L	8792366	CG42712	FBgn0261629	intergenic		-17034	0.19162	1.8e-07		2.8e-07		-3.09	11.4294	17.614	-6.22	13.2018	25.6344	-4.65428	12.3156	21.6242	-3.12397	T	C	32	167
Night sleep CVE		N	3L	23516431	AGO3	FBgn0250816	intergenic		-31284	0.04545		1.8e-07			-7.56	11.8471	26.9754	-2.92	15.2706	21.1037	-5.24035	13.5588	24.0396	4.64765	G	A	7	154
Night sleep CVE		N	3L	23528763	AGO3	FBgn0250816	intergenic		-18952	0.05732		1.8e-07			-6.57	11.5858	24.7271	-3.87	14.7805	22.5186	-5.21984	13.1832	23.6228	2.70165	T	C	9	157
Night sleep CVE		N	3L	11696804	CG11658	FBgn0036196	intron	CG11658-in		0.03822	1.8e-07		5.8e-06	3.3e-06	-4.45	12.4959	21.393	-13.38	14.8964	41.6543	-8.91376	13.6961	31.5237	-8.9304	C	G	6	157
Night sleep CVE		N	3L	14373556	CG13481	FBgn0036421	intergenic		10749	0.04819	1.8e-07		1.1e-06		-4.83	12.0173	21.6713	-11.49	14.3632	37.3365	-8.1568	13.1903	29.5039	-6.65963	G	T	8	166
Night sleep CVE		N	3R	9381031	CG14370	FBgn0038158	intergenic		-32688	0.03012	1.8e-07		2.4e-06		-5.51	12.304	23.3163	-14.37	14.6924	43.4399	-9.93994	13.4982	33.3781	-8.86765	G	A	5	166
Night sleep CVE		N	X	12897542	CG15719	FBgn0030440	intergenic		-446	0.07738	1.8e-07		1.2e-06		-3.83	11.9939	19.6599	-9.11	14.1508	32.3665	-6.47044	13.0723	26.0132	-5.27491	C	T	13	168
Night sleep CVE		N	2R	14491067	CG30115	FBgn0050115	intron	CG30115-in		0.05952	1.8e-07		1.6e-06		-4.17	12.0903	20.4367	-10.29	14.3354	34.9142	-7.23131	13.2128	27.6755	-6.11623	T	C	10	168
Night sleep CVE		N	3R	9381031	CG31337	FBgn0051337	intergenic		9925	0.03012	1.8e-07		2.4e-06		-5.51	12.304	23.3163	-14.37	14.6924	43.4399	-9.93994	13.4982	33.3781	-8.86765	G	A	5	166
Night sleep CVE		N	3L	23516431	CG32230	FBgn0052230	intergenic		181725	0.04545		1.8e-07			-7.56	11.8471	26.9754	-2.92	15.2706	21.1037	-5.24035	13.5588	24.0396	4.64765	G	A	7	154
Night sleep CVE		N	3L	23528763	CG32230	FBgn0052230	intergenic		194057	0.05732		1.8e-07			-6.57	11.5858	24.7271	-3.87	14.7805	22.5186	-5.21984	13.1832	23.6228	2.70165	T	C	9	157
Night sleep CVE		N	X	12897542	CG32643	FBgn0052643	intergenic		18304	0.07738	1.8e-07		1.2e-06		-3.83	11.9939	19.6599	-9.11	14.1508	32.3665	-6.47044	13.0723	26.0132	-5.27491	C	T	13	168
Night sleep CVE		N	3L	14373556	CG43120	FBgn0262580	intergenic		-1457	0.04819	1.8e-07		1.1e-06		-4.83	12.0173	21.6713	-11.49	14.3632	37.3365	-8.1568	13.1903	29.5039	-6.65963	G	T	8	166
Night sleep CVE		N	3R	18789439	CG6660	FBgn0039030	intergenic		39192	0.02532	9.1e-06			1.8e-07	-1.94	12.7042	16.5832	-14.02	15.1224	43.1603	-7.97924	13.9133	29.8718	-12.0794	C	T	4	158
Night sleep CVE		N	2L	3530619	CG8853	FBgn0031550	intergenic		-284	0.03125	3.2e-07		1.8e-07		-7.86	12.1256	27.855	-14.33	14.6739	43.3271	-11.0956	13.3997	35.591	-6.46186	T	A	5	160
Night sleep CVE		N	2L	13608439	CG9254	FBgn0028513	intergenic		11253	0.04192	3.6e-06			1.8e-07	-1.93	12.3924	16.2451	-10.92	14.7138	36.5483	-6.42178	13.5531	26.3967	-8.99091	A	T	7	167
Night sleep CVE		N	2L	13608439	kuz	FBgn0259984	intron	kuz-in		0.04192	3.6e-06			1.8e-07	-1.93	12.3924	16.2451	-10.92	14.7138	36.5483	-6.42178	13.5531	26.3967	-8.99091	A	T	7	167
Night sleep CVE		N	2L	13608439	mir-2489	FBgn0262194	intergenic		-1535	0.04192	3.6e-06			1.8e-07	-1.93	12.3924	16.2451	-10.92	14.7138	36.5483	-6.42178	13.5531	26.3967	-8.99091	A	T	7	167
Night sleep CVE		N	2L	3530619	Spindly	FBgn0031549	intergenic		302	0.03125	3.2e-07		1.8e-07		-7.86	12.1256	27.855	-14.33	14.6739	43.3271	-11.0956	13.3997	35.591	-6.46186	T	A	5	160
Night sleep CVE		N	3R	18789439	Tpl94D	FBgn0051281	intergenic		-2584	0.02532	9.1e-06			1.8e-07	-1.94	12.7042	16.5832	-14.02	15.1224	43.1603	-7.97924	13.9133	29.8718	-12.0794	C	T	4	158
Night sleep CVE	110		2R	16820884	Rx	FBgn0020617	intron	Rx-in		0.02532	3.7e-07			1.9e-07	-3.85	12.6075	20.3068	-15.91	15.0267	46.8431	-9.87892	13.8171	33.5749	-12.0586	G	A	4	158
Night sleep CVE	80		X	16627251	CG9634	FBgn0027528	intron	CG9634-in		0.03846	1.9e-07		9.9e-06	1.1e-06	-4.01	12.6031	20.6186	-13.37	14.9656	41.7034	-8.68834	13.7843	31.161	-9.36117	G	A	6	156
Night sleep CVE	80		X	16627251	TwdlX	FBgn0052571	intergenic		588	0.03846	1.9e-07		9.9e-06	1.1e-06	-4.01	12.6031	20.6186	-13.37	14.9656	41.7034	-8.68834	13.7843	31.161	-9.36117	G	A	6	156
Night sleep CVE	80		X	16627251	TwdlY	FBgn0052570	intergenic		-1733	0.03846	1.9e-07		9.9e-06	1.1e-06	-4.01	12.6031	20.6186	-13.37	14.9656	41.7034	-8.68834	13.7843	31.161	-9.36117	G	A	6	156
Night sleep CVE		N	2L	896850	CG15824	FBgn0031292	intergenic		11798	0.03049	7.5e-07			1.9e-07	-3	12.4675	18.471	-13.75	14.7897	42.2988	-8.37816	13.6286	30.3849	-10.7528	G	A	5	164
Night sleep CVE		N	2R	18939332	CG30194	FBgn0050194	intergenic		-3687	0.04908	1.9e-07		4.3e-06	6.3e-06	-4.03	12.2705	20.3364	-11.49	14.3544	37.3362	-7.76191	13.3125	28.8363	-7.45795	G	A	8	163
Night sleep CVE		N	3L	8796549	CG34426	FBgn0085455	cds	CG34426-cds		0.0241	7.5e-06			1.9e-07	-2.05	12.5267	16.6335	-13.91	14.8556	42.6781	-7.98233	13.6911	29.6558	-11.8579	C	A	4	166
Night sleep CVE		N	3L	24005202	CG40045	FBgn0058045	intergenic		-16413	0.05521		1.9e-07			-7.13	11.8868	26.148	-3.99	15.2651	23.2499	-5.56149	13.5759	24.6989	3.13818	G	A	9	163
Night sleep CVE		N	3L	24005202	CG40053	FBgn0058053	intergenic		739	0.05521		1.9e-07			-7.13	11.8868	26.148	-3.99	15.2651	23.2499	-5.56149	13.5759	24.6989	3.13818	G	A	9	163
Night sleep CVE		N	2R	19314711	CG9815	FBgn0034861	intergenic		1291	0.03306	1.9e-07		2.9e-07		-8.54	13.0018	30.0896	-17.49	15.3977	50.3746	-13.0162	14.1998	40.2321	-8.94451	A	G	4	121
Night sleep CVE		N	2L	896850	Lsp1beta	FBgn0002563	intergenic		-1797	0.03049	7.5e-07			1.9e-07	-3	12.4675	18.471	-13.75	14.7897	42.2988	-8.37816	13.6286	30.3849	-10.7528	G	A	5	164
Night sleep CVE		N	2R	19314711	Or59a	FBgn0026384	intergenic		-12680	0.03306	1.9e-07		2.9e-07		-8.54	13.0018	30.0896	-17.49	15.3977	50.3746	-13.0162	14.1998	40.2321	-8.94451	A	G	4	121
Night sleep CVE		N	2R	18939332	twi	FBgn0003900	intergenic		3483	0.04908	1.9e-07		4.3e-06	6.3e-06	-4.03	12.2705	20.3364	-11.49	14.3544	37.3362	-7.76191	13.3125	28.8363	-7.45795	G	A	8	163
Night sleep CVE	112		2R	17437332	CG10440	FBgn0034636	intergenic		-10419	0.02548	9.8e-06			2e-07	-1.94	12.7128	16.5832	-14	15.1522	43.1603	-7.96963	13.9325	29.8718	-12.0688	T	C	4	157
Night sleep CVE	112		2R	17437332	CG30283	FBgn0260477	intergenic		9254	0.02548	9.8e-06			2e-07	-1.94	12.7128	16.5832	-14	15.1522	43.1603	-7.96963	13.9325	29.8718	-12.0688	T	C	4	157
Night sleep CVE	112		2R	17437332	Egfr	FBgn0003731	intron	Egfr-in		0.02548	9.8e-06			2e-07	-1.94	12.7128	16.5832	-14	15.1522	43.1603	-7.96963	13.9325	29.8718	-12.0688	T	C	4	157
Night sleep CVE	99		2R	9404122	CG13330	FBgn0033848	cds	CG13330-cds		0.03226	2e-07		9.8e-07		-6.36	12.4464	25.1588	-14.51	14.8654	43.8902	-10.4343	13.6559	34.5245	-8.1562	C	A	5	155
Night sleep CVE	99		2R	9404122	Vmat	FBgn0260964	3'-UTR	Vmat-u3		0.03226	2e-07		9.8e-07		-6.36	12.4464	25.1588	-14.51	14.8654	43.8902	-10.4343	13.6559	34.5245	-8.1562	C	A	5	155
Night sleep CVE	81	Y	X	17551080	beta-Spec	FBgn0250788	intergenic		-374	0.02685	2e-07			8.7e-07	-4.96	12.4288	22.3563	-16.43	14.7291	47.5874	-10.6965	13.5789	34.9718	-11.4654	A	T	4	149
Night sleep CVE	81	Y	X	17551080	CG8211	FBgn0030858	intergenic		229	0.02685	2e-07			8.7e-07	-4.96	12.4288	22.3563	-16.43	14.7291	47.5874	-10.6965	13.5789	34.9718	-11.4654	A	T	4	149
Night sleep CVE	59	Y	3R	17566636	CG5849	FBgn0038897	intron	CG5849-in		0.02994	1.9e-06	3.3e-06	2e-07		-8	11.9012	27.8994	-12.98	14.6025	40.5588	-10.4886	13.2518	34.2291	-4.97903	C	A	5	167
Night sleep CVE	58	Y	3R	17563612	CG34034	FBgn0054034	intergenic		-455	0.02994	1.9e-06	3.3e-06	2e-07		-8	11.9012	27.8994	-12.98	14.6025	40.5588	-10.4886	13.2518	34.2291	-4.97903	A	T	5	167
Night sleep CVE	58	Y	3R	17563612	CG42870	FBgn0262144	intergenic		560	0.02994	1.9e-06	3.3e-06	2e-07		-8	11.9012	27.8994	-12.98	14.6025	40.5588	-10.4886	13.2518	34.2291	-4.97903	A	T	5	167
Night sleep CVE	28		3L	7293764	CG8607	FBgn0035760	intergenic		-19406	0.03165	8.5e-07			2e-07	-3.06	12.6087	18.7296	-13.86	14.9551	42.6703	-8.45902	13.7819	30.7	-10.7972	G	T	5	158
Night sleep CVE	28		3L	7293764	unc-13-4A	FBgn0035756	intergenic		15627	0.03165	8.5e-07			2e-07	-3.06	12.6087	18.7296	-13.86	14.9551	42.6703	-8.45902	13.7819	30.7	-10.7972	G	T	5	158
Night sleep CVE		N	3L	23453319	AGO3	FBgn0250816	intergenic		-94396	0.03727		2e-07			-8.12	11.8438	28.0902	-6.34	15.0764	27.7641	-7.23353	13.4601	27.9272	1.77936	C	T	6	161
Night sleep CVE		N	3L	23516436	AGO3	FBgn0250816	intergenic		-31279	0.04575		2e-07			-7.56	11.856	26.9754	-2.94	15.2219	21.1037	-5.25031	13.5389	24.0396	4.6188	G	A	7	153
Night sleep CVE		N	3L	8799280	CG13312	FBgn0035931	cds	CG13312-PA		0.02424	7.6e-06			2e-07	-2.07	12.4923	16.6335	-13.94	14.8058	42.6781	-8.00337	13.6491	29.6558	-11.8656	G	A	4	165
Night sleep CVE		N	3L	14356003	CG13481	FBgn0036421	intergenic		-6086	0.03614	2e-07			2.7e-06	-3.76	12.2217	19.7464	-11.51	14.2644	37.2853	-7.63639	13.2431	28.5158	-7.74817	C	T	6	166
Night sleep CVE		N	3L	14356003	CG13482	FBgn0036419	intergenic		33018	0.03614	2e-07			2.7e-06	-3.76	12.2217	19.7464	-11.51	14.2644	37.2853	-7.63639	13.2431	28.5158	-7.74817	C	T	6	166
Night sleep CVE		N	3L	23453319	CG32230	FBgn0052230	intergenic		118613	0.03727		2e-07			-8.12	11.8438	28.0902	-6.34	15.0764	27.7641	-7.23353	13.4601	27.9272	1.77936	C	T	6	161
Night sleep CVE		N	3L	23516436	CG32230	FBgn0052230	intergenic		181730	0.04575		2e-07			-7.56	11.856	26.9754	-2.94	15.2219	21.1037	-5.25031	13.5389	24.0396	4.6188	G	A	7	153
Night sleep CVE		N	3L	14356003	fz	FBgn0001085	intron	fz-in		0.03614	2e-07			2.7e-06	-3.76	12.2217	19.7464	-11.51	14.2644	37.2853	-7.63639	13.2431	28.5158	-7.74817	C	T	6	166
Night sleep CVE		N	3R	21582634	LpR1	FBgn0066101	intron	LpR1-in		0.03012	2e-07		5.1e-06	5.6e-06	-4.95	12.3105	22.2064	-14.33	14.7836	43.4438	-9.63902	13.5471	32.8251	-9.38209	A	G	5	166
Night sleep CVE	114	Y	2R	17821586	CG13488	FBgn0034670	intergenic		-17610	0.02532	2.1e-07		8.6e-06	1.9e-06	-5.11	12.5436	22.7668	-16.2	15.0118	47.4164	-10.6569	13.7777	35.0916	-11.0907	A	C	4	158
Night sleep CVE	114	Y	2R	17821586	Fili	FBgn0085397	intron	Fili-in		0.02532	2.1e-07		8.6e-06	1.9e-06	-5.11	12.5436	22.7668	-16.2	15.0118	47.4164	-10.6569	13.7777	35.0916	-11.0907	A	C	4	158
Night sleep CVE	114	Y	2R	17821586	PpN58A	FBgn0025573	intergenic		51548	0.02532	2.1e-07		8.6e-06	1.9e-06	-5.11	12.5436	22.7668	-16.2	15.0118	47.4164	-10.6569	13.7777	35.0916	-11.0907	A	C	4	158
Night sleep CVE	67		3R	24609644	CG14061	FBgn0039598	intergenic		25688	0.02532	2.1e-07			8.4e-07	-4.77	12.561	22.0949	-16.21	15.0113	47.4378	-10.4901	13.7862	34.7664	-11.4463	T	G	4	158
Night sleep CVE	67		3R	24609644	CG34295	FBgn0085324	intergenic		-5695	0.02532	2.1e-07			8.4e-07	-4.77	12.561	22.0949	-16.21	15.0113	47.4378	-10.4901	13.7862	34.7664	-11.4463	T	G	4	158
Night sleep CVE		N	3L	23444000	AGO3	FBgn0250816	intergenic		-103715	0.04321		2.1e-07			-7.41	11.7073	26.5227	-4.65	15.0427	24.3328	-6.02638	13.375	25.4278	2.76265	T	A	7	162
Night sleep CVE		N	X	12952360	CG12715	FBgn0030443	intergenic		3035	0.06548	2.1e-07		1.5e-06		-4.08	12.0525	20.2178	-9.79	14.2781	33.8614	-6.93717	13.1653	27.0396	-5.70898	G	A	11	168
Night sleep CVE		N	3L	8809223	CG13309	FBgn0035933	intergenic		4858	0.02381	7.1e-06			2.1e-07	-2.07	12.4884	16.6335	-13.89	14.8989	42.6781	-7.98107	13.6936	29.6558	-11.8171	G	A	4	168
Night sleep CVE		N	3L	8809279	CG13309	FBgn0035933	intergenic		4914	0.02381	7.1e-06			2.1e-07	-2.07	12.4884	16.6335	-13.89	14.8989	42.6781	-7.98107	13.6936	29.6558	-11.8171	A	T	4	168
Night sleep CVE		N	3L	8810364	CG13309	FBgn0035933	intergenic		5999	0.02381	7.1e-06			2.1e-07	-2.07	12.4884	16.6335	-13.89	14.8989	42.6781	-7.98107	13.6936	29.6558	-11.8171	G	C	4	168
Night sleep CVE		N	3L	8814144	CG13309	FBgn0035933	intergenic		9779	0.02381	7.1e-06			2.1e-07	-2.07	12.4884	16.6335	-13.89	14.8989	42.6781	-7.98107	13.6936	29.6558	-11.8171	C	T	4	168
Night sleep CVE		N	2R	17820909	CG13488	FBgn0034670	intergenic		-18287	0.02532	2.1e-07		8.6e-06	1.9e-06	-5.11	12.5436	22.7668	-16.2	15.0118	47.4164	-10.6569	13.7777	35.0916	-11.0907	T	G	4	158
Night sleep CVE		N	2R	19077522	CG13539	FBgn0034833	intergenic		4711	0.03049	2.1e-07		5.9e-06	6.2e-06	-4.78	12.3369	21.8892	-14.05	14.6015	42.6946	-9.41135	13.4692	32.2919	-9.27038	C	A	5	164
Night sleep CVE		N	3R	15356846	CG15025	FBgn0038709	intergenic		40009	0.15244	2.1e-07		4.6e-07		-3.01	11.4167	17.4305	-6.76	13.287	26.7971	-4.88098	12.3518	22.1138	-3.74819	G	T	25	164
Night sleep CVE		N	3R	7114596	CG31386	FBgn0051386	intron	CG31386-in		0.03571	2.1e-07		5.1e-06	6.2e-06	-4.52	12.2641	21.3075	-13.05	14.6282	40.7274	-8.78564	13.4462	31.0174	-8.52792	G	A	6	168
Night sleep CVE		N	2R	19077522	CG3162	FBgn0034834	intergenic		-20126	0.03049	2.1e-07		5.9e-06	6.2e-06	-4.78	12.3369	21.8892	-14.05	14.6015	42.6946	-9.41135	13.4692	32.2919	-9.27038	C	A	5	164
Night sleep CVE		N	3L	23444000	CG32230	FBgn0052230	intergenic		109294	0.04321		2.1e-07			-7.41	11.7073	26.5227	-4.65	15.0427	24.3328	-6.02638	13.375	25.4278	2.76265	T	A	7	162
Night sleep CVE		N	2R	19077522	CG34371	FBgn0085400	intron	CG34371-in		0.03049	2.1e-07		5.9e-06	6.2e-06	-4.78	12.3369	21.8892	-14.05	14.6015	42.6946	-9.41135	13.4692	32.2919	-9.27038	C	A	5	164
Night sleep CVE		N	2R	9016228	CG3955	FBgn0033793	cds	CG3955:2		0.05389	6.6e-07			2.1e-07	-2.35	12.3585	17.0566	-10.36	14.4885	35.2122	-6.35546	13.4235	26.1344	-8.0128	G	A	9	167
Night sleep CVE		N	X	12952360	CG42629	FBgn0261352	intron	CG42629-in		0.06548	2.1e-07		1.5e-06		-4.08	12.0525	20.2178	-9.79	14.2781	33.8614	-6.93717	13.1653	27.0396	-5.70898	G	A	11	168
Night sleep CVE		N	3L	8809223	dally	FBgn0011577	intergenic		-11383	0.02381	7.1e-06			2.1e-07	-2.07	12.4884	16.6335	-13.89	14.8989	42.6781	-7.98107	13.6936	29.6558	-11.8171	G	A	4	168
Night sleep CVE		N	3L	8809279	dally	FBgn0011577	intergenic		-11327	0.02381	7.1e-06			2.1e-07	-2.07	12.4884	16.6335	-13.89	14.8989	42.6781	-7.98107	13.6936	29.6558	-11.8171	A	T	4	168
Night sleep CVE		N	3L	8810364	dally	FBgn0011577	intergenic		-10242	0.02381	7.1e-06			2.1e-07	-2.07	12.4884	16.6335	-13.89	14.8989	42.6781	-7.98107	13.6936	29.6558	-11.8171	G	C	4	168
Night sleep CVE		N	3L	8814144	dally	FBgn0011577	intergenic		-6462	0.02381	7.1e-06			2.1e-07	-2.07	12.4884	16.6335	-13.89	14.8989	42.6781	-7.98107	13.6936	29.6558	-11.8171	C	T	4	168
Night sleep CVE		N	3R	15356846	Dys	FBgn0024242	intron	Dys-in		0.15244	2.1e-07		4.6e-07		-3.01	11.4167	17.4305	-6.76	13.287	26.7971	-4.88098	12.3518	22.1138	-3.74819	G	T	25	164
Night sleep CVE		N	2L	4050882	ed	FBgn0000547	intron	ed-in		0.02581	8.8e-06			2.1e-07	-2.1	12.7632	16.9624	-14.09	15.0672	43.2472	-8.09481	13.9152	30.1048	-11.9904	G	A	4	155
Night sleep CVE		N	2L	4091349	ed	FBgn0000547	intron	ed-in		0.04487	2.1e-07		8.9e-06	1.6e-06	-3.87	12.388	20.1362	-12.42	14.4542	39.3006	-8.14865	13.4211	29.7184	-8.54911	T	C	7	156
Night sleep CVE		N	2R	17820909	Fili	FBgn0085397	intron	Fili-in		0.02532	2.1e-07		8.6e-06	1.9e-06	-5.11	12.5436	22.7668	-16.2	15.0118	47.4164	-10.6569	13.7777	35.0916	-11.0907	T	G	4	158
Night sleep CVE		N	X	12952360	mir-971	FBgn0262222	intergenic		-3745	0.06548	2.1e-07		1.5e-06		-4.08	12.0525	20.2178	-9.79	14.2781	33.8614	-6.93717	13.1653	27.0396	-5.70898	G	A	11	168
Night sleep CVE		N	2R	17820909	PpN58A	FBgn0025573	intergenic		50871	0.02532	2.1e-07		8.6e-06	1.9e-06	-5.11	12.5436	22.7668	-16.2	15.0118	47.4164	-10.6569	13.7777	35.0916	-11.0907	T	G	4	158
Night sleep CVE		N	3R	15356846	snoRNA:Me18S-A1374	FBgn0065080	intergenic		-55072	0.15244	2.1e-07		4.6e-07		-3.01	11.4167	17.4305	-6.76	13.287	26.7971	-4.88098	12.3518	22.1138	-3.74819	G	T	25	164
Night sleep CVE		N	2L	4091349	snoRNA:Me28S-C437	FBgn0086032	intergenic		5344	0.04487	2.1e-07		8.9e-06	1.6e-06	-3.87	12.388	20.1362	-12.42	14.4542	39.3006	-8.14865	13.4211	29.7184	-8.54911	T	C	7	156
Night sleep CVE		N	2L	4091349	Sr-CIII	FBgn0020376	intergenic		-29014	0.04487	2.1e-07		8.9e-06	1.6e-06	-3.87	12.388	20.1362	-12.42	14.4542	39.3006	-8.14865	13.4211	29.7184	-8.54911	T	C	7	156
Night sleep CVE	68		3R	26012126	CG9747	FBgn0039754	intron	CG9747-in		0.03185	2.2e-07		1.8e-06		-5.93	12.4369	24.2952	-14.56	14.9013	44.0146	-10.2429	13.6691	34.1549	-8.6275	A	T	5	157
Night sleep CVE	67		3R	24609153	CG14061	FBgn0039598	intergenic		25197	0.02548	2.2e-07			9.1e-07	-4.79	12.5245	22.0949	-16.23	14.9745	47.4378	-10.5084	13.7495	34.7664	-11.4464	A	G	4	157
Night sleep CVE	67		3R	24609153	CG34295	FBgn0085324	intergenic		-6186	0.02548	2.2e-07			9.1e-07	-4.79	12.5245	22.0949	-16.23	14.9745	47.4378	-10.5084	13.7495	34.7664	-11.4464	A	G	4	157
Night sleep CVE		N	3L	23411892	AGO3	FBgn0250816	intergenic		-135823	0.02532		2.2e-07			-9.77	11.8285	31.3779	-4.39	15.1	23.8784	-7.08194	13.4643	27.6282	5.38549	C	T	4	158
Night sleep CVE		N	3L	23528661	AGO3	FBgn0250816	intergenic		-19054	0.02703		2.2e-07			-10.05	11.9905	32.09	-3.46	15.2532	22.166	-6.75307	13.6219	27.128	6.59331	C	A	4	148
Night sleep CVE		N	2R	15251358	CG10051	FBgn0034437	intron	CG10051-in		0.15132	2.2e-07		3.6e-06		-2.54	11.8	16.8782	-6.75	13.3344	26.8352	-4.64473	12.5672	21.8567	-4.21131	G	T	23	152
Night sleep CVE		N	2R	17819997	CG13488	FBgn0034670	intergenic		-19199	0.02548	2.2e-07		8.7e-06	2.1e-06	-5.13	12.507	22.7668	-16.22	14.9751	47.4164	-10.6753	13.741	35.0916	-11.0907	C	T	4	157
Night sleep CVE		N	3R	9369649	CG31337	FBgn0051337	intergenic		-39	0.02614	3.2e-07			2.2e-07	-3.98	12.5942	20.5596	-16.08	14.9924	47.152	-10.0313	13.7933	33.8558	-12.0971	A	G	4	153
Night sleep CVE		N	3L	23411892	CG32230	FBgn0052230	intergenic		77186	0.02532		2.2e-07			-9.77	11.8285	31.3779	-4.39	15.1	23.8784	-7.08194	13.4643	27.6282	5.38549	C	T	4	158
Night sleep CVE		N	3L	23528661	CG32230	FBgn0052230	intergenic		193955	0.02703		2.2e-07			-10.05	11.9905	32.09	-3.46	15.2532	22.166	-6.75307	13.6219	27.128	6.59331	C	A	4	148
Night sleep CVE		N	3L	7426009	CG42458	FBgn0259935	intron	CG42458-in		0.03252				2.2e-07	-0.26	12.3844	12.9062	-12.11	14.1167	38.3325	-6.18441	13.2506	25.6194	-11.847	T	C	4	123
Night sleep CVE		N	3R	9369649	CG42778	FBgn0261846	intergenic		14571	0.02614	3.2e-07			2.2e-07	-3.98	12.5942	20.5596	-16.08	14.9924	47.152	-10.0313	13.7933	33.8558	-12.0971	A	G	4	153
Night sleep CVE		N	3L	7951644	exex	FBgn0041156	intergenic		6977	0.08434	2.2e-07		2.8e-07		-4.43	11.8546	20.7104	-8.77	14.1034	31.6379	-6.59756	12.979	26.1741	-4.33933	G	C	14	166
Night sleep CVE		N	2R	17819997	Fili	FBgn0085397	intron	Fili-in		0.02548	2.2e-07		8.7e-06	2.1e-06	-5.13	12.507	22.7668	-16.22	14.9751	47.4164	-10.6753	13.741	35.0916	-11.0907	C	T	4	157
Night sleep CVE		N	2R	17819997	PpN58A	FBgn0025573	intergenic		49959	0.02548	2.2e-07		8.7e-06	2.1e-06	-5.13	12.507	22.7668	-16.22	14.9751	47.4164	-10.6753	13.741	35.0916	-11.0907	C	T	4	157
Night sleep CVE		N	3L	7951644	RNaseX25	FBgn0010406	intergenic		-12049	0.08434	2.2e-07		2.8e-07		-4.43	11.8546	20.7104	-8.77	14.1034	31.6379	-6.59756	12.979	26.1741	-4.33933	G	C	14	166
Night sleep CVE		N	2L	8554348	Sema-1a	FBgn0011259	intron	Sema-1a-in		0.05806	9.6e-06			2.2e-07	-1.37	12.6986	15.4441	-9.55	14.6892	33.7862	-5.46061	13.6939	24.6152	-8.17579	C	T	9	155
Night sleep CVE		N	2R	2773458	Spn1	FBgn0028988	intergenic		1080	0.04459	2.2e-07			1e-06	-3.68	12.5463	19.9022	-12.41	14.7821	39.6052	-8.04476	13.6642	29.7537	-8.73359	A	T	7	157
Night sleep CVE		N	2R	2773458	Spn42De	FBgn0033115	intergenic		-452	0.04459	2.2e-07			1e-06	-3.68	12.5463	19.9022	-12.41	14.7821	39.6052	-8.04476	13.6642	29.7537	-8.73359	A	T	7	157
Night sleep CVE	67		3R	22488216	beat-VII	FBgn0250908	intron	beat-VII-in		0.03593	2.3e-07		2.6e-06		-5.07	12.247	22.3954	-13.05	14.6677	40.765	-9.06143	13.4574	31.5802	-7.97446	G	A	6	167
Night sleep CVE	67		3R	22488259	beat-VII	FBgn0250908	intron	beat-VII-in		0.03593	2.3e-07		2.6e-06		-5.08	12.2375	22.3954	-13.06	14.6532	40.765	-9.06745	13.4453	31.5802	-7.97694	A	T	6	167
Night sleep CVE	67		3R	22421454	CG31082	FBgn0263289	intergenic		8931	0.02381	2.3e-07			8.1e-07	-4.57	12.3692	21.5188	-15.84	14.806	46.4882	-10.2079	13.5876	34.0035	-11.2663	G	T	4	168
Night sleep CVE	67		3R	22421461	CG31082	FBgn0263289	intergenic		8938	0.02381	2.3e-07			8.1e-07	-4.57	12.3692	21.5188	-15.84	14.806	46.4882	-10.2079	13.5876	34.0035	-11.2663	C	T	4	168
Night sleep CVE	67		3R	22421454	scrib	FBgn0261263	3'-UTR	scrib-u3		0.02381	2.3e-07			8.1e-07	-4.57	12.3692	21.5188	-15.84	14.806	46.4882	-10.2079	13.5876	34.0035	-11.2663	G	T	4	168
Night sleep CVE	67		3R	22421461	scrib	FBgn0261263	3'-UTR	scrib-u3		0.02381	2.3e-07			8.1e-07	-4.57	12.3692	21.5188	-15.84	14.806	46.4882	-10.2079	13.5876	34.0035	-11.2663	C	T	4	168
Night sleep CVE	67		3R	22488216	Tb	FBgn0243586	intergenic		4963	0.03593	2.3e-07		2.6e-06		-5.07	12.247	22.3954	-13.05	14.6677	40.765	-9.06143	13.4574	31.5802	-7.97446	G	A	6	167
Night sleep CVE	67		3R	22488259	Tb	FBgn0243586	intergenic		5006	0.03593	2.3e-07		2.6e-06		-5.08	12.2375	22.3954	-13.06	14.6532	40.765	-9.06745	13.4453	31.5802	-7.97694	A	T	6	167
Night sleep CVE	67		3R	22421454	TwdlM	FBgn0039434	intergenic		-23391	0.02381	2.3e-07			8.1e-07	-4.57	12.3692	21.5188	-15.84	14.806	46.4882	-10.2079	13.5876	34.0035	-11.2663	G	T	4	168
Night sleep CVE	67		3R	22421461	TwdlM	FBgn0039434	intergenic		-23384	0.02381	2.3e-07			8.1e-07	-4.57	12.3692	21.5188	-15.84	14.806	46.4882	-10.2079	13.5876	34.0035	-11.2663	C	T	4	168
Night sleep CVE	67		3R	22488216	TwdlQ	FBgn0039448	intergenic		-30140	0.03593	2.3e-07		2.6e-06		-5.07	12.247	22.3954	-13.05	14.6677	40.765	-9.06143	13.4574	31.5802	-7.97446	G	A	6	167
Night sleep CVE	67		3R	22488259	TwdlQ	FBgn0039448	intergenic		-30097	0.03593	2.3e-07		2.6e-06		-5.08	12.2375	22.3954	-13.06	14.6532	40.765	-9.06745	13.4453	31.5802	-7.97694	A	T	6	167
Night sleep CVE		N	3L	23528699	AGO3	FBgn0250816	intergenic		-19016	0.06081		2.3e-07			-6.57	11.594	24.7271	-3.81	14.9004	22.5186	-5.18784	13.2472	23.6228	2.75748	A	G	9	148
Night sleep CVE		N	3L	8813765	CG13309	FBgn0035933	intergenic		9400	0.02395	7.6e-06			2.3e-07	-2.06	12.5221	16.6335	-13.86	14.9566	42.6781	-7.95822	13.7393	29.6558	-11.8051	A	T	4	167
Night sleep CVE		N	2R	17820584	CG13488	FBgn0034670	intergenic		-18612	0.02548	2.3e-07		9.3e-06	2e-06	-5.09	12.5938	22.7668	-16.2	15.0252	47.4164	-10.641	13.8095	35.0916	-11.1091	T	C	4	157
Night sleep CVE		N	X	9653967	CG1354	FBgn0030151	intergenic		-18812	0.02381	1.4e-06			2.3e-07	-3.07	12.4409	18.5817	-14.84	14.8536	44.5339	-8.95527	13.6473	31.5578	-11.7697	T	A	4	168
Night sleep CVE		N	X	9653969	CG1354	FBgn0030151	intergenic		-18810	0.02381	1.4e-06			2.3e-07	-3.07	12.4409	18.5817	-14.84	14.8536	44.5339	-8.95527	13.6473	31.5578	-11.7697	T	C	4	168
Night sleep CVE		N	X	9653971	CG1354	FBgn0030151	intergenic		-18808	0.02381	1.4e-06			2.3e-07	-3.07	12.4409	18.5817	-14.84	14.8536	44.5339	-8.95527	13.6473	31.5578	-11.7697	T	C	4	168
Night sleep CVE		N	3L	23528699	CG32230	FBgn0052230	intergenic		193993	0.06081		2.3e-07			-6.57	11.594	24.7271	-3.81	14.9004	22.5186	-5.18784	13.2472	23.6228	2.75748	A	G	9	148
Night sleep CVE		N	X	6331417	CG33668	FBgn0053668	intergenic		17950	0.02548	3.1e-07			2.3e-07	-4.01	12.5503	20.5756	-16.03	14.9692	47.0311	-10.0218	13.7597	33.8033	-12.0182	C	T	4	157
Night sleep CVE		N	X	6331417	CG42340	FBgn0259242	intergenic		-27827	0.02548	3.1e-07			2.3e-07	-4.01	12.5503	20.5756	-16.03	14.9692	47.0311	-10.0218	13.7597	33.8033	-12.0182	C	T	4	157
Night sleep CVE		N	3L	8813765	dally	FBgn0011577	intergenic		-6841	0.02395	7.6e-06			2.3e-07	-2.06	12.5221	16.6335	-13.86	14.9566	42.6781	-7.95822	13.7393	29.6558	-11.8051	A	T	4	167
Night sleep CVE		N	2R	17820584	Fili	FBgn0085397	intron	Fili-in		0.02548	2.3e-07		9.3e-06	2e-06	-5.09	12.5938	22.7668	-16.2	15.0252	47.4164	-10.641	13.8095	35.0916	-11.1091	T	C	4	157
Night sleep CVE		N	2R	17820584	PpN58A	FBgn0025573	intergenic		50546	0.02548	2.3e-07		9.3e-06	2e-06	-5.09	12.5938	22.7668	-16.2	15.0252	47.4164	-10.641	13.8095	35.0916	-11.1091	T	C	4	157
Night sleep CVE		N	X	9653967	Sp1	FBgn0020378	intergenic		4136	0.02381	1.4e-06			2.3e-07	-3.07	12.4409	18.5817	-14.84	14.8536	44.5339	-8.95527	13.6473	31.5578	-11.7697	T	A	4	168
Night sleep CVE		N	X	9653969	Sp1	FBgn0020378	intergenic		4138	0.02381	1.4e-06			2.3e-07	-3.07	12.4409	18.5817	-14.84	14.8536	44.5339	-8.95527	13.6473	31.5578	-11.7697	T	C	4	168
Night sleep CVE		N	X	9653971	Sp1	FBgn0020378	intergenic		4140	0.02381	1.4e-06			2.3e-07	-3.07	12.4409	18.5817	-14.84	14.8536	44.5339	-8.95527	13.6473	31.5578	-11.7697	T	C	4	168
Night sleep CVE	108	Y	2R	14763135	CG43109	FBgn0262569	intergenic		7463	0.02439	3.8e-06			2.4e-07	-2.62	12.4717	17.7132	-14.42	14.9089	43.7448	-8.51935	13.6903	30.729	-11.7972	G	A	4	164
Night sleep CVE	108	Y	2R	14763135	sano	FBgn0034408	intergenic		-2764	0.02439	3.8e-06			2.4e-07	-2.62	12.4717	17.7132	-14.42	14.9089	43.7448	-8.51935	13.6903	30.729	-11.7972	G	A	4	164
Night sleep CVE		N	2L	7186797	CG4496	FBgn0031894	intron	CG4496-in		0.02395	2.4e-07			1.3e-06	-4.79	12.3388	21.9278	-15.87	14.8182	46.5568	-10.3319	13.5785	34.2423	-11.0748	G	C	4	167
Night sleep CVE		N	2L	7186818	CG4496	FBgn0031894	intron	CG4496-in		0.02395	2.4e-07			1.3e-06	-4.79	12.3388	21.9278	-15.87	14.8182	46.5568	-10.3319	13.5785	34.2423	-11.0748	G	T	4	167
Night sleep CVE		N	2L	7186902	CG4496	FBgn0031894	cds	CG4496-cds		0.02395	2.4e-07			1.3e-06	-4.79	12.3388	21.9278	-15.87	14.8182	46.5568	-10.3319	13.5785	34.2423	-11.0748	G	A	4	167
Night sleep CVE		N	3R	13870258	CG7794	FBgn0038565	intergenic		19158	0.02395	1.7e-06			2.4e-07	-3.08	12.4691	18.6375	-14.73	14.7746	44.2413	-8.90878	13.6219	31.4394	-11.6492	C	G	4	167
Night sleep CVE		N	X	15021416	drd	FBgn0260006	intron	drd-in		0.02778	2.9e-06			2.4e-07	-2.73	12.687	18.1377	-14.74	15.113	44.5926	-8.73257	13.9	31.3651	-12.0144	A	T	4	144
Night sleep CVE		N	3R	13870258	htl	FBgn0010389	intergenic		-678	0.02395	1.7e-06			2.4e-07	-3.08	12.4691	18.6375	-14.73	14.7746	44.2413	-8.90878	13.6219	31.4394	-11.6492	C	G	4	167
Night sleep CVE		N	3L	9793105	Ilp2	FBgn0036046	cds	Ilp2-cds		0.04192	2.4e-07		6.7e-06	5.1e-06	-4.05	12.3017	20.4053	-12.06	14.6278	38.7535	-8.0573	13.4648	29.5794	-8.01106	G	A	7	167
Night sleep CVE		N	3L	24371410	nvd	FBgn0259697	intron	nvd-in		0.02649		2.4e-07			-10.59	12.3073	33.4792	-7.49	15.2831	30.2532	-9.03549	13.7952	31.8662	3.10086	A	C	4	151
Night sleep CVE		N	3L	24246214	Snap25	FBgn0011288	intron	Snap25-in		0.07407		2.4e-07			-6.22	11.8007	24.2395	-3.72	15.229	22.6631	-4.9682	13.5149	23.4513	2.50237	G	T	12	162
Night sleep CVE	116	Y	2R	19710682	CG5549	FBgn0034911	intron	CG5549-in		0.02439		2.5e-07	1.3e-06		-10.46	12.1447	33.0582	-12.4	14.9834	39.7846	-11.4287	13.5641	36.4214	-1.94389	A	T	4	164
Night sleep CVE	67		3R	25127084	CG14506	FBgn0039659	intergenic		4133	0.03797	2.5e-07			3.1e-07	-3.51	12.536	19.5516	-13.25	14.8259	41.3249	-8.37866	13.6809	30.4383	-9.74168	A	G	6	158
Night sleep CVE	67		3R	25127084	Cnx99A	FBgn0015622	intergenic		-13881	0.03797	2.5e-07			3.1e-07	-3.51	12.536	19.5516	-13.25	14.8259	41.3249	-8.37866	13.6809	30.4383	-9.74168	A	G	6	158
Night sleep CVE	61	Y	3R	17773402	CG17843	FBgn0038919	intergenic		32134	0.0241	2.5e-07			8.3e-07	-4.56	12.3909	21.5188	-15.85	14.7927	46.4882	-10.2058	13.5918	34.0035	-11.2838	A	G	4	166
Night sleep CVE	61		3R	17773607	CG17843	FBgn0038919	intergenic		32339	0.0241	2.5e-07			8.3e-07	-4.56	12.3909	21.5188	-15.85	14.7927	46.4882	-10.2058	13.5918	34.0035	-11.2838	A	C	4	166
Night sleep CVE	61	Y	3R	17773402	Eip93F	FBgn0013948	intergenic		-1434	0.0241	2.5e-07			8.3e-07	-4.56	12.3909	21.5188	-15.85	14.7927	46.4882	-10.2058	13.5918	34.0035	-11.2838	A	G	4	166
Night sleep CVE	61		3R	17773607	Eip93F	FBgn0013948	intergenic		-1229	0.0241	2.5e-07			8.3e-07	-4.56	12.3909	21.5188	-15.85	14.7927	46.4882	-10.2058	13.5918	34.0035	-11.2838	A	C	4	166
Night sleep CVE		N	3L	23528833	AGO3	FBgn0250816	intergenic		-18882	0.05769		2.5e-07			-6.52	11.6937	24.7271	-3.84	14.8426	22.5186	-5.17734	13.2682	23.6228	2.67874	T	A	9	156
Night sleep CVE		N	3L	8953575	CG13313	FBgn0035941	cds	CG13313:3		0.03614	4.9e-07			2.5e-07	-3.03	12.3561	18.4253	-12.73	14.6379	40.0937	-7.88123	13.497	29.2595	-9.69328	G	A	6	166
Night sleep CVE		N	2R	15511886	CG16716	FBgn0034459	intergenic		27515	0.02439	3e-06			2.5e-07	-2.69	12.3281	17.7132	-14.5	14.7485	43.7448	-8.59533	13.5383	30.729	-11.8056	C	A	4	164
Night sleep CVE		N	3L	23528833	CG32230	FBgn0052230	intergenic		194127	0.05769		2.5e-07			-6.52	11.6937	24.7271	-3.84	14.8426	22.5186	-5.17734	13.2682	23.6228	2.67874	T	A	9	156
Night sleep CVE		N	X	18344587	CG32547	FBgn0052547	intron	CG32547-in		0.02532	2.5e-07		4.6e-07		-7.83	12.406	28.0621	-16.11	15.0166	47.2326	-11.968	13.7113	37.6473	-8.27994	G	T	4	158
Night sleep CVE		N	2R	15511886	CG42753	FBgn0261807	intergenic		-10898	0.02439	3e-06			2.5e-07	-2.69	12.3281	17.7132	-14.5	14.7485	43.7448	-8.59533	13.5383	30.729	-11.8056	C	A	4	164
Night sleep CVE		N	3R	16328029	CG4323	FBgn0038797	intergenic		381	0.0303	2.5e-07		8.4e-06	3.4e-06	-4.62	12.3909	21.6375	-14.25	14.8045	43.2993	-9.43534	13.5977	32.4684	-9.62416	G	A	5	165
Night sleep CVE		N	2L	10455232	CG5322	FBgn0032253	cds	CG5322:4		0.09816	2.5e-07		5.6e-07		-3.93	11.7468	19.5995	-8.21	13.8028	30.2216	-6.06787	12.7748	24.9106	-4.28304	G	C	16	163
Night sleep CVE		N	3R	16328029	MtnB	FBgn0002869	intergenic		-931	0.0303	2.5e-07		8.4e-06	3.4e-06	-4.62	12.3909	21.6375	-14.25	14.8045	43.2993	-9.43534	13.5977	32.4684	-9.62416	G	A	5	165
Night sleep CVE		N	2R	15511886	sm	FBgn0003435	intron	sm-in		0.02439	3e-06			2.5e-07	-2.69	12.3281	17.7132	-14.5	14.7485	43.7448	-8.59533	13.5383	30.729	-11.8056	C	A	4	164
Night sleep CVE		N	X	12528010	tomosyn	FBgn0030412	intron	tomosyn-in		0.03165	2.5e-07		6.2e-07		-6.8	12.3723	25.9626	-14.46	14.9169	43.842	-10.6289	13.6446	34.9023	-7.66741	G	T	5	158
Night sleep CVE	44	Y	3L	23413870	AGO3	FBgn0250816	intergenic		-133845	0.03797		2.6e-07			-8.11	11.8682	28.0902	-6.28	15.2062	27.7641	-7.19497	13.5372	27.9272	1.83205	C	T	6	158
Night sleep CVE	44	Y	3L	23413870	CG32230	FBgn0052230	intergenic		79164	0.03797		2.6e-07			-8.11	11.8682	28.0902	-6.28	15.2062	27.7641	-7.19497	13.5372	27.9272	1.83205	C	T	6	158
Night sleep CVE	42		3L	16444142	CG33158	FBgn0053158	intron	CG33158-in		0.03593		2.6e-07	3.7e-07		-8.52	11.9917	29.0218	-10.99	14.7682	36.7522	-9.75353	13.38	32.887	-2.47695	T	A	6	167
Night sleep CVE	42		3L	16444142	dsx-c73A	FBgn0052159	cds	dsx-c73A-cds		0.03593		2.6e-07	3.7e-07		-8.52	11.9917	29.0218	-10.99	14.7682	36.7522	-9.75353	13.38	32.887	-2.47695	T	A	6	167
Night sleep CVE		N	3L	23528827	AGO3	FBgn0250816	intergenic		-18888	0.05769		2.6e-07			-6.51	11.7098	24.7271	-3.76	14.9996	22.5186	-5.13407	13.3547	23.6228	2.74914	A	G	9	156
Night sleep CVE		N	2R	15251359	CG10051	FBgn0034437	intron	CG10051-in		0.15232	2.6e-07		4.2e-06		-2.51	11.8582	16.8782	-6.71	13.4153	26.8352	-4.60997	12.6367	21.8567	-4.19994	C	T	23	151
Night sleep CVE		N	2R	13949584	CG10912	FBgn0034296	intergenic		5020	0.03947	2.6e-07		8.3e-06	5.5e-06	-3.98	11.9785	19.9386	-12.25	14.2247	38.7239	-8.11482	13.1016	29.3313	-8.26954	T	C	6	152
Night sleep CVE		N	3R	22231434	CG14239	FBgn0039424	intergenic		2056	0.03268				2.6e-07	-1.31	12.8437	15.4541	-12.08	15.1369	39.2888	-6.6906	13.9903	27.3715	-10.7708	G	T	5	153
Night sleep CVE		N	X	12633287	CG15725	FBgn0030417	intergenic		30684	0.04167	2.6e-07		7.2e-06	5.1e-06	-4.05	12.25	20.3405	-12.04	14.5572	38.6306	-8.04098	13.4036	29.4856	-7.99141	A	G	7	168
Night sleep CVE		N	3L	23528827	CG32230	FBgn0052230	intergenic		194121	0.05769		2.6e-07			-6.51	11.7098	24.7271	-3.76	14.9996	22.5186	-5.13407	13.3547	23.6228	2.74914	A	G	9	156
Night sleep CVE		N	2R	13949584	CG34386	FBgn0085415	intergenic		-625	0.03947	2.6e-07		8.3e-06	5.5e-06	-3.98	11.9785	19.9386	-12.25	14.2247	38.7239	-8.11482	13.1016	29.3313	-8.26954	T	C	6	152
Night sleep CVE		N	X	12633287	CG4004	FBgn0030418	intergenic		-5212	0.04167	2.6e-07		7.2e-06	5.1e-06	-4.05	12.25	20.3405	-12.04	14.5572	38.6306	-8.04098	13.4036	29.4856	-7.99141	A	G	7	168
Night sleep CVE		N	2L	15158808	CG4168	FBgn0028888	intergenic		-3299	0.03846	7.9e-07			2.6e-07	-2.94	12.583	18.4656	-12.8	14.8905	40.483	-7.86877	13.7367	29.4743	-9.85499	T	A	6	156
Night sleep CVE		N	3L	49514	CG43149	FBgn0262679	intergenic		-4435	0.02963	2.6e-07		6.2e-07		-7.95	12.7906	28.6982	-16.8	15.1281	48.7206	-12.375	13.9594	38.7094	-8.8424	C	A	4	135
Night sleep CVE		N	3R	22231434	CG5432	FBgn0039425	intergenic		-8376	0.03268				2.6e-07	-1.31	12.8437	15.4541	-12.08	15.1369	39.2888	-6.6906	13.9903	27.3715	-10.7708	G	T	5	153
Night sleep CVE		N	3L	49514	mthl8	FBgn0052475	intergenic		23198	0.02963	2.6e-07		6.2e-07		-7.95	12.7906	28.6982	-16.8	15.1281	48.7206	-12.375	13.9594	38.7094	-8.8424	C	A	4	135
Night sleep CVE		N	2L	7553369	Rapgap1	FBgn0085403	intron	Rapgap1-in		0.02395	3e-06			2.6e-07	-2.71	12.5137	17.931	-14.44	14.876	43.7654	-8.57667	13.6949	30.8482	-11.7361	A	C	4	167
Night sleep CVE		N	X	17835480	Sh	FBgn0003380	intron	Sh-in		0.02532				2.6e-07	-1.55	12.7241	15.8189	-13.47	15.15	42.0986	-7.51087	13.937	28.9587	-11.9269	G	A	4	158
Night sleep CVE		N	X	12633287	Smr	FBgn0024308	intron	Smr-in		0.04167	2.6e-07		7.2e-06	5.1e-06	-4.05	12.25	20.3405	-12.04	14.5572	38.6306	-8.04098	13.4036	29.4856	-7.99141	A	G	7	168
Night sleep CVE		N	3L	12560173	sowah	FBgn0036302	intron	sowah-in		0.03012	2.6e-07		6e-06	7.5e-06	-4.9	12.2522	22.0473	-14.19	14.6449	43.0203	-9.54263	13.4485	32.5338	-9.29015	A	G	5	166
Night sleep CVE		N	2L	15158808	tRNA:L:35C	FBgn0028889	intergenic		26419	0.03846	7.9e-07			2.6e-07	-2.94	12.583	18.4656	-12.8	14.8905	40.483	-7.86877	13.7367	29.4743	-9.85499	T	A	6	156
Night sleep CVE	68		3R	26024161	CG9743	FBgn0039756	intron	CG9743-in		0.03205	9.9e-06			2.7e-07	-1.88	12.7088	16.4622	-12.6	14.9788	40.1754	-7.23753	13.8438	28.3188	-10.7216	C	T	5	156
Night sleep CVE	26		3L	4032752	Gr64d	FBgn0035486	cds	Gr64d:4		0.04167	2.7e-07		4.5e-06		-4.4	12.2202	21.0247	-12.02	14.5588	38.5942	-8.20995	13.3895	29.8094	-7.61545	C	T	7	168
Night sleep CVE	26		3L	4032752	Gr64e	FBgn0045476	5'-UTR	Gr64e-u5		0.04167	2.7e-07		4.5e-06		-4.4	12.2202	21.0247	-12.02	14.5588	38.5942	-8.20995	13.3895	29.8094	-7.61545	C	T	7	168
Night sleep CVE		N	2R	20144157	CG13575	FBgn0034996	cds	CG13575-cds		0.02581	2.7e-07		2.6e-06		-6.57	12.392	25.5242	-14.13	14.6846	42.9441	-10.3479	13.5383	34.2341	-7.56361	A	G	4	155
Night sleep CVE		N	3R	17563810	CG34034	FBgn0054034	intergenic		-257	0.03067	2.4e-06	4.1e-06	2.7e-07		-7.97	11.9515	27.8994	-12.99	14.5822	40.5588	-10.4811	13.2668	34.2291	-5.01436	A	T	5	163
Night sleep CVE		N	3R	15188544	CG42793	FBgn0261926	intergenic		7938	0.03012	4.1e-07		2.7e-07		-7.57	12.1801	27.312	-14	14.7599	42.7648	-10.7842	13.47	35.0384	-6.43652	C	T	5	166
Night sleep CVE		N	3R	17563810	CG42870	FBgn0262144	intergenic		758	0.03067	2.4e-06	4.1e-06	2.7e-07		-7.97	11.9515	27.8994	-12.99	14.5822	40.5588	-10.4811	13.2668	34.2291	-5.01436	A	T	5	163
Night sleep CVE		N	3L	7466668	CG8541	FBgn0035788	intergenic		1131	0.02548	2.7e-07			3.7e-07	-4.28	12.621	21.1739	-16.09	15.068	47.2578	-10.1857	13.8445	34.2159	-11.8184	C	A	4	157
Night sleep CVE		N	3R	7630415	ClC-a	FBgn0051116	intron	ClC-a-in		0.02994	2.7e-07		4e-06		-5.28	12.2764	22.8323	-14.18	14.6754	43.0275	-9.72701	13.4759	32.9299	-8.89812	C	G	5	167
Night sleep CVE		N	3R	15188544	Ino80	FBgn0086613	intergenic		-6173	0.03012	4.1e-07		2.7e-07		-7.57	12.1801	27.312	-14	14.7599	42.7648	-10.7842	13.47	35.0384	-6.43652	C	T	5	166
Night sleep CVE		N	3L	7466668	mthl6	FBgn0035789	intergenic		-12502	0.02548	2.7e-07			3.7e-07	-4.28	12.621	21.1739	-16.09	15.068	47.2578	-10.1857	13.8445	34.2159	-11.8184	C	A	4	157
Night sleep CVE		N	2R	7557948	Roc2	FBgn0044020	intron	Roc2-in		0.03593	2.7e-07		3.7e-06		-4.86	12.269	21.9976	-12.98	14.6713	40.6277	-8.92125	13.4701	31.3127	-8.11396	C	A	6	167
Night sleep CVE		N	2R	7557948	Tret1-1	FBgn0050035	intron	Tret1-1-in		0.03593	2.7e-07		3.7e-06		-4.86	12.269	21.9976	-12.98	14.6713	40.6277	-8.92125	13.4701	31.3127	-8.11396	C	A	6	167
Night sleep CVE	84	Y	X	18844405	CG32541	FBgn0052541	intron	CG32541-in		0.03205	9.9e-07		2.8e-07		-8.12	12.2886	28.5234	-13.85	15.0141	42.706	-10.9817	13.6513	35.6147	-5.72855	G	A	5	156
Night sleep CVE	84	Y	X	18844405	CG42506	FBgn0260232	intron	CG42506-in		0.03205	9.9e-07		2.8e-07		-8.12	12.2886	28.5234	-13.85	15.0141	42.706	-10.9817	13.6513	35.6147	-5.72855	G	A	5	156
Night sleep CVE	80		X	16939624	CG34326	FBgn0085355	intergenic		13056	0.04192	5.7e-07		2.8e-07		-6.51	12.0745	25.1032	-11.73	14.6376	38.0895	-9.12015	13.356	31.5963	-5.21161	G	T	7	167
Night sleep CVE	80		X	16939624	CG43077	FBgn0262487	intergenic		-21713	0.04192	5.7e-07		2.8e-07		-6.51	12.0745	25.1032	-11.73	14.6376	38.0895	-9.12015	13.356	31.5963	-5.21161	G	T	7	167
Night sleep CVE	67		3R	24470552	CG14062	FBgn0039592	intergenic		1939	0.04459	2.8e-07		7.2e-06	5.2e-06	-4.15	12.4247	20.7307	-12.29	14.7828	39.3579	-8.22027	13.6038	30.0443	-8.13455	C	T	7	157
Night sleep CVE	67		3R	24470552	CG31050	FBgn0051050	intergenic		-5253	0.04459	2.8e-07		7.2e-06	5.2e-06	-4.15	12.4247	20.7307	-12.29	14.7828	39.3579	-8.22027	13.6038	30.0443	-8.13455	C	T	7	157
Night sleep CVE	46	Y	3L	23443376	AGO3	FBgn0250816	intergenic		-104339	0.04575		2.8e-07			-7.94	11.8951	27.7692	-5.33	15.0626	25.7249	-6.63411	13.4789	26.7471	2.60591	C	T	7	153
Night sleep CVE	46	Y	3L	23443376	CG32230	FBgn0052230	intergenic		108670	0.04575		2.8e-07			-7.94	11.8951	27.7692	-5.33	15.0626	25.7249	-6.63411	13.4789	26.7471	2.60591	C	T	7	153
Night sleep CVE	34	Y	3L	12242157	app	FBgn0260941	intron	app-in		0.03165	3.1e-06			2.8e-07	-2.5	12.6443	17.6397	-13.18	14.9982	41.3528	-7.83751	13.8213	29.4963	-10.6796	C	A	5	158
Night sleep CVE	33		3L	11407119	CG11726	FBgn0036156	intergenic		18346	0.04819	2.8e-07		4.8e-06		-4.11	12.2373	20.4512	-11.29	14.5982	37.1739	-7.6974	13.4178	28.8126	-7.18095	C	T	8	166
Night sleep CVE	33		3L	11407119	CG7560	FBgn0036157	intergenic		-11131	0.04819	2.8e-07		4.8e-06		-4.11	12.2373	20.4512	-11.29	14.5982	37.1739	-7.6974	13.4178	28.8126	-7.18095	C	T	8	166
Night sleep CVE	26		3L	3677194	CG43089	FBgn0262535	intergenic		-36860	0.02395	2.8e-07			1.1e-06	-4.61	12.3262	21.5486	-15.78	14.7898	46.3495	-10.1955	13.558	33.949	-11.1687	G	T	4	167
Night sleep CVE	26		3L	3677194	CG43098	FBgn0262544	intergenic		17492	0.02395	2.8e-07			1.1e-06	-4.61	12.3262	21.5486	-15.78	14.7898	46.3495	-10.1955	13.558	33.949	-11.1687	G	T	4	167
Night sleep CVE		N	3L	12242678	app	FBgn0260941	intron	app-in		0.03165	3.1e-06			2.8e-07	-2.5	12.6443	17.6397	-13.18	14.9982	41.3528	-7.83751	13.8213	29.4963	-10.6796	G	T	5	158
Night sleep CVE		N	3L	11407111	CG11726	FBgn0036156	intergenic		18338	0.04819	2.8e-07		4.8e-06		-4.11	12.2373	20.4512	-11.29	14.5982	37.1739	-7.6974	13.4178	28.8126	-7.18095	A	T	8	166
Night sleep CVE		N	X	1759569	CG14814	FBgn0023515	cds	CG14814:5		0.02564	2.8e-07		2.2e-06		-6.7	12.3613	25.7632	-14.08	14.6593	42.8284	-10.3928	13.5103	34.2958	-7.38361	C	A	4	156
Night sleep CVE		N	3L	1202142	CG32335	FBgn0063667	cds	CG32335-PB		0.05988	1.2e-06			2.8e-07	-2.11	12.3092	16.5217	-9.64	14.4391	33.717	-5.87257	13.3742	25.1193	-7.53268	G	A	10	167
Night sleep CVE		N	2R	14065023	CG5726	FBgn0034313	intron	CG5726-in		0.02994		2.8e-07			-9.25	12.0803	30.5888	-8.22	15.1359	31.5739	-8.73665	13.6081	31.0814	1.03528	G	A	5	167
Night sleep CVE		N	3L	11407111	CG7560	FBgn0036157	intergenic		-11139	0.04819	2.8e-07		4.8e-06		-4.11	12.2373	20.4512	-11.29	14.5982	37.1739	-7.6974	13.4178	28.8126	-7.18095	A	T	8	166
Night sleep CVE		N	3L	24075762	Snap25	FBgn0011288	intron	Snap25-in		0.04217		2.8e-07			-7.91	11.9592	27.7692	-5.29	15.1462	25.7249	-6.5972	13.5527	26.7471	2.61564	T	A	7	166
Night sleep CVE		N	X	5503945	Vsx1	FBgn0263511	intron	Vsx1-in		0.04217				2.8e-07	-1.26	12.4548	14.9839	-10.25	14.6798	35.1713	-5.75516	13.5673	25.0776	-8.98119	T	C	7	166
Night sleep CVE	96		2R	9328639	cnn	FBgn0013765	cds	cnn:2		0.03614	2.9e-07		5.8e-07		-6.26	12.1552	24.6833	-12.99	14.6037	40.5781	-9.62566	13.3794	32.6307	-6.72316	C	T	6	166
Night sleep CVE	76		X	9596507	btd	FBgn0000233	intergenic		4901	0.02381				2.9e-07	-1.92	12.4956	16.3376	-13.6	14.9127	42.1136	-7.76074	13.7041	29.2256	-11.6795	G	A	4	168
Night sleep CVE	76		X	9598249	btd	FBgn0000233	intergenic		6643	0.02381				2.9e-07	-1.92	12.4956	16.3376	-13.6	14.9127	42.1136	-7.76074	13.7041	29.2256	-11.6795	C	T	4	168
Night sleep CVE	76		X	9598475	btd	FBgn0000233	intergenic		6869	0.02381				2.9e-07	-1.92	12.4956	16.3376	-13.6	14.9127	42.1136	-7.76074	13.7041	29.2256	-11.6795	C	A	4	168
Night sleep CVE	76		X	9596507	Sp1	FBgn0020378	intergenic		-27201	0.02381				2.9e-07	-1.92	12.4956	16.3376	-13.6	14.9127	42.1136	-7.76074	13.7041	29.2256	-11.6795	G	A	4	168
Night sleep CVE	76		X	9598249	Sp1	FBgn0020378	intergenic		-25459	0.02381				2.9e-07	-1.92	12.4956	16.3376	-13.6	14.9127	42.1136	-7.76074	13.7041	29.2256	-11.6795	C	T	4	168
Night sleep CVE	76		X	9598475	Sp1	FBgn0020378	intergenic		-25233	0.02381				2.9e-07	-1.92	12.4956	16.3376	-13.6	14.9127	42.1136	-7.76074	13.7041	29.2256	-11.6795	C	A	4	168
Night sleep CVE	68		3R	26019070	CG15531	FBgn0039755	intergenic		-1442	0.03185	9.8e-06			2.9e-07	-1.88	12.6945	16.4622	-12.57	15.0275	40.1754	-7.2289	13.861	28.3188	-10.6901	G	C	5	157
Night sleep CVE	68		3R	26019096	CG15531	FBgn0039755	intergenic		-1416	0.03185	9.8e-06			2.9e-07	-1.88	12.6945	16.4622	-12.57	15.0275	40.1754	-7.2289	13.861	28.3188	-10.6901	G	T	5	157
Night sleep CVE	68		3R	26021384	CG15531	FBgn0039755	intron	CG15531-in		0.03185	9.8e-06			2.9e-07	-1.88	12.6945	16.4622	-12.57	15.0275	40.1754	-7.2289	13.861	28.3188	-10.6901	A	T	5	157
Night sleep CVE	68		3R	26023236	CG9743	FBgn0039756	intron	CG9743-in		0.03185	9.8e-06			2.9e-07	-1.88	12.6945	16.4622	-12.57	15.0275	40.1754	-7.2289	13.861	28.3188	-10.6901	A	G	5	157
Night sleep CVE	68		3R	26024864	CG9743	FBgn0039756	intron	CG9743-in		0.03185	9.8e-06			2.9e-07	-1.88	12.6945	16.4622	-12.57	15.0275	40.1754	-7.2289	13.861	28.3188	-10.6901	G	A	5	157
Night sleep CVE	68		3R	26019070	CG9747	FBgn0039754	intergenic		2273	0.03185	9.8e-06			2.9e-07	-1.88	12.6945	16.4622	-12.57	15.0275	40.1754	-7.2289	13.861	28.3188	-10.6901	G	C	5	157
Night sleep CVE	68		3R	26019096	CG9747	FBgn0039754	intergenic		2299	0.03185	9.8e-06			2.9e-07	-1.88	12.6945	16.4622	-12.57	15.0275	40.1754	-7.2289	13.861	28.3188	-10.6901	G	T	5	157
Night sleep CVE	55		3R	12008822	CG8927	FBgn0038405	intron	CG8927-in		0.03571	2.9e-07		3.9e-06		-4.87	12.2396	21.9705	-12.91	14.638	40.4632	-8.88905	13.4388	31.2169	-8.0471	C	A	6	168
Night sleep CVE	55		3R	12008823	CG8927	FBgn0038405	intron	CG8927-in		0.03571	2.9e-07		3.9e-06		-4.87	12.2396	21.9705	-12.91	14.638	40.4632	-8.88905	13.4388	31.2169	-8.0471	C	A	6	168
Night sleep CVE	28		3L	7206370	CG14826	FBgn0035750	intergenic		-21242	0.02395	4.4e-06			2.9e-07	-2.5	12.476	17.4714	-14.19	14.9434	43.3144	-8.3416	13.7097	30.3929	-11.6878	C	T	4	167
Night sleep CVE	28		3L	7206370	CG42256	FBgn0263218	intergenic		23353	0.02395	4.4e-06			2.9e-07	-2.5	12.476	17.4714	-14.19	14.9434	43.3144	-8.3416	13.7097	30.3929	-11.6878	C	T	4	167
Night sleep CVE		N	3L	23521657	AGO3	FBgn0250816	intergenic		-26058	0.04268		2.9e-07			-7.9	11.9784	27.7692	-5.31	15.0979	25.7249	-6.60446	13.5382	26.7471	2.58187	G	T	7	164
Night sleep CVE		N	2L	9082026	CG12439	FBgn0032094	intergenic		4038	0.02985		2.9e-07			-10.66	12.1483	33.4709	-6.25	15.3306	27.8271	-8.45477	13.7394	30.649	4.41307	A	T	4	134
Night sleep CVE		N	2L	15787710	CG18109	FBgn0028901	cds	CG18109-PA		0.06024	2e-06	5.3e-06	2.9e-07		-5.95	11.8197	23.7132	-9.48	14.4037	33.3617	-7.71286	13.1117	28.5374	-3.53225	C	T	10	166
Night sleep CVE		N	3L	23521657	CG32230	FBgn0052230	intergenic		186951	0.04268		2.9e-07			-7.9	11.9784	27.7692	-5.31	15.0979	25.7249	-6.60446	13.5382	26.7471	2.58187	G	T	7	164
Night sleep CVE		N	3R	17564138	CG34034	FBgn0054034	3'-UTR	CG34034-u3		0.03067	2.6e-06	4.4e-06	2.9e-07		-7.95	12.008	27.8994	-12.93	14.6941	40.5588	-10.439	13.3511	34.2291	-4.98669	T	C	5	163
Night sleep CVE		N	2R	14311798	CG5174	FBgn0034345	intron	CG5174-in		0.02976	2.9e-07		6.2e-07		-6.75	12.1855	25.6793	-14.11	14.7207	42.9328	-10.4265	13.4531	34.306	-7.35915	A	C	5	168
Night sleep CVE		N	3R	26025253	CG9743	FBgn0039756	intron	CG9743-in		0.03185	9.8e-06			2.9e-07	-1.88	12.6945	16.4622	-12.57	15.0275	40.1754	-7.2289	13.861	28.3188	-10.6901	G	C	5	157
Night sleep CVE		N	3R	26025259	CG9743	FBgn0039756	intron	CG9743-in		0.03185	9.8e-06			2.9e-07	-1.88	12.6945	16.4622	-12.57	15.0275	40.1754	-7.2289	13.861	28.3188	-10.6901	C	T	5	157
Night sleep CVE		N	3R	26025266	CG9743	FBgn0039756	intron	CG9743-in		0.03185	9.8e-06			2.9e-07	-1.88	12.6945	16.4622	-12.57	15.0275	40.1754	-7.2289	13.861	28.3188	-10.6901	T	C	5	157
Night sleep CVE		N	2R	16950108	Cht8	FBgn0034580	cds	Cht8-cds		0.05488	2.6e-06			2.9e-07	-1.88	12.5124	16.2793	-9.88	14.6869	34.442	-5.8805	13.5997	25.3607	-7.99412	C	T	9	164
Night sleep CVE		N	2R	7557961	Roc2	FBgn0044020	intron	Roc2-in		0.03614	2.9e-07		4e-06		-4.87	12.2532	21.9976	-12.96	14.6997	40.6277	-8.91808	13.4765	31.3127	-8.09184	A	T	6	166
Night sleep CVE		N	2L	6116407	stai	FBgn0051641	intron	stai-in		0.02548	2.9e-07		3.5e-06		-6.14	12.4957	24.7691	-16.09	14.9975	47.181	-11.1142	13.7466	35.975	-9.95499	T	A	4	157
Night sleep CVE		N	3R	20548803	tok	FBgn0004885	intron	tok-in		0.05422		2.9e-07	3.9e-06		-7.01	11.8349	25.8577	-7.73	14.7725	30.2282	-7.36964	13.3037	28.043	-0.71645	C	G	9	166
Night sleep CVE		N	2L	9082026	Toll-4	FBgn0032095	intergenic		-2081	0.02985		2.9e-07			-10.66	12.1483	33.4709	-6.25	15.3306	27.8271	-8.45477	13.7394	30.649	4.41307	A	T	4	134
Night sleep CVE		N	2R	7557961	Tret1-1	FBgn0050035	intron	Tret1-1-in		0.03614	2.9e-07		4e-06		-4.87	12.2532	21.9976	-12.96	14.6997	40.6277	-8.91808	13.4765	31.3127	-8.09184	A	T	6	166
Night sleep CVE		N	2L	7336721	Wnt6	FBgn0031902	intron	Wnt6-in		0.08025	2.9e-07		7.9e-06	6.9e-06	-3.04	12.1226	18.2107	-8.98	14.0974	32.0599	-6.01266	13.11	25.1353	-5.93716	T	G	13	162
Night sleep CVE	67		3R	23326243	CG43139	FBgn0262613	intergenic		-845	0.0303	3e-07			5.8e-07	-3.64	12.1404	19.4232	-13.95	14.4854	42.3875	-8.79621	13.3129	30.9053	-10.3096	T	C	5	165
Night sleep CVE	67		3R	23326243	Gr98a	FBgn0039520	intergenic		10553	0.0303	3e-07			5.8e-07	-3.64	12.1404	19.4232	-13.95	14.4854	42.3875	-8.79621	13.3129	30.9053	-10.3096	T	C	5	165
Night sleep CVE	50	Y	3L	23710955	CG17454	FBgn0039977	intergenic		1166	0.04321		3e-07			-7.47	11.7737	26.7065	-4.22	15.0976	23.5296	-5.84121	13.4357	25.1181	3.25043	A	T	7	162
Night sleep CVE	50	Y	3L	23710955	CG40298	FBgn0058298	intergenic		-9012	0.04321		3e-07			-7.47	11.7737	26.7065	-4.22	15.0976	23.5296	-5.84121	13.4357	25.1181	3.25043	A	T	7	162
Night sleep CVE		N	3L	23549007	AGO3	FBgn0250816	intron	AGO3-in		0.05556		3e-07			-6.61	11.5128	24.7271	-3.86	14.8074	22.5186	-5.23138	13.1601	23.6228	2.7516	T	C	9	162
Night sleep CVE		N	3L	3027428	aly	FBgn0004372	intergenic		907	0.03185	3e-07			3.1e-06	-4.58	12.5696	21.7362	-14.37	15.0025	43.7395	-9.4759	13.7861	32.7379	-9.78519	T	C	5	157
Night sleep CVE		N	2L	289922	CG11562	FBgn0031247	intergenic		-2544	0.02454	3e-07		3.4e-07		-8.05	12.3726	28.4693	-15.75	15.0903	46.5977	-11.901	13.7314	37.5335	-7.70539	G	A	4	163
Night sleep CVE		N	2L	289922	CG11592	FBgn0025686	intergenic		1003	0.02454	3e-07		3.4e-07		-8.05	12.3726	28.4693	-15.75	15.0903	46.5977	-11.901	13.7314	37.5335	-7.70539	G	A	4	163
Night sleep CVE		N	3L	3027428	CG2162	FBgn0035388	intergenic		-7770	0.03185	3e-07			3.1e-06	-4.58	12.5696	21.7362	-14.37	15.0025	43.7395	-9.4759	13.7861	32.7379	-9.78519	T	C	5	157
Night sleep CVE		N	2L	289922	CG3625	FBgn0031245	intron	CG3625-in		0.02454	3e-07		3.4e-07		-8.05	12.3726	28.4693	-15.75	15.0903	46.5977	-11.901	13.7314	37.5335	-7.70539	G	A	4	163
Night sleep CVE		N	X	22237040	CG42346	FBgn0259677	intergenic		-31448	0.03205	3e-07		1.5e-06		-6.2	12.3558	24.7503	-14.44	14.8811	43.7676	-10.3202	13.6185	34.2589	-8.24599	T	C	5	156
Night sleep CVE		N	3L	21782194	CG42552	FBgn0260754	intergenic		11089	0.0241	3e-07			2.7e-06	-4.95	12.3944	22.2866	-15.76	14.8601	46.3727	-10.3512	13.6273	34.3296	-10.8102	T	A	4	166
Night sleep CVE		N	2R	8951164	Drl-2	FBgn0033791	intron	Drl-2-in		0.03571	3e-07		1.9e-06		-5.39	12.2021	22.9811	-12.9	14.6388	40.4412	-9.14534	13.4205	31.7111	-7.51175	C	T	6	168
Night sleep CVE		N	3L	21782194	eg	FBgn0000560	intergenic		-19609	0.0241	3e-07			2.7e-06	-4.95	12.3944	22.2866	-15.76	14.8601	46.3727	-10.3512	13.6273	34.3296	-10.8102	T	A	4	166
Night sleep CVE		N	X	22237040	fog	FBgn0000719	intron	fog-in		0.03205	3e-07		1.5e-06		-6.2	12.3558	24.7503	-14.44	14.8811	43.7676	-10.3202	13.6185	34.2589	-8.24599	T	C	5	156
Night sleep CVE		N	3L	7089562	form3	FBgn0053556	intron	form3-in		0.03185	2.5e-06			3e-07	-2.65	12.6073	17.9107	-13.33	14.9743	41.6329	-7.99051	13.7908	29.7718	-10.6776	C	A	5	157
Night sleep CVE		N	X	22237040	mir-2491	FBgn0262237	intergenic		1621	0.03205	3e-07		1.5e-06		-6.2	12.3558	24.7503	-14.44	14.8811	43.7676	-10.3202	13.6185	34.2589	-8.24599	T	C	5	156
Night sleep CVE		N	3L	24074957	Snap25	FBgn0011288	intron	Snap25-in		0.04242		3e-07			-7.88	12.0188	27.7692	-5.25	15.2183	25.7249	-6.56426	13.6186	26.7471	2.62191	G	T	7	165
Night sleep CVE		N	X	2409065	trol	FBgn0261451	intron	trol-in		0.21818	3.7e-06	1.7e-06	3e-07		-3.6	10.9611	18.1544	-5.35	13.2348	23.9269	-4.47133	12.098	21.0406	-1.74939	T	C	36	165
Night sleep CVE	76		X	8928025	CG10962	FBgn0030073	intron	CG10962-in		0.02649				3.1e-07	-1.23	12.8087	15.273	-13.12	14.7697	41.0092	-7.17594	13.7892	28.1411	-11.8876	C	T	4	151
Night sleep CVE	76		X	8928025	CG42388	FBgn0259734	intron	CG42388-in		0.02649				3.1e-07	-1.23	12.8087	15.273	-13.12	14.7697	41.0092	-7.17594	13.7892	28.1411	-11.8876	C	T	4	151
Night sleep CVE		N	3L	11407082	CG11726	FBgn0036156	intergenic		18309	0.04848	3.1e-07		5.2e-06		-4.09	12.2759	20.4512	-11.25	14.6715	37.1739	-7.66944	13.4737	28.8126	-7.16355	T	A	8	165
Night sleep CVE		N	3R	22217085	CG14239	FBgn0039424	intergenic		-10546	0.04217	6.9e-07			3.1e-07	-2.75	12.3745	17.8836	-11.67	14.6776	38.0082	-7.20992	13.5261	27.9459	-8.91076	T	C	7	166
Night sleep CVE		N	3L	12102629	CG17154	FBgn0036246	intergenic		20266	0.03871	3.1e-07		4.6e-06		-4.86	12.2881	22.0109	-13.07	14.6412	40.7817	-8.96579	13.4647	31.3963	-8.20882	C	G	6	155
Night sleep CVE		N	3L	6554260	CG18769	FBgn0042185	intron	CG18769-in		0.03165				3.1e-07	-1.32	12.7188	15.3612	-11.96	15.0755	38.9871	-6.63851	13.8971	27.1742	-10.6346	A	G	5	158
Night sleep CVE		N	2L	6501214	CG31637	FBgn0051637	intron	CG31637-in		0.0241	8.3e-06			3.1e-07	-2.13	12.5597	16.8119	-13.84	14.9733	42.6626	-7.98538	13.7665	29.7373	-11.7186	G	T	4	166
[truncated: 7,985 more rows]
