# Supplementary material for: Genome-wide association study of sleep in Drosophila melanogaster
Source: BMC Genomics. 2013 Apr 25;14:281. doi: 10.1186/1471-2164-14-281 (PMC3644253; doi:10.1186/1471-2164-14-281)
Supplement: Additional file 12 — Additive multiple SNP predictive model results. [file 1471-2164-14-281-S12.xlsx]

## Sheet: Multi SNP analysis
Trait	Sex	Iteration Number	No. of Lines	r2	Chromosome	Position	P-Value	Nearest Gene Name
Day Avg. Bout Length	Female	1	168	0.2022	X	19081822	1e-09	Mec2
Day Avg. Bout Length	Female	2	168	0.3564	3R	9666907	3.12718e-09	CG31495
Day Avg. Bout Length	Female	3	168	0.4554	X	696559	2.30587e-07	CG13359
Day Avg. Bout Length	Female	4	165	0.519	2R	8256380	1.48417e-07	CG33012
Day Avg. Bout Length	Male	1	168	0.3054	X	5644067	5e-19	CG4078
Day Avg. Bout Length	Male	2	168	0.4138	2L	7334395	8.1684e-11	Wnt6
Day Avg. Bout Length	Male	3	168	0.4791	3L	10231324	1.12993e-09	Or67c
Day Avg. Bout Length	Male	4	168	0.5563	3L	3238482	6.91494e-09	CG17746
Day Avg. Bout Length CVE	Female	1	168	0.1546	2R	3567664	1.8e-09	CG1399
Day Avg. Bout Length CVE	Female	2	168	0.2678	3R	13898965	1.81852e-08	CG14317
Day Avg. Bout Length CVE	Female	3	168	0.377	X	16627518	9.85009e-09	CG17838
Day Avg. Bout Length CVE	Male	1	168	0.1841	3R	24735860	1.9e-08	Doa
Day Avg. Bout Length CVE	Male	2	168	0.3384	2R	11043878	4.70635e-09	igl
Day Bout Number	Female	1	168	N/A	N/A	N/A	ns	N/A
Day Bout Number	Male	1	168	0.1884	3R	22130399	5.6e-09	CG33970
Day Bout Number CVE	Female	1	168	0.2386	2R	12290178	1e-11	Sema-2b
Day Bout Number CVE	Female	2	168	0.3514	2L	2241140	1.94975e-07	CG31682
Day Bout Number CVE	Female	3	168	0.4679	3R	27511959	5.43852e-08	CG11550
Day Bout Number CVE	Female	4	168	0.5546	X	15982038	2.5e-07	CG5023
Day Bout Number CVE	Male	1	168	0.1905	3R	15331042	5.4e-09	Dys
Day Bout Number CVE	Male	2	168	0.3123	2R	16562368	3.58687e-07	CG30152
Day Bout Number CVE	Male	3	168	0.438	3L	16486210	6.56205e-09	CG33158
Day Bout Number CVE	Male	4	168	0.5064	3R	15179797	3.3e-07	CG43203
Day Sleep	Female	1	168	N/A	N/A	N/A	ns	N/A
Day Sleep	Male	1	168	N/A	N/A	N/A	ns	N/A
Day Sleep CVE	Female	1	168	0.1953	2L	12724687	4.8e-09	MRP
Day Sleep CVE	Male	1	168	0.2533	2L	14323766	5e-12	wb
Day Sleep CVE	Male	2	168	0.402	3L	16623554	7.10935e-09	Abl
Night Avg. Bout Length	Female	1	168	0.2128	3L	15800847	3e-10	CG6244
Night Avg. Bout Length	Female	2	168	0.3733	2L	14057241	1.72873e-09	nAcRalpha-34E
Night Avg. Bout Length	Male	1	168	0.2192	3L	2268445	2e-10	obst-I
Night Avg. Bout Length CVE	Female	1	168	N/A	N/A	N/A	ns	N/A
Night Avg. Bout Length CVE	Male	1	168	N/A	N/A	N/A	ns	N/A
Night Bout Number	Female	1	168	N/A	N/A	N/A	ns	N/A
Night Bout Number	Male	1	168	N/A	N/A	N/A	ns	N/A
Night Bout Number CVE	Female	1	168	N/A	N/A	N/A	ns	N/A
Night Bout Number CVE	Male	1	168	0.18	X	8622346	1.2e-08	CR43297
Night Sleep	Female	1	168	0.2848	2R	9401326	2e-13	Vmat
Night Sleep	Female	2	168	0.4012	3R	15188544	4e-09	Ino80
Night Sleep	Male	1	168	0.1227	3L	23520611	1.5e-08	AGO3
Night Sleep	Male	2	168	0.2547	2R	18009471	1.6e-08	Vrp1
Night Sleep	Male	3	168	0.3613	X	12513106	2.1e-08	CG11085
Night Sleep	Male	4	168	0.4472	2L	17086342	3.1e-08	CG12620
Night Sleep CVE	Female	1	168	0.3027	X	13256331	2e-18	CG5873
Night Sleep CVE	Female	2	168	0.4642	2R	9401456	9.7871e-11	Vmat
Night Sleep CVE	Male	1	168	0.2751	2R	1670165	8e-13	CG11163
Night Sleep CVE	Male	2	168	0.4007	3R	5469569	2.87929e-08	Dh44
Night Sleep CVE	Male	3	168	0.4703	2L	13993679	5.66614e-08	rk
Waking Activity	Female	1	168	0.2018	3L	3306760	1.2e-09	ZnT63C
Waking Activity	Female	2	168	0.3327	2R	12505452	1.27944e-07	CG5065
Waking Activity	Female	3	168	0.4297	X	5189173	3.27174e-07	CG42729
Waking Activity	Male	1	168	0.2639	2R	16157057	5e-12	CG8908
Waking Activity	Male	2	168	0.3841	2R	6750778	2.28072e-07	CG30015
Waking Activity CVE	Female	1	121	0.3664	2L	12350187	2e-13	bru-2
Waking Activity CVE	Female	2	121	0.4181	3R	21321451	6.64783e-09	CG33494
Waking Activity CVE	Female	3	121	0.5323	3L	6846026	2.95016e-09	vvl
Waking Activity CVE	Male	1	168	0.3585	3L	23488111	3e-19	AGO3
