# Supplementary material for: Genome-wide association study of sleep in Drosophila melanogaster
Source: BMC Genomics. 2013 Apr 25;14:281. doi: 10.1186/1471-2164-14-281 (PMC3644253; doi:10.1186/1471-2164-14-281)
Supplement: Additional file 13 — Summary characteristics of genes implicated in the GWAS. [file 1471-2164-14-281-S13.xlsx]

## Sheet: Summary Characteristics
Trait	Chromosome	SNP Position	Gene Symbol	FlyBase ID	Site Class	SNP Location in Gene	Exceeds Bonferroni Correction	Known Sleep Gene	Missense or Nonsense	Quantitative Trait Transcript	Expressed in Adult Brain	Expressed in Larval CNS	Rapidly Evolving	Under Purifying Selection
Day avg. bout length	2L	1056244	S	FBgn0003310	intronic	S-in		X			X	X
Day avg. bout length	2L	1343583	CG33922	FBgn0053922	missense	CG33922-PA			X					X
Day avg. bout length	2L	1721830	CG18317	FBgn0031359	intronic	CG18317-in	X				X	X
Day avg. bout length	2L	1721876	CG18317	FBgn0031359	intronic	CG18317-in	X				X	X
Day avg. bout length	2L	3503185	tim	FBgn0014396	synonymous	tim:16		X		X	X			X
Day avg. bout length	2L	3503263	tim	FBgn0014396	missense	tim:17		X	X	X	X			X
Day avg. bout length	2L	3752073	CG10019	FBgn0031568	synonymous	CG10019-cds								X
Day avg. bout length	2L	4102477	ed	FBgn0000547	intronic	ed-in					X	X		X
Day avg. bout length	2L	4424807	CG15431	FBgn0031602	intronic	CG15431-in					X
Day avg. bout length	2L	4459966	CG15435	FBgn0031608	UTR	CG15435-u5	X				X	X		X
Day avg. bout length	2L	4460770	CG15435	FBgn0031608	synonymous	CG15435-cds					X	X		X
Day avg. bout length	2L	4460780	CG15435	FBgn0031608	synonymous	CG15435-cds					X	X		X
Day avg. bout length	2L	4462975	CG15443	FBgn0031609	UTR	CG15443-u5					X	X
Day avg. bout length	2L	4463835	CG15436	FBgn0031610	intronic	CG15436-in						X
Day avg. bout length	2L	4686497	CG11929	FBgn0031620	missense	CG11929-cds			X					X
Day avg. bout length	2L	4686503	CG11929	FBgn0031620	missense	CG11929-cds			X					X
Day avg. bout length	2L	4705614	CG34351	FBgn0085380	UTR	CG34351-u5
Day avg. bout length	2L	4705653	CG34351	FBgn0085380	UTR	CG34351-u5
Day avg. bout length	2L	6279718	Ddr	FBgn0053531	intronic	Ddr-in					X	X
Day avg. bout length	2L	6536376	eya	FBgn0000320	intronic	eya-in					X	X
Day avg. bout length	2L	6536862	eya	FBgn0000320	intronic	eya-in					X	X
Day avg. bout length	2L	6536910	eya	FBgn0000320	intronic	eya-in					X	X
Day avg. bout length	2L	6976194	uif	FBgn0031879	synonymous	uif-cds						X		X
Day avg. bout length	2L	7274901	Wnt4	FBgn0010453	intronic	Wnt4-in					X	X		X
Day avg. bout length	2L	7274975	Wnt4	FBgn0010453	intronic	Wnt4-in					X	X		X
Day avg. bout length	2L	7457736	Gr28b	FBgn0045495	intronic	Gr28b-in					X	X
Day avg. bout length	2L	7503542	Rapgap1	FBgn0085403	intronic	Rapgap1-in					X	X
Day avg. bout length	2L	7504310	Rapgap1	FBgn0085403	intronic	Rapgap1-in					X	X
Day avg. bout length	2L	7504514	Rapgap1	FBgn0085403	intronic	Rapgap1-in					X	X
Day avg. bout length	2L	7504807	Rapgap1	FBgn0085403	intronic	Rapgap1-in					X	X
Day avg. bout length	2L	7505023	Rapgap1	FBgn0085403	intronic	Rapgap1-in					X	X
Day avg. bout length	2L	7573952	Rapgap1	FBgn0085403	intronic	Rapgap1-in					X	X
Day avg. bout length	2L	7574912	Rapgap1	FBgn0085403	intronic	Rapgap1-in					X	X
Day avg. bout length	2L	8467265	d	FBgn0262029	intronic	d-in	X					X
Day avg. bout length	2L	8714439	raw	FBgn0003209	intronic	raw-in					X	X
Day avg. bout length	2L	9171382	tai	FBgn0041092	intronic	tai-in		X		X	X	X		X
Day avg. bout length	2L	9439061	numb	FBgn0002973	intronic	numb-in					X	X
Day avg. bout length	2L	9734780	Nckx30C	FBgn0028704	intronic	Nckx30C-in					X	X
Day avg. bout length	2L	9839145	nAcRalpha-30D	FBgn0032151	intronic	nAcRalpha-30D-in	X				X	X
Day avg. bout length	2L	9839177	nAcRalpha-30D	FBgn0032151	intronic	nAcRalpha-30D-in	X				X	X
Day avg. bout length	2L	9943636	CG5853	FBgn0032167	intronic	CG5853-in						X
Day avg. bout length	2L	9943638	CG5853	FBgn0032167	intronic	CG5853-in						X
Day avg. bout length	2L	10125021	CG34109	FBgn0083945	intronic	CG34109-in								X
Day avg. bout length	2L	10125040	CG34109	FBgn0083945	synonymous	CG34109-cds								X
Day avg. bout length	2L	10357013	CG5045	FBgn0032229	missense	CG5045:2			X		X	X		X
Day avg. bout length	2L	10360461	CG5366	FBgn0027568	missense	CG5366:5			X		X	X		X
Day avg. bout length	2L	10364467	lft	FBgn0032230	UTR	lft-u5					X	X
Day avg. bout length	2L	10581195	Trim9	FBgn0051721	intronic	Trim9-in					X	X
Day avg. bout length	2L	10588051	Trim9	FBgn0051721	intronic	Trim9-in					X	X
Day avg. bout length	2L	10588817	Trim9	FBgn0051721	intronic	Trim9-in					X	X
Day avg. bout length	2L	10589416	Trim9	FBgn0051721	intronic	Trim9-in					X	X
Day avg. bout length	2L	10590041	Trim9	FBgn0051721	intronic	Trim9-in					X	X
Day avg. bout length	2L	10591514	Trim9	FBgn0051721	intronic	Trim9-in					X	X
Day avg. bout length	2L	10591603	Trim9	FBgn0051721	intronic	Trim9-in					X	X
Day avg. bout length	2L	12210100	aret	FBgn0000114	intronic	aret-in					X	X
Day avg. bout length	2L	12231137	aret	FBgn0000114	intronic	aret-in					X	X
Day avg. bout length	2L	12294785	aret	FBgn0000114	intronic	aret-in					X	X
Day avg. bout length	2L	12490737	bun	FBgn0259176	intronic	bun-in		X		X	X	X		X
Day avg. bout length	2L	13032161	CG9932	FBgn0262160	intronic	CG9932-in	X				X	X
Day avg. bout length	2L	13039209	CG9932	FBgn0262160	intronic	CG9932-in					X	X
Day avg. bout length	2L	13039210	CG9932	FBgn0262160	intronic	CG9932-in					X	X
Day avg. bout length	2L	13039212	CG9932	FBgn0262160	intronic	CG9932-in					X	X
Day avg. bout length	2L	13039214	CG9932	FBgn0262160	intronic	CG9932-in					X	X
Day avg. bout length	2L	13040677	CG9932	FBgn0262160	intronic	CG9932-in					X	X
Day avg. bout length	2L	13049150	CG9932	FBgn0262160	intronic	CG9932-in					X	X
Day avg. bout length	2L	13108352	CG5142	FBgn0032470	intronic	CG5142-in
Day avg. bout length	2L	13616184	kuz	FBgn0259984	intronic	kuz-in					X	X
Day avg. bout length	2L	13633229	kuz	FBgn0259984	intronic	kuz-in					X	X
Day avg. bout length	2L	13633234	kuz	FBgn0259984	intronic	kuz-in					X	X
Day avg. bout length	2L	13633236	kuz	FBgn0259984	intronic	kuz-in					X	X
Day avg. bout length	2L	13633237	kuz	FBgn0259984	intronic	kuz-in					X	X
Day avg. bout length	2L	13633304	kuz	FBgn0259984	intronic	kuz-in					X	X
Day avg. bout length	2L	13842655	cenG1A	FBgn0028509	intronic	cenG1A-in					X	X
Day avg. bout length	2L	13871723	cenG1A	FBgn0028509	intronic	cenG1A-in					X	X
Day avg. bout length	2L	13871975	cenG1A	FBgn0028509	intronic	cenG1A-in					X	X
Day avg. bout length	2L	13872781	cenG1A	FBgn0028509	intronic	cenG1A-in					X	X
Day avg. bout length	2L	13874659	cenG1A	FBgn0028509	intronic	cenG1A-in					X	X
Day avg. bout length	2L	13874697	cenG1A	FBgn0028509	intronic	cenG1A-in					X	X
Day avg. bout length	2L	13874814	cenG1A	FBgn0028509	intronic	cenG1A-in					X	X
Day avg. bout length	2L	15091588	CG15270	FBgn0028879	intronic	CG15270-in					X	X		X
Day avg. bout length	2L	15244095	ZnT35C	FBgn0028516	intronic	ZnT35C-in
Day avg. bout length	2L	15553398	kek3	FBgn0028370	intronic	kek3-in					X	X
Day avg. bout length	2L	15554679	kek3	FBgn0028370	intronic	kek3-u5					X	X
Day avg. bout length	2L	15812091	CG42876	FBgn0262150	cds	CG42876-cds
Day avg. bout length	2L	16405998	CG5888	FBgn0028523	intronic	CG5888-in					X	X
Day avg. bout length	2L	16448796	Idgf2	FBgn0020415	intronic	Idgf2-in					X	X
Day avg. bout length	2L	16579765	CG42389	FBgn0259735	intronic	CG42389-in
Day avg. bout length	2L	16871460	CG31781	FBgn0051781	intronic	CG31781-in					X	X		X
Day avg. bout length	2L	16872095	CG31781	FBgn0051781	intronic	CG31781-in					X	X		X
Day avg. bout length	2L	16873250	CG31781	FBgn0051781	intronic	CG31781-in					X	X		X
Day avg. bout length	2L	16873680	CG31781	FBgn0051781	intronic	CG31781-in					X	X		X
Day avg. bout length	2L	16873954	CG31781	FBgn0051781	intronic	CG31781-in					X	X		X
Day avg. bout length	2L	16874176	CG31781	FBgn0051781	intronic	CG31781-in					X	X		X
Day avg. bout length	2L	16874702	CG31781	FBgn0051781	intronic	CG31781-in					X	X		X
Day avg. bout length	2L	16875097	CG31781	FBgn0051781	intronic	CG31781-in					X	X		X
Day avg. bout length	2L	16875132	CG31781	FBgn0051781	intronic	CG31781-in					X	X		X
Day avg. bout length	2L	16876262	CG31781	FBgn0051781	intronic	CG31781-in					X	X		X
Day avg. bout length	2L	16876980	CG31781	FBgn0051781	intronic	CG31781-in					X	X		X
Day avg. bout length	2L	16877059	CG31781	FBgn0051781	intronic	CG31781-in					X	X		X
Day avg. bout length	2L	16877069	CG31781	FBgn0051781	intronic	CG31781-in					X	X		X
Day avg. bout length	2L	16877186	CG31781	FBgn0051781	intronic	CG31781-in					X	X		X
Day avg. bout length	2L	16877360	CG31781	FBgn0051781	intronic	CG31781-in					X	X		X
Day avg. bout length	2L	16877446	CG31781	FBgn0051781	intronic	CG31781-in	X				X	X		X
Day avg. bout length	2L	16877649	CG31781	FBgn0051781	UTR	CG31781-u5					X	X		X
Day avg. bout length	2L	16877660	CG31781	FBgn0051781	UTR	CG31781-u5					X	X		X
Day avg. bout length	2L	16877920	CG31781	FBgn0051781	synonymous	CG31781-PC					X	X		X
Day avg. bout length	2L	16878667	CG32832	FBgn0052832	missense	CG32832-PA			X					X
Day avg. bout length	2L	16891206	CG42556	FBgn0260758	UTR	CG42556-u3
Day avg. bout length	2L	17391341	CLIP-190	FBgn0020503	intronic	CLIP-190-in					X	X
Day avg. bout length	2L	17391345	CLIP-190	FBgn0020503	intronic	CLIP-190-in					X	X
Day avg. bout length	2L	18740402	CG15167	FBgn0032709	UTR	CG15167-u5								X
Day avg. bout length	2L	18740488	CG15167	FBgn0032709	missense	CG15167-PA			X					X
Day avg. bout length	2L	19073351	CG17572	FBgn0032753	missense	CG17572:5			X					X
Day avg. bout length	2L	20674436	CG31678	FBgn0051678	intronic	CG31678-in					X	X
Day avg. bout length	2L	21124615	Nhe2	FBgn0040297	intronic	Nhe2-in					X
Day avg. bout length	2L	21186841	Ret	FBgn0011829	intronic	Ret-in					X	X
Day avg. bout length	2L	21242767	Hr39	FBgn0261239	intronic	Hr39-in	X				X	X
Day avg. bout length	2L	21674672	CG2225	FBgn0032957	intronic	CG2225-in	X				X	X
Day avg. bout length	2R	2566886	CG9422	FBgn0033092	intronic	CG9422-in					X	X
Day avg. bout length	2R	2798996	CG30158	FBgn0050158	intronic	CG30158-in					X	X
Day avg. bout length	2R	3247546	Dscam	FBgn0033159	intronic	Dscam-in					X	X
Day avg. bout length	2R	3255807	Dscam	FBgn0033159	intronic	Dscam-in					X	X
Day avg. bout length	2R	3255808	Dscam	FBgn0033159	intronic	Dscam-in					X	X
Day avg. bout length	2R	3260248	Dscam	FBgn0033159	intronic	Dscam-in					X	X
Day avg. bout length	2R	3260380	Dscam	FBgn0033159	intronic	Dscam-in					X	X
Day avg. bout length	2R	3814483	CG8791	FBgn0033234	intronic	CG8791-in						X
Day avg. bout length	2R	6191091	CAP	FBgn0033504	UTR	CAP-u5					X	X		X
Day avg. bout length	2R	6267580	Ir47a	FBgn0033515	UTR	Ir47a-u5
Day avg. bout length	2R	6376939	lola	FBgn0005630	intronic	lola-in					X	X
Day avg. bout length	2R	6384206	lola	FBgn0005630	UTR	lola-u3					X	X
Day avg. bout length	2R	6400910	lola	FBgn0005630	intronic	lola-in					X	X
Day avg. bout length	2R	6561169	stan	FBgn0024836	UTR	stan-u5					X	X
Day avg. bout length	2R	6565394	stan	FBgn0024836	intronic	stan-in					X	X
Day avg. bout length	2R	6565395	stan	FBgn0024836	intronic	stan-in					X	X
Day avg. bout length	2R	6565486	stan	FBgn0024836	intronic	stan-in					X	X
Day avg. bout length	2R	6565499	stan	FBgn0024836	intronic	stan-in					X	X
Day avg. bout length	2R	6565547	stan	FBgn0024836	intronic	stan-in					X	X
Day avg. bout length	2R	6565583	stan	FBgn0024836	intronic	stan-in	X				X	X
Day avg. bout length	2R	6584637	stan	FBgn0024836	intronic	stan-in					X	X
Day avg. bout length	2R	6585153	stan	FBgn0024836	intronic	stan-in					X	X
Day avg. bout length	2R	6612658	Rab3	FBgn0005586	intronic	Rab3-in					X	X
Day avg. bout length	2R	6612661	Rab3	FBgn0005586	intronic	Rab3-in					X	X
Day avg. bout length	2R	6612671	Rab3	FBgn0005586	intronic	Rab3-in					X	X
Day avg. bout length	2R	6612693	Rab3	FBgn0005586	intronic	Rab3-in					X	X
Day avg. bout length	2R	6646392	CG33144	FBgn0053144	intronic	CG33144-in					X	X
Day avg. bout length	2R	6648937	CG33144	FBgn0053144	intronic	CG33144-in					X	X
Day avg. bout length	2R	6649417	CG33144	FBgn0053144	intronic	CG33144-in					X	X
Day avg. bout length	2R	6649741	CG33144	FBgn0053144	intronic	CG33144-in					X	X
Day avg. bout length	2R	6649748	CG33144	FBgn0053144	intronic	CG33144-in					X	X
Day avg. bout length	2R	6650069	CG33144	FBgn0053144	intronic	CG33144-in	X				X	X
Day avg. bout length	2R	6651122	CG33144	FBgn0053144	intronic	CG33144-in					X	X
Day avg. bout length	2R	6651391	CG33144	FBgn0053144	intronic	CG33144-in					X	X
Day avg. bout length	2R	6674183	CG33144	FBgn0053144	intronic	CG33144-in	X				X	X
Day avg. bout length	2R	6681054	CG33144	FBgn0053144	intronic	CG33144-in					X	X
Day avg. bout length	2R	6703903	dgo	FBgn0086898	missense	dgo-PB			X					X
Day avg. bout length	2R	6712482	CG12325	FBgn0033557	synonymous	CG12325:3					X	X		X
Day avg. bout length	2R	6718064	CG12344	FBgn0033558	intronic	CG12344-in					X	X
Day avg. bout length	2R	6724857	CG7686	FBgn0027525	synonymous	CG7686-PA					X	X		X
Day avg. bout length	2R	6735465	CG30015	FBgn0050015	intronic	CG30015-in					X	X
Day avg. bout length	2R	6739453	CG30015	FBgn0050015	intronic	CG30015-in					X	X
Day avg. bout length	2R	6750668	CG30015	FBgn0050015	intronic	CG30015-in					X	X
Day avg. bout length	2R	6750778	CG30015	FBgn0050015	intronic	CG30015-in					X	X
Day avg. bout length	2R	7277217	sprt	FBgn0082585	intronic	sprt-in					X	X
Day avg. bout length	2R	7278544	sprt	FBgn0082585	intronic	sprt-in					X	X
Day avg. bout length	2R	7692202	ths	FBgn0033652	intronic	ths-in					X
Day avg. bout length	2R	8159255	Cam	FBgn0000253	intronic	Cam-in					X	X
Day avg. bout length	2R	8169389	CG42700	FBgn0261611	intronic	CG42700-in
Day avg. bout length	2R	8169978	CG42700	FBgn0261611	intronic	CG42700-in
Day avg. bout length	2R	8171637	CG42700	FBgn0261611	intronic	CG42700-in
Day avg. bout length	2R	8177210	CG42700	FBgn0261611	intronic	CG42700-in	X
Day avg. bout length	2R	8393886	fdl	FBgn0045063	intronic	fdl-in					X	X
Day avg. bout length	2R	8393889	fdl	FBgn0045063	intronic	fdl-in					X	X
Day avg. bout length	2R	8393890	fdl	FBgn0045063	intronic	fdl-in					X	X
Day avg. bout length	2R	8465063	Sin3A	FBgn0022764	UTR	Sin3A-u3	X				X	X		X
Day avg. bout length	2R	8467490	Sin3A	FBgn0022764	synonymous	Sin3A:7	X				X	X		X
Day avg. bout length	2R	9315360	CG42321	FBgn0259221	intronic	CG42321-in								X
Day avg. bout length	2R	9318487	CG42321	FBgn0259221	intronic	CG42321-in								X
Day avg. bout length	2R	9403592	CG13330	FBgn0033848	synonymous	CG13330-cds								X
Day avg. bout length	2R	9657759	Cpr50Ca	FBgn0033867	intronic	Cpr50Ca-in
Day avg. bout length	2R	9659972	Cpr50Ca	FBgn0033867	intronic	Cpr50Ca-in
Day avg. bout length	2R	9694119	stj	FBgn0261041	synonymous	stj-cds					X	X		X
Day avg. bout length	2R	9695658	stj	FBgn0261041	synonymous	stj:4					X	X		X
Day avg. bout length	2R	9695728	stj	FBgn0261041	intronic	stj-in					X	X		X
Day avg. bout length	2R	9695740	stj	FBgn0261041	intronic	stj-in					X	X		X
Day avg. bout length	2R	9696267	stj	FBgn0261041	intronic	stj-in					X	X		X
Day avg. bout length	2R	9748345	CG16935	FBgn0033883	synonymous	CG16935-PA					X	X		X
Day avg. bout length	2R	9750461	CG13344	FBgn0033884	missense	CG13344-cds			X		X	X		X
Day avg. bout length	2R	9750884	CG13344	FBgn0033884	UTR	CG13344-u3					X	X		X
Day avg. bout length	2R	9751255	CG13344	FBgn0033884	UTR	CG13344-u3					X	X		X
Day avg. bout length	2R	9751293	CG13344	FBgn0033884	UTR	CG13344-u3					X	X		X
Day avg. bout length	2R	9751452	CG13344	FBgn0033884	UTR	CG13344-u3					X	X		X
Day avg. bout length	2R	9824315	shot	FBgn0013733	intronic	shot-in					X	X		X
Day avg. bout length	2R	9825553	shot	FBgn0013733	intronic	shot-in					X	X		X
Day avg. bout length	2R	9861011	CG6701	FBgn0033889	UTR	CG6701-u3					X	X
Day avg. bout length	2R	9891510	mam	FBgn0002643	intronic	mam-in					X	X		X
Day avg. bout length	2R	10001289	Prosap	FBgn0040752	intronic	Prosap-in					X	X
Day avg. bout length	2R	10020124	Prosap	FBgn0040752	intronic	Prosap-in					X	X
Day avg. bout length	2R	10175157	Ih	FBgn0028428	intronic	Ih-in					X	X
Day avg. bout length	2R	10175534	Ih	FBgn0028428	intronic	Ih-in					X	X
Day avg. bout length	2R	10175755	Ih	FBgn0028428	intronic	Ih-in					X	X
Day avg. bout length	2R	10372307	L	FBgn0001332	intronic	L-in					X	X
Day avg. bout length	2R	10374797	L	FBgn0001332	intronic	L-in					X	X
Day avg. bout length	2R	10374839	L	FBgn0001332	intronic	L-in					X	X
Day avg. bout length	2R	10414267	ttv	FBgn0020245	UTR	ttv-u5					X	X
Day avg. bout length	2R	10418074	ttv	FBgn0020245	intronic	ttv-in					X	X
Day avg. bout length	2R	10423252	ttv	FBgn0020245	intronic	ttv-in					X	X
Day avg. bout length	2R	10423264	ttv	FBgn0020245	intronic	ttv-in					X	X
Day avg. bout length	2R	10423287	ttv	FBgn0020245	intronic	ttv-in					X	X
Day avg. bout length	2R	10424724	ttv	FBgn0020245	intronic	ttv-in					X	X
Day avg. bout length	2R	10424725	ttv	FBgn0020245	intronic	ttv-in					X	X
Day avg. bout length	2R	10426793	ttv	FBgn0020245	intronic	ttv-in					X	X
Day avg. bout length	2R	10426970	ttv	FBgn0020245	intronic	ttv-in	X				X	X
Day avg. bout length	2R	10428412	ttv	FBgn0020245	intronic	ttv-in					X	X
Day avg. bout length	2R	10428939	ttv	FBgn0020245	intronic	ttv-in					X	X
Day avg. bout length	2R	10429984	ttv	FBgn0020245	intronic	ttv-in					X	X
Day avg. bout length	2R	10430084	ttv	FBgn0020245	intronic	ttv-in					X	X
Day avg. bout length	2R	10430871	ttv	FBgn0020245	intronic	ttv-in					X	X
Day avg. bout length	2R	10431728	ttv	FBgn0020245	intronic	ttv-in	X				X	X
Day avg. bout length	2R	10432404	ttv	FBgn0020245	intronic	ttv-in					X	X
Day avg. bout length	2R	10433564	ttv	FBgn0020245	intronic	ttv-in					X	X
Day avg. bout length	2R	10465778	ttv	FBgn0020245	intronic	ttv-in	X				X	X
Day avg. bout length	2R	10571492	mspo	FBgn0020269	intronic	mspo-in					X	X
Day avg. bout length	2R	10571519	mspo	FBgn0020269	intronic	mspo-in					X	X
Day avg. bout length	2R	10571531	mspo	FBgn0020269	intronic	mspo-in					X	X
Day avg. bout length	2R	10580614	mspo	FBgn0020269	intronic	mspo-in					X	X
Day avg. bout length	2R	10581370	mspo	FBgn0020269	intronic	mspo-in					X	X
Day avg. bout length	2R	10581646	mspo	FBgn0020269	intronic	mspo-in					X	X
Day avg. bout length	2R	10582312	mspo	FBgn0020269	intronic	mspo-in					X	X
Day avg. bout length	2R	12010278	Jhe	FBgn0010052	UTR	Jhe-u3								X
Day avg. bout length	2R	12016901	spin	FBgn0086676	intronic	spin-in					X	X
Day avg. bout length	2R	12144944	Cng	FBgn0261612	intronic	Cng-in					X	X
Day avg. bout length	2R	12384459	CG7813	FBgn0034133	UTR	CG7813-u3								X
Day avg. bout length	2R	12402111	Sema-2a	FBgn0011260	intronic	Sema-2a-in					X	X
Day avg. bout length	2R	12402121	Sema-2a	FBgn0011260	intronic	Sema-2a-in					X	X
Day avg. bout length	2R	12402510	Sema-2a	FBgn0011260	intronic	Sema-2a-in					X	X
Day avg. bout length	2R	12403336	Sema-2a	FBgn0011260	intronic	Sema-2a-in					X	X
Day avg. bout length	2R	12403339	Sema-2a	FBgn0011260	intronic	Sema-2a-in					X	X
Day avg. bout length	2R	12403340	Sema-2a	FBgn0011260	intronic	Sema-2a-in					X	X
Day avg. bout length	2R	12403343	Sema-2a	FBgn0011260	intronic	Sema-2a-in					X	X
Day avg. bout length	2R	12403344	Sema-2a	FBgn0011260	intronic	Sema-2a-in					X	X
Day avg. bout length	2R	12403345	Sema-2a	FBgn0011260	intronic	Sema-2a-in					X	X
Day avg. bout length	2R	12505452	CG5065	FBgn0034145	intronic	CG5065-in					X	X		X
Day avg. bout length	2R	12579035	CG30463	FBgn0050463	intronic	CG30463-in					X	X		X
Day avg. bout length	2R	13208090	mbl	FBgn0053197	intronic	mbl-in					X	X
Day avg. bout length	2R	13865500	dpr13	FBgn0034286	intronic	dpr13-in					X	X
Day avg. bout length	2R	13866770	dpr13	FBgn0034286	intronic	dpr13-in					X	X
Day avg. bout length	2R	13866795	dpr13	FBgn0034286	intronic	dpr13-in					X	X
Day avg. bout length	2R	13867761	dpr13	FBgn0034286	intronic	dpr13-in					X	X
Day avg. bout length	2R	13868009	dpr13	FBgn0034286	intronic	dpr13-in					X	X
Day avg. bout length	2R	13868414	dpr13	FBgn0034286	intronic	dpr13-in					X	X
Day avg. bout length	2R	13868432	dpr13	FBgn0034286	intronic	dpr13-in					X	X
Day avg. bout length	2R	13888393	dpr13	FBgn0034286	intronic	dpr13-in					X	X
Day avg. bout length	2R	14018802	Hsf	FBgn0001222	missense	Hsf:4	X		X		X	X		X
Day avg. bout length	2R	14018811	Hsf	FBgn0001222	synonymous	Hsf:4	X				X	X		X
Day avg. bout length	2R	14019018	Hsf	FBgn0001222	missense	Hsf:6			X		X	X		X
Day avg. bout length	2R	14019338	Hsf	FBgn0001222	synonymous	Hsf:7	X				X	X		X
Day avg. bout length	2R	14845009	sano	FBgn0034408	intronic	sano-in					X	X
Day avg. bout length	2R	14845930	sano	FBgn0034408	UTR	sano-u3					X	X
Day avg. bout length	2R	14998245	5-HT1A	FBgn0004168	intronic	5-HT1A-in		X			X	X
Day avg. bout length	2R	15017816	botv	FBgn0027535	intronic	botv-in	X				X	X		X
Day avg. bout length	2R	15055083	CG10737	FBgn0034420	intronic	CG10737-in					X	X		X
Day avg. bout length	2R	15056932	CG10737	FBgn0034420	intronic	CG10737-in					X	X		X
Day avg. bout length	2R	15060425	CG10737	FBgn0034420	intronic	CG10737-in			X		X	X		X
Day avg. bout length	2R	15091718	hppy	FBgn0263395	intronic	hppy-in
Day avg. bout length	2R	15441993	sm	FBgn0003435	intronic	sm-in					X	X
Day avg. bout length	2R	15479544	sm	FBgn0003435	intronic	sm-in					X	X
Day avg. bout length	2R	16157057	CG8908	FBgn0034493	missense	CG8908:7			X				X
Day avg. bout length	2R	16157498	CG8908	FBgn0034493	synonymous	CG8908:7							X
Day avg. bout length	2R	16157727	CG8908	FBgn0034493	intronic	CG8908-in							X
Day avg. bout length	2R	16158154	CG8908	FBgn0034493	missense	CG8908:8			X				X
Day avg. bout length	2R	16159577	CG10444	FBgn0034494	UTR	CG10444-u3								X
Day avg. bout length	2R	16159582	CG10444	FBgn0034494	UTR	CG10444-u3								X
Day avg. bout length	2R	16159597	CG10444	FBgn0034494	UTR	CG10444-u3								X
Day avg. bout length	2R	16159968	CG10444	FBgn0034494	missense	CG10444-PA			X					X
Day avg. bout length	2R	16161924	CG10444	FBgn0034494	UTR	CG10444-u5								X
Day avg. bout length	2R	16162191	CG11788	FBgn0034495	UTR	CG11788-u5								X
Day avg. bout length	2R	16162758	CG11788	FBgn0034495	synonymous	CG11788:2								X
Day avg. bout length	2R	16162908	CG11788	FBgn0034495	synonymous	CG11788:2								X
Day avg. bout length	2R	16163349	CG11788	FBgn0034495	synonymous	CG11788:2								X
Day avg. bout length	2R	16163738	CG9143	FBgn0034496	synonymous	CG9143-PA								X
Day avg. bout length	2R	16164168	CG9143	FBgn0034496	intronic	CG9143-in								X
Day avg. bout length	2R	16165580	CG9143	FBgn0034496	missense	CG9143-cds			X					X
Day avg. bout length	2R	16166052	CG9143	FBgn0034496	synonymous	CG9143-cds								X
Day avg. bout length	2R	16166154	CG9143	FBgn0034496	missense	CG9143-cds			X					X
Day avg. bout length	2R	16166589	CG9090	FBgn0034497	UTR	CG9090-u3								X
Day avg. bout length	2R	16168013	CG9090	FBgn0034497	intronic	CG9090-in								X
Day avg. bout length	2R	16168080	CG9090	FBgn0034497	intronic	CG9090-in								X
Day avg. bout length	2R	16172408	CG16868	FBgn0034498	intronic	CG16868-in								X
Day avg. bout length	2R	16172533	CG16868	FBgn0034498	synonymous	CG16868:4								X
Day avg. bout length	2R	16364821	CG12484	FBgn0086604	intronic	CG12484-in
Day avg. bout length	2R	16974129	Treh	FBgn0003748	synonymous	Treh:4					X	X		X
Day avg. bout length	2R	16974158	Treh	FBgn0003748	synonymous	Treh:4					X	X		X
Day avg. bout length	2R	16974233	Treh	FBgn0003748	intronic	Treh-in					X	X		X
Day avg. bout length	2R	16974235	Treh	FBgn0003748	intronic	Treh-in					X	X		X
Day avg. bout length	2R	16974236	Treh	FBgn0003748	intronic	Treh-in					X	X		X
Day avg. bout length	2R	16974267	Treh	FBgn0003748	intronic	Treh-in					X	X		X
Day avg. bout length	2R	16974525	Treh	FBgn0003748	UTR	Treh-u3					X	X		X
Day avg. bout length	2R	17145859	Rgk3	FBgn0085426	intronic	Rgk3-in								X
Day avg. bout length	2R	17160192	Rgk3	FBgn0085426	intronic	Rgk3-in								X
Day avg. bout length	2R	17160374	Rgk3	FBgn0085426	intronic	Rgk3-in								X
Day avg. bout length	2R	17167312	Rgk3	FBgn0085426	synonymous	Rgk3-cds								X
Day avg. bout length	2R	17168610	CG34203	FBgn0085232	UTR	CG34203-u3
Day avg. bout length	2R	17169159	CG34203	FBgn0085232	UTR	CG34203-u5
Day avg. bout length	2R	17176803	CG10505	FBgn0034612	synonymous	CG10505:4								X
Day avg. bout length	2R	17185027	CG42672	FBgn0261554	intronic	CG42672-in
Day avg. bout length	2R	17365154	Sdc	FBgn0010415	intronic	Sdc-in		X		X	X	X
Day avg. bout length	2R	17377581	Fkbp13	FBgn0010470	intronic	Fkbp13-in					X	X
Day avg. bout length	2R	17377582	Fkbp13	FBgn0010470	intronic	Fkbp13-in					X	X
Day avg. bout length	2R	17454941	CG10440	FBgn0034636	intronic	CG10440-in					X	X
Day avg. bout length	2R	17786873	Fili	FBgn0085397	intronic	Fili-in
Day avg. bout length	2R	17802798	Fili	FBgn0085397	intronic	Fili-in
Day avg. bout length	2R	17813951	Fili	FBgn0085397	intronic	Fili-in
Day avg. bout length	2R	17875754	CG34370	FBgn0085399	missense	CG34370-PG			X					X
Day avg. bout length	2R	17878623	CG34370	FBgn0085399	intronic	CG34370-in								X
Day avg. bout length	2R	17918577	CG34370	FBgn0085399	intronic	CG34370-in								X
Day avg. bout length	2R	17973640	CG13502	FBgn0034692	synonymous	CG13502-PA					X	X		X
Day avg. bout length	2R	18159643	dve	FBgn0020307	intronic	dve-in					X	X
Day avg. bout length	2R	18159646	dve	FBgn0020307	intronic	dve-in					X	X
Day avg. bout length	2R	18208275	Gp150	FBgn0013272	intronic	Gp150-in	X				X	X
Day avg. bout length	2R	18208280	Gp150	FBgn0013272	intronic	Gp150-in	X				X	X
Day avg. bout length	2R	18209975	Gp150	FBgn0013272	intronic	Gp150-in					X	X
Day avg. bout length	2R	18210082	Gp150	FBgn0013272	intronic	Gp150-in					X	X
Day avg. bout length	2R	18274365	CG13506	FBgn0034723	intronic	CG13506-in					X	X	X
Day avg. bout length	2R	18280799	CG13506	FBgn0034723	UTR	CG13506-u3					X	X	X
Day avg. bout length	2R	18916305	CG42741	FBgn0261705	intronic	CG42741-in
Day avg. bout length	2R	19453757	apt	FBgn0015903	intronic	apt-in						X
Day avg. bout length	2R	19785052	CG5339	FBgn0034925	missense	CG5339-PA	X		X		X	X		X
Day avg. bout length	2R	19786333	CG5591	FBgn0034926	synonymous	CG5591-cds					X	X		X
Day avg. bout length	2R	19787010	CG5591	FBgn0034926	intronic	CG5591-in	X				X	X		X
Day avg. bout length	2R	19788433	CG5591	FBgn0034926	synonymous	CG5591:5	X				X	X		X
Day avg. bout length	2R	19789833	CG5591	FBgn0034926	synonymous	CG5591:7	X				X	X		X
Day avg. bout length	3L	347081	mth	FBgn0023000	intronic	mth-in
Day avg. bout length	3L	683870	CG3371	FBgn0035153	synonymous	CG3371-PA					X	X		X
Day avg. bout length	3L	686165	CG3344	FBgn0035154	synonymous	CG3344-PA								X
Day avg. bout length	3L	981237	Glut1	FBgn0025593	intronic	Glut1-in					X	X
Day avg. bout length	3L	1098245	bab1	FBgn0004870	intronic	bab1-in					X	X
Day avg. bout length	3L	1347653	Ptp61F	FBgn0003138	intronic	Ptp61F-in					X	X
Day avg. bout length	3L	1356790	Ptp61F	FBgn0003138	intronic	Ptp61F-in					X	X
Day avg. bout length	3L	1815453	GV1	FBgn0027790	intronic	GV1-in
Day avg. bout length	3L	1927638	Dbx	FBgn0250756	intronic	Dbx-in
Day avg. bout length	3L	2054940	sls	FBgn0003432	missense	sls:13			X			X		X
Day avg. bout length	3L	2267333	CG13806	FBgn0035325	synonymous	CG13806-cds								X
Day avg. bout length	3L	2268445	obst-I	FBgn0052304	synonymous	obst-I-PA	X							X
Day avg. bout length	3L	2270608	yellow-g	FBgn0041709	intronic	yellow-g-in
Day avg. bout length	3L	2270677	yellow-g	FBgn0041709	intronic	yellow-g-in
Day avg. bout length	3L	2270679	yellow-g	FBgn0041709	intronic	yellow-g-in
Day avg. bout length	3L	2270689	yellow-g	FBgn0041709	intronic	yellow-g-in
Day avg. bout length	3L	2270794	yellow-g	FBgn0041709	intronic	yellow-g-in
Day avg. bout length	3L	2270907	yellow-g	FBgn0041709	intronic	yellow-g-in
Day avg. bout length	3L	2271177	yellow-g	FBgn0041709	intronic	yellow-g-in
Day avg. bout length	3L	2472650	CG33232	FBgn0035347	intronic	CG33232-in					X	X
Day avg. bout length	3L	2474412	CG33232	FBgn0035347	intronic	CG33232-in					X	X
Day avg. bout length	3L	2475144	CG16762	FBgn0035343	intronic	CG16762-in								X
Day avg. bout length	3L	2475225	CG16762	FBgn0035343	nonsense	CG16762-cds			X					X
Day avg. bout length	3L	2475241	CG16762	FBgn0035343	missense	CG16762-cds			X					X
Day avg. bout length	3L	2477025	Cyp4d20	FBgn0035344	missense	Cyp4d20-PA			X					X
Day avg. bout length	3L	2479046	CG33232	FBgn0035347	intronic	CG33232-in					X	X
Day avg. bout length	3L	2479255	CG33232	FBgn0035347	intronic	CG33232-in					X	X
Day avg. bout length	3L	2483654	CG33232	FBgn0035347	intronic	CG33232-in					X	X
Day avg. bout length	3L	2483667	CG33232	FBgn0035347	intronic	CG33232-in					X	X
Day avg. bout length	3L	2483685	CG33232	FBgn0035347	intronic	CG33232-in	X				X	X
Day avg. bout length	3L	2516783	Spn	FBgn0010905	intronic	Spn-in					X	X
Day avg. bout length	3L	2628271	Pxn	FBgn0011828	intronic	Pxn-in					X	X
Day avg. bout length	3L	2629118	Pxn	FBgn0011828	intronic	Pxn-in					X	X
Day avg. bout length	3L	2671735	CG12187	FBgn0263177	UTR	CG12187-u3					X	X
Day avg. bout length	3L	2734005	Mrtf	FBgn0052296	intronic	Mrtf-in					X	X
Day avg. bout length	3L	2791324	CG2083	FBgn0035376	intronic	CG2083-in					X	X
Day avg. bout length	3L	2866165	CG9973	FBgn0035378	intronic	CG9973-in
Day avg. bout length	3L	2885801	spz5	FBgn0035379	intronic	spz5-in
Day avg. bout length	3L	2944378	Shab	FBgn0262593	UTR	Shab-u3								X
Day avg. bout length	3L	3008879	FR	FBgn0035385	missense	FR-PA			X		X			X
Day avg. bout length	3L	3009750	FR	FBgn0035385	synonymous	FR-PA					X			X
Day avg. bout length	3L	3132257	CG11537	FBgn0035400	intronic	CG11537-in					X	X		X
Day avg. bout length	3L	3237534	CG17746	FBgn0035425	synonymous	CG17746-PB					X	X		X
Day avg. bout length	3L	3238256	CG17746	FBgn0035425	intronic	CG17746-in					X	X		X
Day avg. bout length	3L	3238792	CG17746	FBgn0035425	synonymous	CG17746-cds					X	X		X
Day avg. bout length	3L	3289585	CG12017	FBgn0035429	intronic	CG12017-in
Day avg. bout length	3L	3300141	CG14968	FBgn0035431	intronic	CG14968-in					X	X
Day avg. bout length	3L	3300181	CG14968	FBgn0035431	intronic	CG14968-in					X	X
Day avg. bout length	3L	3471331	CG14971	FBgn0035449	UTR	CG14971-u5					X	X
Day avg. bout length	3L	3499033	CG42324	FBgn0259224	intronic	CG42324-in								X
Day avg. bout length	3L	3740122	CG32264	FBgn0052264	intronic	CG32264-in					X	X		X
Day avg. bout length	3L	4430711	nAcRbeta-64B	FBgn0000038	intronic	nAcRbeta-64B-in					X	X
Day avg. bout length	3L	4604206	Src64B	FBgn0003501	intronic	Src64B-in					X	X
Day avg. bout length	3L	4756166	Gef64C	FBgn0035574	intronic	Gef64C-in								X
Day avg. bout length	3L	4763665	Gef64C	FBgn0035574	intronic	Gef64C-in								X
Day avg. bout length	3L	4881924	CG17150	FBgn0035581	intronic	CG17150-in								X
Day avg. bout length	3L	4891614	CG17150	FBgn0035581	intronic	CG17150-in								X
Day avg. bout length	3L	4891640	CG17150	FBgn0035581	intronic	CG17150-in								X
Day avg. bout length	3L	4891665	CG17150	FBgn0035581	intronic	CG17150-in								X
Day avg. bout length	3L	4891680	CG17150	FBgn0035581	intronic	CG17150-in								X
Day avg. bout length	3L	4891682	CG17150	FBgn0035581	intronic	CG17150-in								X
Day avg. bout length	3L	4940499	Con	FBgn0005775	intronic	Con-in					X	X
Day avg. bout length	3L	4941291	Con	FBgn0005775	intronic	Con-in					X	X
Day avg. bout length	3L	4943171	Con	FBgn0005775	intronic	Con-in					X	X
Day avg. bout length	3L	4943256	Con	FBgn0005775	intronic	Con-in					X	X
Day avg. bout length	3L	4943423	Con	FBgn0005775	intronic	Con-in					X	X
Day avg. bout length	3L	4943538	Con	FBgn0005775	intronic	Con-in					X	X
Day avg. bout length	3L	4943627	Con	FBgn0005775	intronic	Con-in					X	X
Day avg. bout length	3L	4943881	Con	FBgn0005775	intronic	Con-in					X	X
Day avg. bout length	3L	4945512	Con	FBgn0005775	intronic	Con-in					X	X
Day avg. bout length	3L	4946915	Con	FBgn0005775	intronic	Con-in	X				X	X
Day avg. bout length	3L	4947259	Con	FBgn0005775	intronic	Con-in					X	X
Day avg. bout length	3L	4952152	Con	FBgn0005775	intronic	Con-in					X	X
Day avg. bout length	3L	4954076	Con	FBgn0005775	intronic	Con-in					X	X
Day avg. bout length	3L	4954111	Con	FBgn0005775	intronic	Con-in					X	X
Day avg. bout length	3L	5794518	S6k	FBgn0015806	intronic	S6k-in					X	X
Day avg. bout length	3L	6436475	CG42747	FBgn0261801	intronic	CG42747-in
Day avg. bout length	3L	6453378	CG42747	FBgn0261801	intronic	CG42747-in
Day avg. bout length	3L	6604149	CG8398	FBgn0035708	intronic	CG8398-in					X	X
Day avg. bout length	3L	6694549	SP1173	FBgn0035710	intronic	SP1173-in					X	X
Day avg. bout length	3L	6995895	mp	FBgn0260660	intronic	mp-in
Day avg. bout length	3L	6995926	mp	FBgn0260660	intronic	mp-in
Day avg. bout length	3L	6998401	mp	FBgn0260660	intronic	mp-in
Day avg. bout length	3L	6998414	mp	FBgn0260660	intronic	mp-in
Day avg. bout length	3L	6998434	mp	FBgn0260660	intronic	mp-in
Day avg. bout length	3L	6998454	mp	FBgn0260660	intronic	mp-in
Day avg. bout length	3L	7431798	sphinx1	FBgn0052383	synonymous	sphinx1-PB
Day avg. bout length	3L	7431840	sphinx1	FBgn0052383	synonymous	sphinx1-PB
Day avg. bout length	3L	7431870	sphinx1	FBgn0052383	synonymous	sphinx1-PB
Day avg. bout length	3L	7610626	CG33275	FBgn0035802	synonymous	CG33275-cds					X	X		X
Day avg. bout length	3L	7613795	CG33275	FBgn0035802	intronic	CG33275-in					X	X		X
Day avg. bout length	3L	7617031	CG33275	FBgn0035802	intronic	CG33275-in					X	X		X
Day avg. bout length	3L	7874650	CG32365	FBgn0052365	intronic	CG32365-in					X
Day avg. bout length	3L	8084627	CG7565	FBgn0035833	missense	CG7565-cds	X		X		X	X		X
Day avg. bout length	3L	8084822	CG7565	FBgn0035833	UTR	CG7565-u5					X	X		X
Day avg. bout length	3L	9133925	nwk	FBgn0263456	intronic	nwk-in					X	X		X
Day avg. bout length	3L	9133946	nwk	FBgn0263456	intronic	nwk-in					X	X		X
Day avg. bout length	3L	9133968	nwk	FBgn0263456	synonymous	nwk-cds					X	X		X
Day avg. bout length	3L	9168349	Rdl	FBgn0004244	intronic	Rdl-in	X	X			X	X
Day avg. bout length	3L	9169161	Rdl	FBgn0004244	intronic	Rdl-in		X			X	X
Day avg. bout length	3L	9206910	CG4476	FBgn0035969	synonymous	CG4476:4	X					X		X
Day avg. bout length	3L	9479141	Jarid2	FBgn0036004	UTR	Jarid2-u3
Day avg. bout length	3L	9514194	CG33700	FBgn0053700	intronic	CG33700-in
Day avg. bout length	3L	9514196	CG33700	FBgn0053700	intronic	CG33700-in
Day avg. bout length	3L	9516104	CG33700	FBgn0053700	intronic	CG33700-in
Day avg. bout length	3L	9518422	CG33700	FBgn0053700	UTR	CG33700-u5
Day avg. bout length	3L	9546772	CG42673	FBgn0261555	intronic	CG42673-in
Day avg. bout length	3L	10984721	klu	FBgn0013469	intronic	klu-in						X
Day avg. bout length	3L	11112952	fd68A	FBgn0036134	intronic	fd68A-in					X	X
Day avg. bout length	3L	11665379	CG32085	FBgn0052085	intronic	CG32085-in					X	X
Day avg. bout length	3L	12013211	rols	FBgn0041096	intronic	rols-in					X	X
Day avg. bout length	3L	12155574	CG9760	FBgn0036259	intronic	CG9760-in					X	X
Day avg. bout length	3L	12193787	Adk1	FBgn0022709	intronic	Adk1-in					X	X
Day avg. bout length	3L	12194623	Adk1	FBgn0022709	intronic	Adk1-in					X	X
Day avg. bout length	3L	12197952	CG5626	FBgn0036266	missense	CG5626-PA			X			X		X
Day avg. bout length	3L	12201429	app	FBgn0260941	intronic	app-in
Day avg. bout length	3L	12201463	app	FBgn0260941	intronic	app-in
Day avg. bout length	3L	12242395	app	FBgn0260941	intronic	app-in
Day avg. bout length	3L	12336125	GRHRII	FBgn0036278	intronic	GRHRII-in					X	X
Day avg. bout length	3L	12339113	GRHRII	FBgn0036278	intronic	GRHRII-in	X				X	X
Day avg. bout length	3L	12339298	GRHRII	FBgn0036278	intronic	GRHRII-in					X	X
Day avg. bout length	3L	12371213	Ncc69	FBgn0036279	intronic	Ncc69-in					X	X
Day avg. bout length	3L	12482274	CG10660	FBgn0036288	intronic	CG10660-in					X
Day avg. bout length	3L	14017682	ptip	FBgn0052133	synonymous	ptip-cds
Day avg. bout length	3L	14189186	nuf	FBgn0013718	intronic	nuf-in					X	X
Day avg. bout length	3L	14189273	nuf	FBgn0013718	intronic	nuf-in	X				X	X
Day avg. bout length	3L	14400965	stwl	FBgn0003459	intronic	stwl-in					X	X
Day avg. bout length	3L	14402683	stwl	FBgn0003459	intronic	stwl-in					X	X
Day avg. bout length	3L	14406987	bbg	FBgn0087007	intronic	bbg-in								X
Day avg. bout length	3L	14407074	bbg	FBgn0087007	intronic	bbg-in								X
Day avg. bout length	3L	14407571	bbg	FBgn0087007	synonymous	bbg:4	X							X
Day avg. bout length	3L	14409661	bbg	FBgn0087007	synonymous	bbg-cds								X
Day avg. bout length	3L	14412928	bbg	FBgn0087007	intronic	bbg-in								X
Day avg. bout length	3L	14416821	bbg	FBgn0087007	intronic	bbg-in								X
Day avg. bout length	3L	14416839	bbg	FBgn0087007	intronic	bbg-in								X
Day avg. bout length	3L	14417476	bbg	FBgn0087007	intronic	bbg-in								X
Day avg. bout length	3L	14417780	bbg	FBgn0087007	intronic	bbg-in								X
Day avg. bout length	3L	14418261	bbg	FBgn0087007	intronic	bbg-in								X
Day avg. bout length	3L	14418472	bbg	FBgn0087007	intronic	bbg-in								X
Day avg. bout length	3L	14419112	bbg	FBgn0087007	intronic	bbg-in								X
Day avg. bout length	3L	14420413	bbg	FBgn0087007	UTR	bbg-u5								X
Day avg. bout length	3L	14420451	bbg	FBgn0087007	UTR	58488-58489-AE003534.4-dummy-promoter								X
Day avg. bout length	3L	14420670	bbg	FBgn0087007	intronic	bbg-in								X
Day avg. bout length	3L	14421594	bbg	FBgn0087007	intronic	bbg-in								X
Day avg. bout length	3L	14422765	bbg	FBgn0087007	intronic	bbg-in								X
Day avg. bout length	3L	14422873	bbg	FBgn0087007	intronic	bbg-in								X
Day avg. bout length	3L	14423156	bbg	FBgn0087007	intronic	bbg-in	X							X
Day avg. bout length	3L	14424930	bbg	FBgn0087007	intronic	bbg-in								X
Day avg. bout length	3L	14425004	bbg	FBgn0087007	intronic	bbg-in								X
Day avg. bout length	3L	14425008	bbg	FBgn0087007	intronic	bbg-in								X
Day avg. bout length	3L	14425092	bbg	FBgn0087007	intronic	bbg-in								X
Day avg. bout length	3L	14425249	bbg	FBgn0087007	intronic	bbg-in								X
Day avg. bout length	3L	14427152	bbg	FBgn0087007	intronic	bbg-in								X
Day avg. bout length	3L	14429115	bbg	FBgn0087007	intronic	bbg-in								X
Day avg. bout length	3L	14429719	bbg	FBgn0087007	intronic	bbg-in								X
Day avg. bout length	3L	14435860	bbg	FBgn0087007	intronic	bbg-in								X
Day avg. bout length	3L	14437262	bbg	FBgn0087007	intronic	bbg-in								X
Day avg. bout length	3L	14445214	bbg	FBgn0087007	intronic	bbg-in								X
Day avg. bout length	3L	14455955	bbg	FBgn0087007	intronic	bbg-in								X
Day avg. bout length	3L	14493970	bbg	FBgn0087007	intronic	bbg-in								X
Day avg. bout length	3L	14493992	bbg	FBgn0087007	intronic	bbg-in	X							X
Day avg. bout length	3L	14494015	bbg	FBgn0087007	intronic	bbg-in								X
Day avg. bout length	3L	14494082	bbg	FBgn0087007	intronic	bbg-in	X							X
Day avg. bout length	3L	14553232	CG34039	FBgn0054039	intronic	CG34039-in					X	X		X
Day avg. bout length	3L	14553561	Leucokinin	FBgn0028418	synonymous	Leucokinin-PA	X				X	X		X
Day avg. bout length	3L	14553765	Leucokinin	FBgn0028418	synonymous	Leucokinin-PA	X				X	X		X
Day avg. bout length	3L	14577978	HGTX	FBgn0040318	intronic	HGTX-in						X
Day avg. bout length	3L	14578028	HGTX	FBgn0040318	intronic	HGTX-in						X
Day avg. bout length	3L	15032558	Sytbeta	FBgn0259235	intronic	Sytbeta-in	X
Day avg. bout length	3L	15032560	Sytbeta	FBgn0259235	intronic	Sytbeta-in	X
Day avg. bout length	3L	15811144	CkIIalpha-i1	FBgn0015025	synonymous	CkIIalpha-i1-cds					X	X		X
Day avg. bout length	3L	15811267	CkIIalpha-i1	FBgn0015025	synonymous	CkIIalpha-i1-cds					X	X		X
Day avg. bout length	3L	15880042	pHCl	FBgn0036542	intronic	pHCl-in					X	X
Day avg. bout length	3L	15907749	CG6114	FBgn0036544	intronic	CG6114-in					X	X
Day avg. bout length	3L	15970960	brm	FBgn0000212	intronic	brm-in					X	X		X
Day avg. bout length	3L	15971168	brm	FBgn0000212	synonymous	brm-in					X	X		X
Day avg. bout length	3L	16430107	dsx-c73A	FBgn0052159	intronic	dsx-c73A-in								X
Day avg. bout length	3L	16433056	dsx-c73A	FBgn0052159	intronic	dsx-c73A-in								X
Day avg. bout length	3L	16781247	CG9674	FBgn0036663	UTR	CG9674-u3
Day avg. bout length	3L	17232246	CG6512	FBgn0036702	missense	CG6512-PB			X		X	X		X
Day avg. bout length	3L	17528623	Nedd4	FBgn0259174	intronic	Nedd4-in					X	X
Day avg. bout length	3L	17565614	Eip74EF	FBgn0000567	intronic	Eip74EF-in					X	X
Day avg. bout length	3L	17822197	Grd	FBgn0001134	UTR	Grd-u5
Day avg. bout length	3L	18002573	Eip75B	FBgn0000568	intronic	Eip75B-in					X	X
Day avg. bout length	3L	18004026	Eip75B	FBgn0000568	intronic	Eip75B-in					X	X
Day avg. bout length	3L	18123444	Cyp312a1	FBgn0036778	synonymous	Cyp312a1-PA								X
Day avg. bout length	3L	21490864	CG33214	FBgn0053214	UTR	CG33214-u3					X	X		X
Day avg. bout length	3L	21498360	CG33214	FBgn0053214	synonymous	CG33214:2					X	X		X
Day avg. bout length	3L	22272724	srpk79D	FBgn0025702	synonymous	srpk79D:6					X	X		X
Day avg. bout length	3L	22593262	CG14459	FBgn0037171	intronic	CG14459-in					X
Day avg. bout length	3L	22594832	CG14459	FBgn0037171	intronic	CG14459-in					X
Day avg. bout length	3L	22709394	CG6838	FBgn0037182	intronic	CG6838-in					X	X
Day avg. bout length	3L	22710529	CG6838	FBgn0037182	intronic	CG6838-in					X	X
Day avg. bout length	3L	22845956	CG32462	FBgn0052462	synonymous	CG32462-PA	X							X
Day avg. bout length	3L	24370966	nvd	FBgn0259697	intronic	nvd-in
Day avg. bout length	3R	2626095	Dfd	FBgn0000439	intronic	Dfd-reg_element-21					X	X
Day avg. bout length	3R	3979393	grn	FBgn0001138	intronic	grn-in					X	X
Day avg. bout length	3R	4266100	PQBP-1	FBgn0250829	intronic	PQBP-1-in					X	X
Day avg. bout length	3R	4444420	CG42796	FBgn0261929	intronic	CG42796-in
Day avg. bout length	3R	4868255	Nmdmc	FBgn0010222	UTR	Nmdmc-u3					X	X
Day avg. bout length	3R	5421309	CG8312	FBgn0037720	intronic	CG8312-in					X	X
Day avg. bout length	3R	5709474	CG34360	FBgn0250818	intronic	CG34360-in
Day avg. bout length	3R	5709918	CG34360	FBgn0250818	intronic	CG34360-in
Day avg. bout length	3R	5711164	CG34360	FBgn0250818	intronic	CG34360-in
Day avg. bout length	3R	5717386	CG34360	FBgn0250818	intronic	CG34360-in
Day avg. bout length	3R	6863312	CG34114	FBgn0083950	intronic	CG34114-in					X	X
Day avg. bout length	3R	7164430	pros	FBgn0004595	intronic	pros-in	X				X	X
Day avg. bout length	3R	7166136	pros	FBgn0004595	intronic	pros-in	X				X	X
Day avg. bout length	3R	7169575	pros	FBgn0004595	intronic	pros-in					X	X
Day avg. bout length	3R	7169611	pros	FBgn0004595	intronic	pros-in					X	X
Day avg. bout length	3R	7281041	PGRP-LB	FBgn0037906	intronic	PGRP-LB-in
Day avg. bout length	3R	7407839	wkd	FBgn0037917	intronic	wkd-in					X	X
Day avg. bout length	3R	7408792	wkd	FBgn0037917	UTR	wkd-u5					X	X
Day avg. bout length	3R	7435325	Jupiter	FBgn0051363	intronic	Jupiter-in					X	X
Day avg. bout length	3R	7438817	Jupiter	FBgn0051363	intronic	Jupiter-in					X	X
Day avg. bout length	3R	7596599	l(3)neo38	FBgn0086910	intronic	l(3)neo38-in					X	X
Day avg. bout length	3R	7638665	ClC-a	FBgn0051116	intronic	ClC-a-in					X	X
Day avg. bout length	3R	7654740	CG6959	FBgn0037956	intronic	CG6959-in					X	X
Day avg. bout length	3R	7657203	CG6959	FBgn0037956	intronic	CG6959-in					X	X
Day avg. bout length	3R	7657261	CG6959	FBgn0037956	intronic	CG6959-in					X	X
Day avg. bout length	3R	7657319	CG6959	FBgn0037956	intronic	CG6959-in					X	X
Day avg. bout length	3R	7657322	CG6959	FBgn0037956	intronic	CG6959-in					X	X
Day avg. bout length	3R	7657464	CG6959	FBgn0037956	intronic	CG6959-in					X	X
Day avg. bout length	3R	7657553	CG6959	FBgn0037956	intronic	CG6959-in					X	X
Day avg. bout length	3R	7657575	CG6959	FBgn0037956	intronic	CG6959-in					X	X
Day avg. bout length	3R	7662855	CG6959	FBgn0037956	intronic	CG6959-in					X	X
Day avg. bout length	3R	7662856	CG6959	FBgn0037956	intronic	CG6959-in					X	X
Day avg. bout length	3R	7678852	CG6959	FBgn0037956	intronic	CG6959-in					X	X
Day avg. bout length	3R	7679173	CG6959	FBgn0037956	intronic	CG6959-in					X	X
Day avg. bout length	3R	7679188	CG6959	FBgn0037956	intronic	CG6959-in					X	X
Day avg. bout length	3R	7679685	CG6959	FBgn0037956	intronic	CG6959-in					X	X
Day avg. bout length	3R	7683368	CG6959	FBgn0037956	intronic	CG6959-in					X	X
Day avg. bout length	3R	7683408	CG6959	FBgn0037956	intronic	CG6959-in					X	X
Day avg. bout length	3R	7683411	CG6959	FBgn0037956	intronic	CG6959-in					X	X
Day avg. bout length	3R	7688414	CG6959	FBgn0037956	intronic	CG6959-in					X	X
Day avg. bout length	3R	7705503	CG6962	FBgn0037958	nonsense	CG6962-cds			X		X	X		X
Day avg. bout length	3R	7838058	CG3532	FBgn0037979	synonymous	CG3532:3					X	X		X
Day avg. bout length	3R	8967360	timeout	FBgn0038118	intronic	timeout-in						X
Day avg. bout length	3R	9095778	CG8449	FBgn0038129	intronic	CG8449-in					X	X
Day avg. bout length	3R	9728724	ems	FBgn0000576	missense	ems-reg_element-1			X			X
Day avg. bout length	3R	9905157	foxo	FBgn0038197	missense	foxo:8			X		X	X		X
Day avg. bout length	3R	10094711	trx	FBgn0003862	synonymous	trx:5					X	X		X
Day avg. bout length	3R	10107245	trx	FBgn0003862	intronic	trx-in					X	X		X
Day avg. bout length	3R	10110938	trx	FBgn0003862	intronic	trx-in	X				X	X		X
Day avg. bout length	3R	10112465	trx	FBgn0003862	UTR	trx-u5					X	X		X
Day avg. bout length	3R	10512206	Neu3	FBgn0051314	intronic	Neu3-in					X	X
Day avg. bout length	3R	10609132	CG43162	FBgn0262718	intronic	CG43162-in
Day avg. bout length	3R	10644127	btsz	FBgn0053555	synonymous	btsz-cds					X	X		X
Day avg. bout length	3R	10901456	dpr9	FBgn0038282	intronic	dpr9-in					X	X
Day avg. bout length	3R	10968234	CG6904	FBgn0038293	intronic	CG6904-in					X	X
Day avg. bout length	3R	11049701	CG31344	FBgn0051344	synonymous	CG31344-PA					X	X		X
Day avg. bout length	3R	11049794	CG31344	FBgn0051344	synonymous	CG31344-PA					X	X		X
Day avg. bout length	3R	11220614	CG43073	FBgn0262483	intronic	CG43073-in	X
Day avg. bout length	3R	12557980	Ubx	FBgn0003944	intronic	Ubx-in						X
Day avg. bout length	3R	12558061	Ubx	FBgn0003944	intronic	Ubx-in						X
Day avg. bout length	3R	13569941	TyrRII	FBgn0038541	synonymous	TyrRII:4							X
Day avg. bout length	3R	13947862	sr	FBgn0003499	UTR	sr-u5					X	X
Day avg. bout length	3R	13947884	sr	FBgn0003499	UTR	sr-u5					X	X
Day avg. bout length	3R	14299628	fru	FBgn0004652	intronic	fru-in					X	X
Day avg. bout length	3R	14299629	fru	FBgn0004652	intronic	fru-in					X	X
Day avg. bout length	3R	14299959	fru	FBgn0004652	intronic	fru-in					X	X
Day avg. bout length	3R	14299960	fru	FBgn0004652	intronic	fru-in					X	X
Day avg. bout length	3R	14300419	fru	FBgn0004652	intronic	fru-in					X	X
Day avg. bout length	3R	14300669	fru	FBgn0004652	intronic	fru-in					X	X
Day avg. bout length	3R	14300769	fru	FBgn0004652	intronic	fru-in					X	X
Day avg. bout length	3R	14600392	CG7720	FBgn0038652	intronic	CG7720-in					X	X
Day avg. bout length	3R	14743255	Xrp1	FBgn0038661	intronic	Xrp1-in
Day avg. bout length	3R	14766390	CG42613	FBgn0261262	intronic	CG42613-in
Day avg. bout length	3R	14771016	CG42613	FBgn0261262	intronic	CG42613-in
Day avg. bout length	3R	14772264	CG42613	FBgn0261262	intronic	CG42613-in
Day avg. bout length	3R	14773913	CG42613	FBgn0261262	intronic	CG42613-in
Day avg. bout length	3R	14777152	CG42613	FBgn0261262	intronic	CG42613-in
Day avg. bout length	3R	14834047	gukh	FBgn0026239	intronic	gukh-in					X	X		X
Day avg. bout length	3R	14834065	gukh	FBgn0026239	intronic	gukh-in					X	X		X
Day avg. bout length	3R	14876975	cdi	FBgn0004876	intronic	cdi-in					X	X
Day avg. bout length	3R	15567949	GluClalpha	FBgn0024963	intronic	GluClalpha-in					X	X		X
Day avg. bout length	3R	15735149	RhoGAP92B	FBgn0038747	intronic	RhoGAP92B-in					X	X
Day avg. bout length	3R	15740340	CG4468	FBgn0038749	UTR	CG4468-u3
Day avg. bout length	3R	15740443	CG4468	FBgn0038749	UTR	CG4468-u3			X
Day avg. bout length	3R	15849173	psidin	FBgn0243511	synonymous	psidin-cds	X							X
Day avg. bout length	3R	15850054	psidin	FBgn0243511	intronic	psidin-in								X
Day avg. bout length	3R	15854413	CG4854	FBgn0038766	missense	CG4854:2			X		X	X		X
Day avg. bout length	3R	16109731	cic	FBgn0262582	intronic	cic-in					X	X
Day avg. bout length	3R	16381094	att-ORFA	FBgn0067783	intronic	att-ORFA-in
Day avg. bout length	3R	16421388	bon	FBgn0023097	intronic	bon-in					X	X
Day avg. bout length	3R	16533628	Oamb	FBgn0024944	intronic	Oamb-in					X	X
Day avg. bout length	3R	16989110	SNF4Agamma	FBgn0025803	intronic	SNF4Agamma-in	X				X	X		X
Day avg. bout length	3R	16991413	SNF4Agamma	FBgn0025803	intronic	SNF4Agamma-in					X	X		X
Day avg. bout length	3R	16991452	Snmp	FBgn0260004	synonymous	Snmp-PA								X
Day avg. bout length	3R	17008196	SNF4Agamma	FBgn0025803	intronic	SNF4Agamma-in					X	X		X
Day avg. bout length	3R	17008197	SNF4Agamma	FBgn0025803	intronic	SNF4Agamma-in					X	X		X
Day avg. bout length	3R	21262301	Fur1	FBgn0004509	intronic	Fur1-in	X				X	X
Day avg. bout length	3R	21397074	msi	FBgn0011666	intronic	msi-in					X	X
Day avg. bout length	3R	22498706	beat-VII	FBgn0250908	intronic	beat-VII-in					X	X
Day avg. bout length	3R	22504628	beat-VII	FBgn0250908	intronic	beat-VII-in					X	X
Day avg. bout length	3R	22504679	beat-VII	FBgn0250908	intronic	beat-VII-in					X	X
Day avg. bout length	3R	22505998	beat-VII	FBgn0250908	intronic	beat-VII-in					X	X
Day avg. bout length	3R	23397350	wdb	FBgn0027492	intronic	wdb-in					X	X
Day avg. bout length	3R	23861521	CG34362	FBgn0085391	intronic	CG34362-in								X
Day avg. bout length	3R	25557731	Kul	FBgn0039688	synonymous	Kul:9								X
Day avg. bout length	3R	26323796	PH4alphaNE1	FBgn0039780	intronic	PH4alphaNE1-in					X
Day avg. bout length	3R	26807573	5-HT7	FBgn0004573	intronic	5-HT7-in					X	X
Day avg. bout length	3R	26807603	5-HT7	FBgn0004573	intronic	5-HT7-in					X	X
Day avg. bout length	3R	26812711	5-HT7	FBgn0004573	intronic	5-HT7-in					X	X
Day avg. bout length	3R	26814999	5-HT7	FBgn0004573	intronic	5-HT7-in					X	X
Day avg. bout length	3R	27401762	pygo	FBgn0043900	UTR	pygo-u3					X	X
Day avg. bout length	X	297834	CG32816	FBgn0052816	intronic	CG32816-in
Day avg. bout length	X	398632	svr	FBgn0004648	intronic	svr-in					X	X
Day avg. bout length	X	696559	CG13359	FBgn0025616	missense	CG13359-PA			X
Day avg. bout length	X	756868	CG14634	FBgn0040892	missense	CG14634-PB			X
Day avg. bout length	X	790184	CG14632	FBgn0029538	intronic	CG14632-in
Day avg. bout length	X	791119	CG14632	FBgn0029538	intronic	CG14632-in
Day avg. bout length	X	794914	CG14632	FBgn0029538	intronic	CG14632-in
Day avg. bout length	X	796029	CG14632	FBgn0029538	intronic	CG14632-in
Day avg. bout length	X	796334	CG14632	FBgn0029538	intronic	CG14632-in
Day avg. bout length	X	796896	CG14632	FBgn0029538	intronic	CG14632-in
Day avg. bout length	X	796897	CG14632	FBgn0029538	intronic	CG14632-in
Day avg. bout length	X	796932	CG14632	FBgn0029538	intronic	CG14632-in
Day avg. bout length	X	797074	CG14632	FBgn0029538	intronic	CG14632-in
Day avg. bout length	X	797093	CG14632	FBgn0029538	intronic	CG14632-in
Day avg. bout length	X	797102	CG14632	FBgn0029538	intronic	CG14632-in
Day avg. bout length	X	797615	CG14632	FBgn0029538	intronic	CG14632-in	X
Day avg. bout length	X	797991	CG14632	FBgn0029538	intronic	CG14632-in
Day avg. bout length	X	799478	CG14632	FBgn0029538	intronic	CG14632-in
Day avg. bout length	X	799739	CG14632	FBgn0029538	intronic	CG14632-in
Day avg. bout length	X	800509	CG14632	FBgn0029538	intronic	CG14632-in
Day avg. bout length	X	1018999	CG3655	FBgn0040397	intronic	CG3655-in					X	X
Day avg. bout length	X	1024736	CG3655	FBgn0040397	intronic	CG3655-in					X	X
Day avg. bout length	X	1028003	CG3655	FBgn0040397	intronic	CG3655-in					X	X
Day avg. bout length	X	1668883	Adar	FBgn0026086	intronic	Adar-in					X	X
Day avg. bout length	X	1669439	Adar	FBgn0026086	intronic	Adar-in					X	X
Day avg. bout length	X	1669539	Adar	FBgn0026086	intronic	Adar-in					X	X
Day avg. bout length	X	1680978	Adar	FBgn0026086	UTR	Adar-u3	X				X	X
Day avg. bout length	X	1681038	Adar	FBgn0026086	UTR	Adar-u3					X	X
Day avg. bout length	X	1792263	arm	FBgn0000117	intronic	arm-in					X	X
Day avg. bout length	X	1809169	mip130	FBgn0023509	intronic	mip130-in					X	X		X
Day avg. bout length	X	1913829	east	FBgn0010110	intronic	east-in					X	X
Day avg. bout length	X	1920810	Actn	FBgn0000667	missense	Actn:2	X		X		X	X		X
Day avg. bout length	X	1929952	Actn	FBgn0000667	intronic	Actn-in					X	X		X
Day avg. bout length	X	2222727	CG2854	FBgn0040391	synonymous	CG2854-cds								X
Day avg. bout length	X	2222730	CG2854	FBgn0040391	synonymous	CG2854-cds								X
Day avg. bout length	X	2225948	Ilp6	FBgn0044047	intronic	Ilp6-in					X	X
Day avg. bout length	X	2236978	phl	FBgn0003079	synonymous	phl-cds					X	X		X
Day avg. bout length	X	2361174	boi	FBgn0040388	intronic	boi-in					X	X
Day avg. bout length	X	2371080	trol	FBgn0261451	intronic	trol-in					X	X		X
Day avg. bout length	X	2371658	trol	FBgn0261451	missense	trol:8			X		X	X		X
Day avg. bout length	X	2371706	trol	FBgn0261451	synonymous	trol:8					X	X		X
Day avg. bout length	X	2372082	trol	FBgn0261451	intronic	trol-in					X	X		X
Day avg. bout length	X	2372099	trol	FBgn0261451	intronic	trol-in					X	X		X
Day avg. bout length	X	2373531	trol	FBgn0261451	intronic	trol-in					X	X		X
Day avg. bout length	X	2461234	pdfr	FBgn0260753	intronic	pdfr-in		X		X				X
Day avg. bout length	X	2521227	CG10260	FBgn0261922	intronic	CG10260-in					X	X	X
Day avg. bout length	X	2523071	CG10260	FBgn0261922	synonymous	CG10260:5					X	X	X
Day avg. bout length	X	2525726	CG10260	FBgn0261922	synonymous	CG10260:7					X	X	X
Day avg. bout length	X	2582083	per	FBgn0003068	intronic	per-in		X			X	X
Day avg. bout length	X	2613574	CG2701	FBgn0024973	missense	CG2701:3			X		X	X		X
Day avg. bout length	X	2860621	rst	FBgn0003285	intronic	rst-in					X	X
Day avg. bout length	X	2884875	kirre	FBgn0028369	intronic	kirre-in	X				X	X
Day avg. bout length	X	2991157	kirre	FBgn0028369	intronic	kirre-in					X	X
Day avg. bout length	X	2991192	kirre	FBgn0028369	intronic	kirre-in					X	X
Day avg. bout length	X	2991559	kirre	FBgn0028369	intronic	kirre-in					X	X
Day avg. bout length	X	2991844	kirre	FBgn0028369	intronic	kirre-in					X	X
Day avg. bout length	X	2992488	kirre	FBgn0028369	intronic	kirre-in					X	X
Day avg. bout length	X	2992504	kirre	FBgn0028369	intronic	kirre-in					X	X
Day avg. bout length	X	3198831	dnc	FBgn0000479	intronic	dnc-in		X		X	X	X
Day avg. bout length	X	3297205	CG12535	FBgn0029657	intronic	CG12535-in
Day avg. bout length	X	3330009	CG12535	FBgn0029657	intronic	CG12535-in
Day avg. bout length	X	3332977	CG12535	FBgn0029657	intronic	CG12535-in
Day avg. bout length	X	3338320	CG12535	FBgn0029657	intronic	CG12535-in
Day avg. bout length	X	3455998	CG32792	FBgn0052792	intronic	CG32792-in
Day avg. bout length	X	3467238	CG2875	FBgn0029672	synonymous	CG2875:5					X	X		X
Day avg. bout length	X	3467352	CG2875	FBgn0029672	intronic	CG2875-in					X	X		X
Day avg. bout length	X	3486273	AlstR	FBgn0028961	intronic	AlstR-in					X	X
Day avg. bout length	X	3541935	AlstR	FBgn0028961	intronic	AlstR-in					X	X
Day avg. bout length	X	3725838	ec	FBgn0000542	intronic	ec-in
Day avg. bout length	X	3730258	ec	FBgn0000542	UTR	ec-u5
Day avg. bout length	X	3730290	ec	FBgn0000542	UTR	ec-u5
Day avg. bout length	X	3799225	CG42541	FBgn0260658	intronic	CG42541-in	X
Day avg. bout length	X	4239787	norpA	FBgn0004625	intronic	norpA-in					X	X
Day avg. bout length	X	4439601	Usf	FBgn0029711	UTR	Usf-u3					X	X
Day avg. bout length	X	4606528	Proc-R	FBgn0029723	intronic	Proc-R-in
Day avg. bout length	X	4845586	Ptp4E	FBgn0004368	synonymous	Ptp4E:12					X	X		X
Day avg. bout length	X	4945256	ovo	FBgn0003028	intronic	ovo-in						X
Day avg. bout length	X	4964432	ovo	FBgn0003028	UTR	ovo-u3						X
Day avg. bout length	X	5009007	rg	FBgn0086911	intronic	rg-in					X	X
Day avg. bout length	X	5059404	CG15465	FBgn0029746	UTR	CG15465-u5					X	X
Day avg. bout length	X	5140283	rg	FBgn0086911	intronic	rg-in					X	X
Day avg. bout length	X	5140338	rg	FBgn0086911	intronic	rg-in					X	X
Day avg. bout length	X	5140339	rg	FBgn0086911	intronic	rg-in					X	X
Day avg. bout length	X	5140344	rg	FBgn0086911	intronic	rg-in					X	X
Day avg. bout length	X	5140396	rg	FBgn0086911	intronic	rg-in					X	X
Day avg. bout length	X	5208649	CG4198	FBgn0029753	missense	CG4198-cds			X					X
Day avg. bout length	X	5221294	CG3309	FBgn0029756	UTR	CG3309-u3					X	X
Day avg. bout length	X	5238335	SK	FBgn0029761	intronic	SK-in					X	X
Day avg. bout length	X	5326323	CG15784	FBgn0029766	synonymous	CG15784-PA					X	X		X
Day avg. bout length	X	5584070	cv	FBgn0000394	UTR	cv-u5					X	X
Day avg. bout length	X	5586348	cv	FBgn0000394	intronic	cv-in					X	X
Day avg. bout length	X	5587855	CG3149	FBgn0027564	missense	CG3149:2			X		X	X		X
Day avg. bout length	X	5596189	CG4096	FBgn0029791	intronic	CG4096-in					X	X		X
Day avg. bout length	X	5598270	CG4096	FBgn0029791	synonymous	CG4096:4					X	X		X
Day avg. bout length	X	5601395	CG4096	FBgn0029791	intronic	CG4096-in					X	X		X
Day avg. bout length	X	5601398	CG4096	FBgn0029791	intronic	CG4096-in	X				X	X		X
Day avg. bout length	X	5638973	CG3125	FBgn0261383	intronic	CG3125-in	X
Day avg. bout length	X	5641819	CG4078	FBgn0029798	UTR	CG4078-u5					X	X		X
Day avg. bout length	X	5642143	CG4078	FBgn0029798	missense	CG4078-cds	X		X		X	X		X
Day avg. bout length	X	5642965	CG4078	FBgn0029798	intronic	CG4078-in	X				X	X		X
Day avg. bout length	X	5644067	CG4078	FBgn0029798	synonymous	CG4078:3	X				X	X		X
Day avg. bout length	X	5644082	CG4078	FBgn0029798	synonymous	CG4078:3	X				X	X		X
Day avg. bout length	X	5644085	CG4078	FBgn0029798	synonymous	CG4078:3	X				X	X		X
Day avg. bout length	X	5644100	CG4078	FBgn0029798	synonymous	CG4078:3	X				X	X		X
Day avg. bout length	X	5644115	CG4078	FBgn0029798	synonymous	CG4078:3	X				X	X		X
Day avg. bout length	X	5644298	CG4078	FBgn0029798	synonymous	CG4078:3	X				X	X		X
Day avg. bout length	X	5644415	CG4078	FBgn0029798	synonymous	CG4078:3	X				X	X		X
Day avg. bout length	X	5644436	CG4078	FBgn0029798	intronic	CG4078-in	X				X	X		X
Day avg. bout length	X	5644441	CG4078	FBgn0029798	intronic	CG4078-in	X				X	X		X
Day avg. bout length	X	5644466	CG4078	FBgn0029798	intronic	CG4078-in	X				X	X		X
Day avg. bout length	X	5644475	CG4078	FBgn0029798	intronic	CG4078-in	X				X	X		X
Day avg. bout length	X	5644500	CG4078	FBgn0029798	synonymous	CG4078:4	X				X	X		X
Day avg. bout length	X	5644732	CG4078	FBgn0029798	intronic	CG4078-in	X				X	X		X
Day avg. bout length	X	5645702	CG4078	FBgn0029798	UTR	CG4078-u3	X				X	X		X
Day avg. bout length	X	5717659	CG15765	FBgn0029814	intronic	CG15765-in
Day avg. bout length	X	5772991	CG3016	FBgn0029819	missense	CG3016:2			X		X	X		X
Day avg. bout length	X	5818512	CG3726	FBgn0029824	intronic	CG3726-in					X	X
Day avg. bout length	X	5828406	CG3726	FBgn0029824	intronic	CG3726-in	X				X	X
Day avg. bout length	X	5884962	CG5966	FBgn0029831	synonymous	CG5966:2	X							X
Day avg. bout length	X	5987341	Nep1	FBgn0029843	intronic	Nep1-in					X	X
Day avg. bout length	X	5987523	Nep1	FBgn0029843	intronic	Nep1-in					X	X
Day avg. bout length	X	6365264	CG42340	FBgn0259242	intronic	CG42340-in
Day avg. bout length	X	6410527	CG42340	FBgn0259242	intronic	CG42340-in
Day avg. bout length	X	6469936	CG34417	FBgn0085446	intronic	CG34417-in
Day avg. bout length	X	6508100	pigs	FBgn0029881	intronic	pigs-in
Day avg. bout length	X	6528703	pigs	FBgn0029881	intronic	pigs-in	X
Day avg. bout length	X	6571119	Mcm6	FBgn0025815	UTR	Mcm6-u3					X	X
Day avg. bout length	X	6571120	Mcm6	FBgn0025815	UTR	Mcm6-u3					X	X
Day avg. bout length	X	6712544	Nf-YC	FBgn0029905	UTR	Nf-YC-u3					X	X
Day avg. bout length	X	6818573	CG14431	FBgn0029922	intronic	CG14431-in					X			X
Day avg. bout length	X	6819305	CG14431	FBgn0029922	intronic	CG14431-in	X				X			X
Day avg. bout length	X	6819331	CG14431	FBgn0029922	intronic	CG14431-in	X				X			X
Day avg. bout length	X	6823638	CG14431	FBgn0029922	intronic	CG14431-in	X				X			X
Day avg. bout length	X	6867362	CG3040	FBgn0029925	UTR	CG3040-u5
Day avg. bout length	X	7273139	CG1677	FBgn0029941	intronic	CG1677-in					X	X
Day avg. bout length	X	7995251	CG2258	FBgn0029997	UTR	CG2258-u5
Day avg. bout length	X	8296259	CG10555	FBgn0030034	missense	CG10555-cds			X		X	X		X
Day avg. bout length	X	9389878	Megalin	FBgn0261260	intronic	Megalin-in
Day avg. bout length	X	9425494	CG32700	FBgn0052700	intronic	CG32700-in
Day avg. bout length	X	10446768	spri	FBgn0085443	intronic	spri-in					X	X
Day avg. bout length	X	10448549	spri	FBgn0085443	intronic	spri-in					X	X
Day avg. bout length	X	10890333	CG42339	FBgn0259241	intronic	CG42339-in
Day avg. bout length	X	11221449	CG1657	FBgn0030286	intronic	CG1657-in
Day avg. bout length	X	11581717	bif	FBgn0014133	intronic	bif-in	X				X	X
Day avg. bout length	X	12699587	Pde9	FBgn0259171	intronic	Pde9-in					X	X		X
Day avg. bout length	X	12701196	Pde9	FBgn0259171	synonymous	Pde9:8					X	X		X
Day avg. bout length	X	12739777	Pde9	FBgn0259171	intronic	Pde9-in					X	X		X
Day avg. bout length	X	14150923	mud	FBgn0002873	intronic	mud-in						X
Day avg. bout length	X	14150943	mud	FBgn0002873	intronic	mud-in						X
Day avg. bout length	X	14615762	NetB	FBgn0015774	intronic	NetB-in	X				X	X
Day avg. bout length	X	15051631	CG9095	FBgn0030617	intronic	CG9095-in					X	X
Day avg. bout length	X	15662749	CG17209	FBgn0030687	synonymous	CG17209:6					X	X		X
Day avg. bout length	X	16037722	disco-r	FBgn0042650	intronic	disco-r-in					X	X
Day avg. bout length	X	16347729	Rbp2	FBgn0010256	UTR	Rbp2-u3					X	X
Day avg. bout length	X	16378909	para	FBgn0260993	intronic	para-in					X	X
Day avg. bout length	X	16378923	para	FBgn0260993	intronic	para-in					X	X
Day avg. bout length	X	16581935	2013-09-04	FBgn0259923	intronic	Sep4-in
Day avg. bout length	X	16587453	2013-09-04	FBgn0259923	intronic	Sep4-in
Day avg. bout length	X	16592823	CG4678	FBgn0030778	intronic	CG4678-in					X	X		X
Day avg. bout length	X	16593376	CG9676	FBgn0030773	missense	CG9676-PA			X					X
Day avg. bout length	X	16602282	CG4678	FBgn0030778	synonymous	CG4678:4	X				X	X		X
Day avg. bout length	X	16603060	CG4678	FBgn0030778	intronic	CG4678-in	X				X	X		X
Day avg. bout length	X	16603795	CG4678	FBgn0030778	synonymous	CG4678:9	X				X	X		X
Day avg. bout length	X	16604639	CG4678	FBgn0030778	intronic	CG4678-in					X	X		X
Day avg. bout length	X	16604711	CG4678	FBgn0030778	intronic	CG4678-in					X	X		X
Day avg. bout length	X	16605132	CG4678	FBgn0030778	UTR	CG4678-u3					X	X		X
Day avg. bout length	X	16605138	CG4678	FBgn0030778	UTR	CG4678-u3					X	X		X
Day avg. bout length	X	16644420	CG9634	FBgn0027528	intronic	CG9634-in					X	X		X
Day avg. bout length	X	16644945	CG9634	FBgn0027528	intronic	CG9634-in					X	X		X
Day avg. bout length	X	16645636	CG9634	FBgn0027528	UTR	CG9634-u5					X	X		X
Day avg. bout length	X	16816116	CG4928	FBgn0027556	intronic	CG4928-in
Day avg. bout length	X	16855390	CG9086	FBgn0030809	synonymous	CG9086:7								X
Day avg. bout length	X	16857334	CG9086	FBgn0030809	intronic	CG9086-in								X
Day avg. bout length	X	16857853	CG9086	FBgn0030809	intronic	CG9086-in	X							X
Day avg. bout length	X	16866449	CG9059	FBgn0030810	UTR	CG9059-u3
Day avg. bout length	X	16884698	CG9059	FBgn0030810	intronic	CG9059-in
Day avg. bout length	X	16885015	CG9059	FBgn0030810	intronic	CG9059-in
Day avg. bout length	X	16903310	CG9059	FBgn0030810	intronic	CG9059-in	X
Day avg. bout length	X	17006076	CG5004	FBgn0260748	intronic	CG5004-in					X	X
Day avg. bout length	X	17084952	baz	FBgn0000163	synonymous	baz:4					X	X		X
Day avg. bout length	X	17165913	f	FBgn0262111	synonymous	f-cds								X
Day avg. bout length	X	17166045	f	FBgn0262111	synonymous	f-cds								X
Day avg. bout length	X	17166096	f	FBgn0262111	synonymous	f-cds								X
Day avg. bout length	X	17166165	f	FBgn0262111	synonymous	f-cds								X
Day avg. bout length	X	17217077	B-H2	FBgn0004854	missense	B-H2-cds			X			X		X
Day avg. bout length	X	17325260	CG12994	FBgn0040877	intronic	CG12994-in					X	X
Day avg. bout length	X	17331006	CG12994	FBgn0040877	intronic	CG12994-in					X	X
Day avg. bout length	X	17331138	CG12994	FBgn0040877	intronic	CG12994-in					X	X
Day avg. bout length	X	17337388	CG12994	FBgn0040877	intronic	CG12994-in					X	X
Day avg. bout length	X	17337390	CG12994	FBgn0040877	intronic	CG12994-in					X	X
Day avg. bout length	X	17337436	CG12994	FBgn0040877	intronic	CG12994-in					X	X
Day avg. bout length	X	17337468	CG12994	FBgn0040877	intronic	CG12994-in					X	X
Day avg. bout length	X	17337477	CG12994	FBgn0040877	intronic	CG12994-in					X	X
Day avg. bout length	X	17399842	CG8557	FBgn0030842	intronic	CG8557-in
Day avg. bout length	X	17602650	CG8173	FBgn0030864	missense	CG8173:2	X		X		X	X		X
Day avg. bout length	X	17626035	CG42684	FBgn0261570	intronic	CG42684-in
Day avg. bout length	X	17630913	CG42684	FBgn0261570	intronic	CG42684-in
Day avg. bout length	X	17631394	CG42684	FBgn0261570	intronic	CG42684-in
Day avg. bout length	X	17667239	unc-4	FBgn0024184	intronic	unc-4-in
Day avg. bout length	X	17667240	unc-4	FBgn0024184	intronic	unc-4-in
Day avg. bout length	X	17670683	unc-4	FBgn0024184	intronic	unc-4-in
Day avg. bout length	X	17670899	unc-4	FBgn0024184	intronic	unc-4-in
Day avg. bout length	X	17686650	OdsH	FBgn0026058	intronic	OdsH-in
Day avg. bout length	X	17690791	OdsH	FBgn0026058	intronic	OdsH-in
Day avg. bout length	X	17690846	OdsH	FBgn0026058	intronic	OdsH-in
Day avg. bout length	X	17742480	CG15814	FBgn0030873	UTR	CG15814-u3
Day avg. bout length	X	17744095	CG15814	FBgn0030873	UTR	CG15814-u5
Day avg. bout length	X	17744254	CG15814	FBgn0030873	UTR	CG15814-u5
Day avg. bout length	X	17744307	CG15814	FBgn0030873	UTR	CG15814-u5
Day avg. bout length	X	17744790	CG6506	FBgn0030874	synonymous	CG6506:2					X	X		X
Day avg. bout length	X	17744799	CG6506	FBgn0030874	synonymous	CG6506:2					X	X		X
Day avg. bout length	X	17744888	CG6506	FBgn0030874	intronic	CG6506-in					X	X		X
Day avg. bout length	X	17744949	CG6506	FBgn0030874	synonymous	CG6506-cds					X	X		X
Day avg. bout length	X	17745099	CG6506	FBgn0030874	synonymous	CG6506-cds					X	X		X
Day avg. bout length	X	17745393	CG6506	FBgn0030874	synonymous	CG6506-cds					X	X		X
Day avg. bout length	X	17747037	CG32557	FBgn0052557	UTR	CG32557-u3								X
Day avg. bout length	X	17747152	CG32557	FBgn0052557	missense	CG32557-PA			X					X
Day avg. bout length	X	17747494	CG32557	FBgn0052557	synonymous	CG32557-PA								X
Day avg. bout length	X	17747599	CG32557	FBgn0052557	missense	CG32557-PA			X					X
Day avg. bout length	X	17748309	CG32557	FBgn0052557	missense	CG32557:2			X					X
Day avg. bout length	X	17752183	CG6762	FBgn0030876	synonymous	CG6762-cds					X	X		X
Day avg. bout length	X	17752279	CG6762	FBgn0030876	synonymous	CG6762-cds					X	X		X
Day avg. bout length	X	17752654	Arp8	FBgn0030877	UTR	Arp8-u3					X	X		X
Day avg. bout length	X	17752697	Arp8	FBgn0030877	UTR	Arp8-u3					X	X		X
Day avg. bout length	X	17752714	Arp8	FBgn0030877	UTR	Arp8-u3					X	X		X
Day avg. bout length	X	17752784	Arp8	FBgn0030877	UTR	Arp8-u3					X	X		X
Day avg. bout length	X	17753226	Arp8	FBgn0030877	missense	Arp8-PA			X		X	X		X
Day avg. bout length	X	17753838	Arp8	FBgn0030877	synonymous	Arp8-PA					X	X		X
Day avg. bout length	X	17753991	Arp8	FBgn0030877	missense	Arp8-PA			X		X	X		X
Day avg. bout length	X	17754003	Arp8	FBgn0030877	synonymous	Arp8-PA					X	X		X
Day avg. bout length	X	17754031	Arp8	FBgn0030877	missense	Arp8-PA			X		X	X		X
Day avg. bout length	X	17754260	Arp8	FBgn0030877	synonymous	Arp8:2					X	X		X
Day avg. bout length	X	17754284	Arp8	FBgn0030877	synonymous	Arp8:2					X	X		X
Day avg. bout length	X	17754653	Arp8	FBgn0030877	synonymous	Arp8:2	X				X	X		X
Day avg. bout length	X	17756260	CG6769	FBgn0030878	intronic	CG6769-in					X	X		X
Day avg. bout length	X	17756483	CG6769	FBgn0030878	synonymous	CG6769-cds					X	X		X
Day avg. bout length	X	17756841	mnb	FBgn0259168	UTR	mnb-u3					X	X		X
Day avg. bout length	X	17757508	mnb	FBgn0259168	UTR	mnb-u3					X	X		X
Day avg. bout length	X	17757513	mnb	FBgn0259168	UTR	mnb-u3					X	X		X
Day avg. bout length	X	17758726	mnb	FBgn0259168	intronic	mnb-in					X	X		X
Day avg. bout length	X	17758779	mnb	FBgn0259168	intronic	mnb-in					X	X		X
Day avg. bout length	X	17758787	mnb	FBgn0259168	intronic	mnb-in					X	X		X
Day avg. bout length	X	17758812	mnb	FBgn0259168	intronic	mnb-in					X	X		X
Day avg. bout length	X	17761277	mnb	FBgn0259168	intronic	mnb-in					X	X		X
Day avg. bout length	X	17769508	mnb	FBgn0259168	intronic	mnb-in					X	X		X
Day avg. bout length	X	17780894	mnb	FBgn0259168	UTR	mnb-u5	X				X	X		X
Day avg. bout length	X	17923762	Sh	FBgn0003380	intronic	Sh-in		X		X	X	X
Day avg. bout length	X	18030979	ari-1	FBgn0017418	UTR	ari-1-u5					X	X
Day avg. bout length	X	18054432	Frq1	FBgn0030897	intronic	Frq1-in					X	X
Day avg. bout length	X	18056926	Frq1	FBgn0030897	intronic	Frq1-in					X	X
Day avg. bout length	X	18081839	Frq2	FBgn0083228	intronic	Frq2-in								X
Day avg. bout length	X	18096642	Frq2	FBgn0083228	UTR	Frq2-u3								X
Day avg. bout length	X	18096644	Frq2	FBgn0083228	UTR	Frq2-u3								X
Day avg. bout length	X	18104636	Him	FBgn0030900	UTR	Him-u3
Day avg. bout length	X	18878189	CG32541	FBgn0052541	intronic	CG32541-in
Day avg. bout length	X	18902047	CG32541	FBgn0052541	intronic	CG32541-in
Day avg. bout length	X	19018341	CG15882	FBgn0030983	UTR	CG15882-u5
Day avg. bout length	X	19020494	tgy	FBgn0030984	missense	tgy:3			X					X
Day avg. bout length	X	19037956	RhoGAP18B	FBgn0259169	intronic	RhoGAP18B-in					X	X		X
Day avg. bout length	X	19037964	RhoGAP18B	FBgn0259169	intronic	RhoGAP18B-in					X	X		X
Day avg. bout length	X	19054816	RhoGAP18B	FBgn0259169	intronic	RhoGAP18B-in					X	X		X
Day avg. bout length	X	19055185	RhoGAP18B	FBgn0259169	intronic	RhoGAP18B-in					X	X		X
Day avg. bout length	X	19058305	RhoGAP18B	FBgn0259169	missense	RhoGAP18B-cds			X		X	X		X
Day avg. bout length	X	19058311	RhoGAP18B	FBgn0259169	missense	RhoGAP18B-cds			X		X	X		X
Day avg. bout length	X	19058403	RhoGAP18B	FBgn0259169	synonymous	RhoGAP18B-cds					X	X		X
Day avg. bout length	X	19058408	RhoGAP18B	FBgn0259169	missense	RhoGAP18B-cds			X		X	X		X
Day avg. bout length	X	19058601	RhoGAP18B	FBgn0259169	missense	RhoGAP18B-cds			X		X	X		X
Day avg. bout length	X	19059077	RhoGAP18B	FBgn0259169	intronic	RhoGAP18B-in					X	X		X
Day avg. bout length	X	19207309	out	FBgn0259834	intronic	out-in
Day avg. bout length	X	19210494	out	FBgn0259834	intronic	out-in
Day avg. bout length	X	19210495	out	FBgn0259834	intronic	out-in
Day avg. bout length	X	19210504	out	FBgn0259834	intronic	out-in
Day avg. bout length	X	19210557	out	FBgn0259834	intronic	out-in
Day avg. bout length	X	19210589	out	FBgn0259834	intronic	out-in
Day avg. bout length	X	19210644	out	FBgn0259834	intronic	out-in
Day avg. bout length	X	19210646	out	FBgn0259834	intronic	out-in
Day avg. bout length	X	19210917	out	FBgn0259834	intronic	out-in
Day avg. bout length	X	19210925	out	FBgn0259834	intronic	out-in
Day avg. bout length	X	19211319	out	FBgn0259834	intronic	out-in
Day avg. bout length	X	19211342	out	FBgn0259834	intronic	out-in
Day avg. bout length	X	19254118	kek5	FBgn0031016	intronic	kek5-in					X	X
Day avg. bout length	X	19300276	kek5	FBgn0031016	intronic	kek5-in					X	X
Day avg. bout length	X	19561997	Zw	FBgn0004057	intronic	Zw-in					X	X
Day avg. bout length	X	19562857	Zw	FBgn0004057	intronic	Zw-in					X	X
Day avg. bout length	X	19563997	Zw	FBgn0004057	UTR	Zw-u5					X	X
Day avg. bout length	X	19563998	Zw	FBgn0004057	UTR	Zw-u5					X	X
Day avg. bout length	X	19593013	Cdc42	FBgn0010341	UTR	Cdc42-u3					X	X
Day avg. bout length	X	19595695	CG14231	FBgn0031060	synonymous	CG14231-cds	X				X	X		X
Day avg. bout length	X	19616270	CG12531	FBgn0031064	intronic	CG12531-in					X
Day avg. bout length	X	19639355	CG33932	FBgn0066303	synonymous	CG33932-PA								X
Day avg. bout length	X	20045223	CG9572	FBgn0031089	intronic	CG9572-in
Day avg. bout length	X	20046381	CG9572	FBgn0031089	intronic	CG9572-in
Day avg. bout length	X	20050796	Rab35	FBgn0031090	UTR	Rab35-u3					X	X
Day avg. bout length	X	20050797	Rab35	FBgn0031090	UTR	Rab35-u3	X				X	X
Day avg. bout length	X	20335282	CG32506	FBgn0052506	intronic	CG32506-in					X	X
Day avg. bout length	X	20338992	CG1702	FBgn0031117	intronic	CG1702-in					X	X
Day avg. bout length	X	20339318	CG1702	FBgn0031117	intronic	CG1702-in					X	X
Day avg. bout length	X	20389692	Tak1	FBgn0026323	intronic	Tak1-in					X	X
Day avg. bout length	X	20389761	Tak1	FBgn0026323	intronic	Tak1-in					X	X
Day avg. bout length	X	20425235	RunxB	FBgn0259162	intronic	RunxB-in
Day avg. bout length	X	20679395	shakB	FBgn0085387	intronic	shakB-in					X	X
Day avg. bout length	X	20916509	CG1753	FBgn0031148	intronic	CG1753-in	X				X	X
Day avg. bout length	X	20916510	CG1753	FBgn0031148	intronic	CG1753-in	X				X	X
Day avg. bout length	X	20919670	CG1753	FBgn0031148	intronic	CG1753-in					X	X
Day avg. bout length	X	21128698	CG32521	FBgn0052521	intronic	CG32521-in					X	X
Day avg. bout length	X	21861226	CG14619	FBgn0031187	intronic	CG14619-in
Day avg. bout length	X	21918726	CG17600	FBgn0031195	intronic	CG17600-in					X	X
Day avg. bout length	X	21928586	CG17600	FBgn0031195	intronic	CG17600-in	X				X	X
Day avg. bout length	X	21935332	S6kII	FBgn0011285	UTR	S6kII-u3					X	X
Day avg. bout length	X	21935372	S6kII	FBgn0011285	UTR	S6kII-u3					X	X
Day avg. bout length	X	21936168	CG17600	FBgn0031195	intronic	CG17600-in					X	X
Day avg. bout length	X	21936414	CG17600	FBgn0031195	intronic	CG17600-in					X	X
Day avg. bout length CVE	2R	3567664	CG1399	FBgn0033212	intronic	CG1399-in	X				X	X
Day bout number	2R	7133185	CG34225	FBgn0085254	synonymous	CG34225-PA	X							X
Day bout number	X	14321090	dpr8	FBgn0052600	intronic	dpr8-in	X				X	X
Day bout number CVE	2L	572518	CG2807	FBgn0031266	synonymous	CG2807-cds	X				X	X		X
Day bout number CVE	2L	572536	CG2807	FBgn0031266	synonymous	CG2807-cds	X				X	X		X
Day bout number CVE	2L	2133446	GlyP	FBgn0004507	intronic	GlyP-in					X	X		X
Day bout number CVE	2L	2242413	CG4267	FBgn0031405	UTR	CG4267-u5	X
Day bout number CVE	2L	2242651	CG4267	FBgn0031405	intronic	CG4267-in	X
Day bout number CVE	2L	2242665	CG4267	FBgn0031405	intronic	CG4267-in	X
Day bout number CVE	2L	2245715	CR42859	FBgn0262106	cds	CR42859:2
Day bout number CVE	2L	3398634	CG34175	FBgn0085204	UTR	CG34175-u3								X
Day bout number CVE	2L	3488385	CG15414	FBgn0031542	intronic	CG15414-in	X
Day bout number CVE	2L	3506798	tim	FBgn0014396	intronic	tim-in	X	X		X	X			X
Day bout number CVE	2L	4488241	dp	FBgn0053196	synonymous	dp:8
Day bout number CVE	2L	4509758	dp	FBgn0053196	intronic	dp-in
Day bout number CVE	2L	5730563	CG11030	FBgn0031736	intronic	CG11030-in					X	X		X
Day bout number CVE	2L	6300810	Ddr	FBgn0053531	intronic	Ddr-in					X	X
Day bout number CVE	2L	7209900	CG13784	FBgn0031897	intronic	CG13784-in					X	X
Day bout number CVE	2L	9551529	jp	FBgn0032129	intronic	jp-in	X				X	X		X
Day bout number CVE	2L	9599942	CG4382	FBgn0032132	intronic	CG4382-in								X
Day bout number CVE	2L	12724687	MRP	FBgn0032456	intronic	MRP-in	X				X	X		X
Day bout number CVE	2L	13621452	kuz	FBgn0259984	intronic	kuz-in					X	X
Day bout number CVE	2L	13621477	kuz	FBgn0259984	intronic	kuz-in					X	X
Day bout number CVE	2L	14074803	nAcRalpha-34E	FBgn0028875	intronic	nAcRalpha-34E-in					X	X
Day bout number CVE	2L	14319816	wb	FBgn0261563	synonymous	wb:11					X	X		X
Day bout number CVE	2L	14319831	wb	FBgn0261563	synonymous	wb:11					X	X		X
Day bout number CVE	2L	14320233	wb	FBgn0261563	synonymous	wb:11					X	X		X
Day bout number CVE	2L	14320236	wb	FBgn0261563	synonymous	wb:11					X	X		X
Day bout number CVE	2L	14320254	wb	FBgn0261563	synonymous	wb:11					X	X		X
Day bout number CVE	2L	14323766	wb	FBgn0261563	synonymous	wb:15					X	X		X
Day bout number CVE	2L	14327965	wb	FBgn0261563	UTR	wb-u3	X				X	X		X
Day bout number CVE	2L	14328540	ms(2)34Fe	FBgn0261529	synonymous	ms(2)34Fe-cds	X
Day bout number CVE	2L	14328546	ms(2)34Fe	FBgn0261529	synonymous	ms(2)34Fe-cds	X
Day bout number CVE	2L	14334373	CG33090	FBgn0028916	synonymous	CG33090-cds	X				X	X		X
Day bout number CVE	2L	15622214	Or35a	FBgn0028946	intronic	Or35a-in								X
Day bout number CVE	2L	19195103	drl	FBgn0015380	intronic	drl-in					X	X
Day bout number CVE	2R	4148583	CG2291	FBgn0033279	synonymous	CG2291-PA								X
Day bout number CVE	2R	5795087	Fmrf	FBgn0000715	intronic	Fmrf-in					X	X
Day bout number CVE	2R	9559777	fas	FBgn0000633	intronic	fas-in					X	X		X
Day bout number CVE	2R	9803575	shot	FBgn0013733	intronic	shot-in					X	X		X
Day bout number CVE	2R	9803586	shot	FBgn0013733	intronic	shot-in					X	X		X
Day bout number CVE	2R	9803641	shot	FBgn0013733	intronic	shot-in					X	X		X
Day bout number CVE	2R	9803652	shot	FBgn0013733	intronic	shot-in					X	X		X
Day bout number CVE	2R	9803662	shot	FBgn0013733	intronic	shot-in					X	X		X
Day bout number CVE	2R	9831877	AGO1	FBgn0026611	UTR	AGO1-u3					X	X
Day bout number CVE	2R	10018802	Prosap	FBgn0040752	intronic	Prosap-in					X	X
Day bout number CVE	2R	10018915	Prosap	FBgn0040752	intronic	Prosap-in					X	X
Day bout number CVE	2R	12290178	CG33960	FBgn0053960	intronic	CG33960-in	X				X	X
Day bout number CVE	2R	12405998	Sema-2a	FBgn0011260	intronic	Sema-2a-in					X	X
Day bout number CVE	2R	12587132	CG30463	FBgn0050463	intronic	CG30463-in					X	X		X
Day bout number CVE	2R	12587177	CG30463	FBgn0050463	intronic	CG30463-in					X	X		X
Day bout number CVE	2R	12588054	CG30463	FBgn0050463	intronic	CG30463-in					X	X		X
Day bout number CVE	2R	14043358	lolal	FBgn0022238	intronic	lolal-in					X	X
Day bout number CVE	2R	14230102	sbb	FBgn0010575	intronic	sbb-in					X	X
Day bout number CVE	2R	16315874	CG12484	FBgn0086604	intronic	CG12484-in
Day bout number CVE	2R	17856426	CG34369	FBgn0085398	intronic	CG34369-in
Day bout number CVE	2R	17856497	CG34369	FBgn0085398	intronic	CG34369-in
Day bout number CVE	2R	19480201	apt	FBgn0015903	intronic	apt-in						X
Day bout number CVE	3L	961175	Glut1	FBgn0025593	intronic	Glut1-in					X	X
Day bout number CVE	3L	2040709	sls	FBgn0003432	intronic	sls-in						X		X
Day bout number CVE	3L	3289585	CG12017	FBgn0035429	intronic	CG12017-in	X
Day bout number CVE	3L	8799722	CG13312	FBgn0035931	intronic	CG13312-in								X
Day bout number CVE	3L	9766088	CG8177	FBgn0036043	intronic	CG8177-in	X							X
Day bout number CVE	3L	9769503	CG8177	FBgn0036043	intronic	CG8177-in								X
Day bout number CVE	3L	9770222	CG8177	FBgn0036043	intronic	CG8177-in								X
Day bout number CVE	3L	9772118	CG8177	FBgn0036043	intronic	CG8177-in	X							X
Day bout number CVE	3L	9772220	CG8177	FBgn0036043	intronic	CG8177-in	X							X
Day bout number CVE	3L	9773722	CG8177	FBgn0036043	synonymous	CG8177:14								X
Day bout number CVE	3L	9773853	CG8177	FBgn0036043	intronic	CG8177-in								X
Day bout number CVE	3L	9773931	CG8177	FBgn0036043	synonymous	CG8177:15								X
Day bout number CVE	3L	11872724	CG14128	FBgn0036218	missense	CG14128:5			X					X
Day bout number CVE	3L	11872729	CG14128	FBgn0036218	missense	CG14128:5			X					X
Day bout number CVE	3L	13651481	bru-3	FBgn0036379	intronic	bru-3-in					X	X
Day bout number CVE	3L	14425049	bbg	FBgn0087007	intronic	bbg-in								X
Day bout number CVE	3L	14425051	bbg	FBgn0087007	intronic	bbg-in								X
Day bout number CVE	3L	14425723	bbg	FBgn0087007	intronic	bbg-in	X							X
Day bout number CVE	3L	18654631	MYPT-75D	FBgn0036801	UTR	MYPT-75D-u5					X	X
Day bout number CVE	3L	18997848	nkd	FBgn0002945	UTR	nkd-u3					X	X
Day bout number CVE	3L	21036220	siz	FBgn0026179	intronic	siz-in					X	X
Day bout number CVE	3R	2536967	pb	FBgn0051481	intronic	pb-in								X
Day bout number CVE	3R	2565112	pb	FBgn0051481	intronic	pb-reg_element-10								X
Day bout number CVE	3R	2565399	pb	FBgn0051481	synonymous	pb-cds								X
Day bout number CVE	3R	5753899	CG34360	FBgn0250818	intronic	CG34360-in
Day bout number CVE	3R	5943363	CG3940	FBgn0037788	missense	CG3940:2			X		X	X		X
Day bout number CVE	3R	6099666	CG43143	FBgn0262617	intronic	CG43143-in
Day bout number CVE	3R	11289709	CG14869	FBgn0038341	intronic	CG14869-in					X	X	X
Day bout number CVE	3R	12501057	Ubx	FBgn0003944	intronic	Ubx-in						X
Day bout number CVE	3R	13684578	tinc	FBgn0261649	intronic	tinc-in					X	X
Day bout number CVE	3R	14495640	CG7702	FBgn0038638	intronic	CG7702-in	X				X	X
Day bout number CVE	3R	14495642	CG7702	FBgn0038638	intronic	CG7702-in	X				X	X
Day bout number CVE	3R	14767991	CG42613	FBgn0261262	intronic	CG42613-in
Day bout number CVE	3R	14768506	CG42613	FBgn0261262	intronic	CG42613-in
Day bout number CVE	3R	15331042	Dys	FBgn0024242	synonymous	Dys-cds	X				X	X
Day bout number CVE	3R	17677770	glec	FBgn0015229	intronic	glec-in					X	X
Day bout number CVE	3R	17712362	dnd	FBgn0038916	intronic	dnd-in	X				X
Day bout number CVE	3R	17714335	CG6678	FBgn0038917	intronic	CG6678-in								X
Day bout number CVE	3R	17714358	CG6678	FBgn0038917	intronic	CG6678-in								X
Day bout number CVE	3R	17714372	CG6678	FBgn0038917	intronic	CG6678-in								X
Day bout number CVE	3R	17714668	CG6678	FBgn0038917	missense	CG6678:4			X					X
Day bout number CVE	3R	17714855	CG6678	FBgn0038917	missense	CG6678:4			X					X
Day bout number CVE	3R	18340342	oa2	FBgn0038980	synonymous	oa2:6	X				X	X		X
Day bout number CVE	3R	19036400	cnc	FBgn0262975	intronic	cnc-in					X	X
Day bout number CVE	3R	19037079	cnc	FBgn0262975	intronic	cnc-in					X	X
Day bout number CVE	3R	19038312	cnc	FBgn0262975	intronic	cnc-in					X	X
Day bout number CVE	3R	19710930	Pli	FBgn0025574	intronic	Pli-in	X				X	X
Day bout number CVE	3R	19711322	Pli	FBgn0025574	intronic	Pli-in	X				X	X
Day bout number CVE	3R	21612474	CG4960	FBgn0039371	synonymous	CG4960-PA								X
Day bout number CVE	3R	21614119	CG31380	FBgn0051380	intronic	CG31380-in
Day bout number CVE	3R	22004782	CG31323	FBgn0051323	intronic	CG31323-in					X	X
Day bout number CVE	3R	23085700	woc	FBgn0010328	intronic	woc-in	X				X	X
Day bout number CVE	3R	23085701	woc	FBgn0010328	intronic	woc-in	X				X	X
Day bout number CVE	3R	23091386	CG14260	FBgn0039504	missense	CG14260-cds	X		X					X
Day bout number CVE	3R	23091647	CG14260	FBgn0039504	missense	CG14260-cds	X		X					X
Day bout number CVE	3R	23091667	CG14260	FBgn0039504	synonymous	CG14260-cds	X							X
Day bout number CVE	3R	23092205	l(3)mbt	FBgn0002441	UTR	l(3)mbt-u	X				X	X
Day bout number CVE	3R	23400738	wdb	FBgn0027492	intronic	wdb-in					X	X
Day bout number CVE	3R	23670682	CG34353	FBgn0085382	intronic	CG34353-in
Day bout number CVE	3R	23889492	CG34362	FBgn0085391	intronic	CG34362-in								X
Day bout number CVE	3R	25692153	CG7816	FBgn0039714	intronic	CG7816-in					X	X
Day bout number CVE	3R	26654813	CG15544	FBgn0039804	intronic	CG15544-in
Day bout number CVE	3R	26654899	CG15544	FBgn0039804	intronic	CG15544-in
Day bout number CVE	3R	26659865	CG15544	FBgn0039804	intronic	CG15544-in
Day bout number CVE	3R	26701100	CG15546	FBgn0039807	missense	CG15546-PA			X					X
Day bout number CVE	3R	26799013	5-HT7	FBgn0004573	intronic	5-HT7-in					X	X
Day bout number CVE	3R	27677528	heph	FBgn0011224	UTR	heph-u3					X	X
Day bout number CVE	X	6438325	CG34417	FBgn0085446	intronic	CG34417-in
Day bout number CVE	X	7242350	CG1677	FBgn0029941	intronic	CG1677-in					X	X
Day bout number CVE	X	7895175	Tbh	FBgn0010329	intronic	Tbh-in		X			X	X
Day bout number CVE	X	7895182	Tbh	FBgn0010329	intronic	Tbh-in		X			X	X
Day bout number CVE	X	7895185	Tbh	FBgn0010329	intronic	Tbh-in		X			X	X
Day bout number CVE	X	13675646	CG10992	FBgn0030521	missense	CG10992:2	X		X					X
Day bout number CVE	X	13679980	inaE	FBgn0053174	UTR	inaE-u5
Day bout number CVE	X	14297067	dpr8	FBgn0052600	intronic	dpr8-in					X	X
Day bout number CVE	X	16403510	para	FBgn0260993	intronic	para-in					X	X
Day bout number CVE	X	17895595	Sh	FBgn0003380	intronic	Sh-in	X	X		X	X	X
Day bout number CVE	X	17897542	Sh	FBgn0003380	intronic	Sh-in	X	X		X	X	X
Day bout number CVE	X	17897543	Sh	FBgn0003380	intronic	Sh-in	X			X	X	X
Day sleep CVE	2L	572518	CG2807	FBgn0031266	synonymous	CG2807-cds	X				X	X		X
Day sleep CVE	2L	572536	CG2807	FBgn0031266	synonymous	CG2807-cds	X				X	X		X
Day sleep CVE	2L	2242413	CG4267	FBgn0031405	UTR	CG4267-u5
Day sleep CVE	2L	2242651	CG4267	FBgn0031405	intronic	CG4267-in
Day sleep CVE	2L	2242665	CG4267	FBgn0031405	intronic	CG4267-in
Day sleep CVE	2L	12724687	MRP	FBgn0032456	intronic	MRP-in	X				X	X		X
Day sleep CVE	2L	14319218	wb	FBgn0261563	intronic	wb-in					X	X		X
Day sleep CVE	2L	14319816	wb	FBgn0261563	synonymous	wb:11	X				X	X		X
Day sleep CVE	2L	14319831	wb	FBgn0261563	synonymous	wb:11	X				X	X		X
Day sleep CVE	2L	14320233	wb	FBgn0261563	synonymous	wb:11	X				X	X		X
Day sleep CVE	2L	14320236	wb	FBgn0261563	synonymous	wb:11	X				X	X		X
Day sleep CVE	2L	14320254	wb	FBgn0261563	synonymous	wb:11	X				X	X		X
Day sleep CVE	2L	14320290	wb	FBgn0261563	synonymous	wb:11	X				X	X		X
Day sleep CVE	2L	14323766	wb	FBgn0261563	synonymous	wb:15	X				X	X		X
Day sleep CVE	2L	14327965	wb	FBgn0261563	UTR	wb-u3	X				X	X		X
Day sleep CVE	2L	14328540	ms(2)34Fe	FBgn0261529	synonymous	ms(2)34Fe-cds	X
Day sleep CVE	2L	14328546	ms(2)34Fe	FBgn0261529	synonymous	ms(2)34Fe-cds	X
Day sleep CVE	2L	14328606	ms(2)34Fe	FBgn0261529	synonymous	ms(2)34Fe-cds
Day sleep CVE	2L	14331337	ms(2)34Fe	FBgn0261529	synonymous	ms(2)34Fe-cds	X
Day sleep CVE	2L	14331349	ms(2)34Fe	FBgn0261529	synonymous	ms(2)34Fe-cds
Day sleep CVE	2L	14331367	ms(2)34Fe	FBgn0261529	synonymous	ms(2)34Fe-cds	X
Day sleep CVE	2L	14334373	CG33090	FBgn0028916	synonymous	CG33090-cds	X				X	X		X
Day sleep CVE	2L	17692250	CadN	FBgn0015609	intronic	CadN-in					X	X		X
Day sleep CVE	3L	1007934	trio	FBgn0024277	intronic	trio-in	X				X	X		X
Day sleep CVE	3L	1361955	Ptp61F	FBgn0003138	intronic	Ptp61F-in					X	X
Day sleep CVE	3L	1361975	Ptp61F	FBgn0003138	intronic	Ptp61F-in	X				X	X
Day sleep CVE	3L	9766088	CG8177	FBgn0036043	intronic	CG8177-in								X
Day sleep CVE	3L	16623554	Abl	FBgn0000017	intronic	Abl-in	X				X	X
Day sleep CVE	3R	14495640	CG7702	FBgn0038638	intronic	CG7702-in	X				X	X
Day sleep CVE	3R	14495642	CG7702	FBgn0038638	intronic	CG7702-in	X				X	X
Day sleep CVE	3R	14904737	cdi	FBgn0004876	intronic	cdi-in					X	X
Day sleep CVE	3R	16935928	rtet	FBgn0028468	intronic	rtet-in					X	X
Day sleep CVE	3R	16936446	rtet	FBgn0028468	UTR	rtet-u3					X	X
Day sleep CVE	3R	16943394	ppan	FBgn0010770	synonymous	ppan-cds					X	X		X
Day sleep CVE	3R	16945387	slmb	FBgn0023423	UTR	slmb-u3					X	X
Day sleep CVE	3R	17712362	dnd	FBgn0038916	intronic	dnd-in					X
Day sleep CVE	X	8184385	nAcRalpha-7E	FBgn0015519	intronic	nAcRalpha-7E-in					X	X
Day sleep CVE	X	13750863	CG11071	FBgn0030532	intronic	CG11071-in	X							X
Day sleep CVE	X	14482841	CG9413	FBgn0030574	intronic	CG9413-in	X				X	X
Day sleep CVE	X	17897543	Sh	FBgn0003380	intronic	Sh-in		X		X	X	X
Night avg. bout length	3L	1031876	trio	FBgn0024277	intronic	trio-in	X				X	X		X
Night avg. bout length	3L	2268445	obst-I	FBgn0052304	synonymous	obst-I-PA	X							X
Night avg. bout length	3L	15804381	fwe	FBgn0261722	intronic	fwe-u3	X
Night avg. bout length	3R	4494921	CG8036	FBgn0037607	intronic	CG8036-in	X				X	X
Night avg. bout length	3R	10910827	CG6966	FBgn0038286	intronic	CG6966-in	X				X	X		X
Night avg. bout length	3R	10928245	CG42788	FBgn0261859	intronic	CG42788-in	X
Night avg. bout length	3R	21264124	Fur1	FBgn0004509	intronic	Fur1-in	X				X	X
Night avg. bout length CVE	2L	3917585	fred	FBgn0051774	missense	fred:6	X		X		X	X		X
Night sleep	2L	8473601	d	FBgn0262029	intronic	d-in						X
Night sleep	2L	14330720	ms(2)34Fe	FBgn0261529	synonymous	ms(2)34Fe-cds
Night sleep	2L	16079597	beat-Ia	FBgn0013433	intronic	beat-Ia-in					X	X
Night sleep	2R	6076708	KCNQ	FBgn0033494	intronic	KCNQ-in					X	X
Night sleep	2R	8951174	Drl-2	FBgn0033791	intronic	Drl-2-in					X	X
Night sleep	2R	9388455	drk	FBgn0004638	intronic	drk-in	X				X	X
Night sleep	2R	9392077	mars	FBgn0033845	intronic	mars-in	X					X	X
Night sleep	2R	9392089	mars	FBgn0033845	intronic	mars-in	X					X	X
Night sleep	2R	9392217	mars	FBgn0033845	synonymous	mars-cds	X					X	X
Night sleep	2R	9398390	mip120	FBgn0033846	synonymous	mip120:3	X				X	X		X
Night sleep	2R	9401326	Vmat	FBgn0260964	UTR	Vmat-u3	X
Night sleep	2R	9401456	Vmat	FBgn0260964	UTR	Vmat-u3	X
Night sleep	2R	9401780	Vmat	FBgn0260964	UTR	Vmat-u3	X
Night sleep	2R	9402242	Vmat	FBgn0260964	UTR	Vmat-u3	X
Night sleep	2R	9402821	CG13330	FBgn0033848	UTR	CG13330-u5	X							X
Night sleep	2R	9403715	CG13330	FBgn0033848	synonymous	CG13330-cds	X							X
Night sleep	2R	9404122	CG13330	FBgn0033848	missense	CG13330-cds			X					X
Night sleep	2R	9404726	CG13330	FBgn0033848	synonymous	CG13330-cds	X							X
Night sleep	2R	9405278	Vmat	FBgn0260964	UTR	Vmat-u3	X
Night sleep	2R	9405677	Vmat	FBgn0260964	intronic	Vmat-in	X
Night sleep	2R	9407206	Vmat	FBgn0260964	intronic	Vmat-in	X
Night sleep	2R	9407296	Vmat	FBgn0260964	intronic	Vmat-in	X
Night sleep	2R	9409211	Vmat	FBgn0260964	intronic	Vmat-in	X
Night sleep	2R	9409340	CG13331	FBgn0033850	synonymous	CG13331:3								X
Night sleep	2R	9409585	CG13331	FBgn0033850	synonymous	CG13331:1								X
Night sleep	2R	9409782	CG13331	FBgn0033850	intronic	CG13331-in	X							X
Night sleep	2R	9409787	CG13331	FBgn0033850	intronic	CG13331-in	X							X
Night sleep	2R	9409816	CG13331	FBgn0033850	intronic	CG13331-in								X
Night sleep	2R	9409895	CG13331	FBgn0033850	missense	CG13331:2	X		X					X
Night sleep	2R	9409939	CG13331	FBgn0033850	synonymous	CG13331:2	X							X
Night sleep	2R	9410062	CG13331	FBgn0033850	synonymous	CG13331:2	X							X
Night sleep	2R	15028476	CG15118	FBgn0034418	intronic	CG15118-in
Night sleep	2R	15834202	CG42691	FBgn0261581	UTR	CG42691-u5
Night sleep	2R	16546273	Lrt	FBgn0034540	synonymous	Lrt-cds								X
Night sleep	3L	2114951	sls	FBgn0003432	intronic	sls-in						X		X
Night sleep	3L	2248988	CG32305	FBgn0052305	cds	CG32305:3							X
Night sleep	3L	2249063	CG32305	FBgn0052305	cds	CG32305:3							X
Night sleep	3L	2249091	CG32305	FBgn0052305	cds	CG32305:3							X
Night sleep	3L	2251109	CG32305	FBgn0052305	cds	CG32305:8							X
Night sleep	3L	2251154	CG32305	FBgn0052305	cds	CG32305:8							X
Night sleep	3L	2260205	oxt	FBgn0015360	synonymous	oxt-PB					X	X		X
Night sleep	3L	2260589	oxt	FBgn0015360	synonymous	oxt-PB					X	X		X
Night sleep	3L	6752743	CG32392	FBgn0052392	intronic	CG32392-in					X	X
Night sleep	3L	7253442	CG14830	FBgn0035755	intronic	CG14830-in	X
Night sleep	3L	8280199	cert	FBgn0027569	intronic	cert-in	X
Night sleep	3L	9895713	nudE	FBgn0036059	UTR	nudE-u3	X				X	X
Night sleep	3L	15684001	CG34451	FBgn0085480	intronic	CG34451-in
Night sleep	3L	17188663	Rbp6	FBgn0052169	intronic	Rbp6-in					X	X
Night sleep	3L	23321233	alpha-Cat	FBgn0010215	intronic	alpha-Cat-in					X	X
Night sleep	3L	23590385	AGO3	FBgn0250816	intronic	AGO3-in
Night sleep	3L	23597320	AGO3	FBgn0250816	intronic	AGO3-in
Night sleep	3L	23666783	AGO3	FBgn0250816	intronic	AGO3-in
Night sleep	3L	23941376	CG40470	FBgn0058470	intronic	CG40470-in					X	X
Night sleep	3L	23947829	CG40470	FBgn0058470	intronic	CG40470-in					X	X
Night sleep	3R	16999436	SNF4Agamma	FBgn0025803	intronic	SNF4Agamma-in					X	X		X
Night sleep	3R	18251184	CG13847	FBgn0038967	UTR	CG13847-u3
Night sleep	3R	21271529	Fur1	FBgn0004509	intronic	Fur1-in					X	X
Night sleep	3R	21676524	CG14545	FBgn0040602	synonymous	CG14545-PA	X					X		X
Night sleep	3R	22379467	scrib	FBgn0261263	intronic	scrib-in	X				X	X		X
Night sleep	3R	22379917	scrib	FBgn0261263	intronic	scrib-in	X				X	X		X
Night sleep	3R	22381657	scrib	FBgn0261263	intronic	scrib-in	X				X	X		X
Night sleep	3R	22482514	Tb	FBgn0243586	missense	Tb-cds	X		X					X
Night sleep	X	5379914	SPR	FBgn0029768	intronic	SPR-in
Night sleep	X	5380125	SPR	FBgn0029768	intronic	SPR-in
Night sleep	X	5503936	Vsx1	FBgn0263511	intronic	Vsx1-in
Night sleep	X	6811724	CG14431	FBgn0029922	cds	CG14431:1					X			X
Night sleep	X	6812009	CG14431	FBgn0029922	intronic	CG14431-in					X			X
Night sleep	X	6812024	CG14431	FBgn0029922	intronic	CG14431-in					X			X
Night sleep	X	6812039	CG14431	FBgn0029922	intronic	CG14431-in					X			X
Night sleep	X	6812189	CG14431	FBgn0029922	intronic	CG14431-in					X			X
Night sleep	X	6812215	CG14431	FBgn0029922	intronic	CG14431-in					X			X
Night sleep	X	7192321	CG1677	FBgn0029941	intronic	CG1677-in	X				X	X
Night sleep	X	7192325	CG1677	FBgn0029941	intronic	CG1677-in	X				X	X
Night sleep	X	7192332	CG1677	FBgn0029941	intronic	CG1677-in	X				X	X
Night sleep	X	7193134	CG1677	FBgn0029941	intronic	CG1677-in	X				X	X
Night sleep	X	7194164	CG1677	FBgn0029941	intronic	CG1677-in					X	X
Night sleep	X	7194396	CG1677	FBgn0029941	intronic	CG1677-in					X	X
Night sleep	X	7194402	CG1677	FBgn0029941	intronic	CG1677-in					X	X
Night sleep	X	7194414	CG1677	FBgn0029941	intronic	CG1677-in					X	X
Night sleep	X	7194419	CG1677	FBgn0029941	intronic	CG1677-in					X	X
Night sleep	X	7195301	CG1677	FBgn0029941	intronic	CG1677-in					X	X
Night sleep	X	7195367	CG1677	FBgn0029941	intronic	CG1677-in					X	X
Night sleep	X	7195388	CG1677	FBgn0029941	intronic	CG1677-in					X	X
Night sleep	X	7195402	CG1677	FBgn0029941	intronic	CG1677-in					X	X
Night sleep	X	7195476	CG1677	FBgn0029941	intronic	CG1677-in					X	X
Night sleep	X	7195479	CG1677	FBgn0029941	intronic	CG1677-in					X	X
Night sleep	X	7195480	CG1677	FBgn0029941	intronic	CG1677-in					X	X
Night sleep	X	7195512	CG1677	FBgn0029941	intronic	CG1677-in					X	X
Night sleep	X	7195539	CG1677	FBgn0029941	intronic	CG1677-in					X	X
Night sleep	X	7197970	CG1677	FBgn0029941	intronic	CG1677-in					X	X
Night sleep	X	7204044	brk	FBgn0024250	synonymous	brk-PA	X							X
Night sleep	X	10213337	alpha-Man-I	FBgn0259170	intronic	alpha-Man-I-in					X	X
Night sleep	X	11566056	Ptp10D	FBgn0004370	intronic	Ptp10D-in					X	X
Night sleep	X	12141371	Ten-a	FBgn0259240	intronic	Ten-a-in					X	X
Night sleep	X	12513106	CG11085	FBgn0030408	intronic	CG11085-in					X
Night sleep	X	12514336	CG11085	FBgn0030408	intronic	CG11085-in					X
Night sleep	X	12514337	CG11085	FBgn0030408	intronic	CG11085-in					X
Night sleep	X	12515083	CG11085	FBgn0030408	UTR	CG11085-u3					X
Night sleep	X	12528010	tomosyn	FBgn0030412	intronic	tomosyn-in	X				X	X
Night sleep	X	13256331	Syt12	FBgn0261085	intronic	Syt12-in	X
Night sleep	X	16396823	para	FBgn0260993	intronic	para-in					X	X
Night sleep	X	18344587	CG32547	FBgn0052547	intronic	CG32547-in
Night sleep	X	18915797	CG32541	FBgn0052541	intronic	CG32541-in
Night sleep	X	20431285	RunxB	FBgn0259162	intronic	RunxB-in	X
Night sleep	X	22237040	fog	FBgn0000719	intronic	fog-in					X	X
Night sleep CVE	2L	289922	CG3625	FBgn0031245	intronic	CG3625-in					X	X
Night sleep CVE	2L	1733510	CG17646	FBgn0031362	intronic	CG17646-in					X	X
Night sleep CVE	2L	1848468	CG31665	FBgn0051665	intronic	CG31665-in					X	X
Night sleep CVE	2L	1850054	CG31665	FBgn0051665	intronic	CG31665-in					X	X
Night sleep CVE	2L	2914869	lilli	FBgn0041111	intronic	lilli-in					X
Night sleep CVE	2L	3490588	CG15414	FBgn0031542	intronic	CG15414-in
Night sleep CVE	2L	3673463	CG34340	FBgn0085369	intronic	CG34340-in
Night sleep CVE	2L	3826195	slp1	FBgn0003430	missense	slp1-PA			X		X	X		X
Night sleep CVE	2L	3891736	capu	FBgn0000256	intronic	capu-in					X	X		X
Night sleep CVE	2L	3891944	capu	FBgn0000256	intronic	capu-in					X	X		X
Night sleep CVE	2L	4035533	ed	FBgn0000547	intronic	ed-in					X	X		X
Night sleep CVE	2L	4040480	ed	FBgn0000547	intronic	ed-in					X	X		X
Night sleep CVE	2L	4041626	ed	FBgn0000547	intronic	ed-in					X	X		X
Night sleep CVE	2L	4048669	ed	FBgn0000547	intronic	ed-in					X	X		X
Night sleep CVE	2L	4048995	ed	FBgn0000547	intronic	ed-in					X	X		X
Night sleep CVE	2L	4049451	ed	FBgn0000547	intronic	ed-in	X				X	X		X
Night sleep CVE	2L	4049452	ed	FBgn0000547	intronic	ed-in	X				X	X		X
Night sleep CVE	2L	4049549	ed	FBgn0000547	intronic	ed-in					X	X		X
Night sleep CVE	2L	4050882	ed	FBgn0000547	intronic	ed-in					X	X		X
Night sleep CVE	2L	4051004	ed	FBgn0000547	intronic	ed-in					X	X		X
Night sleep CVE	2L	4051281	ed	FBgn0000547	intronic	ed-in					X	X		X
Night sleep CVE	2L	4051362	ed	FBgn0000547	intronic	ed-in					X	X		X
Night sleep CVE	2L	4051941	ed	FBgn0000547	intronic	ed-in					X	X		X
Night sleep CVE	2L	4091349	ed	FBgn0000547	intronic	ed-in					X	X		X
Night sleep CVE	2L	4309458	tutl	FBgn0010473	intronic	tutl-in					X	X		X
Night sleep CVE	2L	4309496	tutl	FBgn0010473	intronic	tutl-in					X	X		X
Night sleep CVE	2L	4309798	tutl	FBgn0010473	intronic	tutl-in					X	X		X
Night sleep CVE	2L	4309845	tutl	FBgn0010473	intronic	tutl-in					X	X		X
Night sleep CVE	2L	5006070	Rtnl1	FBgn0053113	intronic	Rtnl1-in					X	X
Night sleep CVE	2L	5006379	Rtnl1	FBgn0053113	intronic	Rtnl1-in					X	X
Night sleep CVE	2L	5110345	Msp-300	FBgn0261836	synonymous	Msp-300-cds					X	X		X
Night sleep CVE	2L	5622086	Cyp6a16Psi	FBgn0031726	intronic	Cyp6a16Psi-in
Night sleep CVE	2L	5630186	CG31646	FBgn0051646	intronic	CG31646-in					X	X		X
Night sleep CVE	2L	6093067	Kr-h1	FBgn0028420	missense	Kr-h1-cds			X		X	X		X
Night sleep CVE	2L	6104257	stai	FBgn0051641	intronic	stai-in					X	X
Night sleep CVE	2L	6114490	stai	FBgn0051641	intronic	stai-in					X	X
Night sleep CVE	2L	6115864	stai	FBgn0051641	intronic	stai-in					X	X
Night sleep CVE	2L	6116407	stai	FBgn0051641	intronic	stai-in					X	X
Night sleep CVE	2L	6116472	stai	FBgn0051641	intronic	stai-in					X	X
Night sleep CVE	2L	6259432	Ddr	FBgn0053531	intronic	Ddr-in					X	X
Night sleep CVE	2L	6407469	CG42368	FBgn0259714	intronic	CG42368-in
Night sleep CVE	2L	6454740	retm	FBgn0031814	intronic	retm-in					X	X
Night sleep CVE	2L	6501214	CG31637	FBgn0051637	intronic	CG31637-in					X	X
Night sleep CVE	2L	6779313	nrv1	FBgn0015776	UTR	nrv1-u3					X	X
Night sleep CVE	2L	7025920	CG31908	FBgn0051908	intronic	CG31908-in					X	X		X
Night sleep CVE	2L	7119575	Pvf3	FBgn0085407	intronic	Pvf3-in	X				X
Night sleep CVE	2L	7124211	Pvf3	FBgn0085407	intronic	Pvf3-in	X				X
Night sleep CVE	2L	7128350	Pvf3	FBgn0085407	intronic	Pvf3-in					X
Night sleep CVE	2L	7128361	Pvf3	FBgn0085407	intronic	Pvf3-in					X
Night sleep CVE	2L	7185148	CG4495	FBgn0031893	synonymous	CG4495-cds					X	X		X
Night sleep CVE	2L	7185791	CG4496	FBgn0031894	UTR	CG4496-u3						X		X
Night sleep CVE	2L	7186797	CG4496	FBgn0031894	intronic	CG4496-in						X		X
Night sleep CVE	2L	7186818	CG4496	FBgn0031894	intronic	CG4496-in						X		X
Night sleep CVE	2L	7186902	CG4496	FBgn0031894	nonsense	CG4496-cds			X			X		X
Night sleep CVE	2L	7187412	CG4496	FBgn0031894	missense	CG4496-cds			X			X		X
Night sleep CVE	2L	7204114	CG4502	FBgn0031896	UTR	CG4502-u5					X	X
Night sleep CVE	2L	7207494	CG13784	FBgn0031897	UTR	CG13784-u3	X				X	X
Night sleep CVE	2L	7275848	Wnt4	FBgn0010453	missense	Wnt4-cds			X		X	X		X
Night sleep CVE	2L	7316023	wg	FBgn0004009	UTR	wg-u3						X
Night sleep CVE	2L	7336721	Wnt6	FBgn0031902	intronic	Wnt6-in
Night sleep CVE	2L	7336746	Wnt6	FBgn0031902	intronic	Wnt6-in
Night sleep CVE	2L	7336773	Wnt6	FBgn0031902	intronic	Wnt6-in
Night sleep CVE	2L	7336833	Wnt6	FBgn0031902	intronic	Wnt6-in
Night sleep CVE	2L	7336837	Wnt6	FBgn0031902	intronic	Wnt6-in
Night sleep CVE	2L	7341360	Wnt6	FBgn0031902	intronic	Wnt6-in	X
Night sleep CVE	2L	7553369	Rapgap1	FBgn0085403	intronic	Rapgap1-in					X	X
Night sleep CVE	2L	7685672	Myo28B1	FBgn0040299	UTR	Myo28B1-u5
Night sleep CVE	2L	7818767	LanB1	FBgn0261800	synonymous	LanB1-cds					X	X		X
Night sleep CVE	2L	7912344	Snoo	FBgn0085450	intronic	Snoo-in
Night sleep CVE	2L	7912467	Snoo	FBgn0085450	intronic	Snoo-in
Night sleep CVE	2L	8252569	CG8086	FBgn0032010	intronic	CG8086-in					X	X		X
Night sleep CVE	2L	8331532	CG14275	FBgn0032022	intronic	CG14275-in						X
Night sleep CVE	2L	8338361	CG14274	FBgn0032023	UTR	CG14274-u5					X	X
Night sleep CVE	2L	8373336	CG17292	FBgn0032029	intronic	CG17292-in	X				X	X
Night sleep CVE	2L	8373345	CG17292	FBgn0032029	intronic	CG17292-in	X				X	X
Night sleep CVE	2L	8464633	fu2	FBgn0029173	missense	fu2-cds			X		X	X		X
Night sleep CVE	2L	8473601	d	FBgn0262029	intronic	d-in						X
Night sleep CVE	2L	8481391	d	FBgn0262029	intronic	d-in						X
Night sleep CVE	2L	8543086	Sema-1a	FBgn0011259	intronic	Sema-1a-in					X	X
Night sleep CVE	2L	8554348	Sema-1a	FBgn0011259	intronic	Sema-1a-in					X	X
Night sleep CVE	2L	8581997	Sema-1a	FBgn0011259	intronic	Sema-1a-in					X	X
Night sleep CVE	2L	8614412	Sema-1a	FBgn0011259	intronic	Sema-1a-in					X	X
Night sleep CVE	2L	8628009	Sema-1a	FBgn0011259	intronic	Sema-1a-in					X	X
Night sleep CVE	2L	9202168	tai	FBgn0041092	intronic	tai-in		X		X	X	X		X
Night sleep CVE	2L	9281728	Ggamma30A	FBgn0028433	intronic	Ggamma30A-in					X	X
Night sleep CVE	2L	9441904	numb	FBgn0002973	intronic	numb-in					X	X
Night sleep CVE	2L	9720845	Nckx30C	FBgn0028704	intronic	Nckx30C-in					X	X
Night sleep CVE	2L	10079776	CG31714	FBgn0032180	intronic	CG31714-in					X	X		X
Night sleep CVE	2L	10455232	CG5322	FBgn0032253	synonymous	CG5322:4					X	X		X
Night sleep CVE	2L	11438342	salm	FBgn0261648	synonymous	salm:2					X	X		X
Night sleep CVE	2L	11510538	CG6509	FBgn0032363	missense	CG6509:6			X		X	X		X
Night sleep CVE	2L	11510627	CG6509	FBgn0032363	synonymous	CG6509:5					X	X		X
Night sleep CVE	2L	11510696	CG6509	FBgn0032363	nonsense	CG6509:5			X		X	X		X
Night sleep CVE	2L	11525643	CG31705	FBgn0028490	missense	CG31705-cds			X		X	X		X
Night sleep CVE	2L	11842309	Pde1c	FBgn0259225	intronic	Pde1c-in					X	X
Night sleep CVE	2L	11843600	CG14933	FBgn0040968	UTR	CG14933-u3
Night sleep CVE	2L	11855242	Pde1c	FBgn0259225	intronic	Pde1c-in					X	X
Night sleep CVE	2L	11866300	Pde1c	FBgn0259225	intronic	Pde1c-in					X	X
Night sleep CVE	2L	11870757	Pde1c	FBgn0259225	intronic	Pde1c-in					X	X
Night sleep CVE	2L	12260211	aret	FBgn0000114	intronic	aret-in					X	X
Night sleep CVE	2L	13033408	CG9932	FBgn0262160	intronic	CG9932-in					X	X
Night sleep CVE	2L	13033427	CG9932	FBgn0262160	intronic	CG9932-in					X	X
Night sleep CVE	2L	13036239	CG9932	FBgn0262160	intronic	CG9932-in					X	X
Night sleep CVE	2L	13608439	kuz	FBgn0259984	intronic	kuz-in					X	X
Night sleep CVE	2L	13668617	CG18507	FBgn0028527	intronic	CG18507-in						X
Night sleep CVE	2L	13993679	rk	FBgn0003255	UTR	rk-u5					X	X
Night sleep CVE	2L	14920935	CG42313	FBgn0259213	intronic	CG42313-in
Night sleep CVE	2L	15082593	CG15270	FBgn0028879	intronic	CG15270-in	X				X	X		X
Night sleep CVE	2L	15787710	CG18109	FBgn0028901	synonymous	CG18109-PA								X
Night sleep CVE	2L	16079597	beat-Ia	FBgn0013433	intronic	beat-Ia-in					X	X
Night sleep CVE	2L	17702600	CadN	FBgn0015609	intronic	CadN-in					X	X		X
Night sleep CVE	2L	17702605	CadN	FBgn0015609	intronic	CadN-in					X	X		X
Night sleep CVE	2L	17702607	CadN	FBgn0015609	intronic	CadN-in					X	X		X
Night sleep CVE	2L	19198143	drl	FBgn0015380	intronic	drl-in					X	X
Night sleep CVE	2L	19199236	drl	FBgn0015380	intronic	drl-in					X	X
Night sleep CVE	2L	19199243	drl	FBgn0015380	intronic	drl-in					X	X
Night sleep CVE	2L	19520246	CG10132	FBgn0032798	intronic	CG10132-in					X	X
Night sleep CVE	2L	21051354	CG42238	FBgn0250867	intronic	CG42238-in
Night sleep CVE	2L	22179069	CG3635	FBgn0032981	intronic	CG3635-in
Night sleep CVE	2R	1397404	CG30438	FBgn0050438	intronic	CG30438-in
Night sleep CVE	2R	2600956	CG3409	FBgn0033095	intronic	CG3409-in					X	X
Night sleep CVE	2R	2982125	esn	FBgn0028642	intronic	esn-in					X	X
Night sleep CVE	2R	3696306	sax	FBgn0003317	synonymous	sax:5					X	X		X
Night sleep CVE	2R	3883117	Hey	FBgn0027788	UTR	Hey-u3	X					X
Night sleep CVE	2R	5488178	CG1902	FBgn0033434	intronic	CG1902-in					X	X
Night sleep CVE	2R	5488556	CG1902	FBgn0033434	intronic	CG1902-in			X		X	X
Night sleep CVE	2R	5489526	CG1902	FBgn0033434	intronic	CG1902-in					X	X
Night sleep CVE	2R	5757548	cbx	FBgn0011241	intronic	cbx-in	X				X	X
Night sleep CVE	2R	5757549	cbx	FBgn0011241	intronic	cbx-in	X				X	X
Night sleep CVE	2R	5758315	cbx	FBgn0011241	intronic	cbx-in	X				X	X
Night sleep CVE	2R	5840348	Mef2	FBgn0011656	intronic	Mef2-in					X	X
Night sleep CVE	2R	5842709	Mef2	FBgn0011656	intronic	Mef2-in					X	X
Night sleep CVE	2R	5844460	Mef2	FBgn0011656	intronic	Mef2-in	X				X	X
Night sleep CVE	2R	5844593	Mef2	FBgn0011656	intronic	Mef2-in					X	X
Night sleep CVE	2R	5845250	Mef2	FBgn0011656	intronic	Mef2-in					X	X
Night sleep CVE	2R	5845971	Mef2	FBgn0011656	UTR	Mef2-u5					X	X
Night sleep CVE	2R	5877810	TER94	FBgn0024923	missense	TER94:4			X		X	X		X
Night sleep CVE	2R	6076708	KCNQ	FBgn0033494	intronic	KCNQ-in	X				X	X
Night sleep CVE	2R	6229892	CG42732	FBgn0261685	intronic	CG42732-in	X
Night sleep CVE	2R	6415212	lola	FBgn0005630	intronic	lola-in					X	X
Night sleep CVE	2R	6740167	CG30015	FBgn0050015	intronic	CG30015-in					X	X
Night sleep CVE	2R	7544058	Roc2	FBgn0044020	intronic	Roc2-in					X	X
Night sleep CVE	2R	7557885	Roc2	FBgn0044020	intronic	Roc2-in					X	X
Night sleep CVE	2R	7557896	Roc2	FBgn0044020	intronic	Roc2-in					X	X
Night sleep CVE	2R	7557948	Roc2	FBgn0044020	intronic	Roc2-in					X	X
Night sleep CVE	2R	7557961	Roc2	FBgn0044020	intronic	Roc2-in					X	X
Night sleep CVE	2R	7558109	Roc2	FBgn0044020	intronic	Roc2-in					X	X
Night sleep CVE	2R	7558205	Roc2	FBgn0044020	intronic	Roc2-in	X				X	X
Night sleep CVE	2R	8445180	fra	FBgn0011592	synonymous	fra:2					X	X		X
Night sleep CVE	2R	8448836	fra	FBgn0011592	synonymous	fra:6					X	X		X
Night sleep CVE	2R	8951164	Drl-2	FBgn0033791	intronic	Drl-2-in					X	X
Night sleep CVE	2R	8951174	Drl-2	FBgn0033791	intronic	Drl-2-in					X	X
Night sleep CVE	2R	9006749	CG13325	FBgn0033792	intronic	CG13325-in					X
Night sleep CVE	2R	9009248	CG13325	FBgn0033792	intronic	CG13325-in	X				X
Night sleep CVE	2R	9009381	CG13325	FBgn0033792	intronic	CG13325-in	X				X
Night sleep CVE	2R	9015498	CG3955	FBgn0033793	UTR	CG3955-u3					X	X
Night sleep CVE	2R	9015823	CG3955	FBgn0033793	synonymous	CG3955-PA					X	X
Night sleep CVE	2R	9016228	CG3955	FBgn0033793	synonymous	CG3955:2					X	X
Night sleep CVE	2R	9016402	CG3955	FBgn0033793	synonymous	CG3955-cds					X	X
Night sleep CVE	2R	9097721	FLASH	FBgn0033806	UTR	FLASH-u3					X	X
Night sleep CVE	2R	9112648	Dp	FBgn0011763	intronic	Dp-in					X	X
Night sleep CVE	2R	9137934	CG4712	FBgn0033818	synonymous	CG4712:2							X
Night sleep CVE	2R	9347158	arr	FBgn0000119	intronic	arr-in					X	X
Night sleep CVE	2R	9357455	arr	FBgn0000119	intronic	arr-in					X	X
Night sleep CVE	2R	9388455	drk	FBgn0004638	intronic	drk-in	X				X	X
Night sleep CVE	2R	9392077	mars	FBgn0033845	intronic	mars-in	X					X	X
Night sleep CVE	2R	9392089	mars	FBgn0033845	intronic	mars-in	X					X	X
Night sleep CVE	2R	9392217	mars	FBgn0033845	synonymous	mars-cds	X					X	X
Night sleep CVE	2R	9398390	mip120	FBgn0033846	synonymous	mip120:3	X				X	X		X
Night sleep CVE	2R	9401326	Vmat	FBgn0260964	UTR	Vmat-u3	X
Night sleep CVE	2R	9401456	Vmat	FBgn0260964	UTR	Vmat-u3	X
Night sleep CVE	2R	9401780	Vmat	FBgn0260964	UTR	Vmat-u3	X
Night sleep CVE	2R	9402242	Vmat	FBgn0260964	UTR	Vmat-u3
Night sleep CVE	2R	9402821	CG13330	FBgn0033848	UTR	CG13330-u5	X							X
Night sleep CVE	2R	9403715	CG13330	FBgn0033848	synonymous	CG13330-cds	X							X
Night sleep CVE	2R	9404122	CG13330	FBgn0033848	missense	CG13330-cds			X					X
Night sleep CVE	2R	9404332	CG13330	FBgn0033848	missense	CG13330-cds			X					X
Night sleep CVE	2R	9404345	CG13330	FBgn0033848	missense	CG13330-cds			X					X
Night sleep CVE	2R	9404726	CG13330	FBgn0033848	synonymous	CG13330-cds	X							X
Night sleep CVE	2R	9405278	Vmat	FBgn0260964	UTR	Vmat-u3	X
Night sleep CVE	2R	9405677	Vmat	FBgn0260964	intronic	Vmat-in	X
Night sleep CVE	2R	9407206	Vmat	FBgn0260964	intronic	Vmat-in
Night sleep CVE	2R	9407296	Vmat	FBgn0260964	intronic	Vmat-in	X
Night sleep CVE	2R	9409211	Vmat	FBgn0260964	intronic	Vmat-in
Night sleep CVE	2R	9409782	CG13331	FBgn0033850	intronic	CG13331-in								X
Night sleep CVE	2R	9409895	CG13331	FBgn0033850	missense	CG13331:2			X					X
Night sleep CVE	2R	9409939	CG13331	FBgn0033850	synonymous	CG13331:2								X
Night sleep CVE	2R	9410062	CG13331	FBgn0033850	synonymous	CG13331:2								X
Night sleep CVE	2R	9552630	CG13337	FBgn0033863	UTR	CG13337-u5
Night sleep CVE	2R	9600171	fas	FBgn0000633	intronic	fas-in	X				X	X		X
Night sleep CVE	2R	9611102	fas	FBgn0000633	intronic	fas-in	X				X	X		X
Night sleep CVE	2R	9611551	fas	FBgn0000633	intronic	fas-in	X				X	X		X
Night sleep CVE	2R	9614633	fas	FBgn0000633	intronic	fas-in					X	X		X
Night sleep CVE	2R	9615100	fas	FBgn0000633	intronic	fas-in					X	X		X
Night sleep CVE	2R	9628702	fas	FBgn0000633	intronic	fas-in	X				X	X		X
Night sleep CVE	2R	9636576	fas	FBgn0000633	UTR	fas-u3					X	X		X
Night sleep CVE	2R	9644832	CG6280	FBgn0033866	synonymous	CG6280:4								X
Night sleep CVE	2R	9807757	shot	FBgn0013733	intronic	shot-in					X	X		X
Night sleep CVE	2R	10165186	CR30068	FBgn0047303	RNA	CR30068:3
Night sleep CVE	2R	10165268	CR30068	FBgn0047303	RNA	CR30068:3
Night sleep CVE	2R	10318673	phyl	FBgn0013725	intronic	phyl-in					X	X	X
Night sleep CVE	2R	10318674	phyl	FBgn0013725	intronic	phyl-in					X	X	X
Night sleep CVE	2R	10318678	phyl	FBgn0013725	intronic	phyl-in					X	X	X
Night sleep CVE	2R	10871408	pcs	FBgn0033988	intronic	pcs-in					X	X
Night sleep CVE	2R	11644147	CG30089	FBgn0050089	intronic	CG30089-in	X
Night sleep CVE	2R	11672960	Zasp52	FBgn0083919	intronic	Zasp52-in	X				X	X
Night sleep CVE	2R	11673220	Zasp52	FBgn0083919	intronic	Zasp52-in	X				X	X
Night sleep CVE	2R	11744752	CG12970	FBgn0034047	missense	CG12970:4			X					X
Night sleep CVE	2R	12005944	Jhedup	FBgn0034076	missense	Jhedup:5			X					X
Night sleep CVE	2R	12008403	Jhe	FBgn0010052	intronic	Jhe-in								X
Night sleep CVE	2R	12075743	clu	FBgn0034087	intronic	clu-in
Night sleep CVE	2R	12075749	clu	FBgn0034087	intronic	clu-in
Night sleep CVE	2R	12385219	CG7813	FBgn0034133	missense	CG7813-PA			X					X
Night sleep CVE	2R	12386865	CG7813	FBgn0034133	UTR	CG7813-u5								X
Night sleep CVE	2R	12405624	Sema-2a	FBgn0011260	intronic	Sema-2a-in	X				X	X
Night sleep CVE	2R	12414931	Sema-2a	FBgn0011260	intronic	Sema-2a-in					X	X
Night sleep CVE	2R	12776364	CG8910	FBgn0025833	intronic	CG8910-in					X	X
Night sleep CVE	2R	12990656	CG30456	FBgn0050456	synonymous	CG30456:1						X		X
Night sleep CVE	2R	13011565	Spn53F	FBgn0034195	synonymous	Spn53F-cds								X
Night sleep CVE	2R	13044910	CG17287	FBgn0034202	synonymous	CG17287-PA								X
Night sleep CVE	2R	13153619	mbl	FBgn0053197	UTR	mbl-u5					X	X
Night sleep CVE	2R	13155472	mbl	FBgn0053197	intronic	mbl-in					X	X
Night sleep CVE	2R	13156572	mbl	FBgn0053197	intronic	mbl-in					X	X
Night sleep CVE	2R	13159740	mbl	FBgn0053197	intronic	mbl-in					X	X
Night sleep CVE	2R	13164422	mbl	FBgn0053197	intronic	mbl-in					X	X
Night sleep CVE	2R	13245203	mbl	FBgn0053197	intronic	mbl-in	X				X	X
Night sleep CVE	2R	13629315	CG4996	FBgn0034271	synonymous	CG4996:5					X	X		X
Night sleep CVE	2R	13711449	grh	FBgn0259211	intronic	grh-in						X
Night sleep CVE	2R	13773864	elk	FBgn0011589	intronic	elk-in					X	X		X
Night sleep CVE	2R	13775958	elk	FBgn0011589	intronic	elk-in			X		X	X		X
Night sleep CVE	2R	13794192	elk	FBgn0011589	intronic	elk-in	X				X	X		X
Night sleep CVE	2R	13795626	elk	FBgn0011589	intronic	elk-in					X	X		X
Night sleep CVE	2R	13800380	elk	FBgn0011589	missense	elk:10			X		X	X		X
Night sleep CVE	2R	13886889	dpr13	FBgn0034286	intronic	dpr13-in					X	X
Night sleep CVE	2R	13886954	dpr13	FBgn0034286	intronic	dpr13-in					X	X
Night sleep CVE	2R	13886963	dpr13	FBgn0034286	intronic	dpr13-in					X	X
Night sleep CVE	2R	13886970	dpr13	FBgn0034286	intronic	dpr13-in					X	X
Night sleep CVE	2R	13887015	dpr13	FBgn0034286	intronic	dpr13-in					X	X
Night sleep CVE	2R	13890521	dpr13	FBgn0034286	intronic	dpr13-in	X				X	X
Night sleep CVE	2R	14064652	CG5726	FBgn0034313	intronic	CG5726-in					X	X
Night sleep CVE	2R	14065023	CG5726	FBgn0034313	intronic	CG5726-in					X	X
Night sleep CVE	2R	14210383	sbb	FBgn0010575	intronic	sbb-in					X	X
Night sleep CVE	2R	14210384	sbb	FBgn0010575	intronic	sbb-in					X	X
Night sleep CVE	2R	14311798	CG5174	FBgn0034345	intronic	CG5174-in					X	X
Night sleep CVE	2R	14450542	CG30115	FBgn0050115	intronic	CG30115-in					X	X
Night sleep CVE	2R	14451846	CG30115	FBgn0050115	intronic	CG30115-in					X	X
Night sleep CVE	2R	14451882	CG30115	FBgn0050115	intronic	CG30115-in					X	X
Night sleep CVE	2R	14451913	CG30115	FBgn0050115	intronic	CG30115-in					X	X
Night sleep CVE	2R	14452702	CG30115	FBgn0050115	intronic	CG30115-in					X	X
Night sleep CVE	2R	14455177	CG30115	FBgn0050115	intronic	CG30115-in	X				X	X
Night sleep CVE	2R	14455282	CG30115	FBgn0050115	intronic	CG30115-in	X				X	X
Night sleep CVE	2R	14490618	CG30115	FBgn0050115	intronic	CG30115-in					X	X
Night sleep CVE	2R	14491067	CG30115	FBgn0050115	intronic	CG30115-in					X	X
Night sleep CVE	2R	14491182	CG30115	FBgn0050115	intronic	CG30115-in					X	X
Night sleep CVE	2R	14492600	CG30115	FBgn0050115	intronic	CG30115-in					X	X
Night sleep CVE	2R	14495037	CG30115	FBgn0050115	intronic	CG30115-in					X	X
Night sleep CVE	2R	14498668	CG30115	FBgn0050115	UTR	CG30115-u5					X	X
Night sleep CVE	2R	14824496	sano	FBgn0034408	intronic	sano-in					X	X
Night sleep CVE	2R	14965295	5-HT1A	FBgn0004168	intronic	5-HT1A-in	X	X			X	X
Night sleep CVE	2R	15017355	botv	FBgn0027535	missense	botv-cds			X		X	X		X
Night sleep CVE	2R	15028476	CG15111	FBgn0034419	UTR	CG15111-u3					X	X		X
Night sleep CVE	2R	15251358	CG10051	FBgn0034437	intronic	CG10051-in
Night sleep CVE	2R	15251359	CG10051	FBgn0034437	intronic	CG10051-in
Night sleep CVE	2R	15511886	sm	FBgn0003435	intronic	sm-in					X	X
Night sleep CVE	2R	15570035	CG34198	FBgn0085227	UTR	CG34198-u3
Night sleep CVE	2R	15834202	CG42691	FBgn0261581	UTR	CG42691-u5	X
Night sleep CVE	2R	16546273	Lrt	FBgn0034540	synonymous	Lrt-cds	X							X
Night sleep CVE	2R	16950108	Cht8	FBgn0034580	synonymous	Cht8-cds								X
Night sleep CVE	2R	16950117	Cht8	FBgn0034580	synonymous	Cht8-cds								X
Night sleep CVE	2R	17002756	king-tubby	FBgn0015721	intronic	king-tubby-in					X	X		X
Night sleep CVE	2R	17154212	CG30393	FBgn0050393	missense	CG30393-PA			X					X
Night sleep CVE	2R	17297686	Sdc	FBgn0010415	intronic	Sdc-in		X		X	X	X
Night sleep CVE	2R	17341080	Sdc	FBgn0010415	intronic	Sdc-in		X		X	X	X
Night sleep CVE	2R	17346919	Sdc	FBgn0010415	intronic	Sdc-in	X	X		X	X	X
Night sleep CVE	2R	17360986	Sdc	FBgn0010415	intronic	Sdc-in		X		X	X	X
Night sleep CVE	2R	17361084	Sdc	FBgn0010415	intronic	Sdc-in		X		X	X	X
Night sleep CVE	2R	17361330	Sdc	FBgn0010415	intronic	Sdc-in		X		X	X	X
Night sleep CVE	2R	17362154	Sdc	FBgn0010415	intronic	Sdc-in		X		X	X	X
Night sleep CVE	2R	17362333	Sdc	FBgn0010415	intronic	Sdc-in		X		X	X	X
Night sleep CVE	2R	17363746	Sdc	FBgn0010415	intronic	Sdc-in		X		X	X	X
Night sleep CVE	2R	17437332	Egfr	FBgn0003731	intronic	Egfr-in		X			X	X	X
Night sleep CVE	2R	17576827	CG10307	FBgn0034655	synonymous	CG10307:2					X			X
Night sleep CVE	2R	17577238	CG10307	FBgn0034655	synonymous	CG10307:2					X			X
Night sleep CVE	2R	17780104	Fili	FBgn0085397	intronic	Fili-in	X
Night sleep CVE	2R	17780555	Fili	FBgn0085397	intronic	Fili-in	X
Night sleep CVE	2R	17782060	Fili	FBgn0085397	intronic	Fili-in	X
Night sleep CVE	2R	17810720	Fili	FBgn0085397	intronic	Fili-in
Night sleep CVE	2R	17819063	Fili	FBgn0085397	intronic	Fili-in
Night sleep CVE	2R	17819997	Fili	FBgn0085397	intronic	Fili-in
Night sleep CVE	2R	17820584	Fili	FBgn0085397	intronic	Fili-in
Night sleep CVE	2R	17820909	Fili	FBgn0085397	intronic	Fili-in
Night sleep CVE	2R	17821586	Fili	FBgn0085397	intronic	Fili-in
Night sleep CVE	2R	17822507	Fili	FBgn0085397	intronic	Fili-in
Night sleep CVE	2R	18009471	Vrp1	FBgn0243516	UTR	Vrp1-u5
Night sleep CVE	2R	18165410	dve	FBgn0020307	intronic	dve-in					X	X
Night sleep CVE	2R	18703085	stl	FBgn0086408	missense	stl:11			X					X
Night sleep CVE	2R	18703095	stl	FBgn0086408	synonymous	stl:11								X
Night sleep CVE	2R	18703105	stl	FBgn0086408	missense	stl:11			X					X
Night sleep CVE	2R	18703169	stl	FBgn0086408	intronic	stl-in								X
Night sleep CVE	2R	19076717	CG34371	FBgn0085400	intronic	CG34371-in
Night sleep CVE	2R	19077522	CG34371	FBgn0085400	intronic	CG34371-in
Night sleep CVE	2R	19556422	Pde8	FBgn0034886	intronic	Pde8-in					X	X
Night sleep CVE	2R	20144157	CG13575	FBgn0034996	missense	CG13575-cds			X					X
Night sleep CVE	2R	20195624	betaTub60D	FBgn0003888	intronic	betaTub60D-in					X	X
Night sleep CVE	2R	20286987	slik	FBgn0035001	intronic	slik-in					X	X
Night sleep CVE	3L	361307	CG6905	FBgn0035136	UTR	CG6905-u5					X	X
Night sleep CVE	3L	990482	CG13908	FBgn0035178	missense	CG13908:2			X					X
Night sleep CVE	3L	1071209	bab1	FBgn0004870	intronic	bab1-in	X				X	X
Night sleep CVE	3L	1202001	CG32335	FBgn0063667	missense	CG32335-PB			X					X
Night sleep CVE	3L	1202142	CG32335	FBgn0063667	missense	CG32335-PB			X					X
Night sleep CVE	3L	2096172	sls	FBgn0003432	synonymous	sls:32						X		X
Night sleep CVE	3L	2102177	sls	FBgn0003432	missense	sls:33			X			X		X
Night sleep CVE	3L	2102261	sls	FBgn0003432	missense	sls:33			X			X		X
Night sleep CVE	3L	2114951	sls	FBgn0003432	intronic	sls-in						X		X
Night sleep CVE	3L	2248988	CG32305	FBgn0052305	cds	CG32305:3							X
Night sleep CVE	3L	2249063	CG32305	FBgn0052305	cds	CG32305:3							X
Night sleep CVE	3L	2249091	CG32305	FBgn0052305	cds	CG32305:3							X
Night sleep CVE	3L	2251109	CG32305	FBgn0052305	cds	CG32305:8							X
Night sleep CVE	3L	2251154	CG32305	FBgn0052305	cds	CG32305:8							X
Night sleep CVE	3L	2260205	oxt	FBgn0015360	synonymous	oxt-PB					X	X		X
Night sleep CVE	3L	2260589	oxt	FBgn0015360	synonymous	oxt-PB					X	X		X
Night sleep CVE	3L	3142879	CG11537	FBgn0035400	synonymous	CG11537-cds					X	X		X
Night sleep CVE	3L	3284965	CG12017	FBgn0035429	intronic	CG12017-in
Night sleep CVE	3L	3310798	ZnT63C	FBgn0035432	synonymous	ZnT63C-cds								X
Night sleep CVE	3L	3424687	sty	FBgn0014388	UTR	sty-u5					X	X
Night sleep CVE	3L	3442325	eIF5B	FBgn0026259	intronic	eIF5B-in					X	X
Night sleep CVE	3L	3442333	eIF5B	FBgn0026259	intronic	eIF5B-in					X	X
Night sleep CVE	3L	3750226	CG32264	FBgn0052264	intronic	CG32264-in					X	X		X
Night sleep CVE	3L	4357660	Cip4	FBgn0035533	intronic	Cip4-in					X	X
Night sleep CVE	3L	4417173	CG11347	FBgn0035542	intronic	CG11347-in					X	X
Night sleep CVE	3L	4523519	Tie	FBgn0014073	intronic	Tie-in
Night sleep CVE	3L	4872467	CG17150	FBgn0035581	synonymous	CG17150:21								X
Night sleep CVE	3L	5127771	CG4603	FBgn0035593	missense	CG4603-PA			X		X	X		X
Night sleep CVE	3L	5128021	CG4603	FBgn0035593	synonymous	CG4603-PA					X	X		X
Night sleep CVE	3L	5130462	CG4611	FBgn0035591	synonymous	CG4611-cds					X	X		X
Night sleep CVE	3L	5195368	shep	FBgn0052423	intronic	shep-in					X	X
Night sleep CVE	3L	5670428	sif	FBgn0085447	intronic	sif-in					X	X
Night sleep CVE	3L	5941636	CG33993	FBgn0053993	intronic	CG33993-in
Night sleep CVE	3L	6554260	CG18769	FBgn0042185	intronic	CG18769-in					X	X
Night sleep CVE	3L	6751100	CG32392	FBgn0052392	intronic	CG32392-in	X				X	X
Night sleep CVE	3L	6752050	CG32392	FBgn0052392	intronic	CG32392-in					X	X
Night sleep CVE	3L	6752743	CG32392	FBgn0052392	intronic	CG32392-in	X				X	X
Night sleep CVE	3L	6987218	bin	FBgn0045759	missense	bin-cds			X					X
Night sleep CVE	3L	7021749	mp	FBgn0260660	intronic	mp-in
Night sleep CVE	3L	7021800	mp	FBgn0260660	intronic	mp-in
Night sleep CVE	3L	7089317	form3	FBgn0053556	intronic	form3-in					X	X		X
Night sleep CVE	3L	7089562	form3	FBgn0053556	intronic	form3-in					X	X		X
Night sleep CVE	3L	7090533	form3	FBgn0053556	intronic	form3-in					X	X		X
Night sleep CVE	3L	7090772	form3	FBgn0053556	intronic	form3-in	X				X	X		X
Night sleep CVE	3L	7090796	form3	FBgn0053556	intronic	form3-in					X	X		X
Night sleep CVE	3L	7090977	form3	FBgn0053556	intronic	form3-in					X	X		X
Night sleep CVE	3L	7091163	form3	FBgn0053556	intronic	form3-in					X	X		X
Night sleep CVE	3L	7253442	CG14830	FBgn0035755	intronic	CG14830-in
Night sleep CVE	3L	7426009	CG42458	FBgn0259935	intronic	CG42458-in
Night sleep CVE	3L	7426322	CG42458	FBgn0259935	intronic	CG42458-in
Night sleep CVE	3L	7445469	CG42458	FBgn0259935	UTR	CG42458-u3
Night sleep CVE	3L	7996159	nmo	FBgn0011817	intronic	nmo-in					X	X
Night sleep CVE	3L	8004433	nmo	FBgn0011817	intronic	nmo-in					X	X
Night sleep CVE	3L	8109997	msk	FBgn0026252	intronic	msk-in					X	X
Night sleep CVE	3L	8247125	CG42330	FBgn0259232	intronic	CG42330-in								X
Night sleep CVE	3L	8280199	cert	FBgn0027569	intronic	cert-in	X
Night sleep CVE	3L	8343751	CG7112	FBgn0035879	synonymous	CG7112:8					X	X		X
Night sleep CVE	3L	8609770	CG6282	FBgn0035914	UTR	CG6282-u3					X	X
Night sleep CVE	3L	8634844	Cpr66D	FBgn0052029	intronic	Cpr66D-in						X
Night sleep CVE	3L	8796384	CG34426	FBgn0085455	intronic	CG34426-in								X
Night sleep CVE	3L	8796386	CG34426	FBgn0085455	intronic	CG34426-in								X
Night sleep CVE	3L	8796412	CG34426	FBgn0085455	intronic	CG34426-in								X
Night sleep CVE	3L	8796431	CG34426	FBgn0085455	intronic	CG34426-in								X
Night sleep CVE	3L	8796549	CG34426	FBgn0085455	missense	CG34426-cds			X					X
Night sleep CVE	3L	8798567	CG34427	FBgn0085456	missense	CG34427:3	X		X					X
Night sleep CVE	3L	8799180	CG13312	FBgn0035931	synonymous	CG13312-PA								X
Night sleep CVE	3L	8799280	CG13312	FBgn0035931	missense	CG13312-PA			X					X
Night sleep CVE	3L	8799543	CG13312	FBgn0035931	intronic	CG13312-in								X
Night sleep CVE	3L	8799823	CG13312	FBgn0035931	intronic	CG13312-in								X
Night sleep CVE	3L	8800055	CG13312	FBgn0035931	missense	CG13312-cds			X					X
Night sleep CVE	3L	8800241	CG13312	FBgn0035931	missense	CG13312-cds			X					X
Night sleep CVE	3L	8801271	CG32024	FBgn0052024	intronic	CG32024-in
Night sleep CVE	3L	8803865	CG13309	FBgn0035933	missense	CG13309-cds			X					X
Night sleep CVE	3L	8804288	CG13309	FBgn0035933	UTR	CG13309-u3								X
Night sleep CVE	3L	8841349	dally	FBgn0011577	intronic	dally-in					X	X
Night sleep CVE	3L	8953575	CG13313	FBgn0035941	synonymous	CG13313:3								X
Night sleep CVE	3L	9066888	CG4942	FBgn0035960	missense	CG4942-cds			X		X	X		X
Night sleep CVE	3L	9116935	bol	FBgn0011206	intronic	bol-in					X
Night sleep CVE	3L	9199054	CG4484	FBgn0035968	intronic	CG4484-in					X	X
Night sleep CVE	3L	9199057	CG4484	FBgn0035968	intronic	CG4484-in					X	X
Night sleep CVE	3L	9793105	Ilp2	FBgn0036046	missense	Ilp2-cds			X		X	X		X
Night sleep CVE	3L	9880453	Taf2	FBgn0011836	synonymous	Taf2:4					X	X		X
Night sleep CVE	3L	9881044	Taf2	FBgn0011836	synonymous	Taf2:4					X	X		X
Night sleep CVE	3L	9890529	CG6707	FBgn0036058	intronic	CG6707-in					X	X
Night sleep CVE	3L	9895713	nudE	FBgn0036059	UTR	nudE-u3					X	X
Night sleep CVE	3L	9936662	CG34356	FBgn0085385	intronic	CG34356-in
Night sleep CVE	3L	10260181	can	FBgn0011569	UTR	can-u5						X
Night sleep CVE	3L	10514550	A2bp1	FBgn0052062	intronic	A2bp1-in					X	X
Night sleep CVE	3L	10635665	CG14154	FBgn0036093	synonymous	CG14154:4								X
Night sleep CVE	3L	11030940	CG6327	FBgn0036115	missense	CG6327:3			X		X	X		X
Night sleep CVE	3L	11208532	CG42671	FBgn0261553	intronic	CG42671-in
Night sleep CVE	3L	11659884	CG32085	FBgn0052085	intronic	CG32085-in					X	X
Night sleep CVE	3L	11696804	CG11658	FBgn0036196	intronic	CG11658-in					X	X
Night sleep CVE	3L	11929852	CG14126	FBgn0036223	intronic	CG14126-in
Night sleep CVE	3L	12110730	l(3)j2D3	FBgn0011335	missense	l(3)j2D3-cds			X		X	X
Night sleep CVE	3L	12195650	Adk1	FBgn0022709	intronic	Adk1-in	X				X	X
Night sleep CVE	3L	12197159	Adk1	FBgn0022709	UTR	Adk1-u5					X	X
Night sleep CVE	3L	12203964	app	FBgn0260941	intronic	app-in	X
Night sleep CVE	3L	12209073	app	FBgn0260941	intronic	app-in
Night sleep CVE	3L	12214467	app	FBgn0260941	intronic	app-in
Night sleep CVE	3L	12242157	app	FBgn0260941	intronic	app-in
Night sleep CVE	3L	12242678	app	FBgn0260941	intronic	app-in
Night sleep CVE	3L	12243986	app	FBgn0260941	intronic	app-in
Night sleep CVE	3L	12244297	app	FBgn0260941	intronic	app-in
Night sleep CVE	3L	12247126	app	FBgn0260941	intronic	app-in	X
Night sleep CVE	3L	12248174	app	FBgn0260941	intronic	app-in
Night sleep CVE	3L	12248335	app	FBgn0260941	intronic	app-in
Night sleep CVE	3L	12251191	app	FBgn0260941	intronic	app-in
Night sleep CVE	3L	12252583	app	FBgn0260941	intronic	app-in	X
Night sleep CVE	3L	12252613	app	FBgn0260941	intronic	app-in
Night sleep CVE	3L	12254553	app	FBgn0260941	intronic	app-in
Night sleep CVE	3L	12254890	app	FBgn0260941	intronic	app-in
Night sleep CVE	3L	12322711	CG32105	FBgn0052105	missense	CG32105-cds			X		X	X		X
Night sleep CVE	3L	12323667	CG32105	FBgn0052105	intronic	CG32105-in					X	X		X
Night sleep CVE	3L	12326837	CG32105	FBgn0052105	intronic	CG32105-in					X	X		X
Night sleep CVE	3L	12362756	Ncc69	FBgn0036279	intronic	Ncc69-in					X	X
Night sleep CVE	3L	12363748	Ncc69	FBgn0036279	intronic	Ncc69-in	X				X	X
Night sleep CVE	3L	12377577	Ncc69	FBgn0036279	intronic	Ncc69-in	X				X	X
Night sleep CVE	3L	12465804	CG10616	FBgn0036286	intronic	CG10616-in					X	X
Night sleep CVE	3L	12560173	sowah	FBgn0036302	intronic	sowah-in					X	X
Night sleep CVE	3L	14356003	fz	FBgn0001085	intronic	fz-in					X	X
Night sleep CVE	3L	15683970	CG34451	FBgn0085480	intronic	CG34451-in
Night sleep CVE	3L	15684001	CG34451	FBgn0085480	intronic	CG34451-in	X
Night sleep CVE	3L	16444142	CG33158	FBgn0053158	intronic	CG33158-in								X
Night sleep CVE	3L	17164480	Rbp6	FBgn0052169	intronic	Rbp6-in					X	X
Night sleep CVE	3L	17175496	Rbp6	FBgn0052169	intronic	Rbp6-in					X	X
Night sleep CVE	3L	17188663	Rbp6	FBgn0052169	intronic	Rbp6-in					X	X
Night sleep CVE	3L	17584508	Eip74EF	FBgn0000567	intronic	Eip74EF-in					X	X
Night sleep CVE	3L	18092187	CG13698	FBgn0036773	intronic	CG13698-in					X	X
Night sleep CVE	3L	18986142	CG18135	FBgn0036837	intronic	CG18135-in			X		X	X
Night sleep CVE	3L	18994841	CG18136	FBgn0036839	intronic	CG18136-in
Night sleep CVE	3L	18994854	CG18136	FBgn0036839	intronic	CG18136-in
Night sleep CVE	3L	18994858	CG18136	FBgn0036839	intronic	CG18136-in
Night sleep CVE	3L	18994865	CG18136	FBgn0036839	intronic	CG18136-in
Night sleep CVE	3L	18994875	CG18136	FBgn0036839	intronic	CG18136-in
Night sleep CVE	3L	18994982	CG18136	FBgn0036839	intronic	CG18136-in	X
Night sleep CVE	3L	19369870	CG32206	FBgn0052206	intronic	CG32206-in					X	X
Night sleep CVE	3L	19515108	Cpr76Bc	FBgn0036880	intronic	Cpr76Bc-in
Night sleep CVE	3L	19873705	CG8334	FBgn0036913	synonymous	CG8334:13					X	X		X
Night sleep CVE	3L	19941151	Ac76E	FBgn0004852	intronic	Ac76E-in	X				X	X
Night sleep CVE	3L	23321233	alpha-Cat	FBgn0010215	intronic	alpha-Cat-in					X	X
Night sleep CVE	3L	23324348	alpha-Cat	FBgn0010215	intronic	alpha-Cat-in					X	X
Night sleep CVE	3L	23324354	alpha-Cat	FBgn0010215	intronic	alpha-Cat-in					X	X
Night sleep CVE	3L	23327859	alpha-Cat	FBgn0010215	intronic	alpha-Cat-in					X	X
Night sleep CVE	3L	23547869	AGO3	FBgn0250816	intronic	AGO3-in
Night sleep CVE	3L	23548160	AGO3	FBgn0250816	intronic	AGO3-in
Night sleep CVE	3L	23548161	AGO3	FBgn0250816	intronic	AGO3-in
Night sleep CVE	3L	23549007	AGO3	FBgn0250816	intronic	AGO3-in
Night sleep CVE	3L	23549643	AGO3	FBgn0250816	intronic	AGO3-in
Night sleep CVE	3L	23557730	AGO3	FBgn0250816	intronic	AGO3-in
Night sleep CVE	3L	23576580	AGO3	FBgn0250816	intronic	AGO3-in
Night sleep CVE	3L	23579679	AGO3	FBgn0250816	intronic	AGO3-in
Night sleep CVE	3L	23586745	AGO3	FBgn0250816	intronic	AGO3-in
Night sleep CVE	3L	23588408	AGO3	FBgn0250816	intronic	AGO3-in
Night sleep CVE	3L	23590385	AGO3	FBgn0250816	intronic	AGO3-in
Night sleep CVE	3L	23597320	AGO3	FBgn0250816	intronic	AGO3-in	X
Night sleep CVE	3L	23598120	AGO3	FBgn0250816	intronic	AGO3-in
Night sleep CVE	3L	23599331	AGO3	FBgn0250816	intronic	AGO3-in
Night sleep CVE	3L	23599479	AGO3	FBgn0250816	intronic	AGO3-in
Night sleep CVE	3L	23604601	AGO3	FBgn0250816	intronic	AGO3-in
Night sleep CVE	3L	23604857	AGO3	FBgn0250816	intronic	AGO3-in
Night sleep CVE	3L	23606613	AGO3	FBgn0250816	intronic	AGO3-in
Night sleep CVE	3L	23608021	AGO3	FBgn0250816	intronic	AGO3-in
Night sleep CVE	3L	23608258	AGO3	FBgn0250816	intronic	AGO3-in
Night sleep CVE	3L	23611324	AGO3	FBgn0250816	intronic	AGO3-in
Night sleep CVE	3L	23626398	AGO3	FBgn0250816	intronic	AGO3-in
Night sleep CVE	3L	23627761	AGO3	FBgn0250816	intronic	AGO3-in
Night sleep CVE	3L	23634013	AGO3	FBgn0250816	intronic	AGO3-in
Night sleep CVE	3L	23634444	AGO3	FBgn0250816	intronic	AGO3-in
Night sleep CVE	3L	23636738	AGO3	FBgn0250816	intronic	AGO3-in
Night sleep CVE	3L	23642502	AGO3	FBgn0250816	intronic	AGO3-in
Night sleep CVE	3L	23642563	AGO3	FBgn0250816	intronic	AGO3-in
Night sleep CVE	3L	23650503	AGO3	FBgn0250816	intronic	AGO3-in
Night sleep CVE	3L	23650745	AGO3	FBgn0250816	intronic	AGO3-in
Night sleep CVE	3L	23653993	AGO3	FBgn0250816	intronic	AGO3-in
Night sleep CVE	3L	23666783	AGO3	FBgn0250816	intronic	AGO3-in	X
Night sleep CVE	3L	23874577	CG40470	FBgn0058470	intronic	CG40470-in					X	X
Night sleep CVE	3L	23941259	CG40470	FBgn0058470	intronic	CG40470-in					X	X
Night sleep CVE	3L	23941376	CG40470	FBgn0058470	intronic	CG40470-in					X	X
Night sleep CVE	3L	23944495	CG40470	FBgn0058470	intronic	CG40470-in					X	X
Night sleep CVE	3L	23947829	CG40470	FBgn0058470	intronic	CG40470-in					X	X
Night sleep CVE	3L	23973354	CG40470	FBgn0058470	intronic	CG40470-in					X	X
Night sleep CVE	3L	24074957	Snap25	FBgn0011288	intronic	Snap25-in					X	X
Night sleep CVE	3L	24075762	Snap25	FBgn0011288	intronic	Snap25-in					X	X
Night sleep CVE	3L	24099747	Snap25	FBgn0011288	intronic	Snap25-in					X	X
Night sleep CVE	3L	24246214	Snap25	FBgn0011288	intronic	Snap25-in					X	X
Night sleep CVE	3L	24249086	Snap25	FBgn0011288	intronic	Snap25-in					X	X
Night sleep CVE	3L	24249096	Snap25	FBgn0011288	intronic	Snap25-in					X	X
Night sleep CVE	3L	24260509	Snap25	FBgn0011288	intronic	Snap25-in					X	X
Night sleep CVE	3L	24276309	Snap25	FBgn0011288	intronic	Snap25-in					X	X
Night sleep CVE	3L	24284107	Snap25	FBgn0011288	intronic	Snap25-in					X	X
Night sleep CVE	3L	24284117	Snap25	FBgn0011288	intronic	Snap25-in					X	X
Night sleep CVE	3L	24286637	Snap25	FBgn0011288	intronic	Snap25-in					X	X
Night sleep CVE	3L	24287914	Snap25	FBgn0011288	intronic	Snap25-in					X	X
Night sleep CVE	3L	24288025	Snap25	FBgn0011288	intronic	Snap25-in					X	X
Night sleep CVE	3L	24288308	Snap25	FBgn0011288	intronic	Snap25-in					X	X
Night sleep CVE	3L	24290915	Snap25	FBgn0011288	UTR	Snap25-u3					X	X
Night sleep CVE	3L	24371410	nvd	FBgn0259697	intronic	nvd-in
Night sleep CVE	3R	1101668	CG31538	FBgn0051538	missense	CG31538-PA	X		X					X
Night sleep CVE	3R	1109493	l(3)82Fd	FBgn0013576	intronic	l(3)82Fd-in	X				X	X
Night sleep CVE	3R	2799716	Antp	FBgn0260642	intronic	Antp-in					X	X
Night sleep CVE	3R	5551863	fd85E	FBgn0262477	UTR	fd85E-u3
Night sleep CVE	3R	5558704	alphaTub85E	FBgn0003886	intronic	alphaTub85E-in
Night sleep CVE	3R	7114596	CG31386	FBgn0051386	intronic	CG31386-in						X
Night sleep CVE	3R	7630415	ClC-a	FBgn0051116	intronic	ClC-a-in					X	X
Night sleep CVE	3R	8820418	yellow-f2	FBgn0038105	synonymous	yellow-f2:2								X
Night sleep CVE	3R	9369739	CG31337	FBgn0051337	UTR	CG31337-u3
Night sleep CVE	3R	9370806	CG31337	FBgn0051337	intronic	CG31337-in
Night sleep CVE	3R	9370814	CG31337	FBgn0051337	intronic	CG31337-in
Night sleep CVE	3R	9371067	CG31337	FBgn0051337	UTR	CG31337-u5
Night sleep CVE	3R	10147535	CG8538	FBgn0038223	synonymous	CG8538-PB					X	X		X
Night sleep CVE	3R	10149073	CG8538	FBgn0038223	intronic	CG8538-in					X	X		X
Night sleep CVE	3R	10151992	CG8538	FBgn0038223	synonymous	CG8538-cds					X	X		X
Night sleep CVE	3R	10153363	CG3321	FBgn0038224	UTR	CG3321-u3
Night sleep CVE	3R	10156000	NK7.1	FBgn0024321	synonymous	NK7.1-PB					X	X		X
Night sleep CVE	3R	10156795	NK7.1	FBgn0024321	synonymous	NK7.1-PB					X	X		X
Night sleep CVE	3R	10158981	NK7.1	FBgn0024321	intronic	NK7.1-in					X	X		X
Night sleep CVE	3R	10162960	NK7.1	FBgn0024321	intronic	NK7.1-in					X	X		X
Night sleep CVE	3R	10630685	btsz	FBgn0053555	UTR	btsz-u3					X	X		X
Night sleep CVE	3R	11282043	CG14869	FBgn0038341	intronic	CG14869-in					X	X	X
Night sleep CVE	3R	11282045	CG14869	FBgn0038341	intronic	CG14869-in					X	X	X
Night sleep CVE	3R	11758872	CG5478	FBgn0038386	synonymous	CG5478-PA								X
Night sleep CVE	3R	11759449	CG5478	FBgn0038386	UTR	CG5478-u5								X
Night sleep CVE	3R	11759615	blp	FBgn0038387	UTR	blp-u5					X	X
Night sleep CVE	3R	11759846	blp	FBgn0038387	UTR	blp-u5					X	X
Night sleep CVE	3R	11762233	Sap47	FBgn0013334	intronic	Sap47-in					X	X
Night sleep CVE	3R	11762371	Sap47	FBgn0013334	intronic	Sap47-in					X	X
Night sleep CVE	3R	11763318	Sap47	FBgn0013334	intronic	Sap47-in					X	X
Night sleep CVE	3R	11764931	Sap47	FBgn0013334	intronic	Sap47-in					X	X
Night sleep CVE	3R	11765795	Sap47	FBgn0013334	intronic	Sap47-in					X	X
Night sleep CVE	3R	11766111	Sap47	FBgn0013334	intronic	Sap47-in					X	X
Night sleep CVE	3R	13685458	tinc	FBgn0261649	intronic	tinc-in					X	X
Night sleep CVE	3R	14181766	CG15803	FBgn0038606	intronic	CG15803-in
Night sleep CVE	3R	14908379	cdi	FBgn0004876	intronic	cdi-in					X	X
Night sleep CVE	3R	14940731	CG6040	FBgn0038679	intronic	CG6040-in					X	X
Night sleep CVE	3R	14942775	CG6040	FBgn0038679	intronic	CG6040-in	X				X	X
Night sleep CVE	3R	15277996	CG31221	FBgn0051221	intronic	CG31221-in					X	X
Night sleep CVE	3R	15356846	Dys	FBgn0024242	intronic	Dys-in					X	X
Night sleep CVE	3R	15627228	bnl	FBgn0014135	intronic	bnl-in					X	X
Night sleep CVE	3R	16639909	Fancd2	FBgn0038827	intronic	Fancd2-in						X
Night sleep CVE	3R	16849019	CG17278	FBgn0046763	UTR	CG17278-u5					X	X
Night sleep CVE	3R	16999436	SNF4Agamma	FBgn0025803	intronic	SNF4Agamma-in					X	X		X
Night sleep CVE	3R	17564138	CG34034	FBgn0054034	UTR	CG34034-u3
Night sleep CVE	3R	17564210	CG34034	FBgn0054034	UTR	CG34034-u3
Night sleep CVE	3R	17628117	CASK	FBgn0013759	intronic	CASK-in					X	X
Night sleep CVE	3R	17671670	Gr93d	FBgn0045468	missense	Gr93d:1			X					X
Night sleep CVE	3R	17996115	SKIP	FBgn0051163	intronic	SKIP-in					X	X
Night sleep CVE	3R	18004041	SKIP	FBgn0051163	intronic	SKIP-in	X				X	X
Night sleep CVE	3R	18058688	SKIP	FBgn0051163	intronic	SKIP-in					X	X
Night sleep CVE	3R	18251184	CG13847	FBgn0038967	UTR	CG13847-u3	X
Night sleep CVE	3R	18334689	oa2	FBgn0038980	intronic	oa2-in					X	X		X
Night sleep CVE	3R	18334972	oa2	FBgn0038980	intronic	oa2-in					X	X		X
Night sleep CVE	3R	18335019	oa2	FBgn0038980	intronic	oa2-in					X	X		X
Night sleep CVE	3R	18335057	oa2	FBgn0038980	intronic	oa2-in					X	X		X
Night sleep CVE	3R	18335059	oa2	FBgn0038980	intronic	oa2-in					X	X		X
Night sleep CVE	3R	18335119	oa2	FBgn0038980	intronic	oa2-in					X	X		X
Night sleep CVE	3R	18335121	oa2	FBgn0038980	intronic	oa2-in					X	X		X
Night sleep CVE	3R	18335218	oa2	FBgn0038980	intronic	oa2-in					X	X		X
Night sleep CVE	3R	18335228	oa2	FBgn0038980	intronic	oa2-in					X	X		X
Night sleep CVE	3R	18335508	oa2	FBgn0038980	UTR	oa2-u5					X	X		X
Night sleep CVE	3R	18338424	oa2	FBgn0038980	intronic	oa2-in					X	X		X
Night sleep CVE	3R	18339914	oa2	FBgn0038980	intronic	oa2-in					X	X		X
Night sleep CVE	3R	18500597	CG6954	FBgn0039000	intronic	CG6954-in					X	X		X
Night sleep CVE	3R	18769566	klg	FBgn0017590	intronic	klg-in		X			X	X
Night sleep CVE	3R	19071506	CG4467	FBgn0039064	intronic	CG4467-in					X	X
Night sleep CVE	3R	19275361	CG4374	FBgn0039078	intronic	CG4374-in
Night sleep CVE	3R	19442397	CG31145	FBgn0051145	intronic	CG31145-in					X	X
Night sleep CVE	3R	19588968	CG10217	FBgn0039113	UTR	CG10217-u5	X
Night sleep CVE	3R	19795141	CG31140	FBgn0051140	intronic	CG31140-in	X				X	X
Night sleep CVE	3R	19880296	CG6000	FBgn0039145	missense	CG6000-PA			X		X	X		X
Night sleep CVE	3R	19899784	4EHP	FBgn0053100	intronic	4EHP-in					X	X
Night sleep CVE	3R	20231122	nAcRalpha-96Aa	FBgn0000036	synonymous	nAcRalpha-96Aa:7					X
Night sleep CVE	3R	20253580	nAcRalpha-96Aa	FBgn0000036	intronic	nAcRalpha-96Aa-in					X
Night sleep CVE	3R	20448305	mld	FBgn0083077	intronic	mld-in					X	X
Night sleep CVE	3R	20508954	slo	FBgn0003429	intronic	slo-in					X
Night sleep CVE	3R	20548803	tok	FBgn0004885	intronic	tok-in					X	X		X
Night sleep CVE	3R	20553147	tok	FBgn0004885	intronic	tok-in					X	X		X
Night sleep CVE	3R	20560015	tok	FBgn0004885	intronic	tok-in					X	X		X
Night sleep CVE	3R	20570212	tok	FBgn0004885	intronic	tok-in					X	X		X
Night sleep CVE	3R	20575861	tld	FBgn0003719	intronic	tld-in					X	X		X
Night sleep CVE	3R	20579112	tld	FBgn0003719	synonymous	tld-cds					X	X		X
Night sleep CVE	3R	20580900	asp	FBgn0000140	missense	asp:4			X			X		X
Night sleep CVE	3R	20581003	asp	FBgn0000140	synonymous	asp:4						X		X
Night sleep CVE	3R	20581018	asp	FBgn0000140	synonymous	asp:4						X		X
Night sleep CVE	3R	20581129	asp	FBgn0000140	synonymous	asp:4						X		X
Night sleep CVE	3R	21036782	CG13654	FBgn0039290	intronic	CG13654-in					X	X
Night sleep CVE	3R	21042117	CG31106	FBgn0051106	missense	CG31106-cds			X					X
Night sleep CVE	3R	21049694	CG11851	FBgn0039293	UTR	CG11851-u3					X	X
Night sleep CVE	3R	21261057	Fur1	FBgn0004509	intronic	Fur1-in					X	X
Night sleep CVE	3R	21271018	Fur1	FBgn0004509	intronic	Fur1-in	X				X	X
Night sleep CVE	3R	21271129	Fur1	FBgn0004509	intronic	Fur1-in					X	X
Night sleep CVE	3R	21271529	Fur1	FBgn0004509	intronic	Fur1-in	X				X	X
Night sleep CVE	3R	21277678	Fur1	FBgn0004509	intronic	Fur1-in					X	X
Night sleep CVE	3R	21350566	msi	FBgn0011666	intronic	msi-in					X	X
Night sleep CVE	3R	21569926	LpR1	FBgn0066101	intronic	LpR1-in					X	X
Night sleep CVE	3R	21582634	LpR1	FBgn0066101	intronic	LpR1-in					X	X
Night sleep CVE	3R	21676524	CG14545	FBgn0040602	synonymous	CG14545-PA	X					X		X
Night sleep CVE	3R	22362950	scrib	FBgn0261263	intronic	scrib-in					X	X		X
Night sleep CVE	3R	22377872	scrib	FBgn0261263	intronic	scrib-in	X				X	X		X
Night sleep CVE	3R	22378084	scrib	FBgn0261263	intronic	scrib-in	X				X	X		X
Night sleep CVE	3R	22378089	scrib	FBgn0261263	intronic	scrib-in	X				X	X		X
Night sleep CVE	3R	22379467	scrib	FBgn0261263	intronic	scrib-in	X				X	X		X
Night sleep CVE	3R	22379917	scrib	FBgn0261263	intronic	scrib-in	X				X	X		X
Night sleep CVE	3R	22380041	scrib	FBgn0261263	intronic	scrib-in					X	X		X
Night sleep CVE	3R	22381657	scrib	FBgn0261263	intronic	scrib-in	X				X	X		X
Night sleep CVE	3R	22391569	scrib	FBgn0261263	intronic	scrib-in	X				X	X		X
Night sleep CVE	3R	22391573	scrib	FBgn0261263	intronic	scrib-in	X				X	X		X
Night sleep CVE	3R	22418755	scrib	FBgn0261263	intronic	scrib-in					X	X		X
Night sleep CVE	3R	22421362	scrib	FBgn0261263	UTR	scrib-u3					X	X		X
Night sleep CVE	3R	22421387	scrib	FBgn0261263	UTR	scrib-u3					X	X		X
Night sleep CVE	3R	22421412	scrib	FBgn0261263	UTR	scrib-u3					X	X		X
Night sleep CVE	3R	22421438	scrib	FBgn0261263	UTR	scrib-u3					X	X		X
Night sleep CVE	3R	22421454	scrib	FBgn0261263	UTR	scrib-u3					X	X		X
Night sleep CVE	3R	22421461	scrib	FBgn0261263	UTR	scrib-u3					X	X		X
Night sleep CVE	3R	22424784	scrib	FBgn0261263	intronic	scrib-in					X	X		X
Night sleep CVE	3R	22424787	scrib	FBgn0261263	intronic	scrib-in					X	X		X
Night sleep CVE	3R	22478469	beat-VII	FBgn0250908	intronic	beat-VII-in					X	X
Night sleep CVE	3R	22482514	Tb	FBgn0243586	missense	Tb-cds	X		X					X
Night sleep CVE	3R	22488216	beat-VII	FBgn0250908	intronic	beat-VII-in					X	X
Night sleep CVE	3R	22488259	beat-VII	FBgn0250908	intronic	beat-VII-in					X	X
Night sleep CVE	3R	22489736	beat-VII	FBgn0250908	intronic	beat-VII-in	X				X	X
Night sleep CVE	3R	22497996	beat-VII	FBgn0250908	intronic	beat-VII-in					X	X
Night sleep CVE	3R	23596483	CG34353	FBgn0085382	intronic	CG34353-in	X
Night sleep CVE	3R	23629354	CG34353	FBgn0085382	intronic	CG34353-in
Night sleep CVE	3R	23639356	CG34353	FBgn0085382	intronic	CG34353-in
Night sleep CVE	3R	23640465	CG34353	FBgn0085382	intronic	CG34353-in
Night sleep CVE	3R	23640507	CG34353	FBgn0085382	intronic	CG34353-in
Night sleep CVE	3R	23640625	CG34353	FBgn0085382	intronic	CG34353-in
Night sleep CVE	3R	23641408	CG34353	FBgn0085382	intronic	CG34353-in
Night sleep CVE	3R	23641505	CG34353	FBgn0085382	intronic	CG34353-in
Night sleep CVE	3R	25065782	CG31427	FBgn0051427	intronic	CG31427-in
Night sleep CVE	3R	25280509	Ptp99A	FBgn0004369	intronic	Ptp99A-in					X	X
Night sleep CVE	3R	25284158	Ptp99A	FBgn0004369	intronic	Ptp99A-in					X	X
Night sleep CVE	3R	25293769	Ptp99A	FBgn0004369	intronic	Ptp99A-in					X	X
Night sleep CVE	3R	25293887	Ptp99A	FBgn0004369	intronic	Ptp99A-in					X	X
Night sleep CVE	3R	25673324	Cad99C	FBgn0039709	intronic	Cad99C-in						X
Night sleep CVE	3R	25673965	Cad99C	FBgn0039709	intronic	Cad99C-in						X
Night sleep CVE	3R	25674005	Cad99C	FBgn0039709	intronic	Cad99C-in						X
Night sleep CVE	3R	26023236	CG9743	FBgn0039756	intronic	CG9743-in					X	X
Night sleep CVE	3R	26023458	CG9743	FBgn0039756	intronic	CG9743-in					X	X
Night sleep CVE	3R	26024161	CG9743	FBgn0039756	intronic	CG9743-in					X	X
Night sleep CVE	3R	26024864	CG9743	FBgn0039756	intronic	CG9743-in					X	X
Night sleep CVE	3R	26024865	CG9743	FBgn0039756	intronic	CG9743-in					X	X
Night sleep CVE	3R	26025253	CG9743	FBgn0039756	intronic	CG9743-in					X	X
Night sleep CVE	3R	26025259	CG9743	FBgn0039756	intronic	CG9743-in					X	X
Night sleep CVE	3R	26025266	CG9743	FBgn0039756	intronic	CG9743-in					X	X
Night sleep CVE	3R	26132407	hdc	FBgn0010113	intronic	hdc-in					X	X
Night sleep CVE	3R	27195874	CG34347	FBgn0085376	intronic	CG34347-in								X
Night sleep CVE	3R	27255938	Gprk2	FBgn0261988	intronic	Gprk2-in					X	X
Night sleep CVE	X	1008358	CG3655	FBgn0040397	intronic	CG3655-in	X				X	X
Night sleep CVE	X	1009932	CG3655	FBgn0040397	intronic	CG3655-in	X				X	X
Night sleep CVE	X	1759569	CG14814	FBgn0023515	synonymous	CG14814:5					X	X		X
Night sleep CVE	X	2409065	trol	FBgn0261451	intronic	trol-in					X	X		X
Night sleep CVE	X	3014085	kirre	FBgn0028369	intronic	kirre-in					X	X
Night sleep CVE	X	3148263	dnc	FBgn0000479	intronic	dnc-in	X	X		X	X	X
Night sleep CVE	X	3163461	dnc	FBgn0000479	intronic	dnc-in		X		X	X	X
Night sleep CVE	X	3215031	dnc	FBgn0000479	intronic	dnc-in		X		X	X	X
Night sleep CVE	X	4316574	bi	FBgn0000179	intronic	bi-in					X	X
Night sleep CVE	X	4316939	bi	FBgn0000179	intronic	bi-in					X	X
Night sleep CVE	X	4619906	Proc-R	FBgn0029723	intronic	Proc-R-in
Night sleep CVE	X	5371258	SPR	FBgn0029768	intronic	SPR-in
Night sleep CVE	X	5371259	SPR	FBgn0029768	intronic	SPR-in
Night sleep CVE	X	5371783	SPR	FBgn0029768	intronic	SPR-in
Night sleep CVE	X	5372086	SPR	FBgn0029768	intronic	SPR-in
Night sleep CVE	X	5372217	SPR	FBgn0029768	intronic	SPR-in
Night sleep CVE	X	5372241	SPR	FBgn0029768	intronic	SPR-in
Night sleep CVE	X	5379914	SPR	FBgn0029768	intronic	SPR-in
Night sleep CVE	X	5380125	SPR	FBgn0029768	intronic	SPR-in
Night sleep CVE	X	5382542	SPR	FBgn0029768	intronic	SPR-in
Night sleep CVE	X	5382561	SPR	FBgn0029768	intronic	SPR-in
Night sleep CVE	X	5382720	SPR	FBgn0029768	intronic	SPR-in
Night sleep CVE	X	5383212	SPR	FBgn0029768	intronic	SPR-in
Night sleep CVE	X	5383339	SPR	FBgn0029768	intronic	SPR-in
Night sleep CVE	X	5500788	Vsx1	FBgn0263511	synonymous	Vsx1-cds
Night sleep CVE	X	5500935	Vsx1	FBgn0263511	intronic	Vsx1-in
Night sleep CVE	X	5502774	Vsx1	FBgn0263511	intronic	Vsx1-in
Night sleep CVE	X	5503198	Vsx1	FBgn0263511	intronic	Vsx1-in
Night sleep CVE	X	5503239	Vsx1	FBgn0263511	intronic	Vsx1-in
Night sleep CVE	X	5503262	Vsx1	FBgn0263511	intronic	Vsx1-in
Night sleep CVE	X	5503268	Vsx1	FBgn0263511	intronic	Vsx1-in
Night sleep CVE	X	5503897	Vsx1	FBgn0263511	intronic	Vsx1-in
Night sleep CVE	X	5503936	Vsx1	FBgn0263511	intronic	Vsx1-in	X
Night sleep CVE	X	5503944	Vsx1	FBgn0263511	intronic	Vsx1-in
Night sleep CVE	X	5503945	Vsx1	FBgn0263511	intronic	Vsx1-in
Night sleep CVE	X	6389640	CG42340	FBgn0259242	intronic	CG42340-in
Night sleep CVE	X	6491634	Apc7	FBgn0029879	synonymous	Apc7-cds
Night sleep CVE	X	6690050	C3G	FBgn0259228	intronic	C3G-in					X	X		X
Night sleep CVE	X	6811724	CG14431	FBgn0029922	cds	CG14431:1	X				X			X
Night sleep CVE	X	6812009	CG14431	FBgn0029922	intronic	CG14431-in	X				X			X
Night sleep CVE	X	6812024	CG14431	FBgn0029922	intronic	CG14431-in	X				X			X
Night sleep CVE	X	6812039	CG14431	FBgn0029922	intronic	CG14431-in	X				X			X
Night sleep CVE	X	6812189	CG14431	FBgn0029922	intronic	CG14431-in	X				X			X
Night sleep CVE	X	6812215	CG14431	FBgn0029922	intronic	CG14431-in	X				X			X
Night sleep CVE	X	6812304	CG14431	FBgn0029922	intronic	CG14431-in					X			X
Night sleep CVE	X	6820617	CG14431	FBgn0029922	intronic	CG14431-in					X			X
Night sleep CVE	X	6820640	CG14431	FBgn0029922	intronic	CG14431-in					X			X
Night sleep CVE	X	7192321	CG1677	FBgn0029941	intronic	CG1677-in	X				X	X
Night sleep CVE	X	7192325	CG1677	FBgn0029941	intronic	CG1677-in	X				X	X
Night sleep CVE	X	7192332	CG1677	FBgn0029941	intronic	CG1677-in	X				X	X
Night sleep CVE	X	7193134	CG1677	FBgn0029941	intronic	CG1677-in	X				X	X
Night sleep CVE	X	7194164	CG1677	FBgn0029941	intronic	CG1677-in	X				X	X
Night sleep CVE	X	7194396	CG1677	FBgn0029941	intronic	CG1677-in	X				X	X
Night sleep CVE	X	7194402	CG1677	FBgn0029941	intronic	CG1677-in	X				X	X
Night sleep CVE	X	7194414	CG1677	FBgn0029941	intronic	CG1677-in	X				X	X
Night sleep CVE	X	7194419	CG1677	FBgn0029941	intronic	CG1677-in	X				X	X
Night sleep CVE	X	7195301	CG1677	FBgn0029941	intronic	CG1677-in	X				X	X
Night sleep CVE	X	7195367	CG1677	FBgn0029941	intronic	CG1677-in	X				X	X
Night sleep CVE	X	7195388	CG1677	FBgn0029941	intronic	CG1677-in	X				X	X
Night sleep CVE	X	7195402	CG1677	FBgn0029941	intronic	CG1677-in	X				X	X
Night sleep CVE	X	7195476	CG1677	FBgn0029941	intronic	CG1677-in	X				X	X
Night sleep CVE	X	7195479	CG1677	FBgn0029941	intronic	CG1677-in	X				X	X
Night sleep CVE	X	7195480	CG1677	FBgn0029941	intronic	CG1677-in	X				X	X
Night sleep CVE	X	7195512	CG1677	FBgn0029941	intronic	CG1677-in	X				X	X
Night sleep CVE	X	7195539	CG1677	FBgn0029941	intronic	CG1677-in	X				X	X
Night sleep CVE	X	7197970	CG1677	FBgn0029941	intronic	CG1677-in	X				X	X
Night sleep CVE	X	7204044	brk	FBgn0024250	synonymous	brk-PA	X							X
Night sleep CVE	X	8201542	nAcRalpha-7E	FBgn0015519	intronic	nAcRalpha-7E-in					X	X
Night sleep CVE	X	8775262	Moe	FBgn0011661	intronic	Moe-in					X	X
Night sleep CVE	X	8901875	CG10962	FBgn0030073	intronic	CG10962-in
Night sleep CVE	X	8903675	CG10962	FBgn0030073	intronic	CG10962-in
Night sleep CVE	X	8927989	CG10962	FBgn0030073	intronic	CG10962-in
Night sleep CVE	X	8928025	CG10962	FBgn0030073	intronic	CG10962-in
Night sleep CVE	X	9885690	CG32694	FBgn0052694	intronic	CG32694-in					X	X
Night sleep CVE	X	10205645	alpha-Man-I	FBgn0259170	intronic	alpha-Man-I-in					X	X
Night sleep CVE	X	10205653	alpha-Man-I	FBgn0259170	intronic	alpha-Man-I-in					X	X
Night sleep CVE	X	10206043	alpha-Man-I	FBgn0259170	intronic	alpha-Man-I-in					X	X
Night sleep CVE	X	10213337	alpha-Man-I	FBgn0259170	intronic	alpha-Man-I-in	X				X	X
Night sleep CVE	X	10216494	alpha-Man-I	FBgn0259170	intronic	alpha-Man-I-in					X	X
Night sleep CVE	X	10216507	alpha-Man-I	FBgn0259170	intronic	alpha-Man-I-in					X	X
Night sleep CVE	X	10865987	CG42339	FBgn0259241	intronic	CG42339-in
Night sleep CVE	X	10877964	CG42339	FBgn0259241	intronic	CG42339-in
Night sleep CVE	X	10877999	CG42339	FBgn0259241	intronic	CG42339-in
Night sleep CVE	X	10878035	CG42339	FBgn0259241	intronic	CG42339-in
Night sleep CVE	X	11244153	CG11752	FBgn0030292	missense	CG11752-PA			X					X
Night sleep CVE	X	11284199	dlg1	FBgn0001624	UTR	dlg1-u5				X	X	X
Night sleep CVE	X	11340230	CG11727	FBgn0030299	intronic	CG11727-in
Night sleep CVE	X	11371948	Cyp4g15	FBgn0030304	intronic	Cyp4g15-in	X				X	X
Night sleep CVE	X	11566056	Ptp10D	FBgn0004370	intronic	Ptp10D-in					X	X
Night sleep CVE	X	11836240	cac	FBgn0005563	intronic	cac-in					X	X
Night sleep CVE	X	11836389	cac	FBgn0005563	intronic	cac-in					X	X
Night sleep CVE	X	11837294	cac	FBgn0005563	intronic	cac-in					X	X
Night sleep CVE	X	12125191	Ten-a	FBgn0259240	intronic	Ten-a-in					X	X
Night sleep CVE	X	12134747	Ten-a	FBgn0259240	intronic	Ten-a-in					X	X
Night sleep CVE	X	12140156	Ten-a	FBgn0259240	intronic	Ten-a-in	X				X	X
Night sleep CVE	X	12140398	Ten-a	FBgn0259240	intronic	Ten-a-in					X	X
Night sleep CVE	X	12140412	Ten-a	FBgn0259240	intronic	Ten-a-in					X	X
Night sleep CVE	X	12140414	Ten-a	FBgn0259240	intronic	Ten-a-in					X	X
Night sleep CVE	X	12141371	Ten-a	FBgn0259240	intronic	Ten-a-in	X				X	X
Night sleep CVE	X	12513106	CG11085	FBgn0030408	intronic	CG11085-in					X
Night sleep CVE	X	12514336	CG11085	FBgn0030408	intronic	CG11085-in					X
Night sleep CVE	X	12514337	CG11085	FBgn0030408	intronic	CG11085-in					X
Night sleep CVE	X	12515083	CG11085	FBgn0030408	UTR	CG11085-u3					X
Night sleep CVE	X	12528010	tomosyn	FBgn0030412	intronic	tomosyn-in					X	X
Night sleep CVE	X	12633287	Smr	FBgn0024308	intronic	Smr-in					X	X
Night sleep CVE	X	12634177	Smr	FBgn0024308	intronic	Smr-in					X	X
[truncated: 2,288 more rows]
