# Supplementary material for: Genome-wide association study of sleep in Drosophila melanogaster
Source: BMC Genomics. 2013 Apr 25;14:281. doi: 10.1186/1471-2164-14-281 (PMC3644253; doi:10.1186/1471-2164-14-281)
Supplement: Additional file 14 — Gene Ontology (GO) categories. [file 1471-2164-14-281-S14.xlsx]

## Sheet: GO Ontology
Trait	Category	Term	Count	%	PValue	Genes	List Total	Pop Hits	Pop Total	Fold Enrichment	Bonferroni	Benjamini	FDR
Day avg. bout length	GOTERM_BP_ALL	GO:0048731~system development	74	22.0238	2.68432e-09	FBGN0001332, FBGN0024836, FBGN0030897, FBGN0029814, FBGN0082585, FBGN0003435, FBGN0000479, FBGN0010341, FBGN0087007, FBGN0045063, FBGN0033652, FBGN0035133, FBGN0053555, FBGN0034155, FBGN0003028, FBGN0013718, FBGN0010434, FBGN0026323, FBGN0029905, FBGN0000439, FBGN0011260, FBGN0004595, FBGN0015774, FBGN0004854, FBGN0040318, FBGN0003944, FBGN0000568, FBGN0000567, FBGN0004652, FBGN0020415, FBGN00531…	227	1417	8566	1.97067	4.08821e-06	4.08821e-06	4.4683e-06
Day avg. bout length	GOTERM_BP_ALL	GO:0048513~organ development	64	19.0476	3.92221e-09	FBGN0001332, FBGN0024836, FBGN0030897, FBGN0082585, FBGN0010341, FBGN0087007, FBGN0045063, FBGN0033652, FBGN0035133, FBGN0053555, FBGN0034155, FBGN0003028, FBGN0013718, FBGN0010434, FBGN0026323, FBGN0029905, FBGN0000439, FBGN0004595, FBGN0011260, FBGN0015774, FBGN0004854, FBGN0000568, FBGN0003944, FBGN0000567, FBGN0020415, FBGN0004652, FBGN0053197, FBGN0033159, FBGN0000117, FBGN0086898, FBGN00033…	227	1144	8566	2.11109	5.97351e-06	2.98676e-06	6.52889e-06
Day avg. bout length	GOTERM_BP_ALL	GO:0065007~biological regulation	110	32.7381	1.90433e-08	FBGN0004625, FBGN0024836, FBGN0024944, FBGN0034094, FBGN0023509, FBGN0031090, FBGN0053555, FBGN0003028, FBGN0243511, FBGN0029905, FBGN0029711, FBGN0011829, FBGN0000439, FBGN0003944, FBGN0000568, FBGN0000567, FBGN0029798, FBGN0004364, FBGN0034420, FBGN0037182, FBGN0033159, FBGN0003459, FBGN0051363, FBGN0000117, FBGN0000114, FBGN0000576, FBGN0020307, FBGN0260753, FBGN0000253, FBGN0002643, FBGN00041…	227	2634	8566	1.5759	2.90026e-05	9.66762e-06	3.16994e-05
Day avg. bout length	GOTERM_BP_ALL	GO:0007399~nervous system development	45	13.3929	3.62639e-08	FBGN0024836, FBGN0033159, FBGN0000117, FBGN0003310, FBGN0029814, FBGN0003435, FBGN0003499, FBGN0000576, FBGN0002873, FBGN0086911, FBGN0003079, FBGN0000479, FBGN0010341, FBGN0259176, FBGN0045063, FBGN0035133, FBGN0259174, FBGN0002643, FBGN0000320, FBGN0024184, FBGN0005630, FBGN0043900, FBGN0011285, FBGN0010434, FBGN0014133, FBGN0023097, FBGN0026402, FBGN0004595, FBGN0000439, FBGN0011260, FBGN00157…	227	699	8566	2.42934	5.52285e-05	1.38074e-05	6.03648e-05
Day avg. bout length	GOTERM_BP_ALL	GO:0048856~anatomical structure development	80	23.8095	5.03415e-08	FBGN0001332, FBGN0024836, FBGN0030897, FBGN0029814, FBGN0082585, FBGN0003435, FBGN0000479, FBGN0010341, FBGN0023509, FBGN0087007, FBGN0045063, FBGN0033652, FBGN0035133, FBGN0053555, FBGN0034155, FBGN0003028, FBGN0013718, FBGN0010434, FBGN0020503, FBGN0026323, FBGN0029905, FBGN0000439, FBGN0011260, FBGN0004595, FBGN0015774, FBGN0004854, FBGN0040318, FBGN0003944, FBGN0000568, FBGN0000567, FBGN00046…	227	1698	8566	1.77789	7.66672e-05	1.53339e-05	8.37982e-05
Day avg. bout length	GOTERM_BP_ALL	GO:0050789~regulation of biological process	99	29.4643	3.79617e-07	FBGN0004625, FBGN0024836, FBGN0024944, FBGN0023509, FBGN0031090, FBGN0053555, FBGN0003028, FBGN0243511, FBGN0029905, FBGN0029711, FBGN0011829, FBGN0000439, FBGN0003944, FBGN0000568, FBGN0000567, FBGN0029798, FBGN0004364, FBGN0034420, FBGN0037182, FBGN0003459, FBGN0051363, FBGN0000117, FBGN0000114, FBGN0000576, FBGN0020307, FBGN0260753, FBGN0000253, FBGN0002643, FBGN0000320, FBGN0004168, FBGN00241…	227	2397	8566	1.55855	0.000577989	9.63548e-05	0.000631906
Day avg. bout length	GOTERM_BP_ALL	GO:0050794~regulation of cellular process	93	27.6786	7.74667e-07	FBGN0001332, FBGN0004625, FBGN0085387, FBGN0024836, FBGN0024944, FBGN0028418, FBGN0042650, FBGN0005586, FBGN0261239, FBGN0026058, FBGN0045495, FBGN0000479, FBGN0010341, FBGN0023509, FBGN0038541, FBGN0031090, FBGN0003091, FBGN0003028, FBGN0026323, FBGN0029905, FBGN0029711, FBGN0052506, FBGN0011829, FBGN0000439, FBGN0004595, FBGN0001222, FBGN0004854, FBGN0040318, FBGN0003944, FBGN0000568, FBGN00005…	227	2230	8566	1.57373	0.00117912	0.000168531	0.0012895
Day avg. bout length	GOTERM_BP_ALL	GO:0030154~cell differentiation	54	16.0714	2.18535e-06	FBGN0024836, FBGN0030897, FBGN0004003, FBGN0003435, FBGN0000479, FBGN0023509, FBGN0010341, FBGN0035133, FBGN0034155, FBGN0003028, FBGN0013718, FBGN0010434, FBGN0004595, FBGN0011260, FBGN0015774, FBGN0004854, FBGN0003944, FBGN0053197, FBGN0033159, FBGN0003459, FBGN0000117, FBGN0086898, FBGN0028369, FBGN0003310, FBGN0000114, FBGN0000576, FBGN0259834, FBGN0086911, FBGN0003079, FBGN0259176, FBGN02591…	227	1060	8566	1.92238	0.00332276	0.00041595	0.00363766
Day avg. bout length	GOTERM_BP_ALL	GO:0048869~cellular developmental process	56	16.6667	3.15235e-06	FBGN0024836, FBGN0030897, FBGN0004003, FBGN0003435, FBGN0000479, FBGN0023509, FBGN0010341, FBGN0035133, FBGN0034155, FBGN0003028, FBGN0013718, FBGN0010434, FBGN0026323, FBGN0011260, FBGN0004595, FBGN0015774, FBGN0004854, FBGN0003944, FBGN0053197, FBGN0033159, FBGN0003459, FBGN0000117, FBGN0086898, FBGN0003310, FBGN0028369, FBGN0000114, FBGN0000576, FBGN0259834, FBGN0086911, FBGN0003079, FBGN02591…	227	1131	8566	1.86843	0.00478954	0.000533307	0.00524726
Day avg. bout length	GOTERM_BP_ALL	GO:0009653~anatomical structure morphogenesis	60	17.8571	3.87669e-06	FBGN0024836, FBGN0003435, FBGN0000479, FBGN0010341, FBGN0023509, FBGN0033652, FBGN0035133, FBGN0053555, FBGN0013718, FBGN0010434, FBGN0026323, FBGN0020503, FBGN0004595, FBGN0011260, FBGN0000439, FBGN0015774, FBGN0004854, FBGN0000568, FBGN0003944, FBGN0000567, FBGN0053197, FBGN0004364, FBGN0033159, FBGN0003459, FBGN0000117, FBGN0086898, FBGN0003310, FBGN0028369, FBGN0000114, FBGN0004648, FBGN00034…	227	1257	8566	1.80123	0.00588681	0.000590246	0.00645292
Day avg. bout length	GOTERM_BP_ALL	GO:0007275~multicellular organismal development	84	25	4.04825e-06	FBGN0001332, FBGN0024836, FBGN0030897, FBGN0029814, FBGN0004003, FBGN0082585, FBGN0003435, FBGN0000479, FBGN0010341, FBGN0087007, FBGN0033652, FBGN0045063, FBGN0027535, FBGN0035133, FBGN0053555, FBGN0034155, FBGN0003028, FBGN0013718, FBGN0010434, FBGN0020503, FBGN0026323, FBGN0029905, FBGN0000439, FBGN0011260, FBGN0004595, FBGN0015774, FBGN0004854, FBGN0040318, FBGN0003944, FBGN0000568, FBGN00005…	227	2012	8566	1.57545	0.00614653	0.000560343	0.00673848
Day avg. bout length	GOTERM_BP_ALL	GO:0009888~tissue development	30	8.92857	5.12605e-06	FBGN0024836, FBGN0030897, FBGN0000117, FBGN0003310, FBGN0086898, FBGN0003499, FBGN0003079, FBGN0010341, FBGN0033652, FBGN0259176, FBGN0035133, FBGN0053555, FBGN0034155, FBGN0002643, FBGN0003028, FBGN0000320, FBGN0010453, FBGN0011285, FBGN0010434, FBGN0026323, FBGN0083228, FBGN0003944, FBGN0000568, FBGN0000567, FBGN0037917, FBGN0086676, FBGN0003209, FBGN0000163, FBGN0085446, FBGN0015903	227	444	8566	2.54971	0.00777661	0.000650372	0.00853246
Day avg. bout length	GOTERM_BP_ALL	GO:0022008~neurogenesis	32	9.52381	6.59183e-06	FBGN0024836, FBGN0033159, FBGN0000117, FBGN0003310, FBGN0003435, FBGN0000576, FBGN0086911, FBGN0003079, FBGN0000479, FBGN0010341, FBGN0259176, FBGN0035133, FBGN0259174, FBGN0000320, FBGN0005630, FBGN0043900, FBGN0011285, FBGN0010434, FBGN0014133, FBGN0026402, FBGN0023097, FBGN0004595, FBGN0011260, FBGN0015774, FBGN0022764, FBGN0004854, FBGN0003380, FBGN0003285, FBGN0000163, FBGN0053197, FBGN00002…	227	499	8566	2.41992	0.00998917	0.000771963	0.0109722
Day avg. bout length	GOTERM_BP_ALL	GO:0048699~generation of neurons	31	9.22619	7.39972e-06	FBGN0024836, FBGN0033159, FBGN0000117, FBGN0003310, FBGN0003435, FBGN0000576, FBGN0086911, FBGN0000479, FBGN0003079, FBGN0010341, FBGN0259176, FBGN0035133, FBGN0259174, FBGN0000320, FBGN0005630, FBGN0043900, FBGN0011285, FBGN0014133, FBGN0026402, FBGN0023097, FBGN0004595, FBGN0011260, FBGN0015774, FBGN0022764, FBGN0004854, FBGN0003380, FBGN0003285, FBGN0000163, FBGN0053197, FBGN0000212, FBGN00104…	227	477	8566	2.45242	0.0112066	0.000804663	0.0123168
Day avg. bout length	GOTERM_BP_ALL	GO:0048468~cell development	43	12.7976	8.60208e-06	FBGN0024836, FBGN0030897, FBGN0033159, FBGN0000117, FBGN0003459, FBGN0003310, FBGN0000114, FBGN0004003, FBGN0003435, FBGN0000576, FBGN0259834, FBGN0086911, FBGN0003079, FBGN0000479, FBGN0010341, FBGN0023509, FBGN0259176, FBGN0035133, FBGN0259174, FBGN0034155, FBGN0002643, FBGN0000320, FBGN0005630, FBGN0043900, FBGN0011285, FBGN0010434, FBGN0014133, FBGN0023097, FBGN0026402, FBGN0004595, FBGN00112…	227	796	8566	2.03849	0.0130156	0.00087302	0.014318
Day avg. bout length	GOTERM_BP_ALL	GO:0030182~neuron differentiation	28	8.33333	9.18189e-06	FBGN0024836, FBGN0033159, FBGN0000117, FBGN0003310, FBGN0003435, FBGN0000576, FBGN0086911, FBGN0000479, FBGN0010341, FBGN0259176, FBGN0035133, FBGN0259174, FBGN0000320, FBGN0005630, FBGN0043900, FBGN0014133, FBGN0026402, FBGN0023097, FBGN0011260, FBGN0004595, FBGN0015774, FBGN0022764, FBGN0004854, FBGN0003380, FBGN0003285, FBGN0053197, FBGN0000212, FBGN0010415	227	409	8566	2.58337	0.0138868	0.000873624	0.015283
Day avg. bout length	GOTERM_BP_ALL	GO:0000902~cell morphogenesis	29	8.63095	1.34299e-05	FBGN0024836, FBGN0033159, FBGN0000117, FBGN0086898, FBGN0003435, FBGN0000576, FBGN0000479, FBGN0003079, FBGN0010341, FBGN0035133, FBGN0259174, FBGN0005630, FBGN0010453, FBGN0043900, FBGN0010434, FBGN0014133, FBGN0026323, FBGN0026402, FBGN0023097, FBGN0011260, FBGN0004595, FBGN0015774, FBGN0022764, FBGN0003380, FBGN0003285, FBGN0003209, FBGN0000163, FBGN0000212, FBGN0010415	227	442	8566	2.47587	0.020246	0.00120244	0.0223529
Day avg. bout length	GOTERM_BP_ALL	GO:0032989~cellular component morphogenesis	32	9.52381	1.39821e-05	FBGN0024836, FBGN0033159, FBGN0000117, FBGN0086898, FBGN0003435, FBGN0000576, FBGN0000479, FBGN0003079, FBGN0023509, FBGN0010341, FBGN0259176, FBGN0035133, FBGN0259174, FBGN0005630, FBGN0010453, FBGN0043900, FBGN0010434, FBGN0014133, FBGN0026323, FBGN0026402, FBGN0023097, FBGN0004595, FBGN0011260, FBGN0015774, FBGN0025815, FBGN0022764, FBGN0003380, FBGN0003285, FBGN0003209, FBGN0000163, FBGN00002…	227	518	8566	2.33116	0.0210697	0.00118235	0.0232719
Day avg. bout length	GOTERM_BP_ALL	GO:0032502~developmental process	89	26.4881	1.6508e-05	FBGN0001332, FBGN0024836, FBGN0030897, FBGN0029814, FBGN0004003, FBGN0082585, FBGN0003435, FBGN0000479, FBGN0010341, FBGN0023509, FBGN0087007, FBGN0033652, FBGN0045063, FBGN0027535, FBGN0035133, FBGN0053555, FBGN0034155, FBGN0003028, FBGN0013718, FBGN0010434, FBGN0020503, FBGN0026323, FBGN0029905, FBGN0000439, FBGN0011260, FBGN0004595, FBGN0015774, FBGN0004854, FBGN0040318, FBGN0003944, FBGN00005…	227	2250	8566	1.49266	0.0248285	0.00132239	0.0274756
Day avg. bout length	GOTERM_BP_ALL	GO:0007409~axonogenesis	18	5.35714	1.76442e-05	FBGN0005630, FBGN0024836, FBGN0014133, FBGN0033159, FBGN0026402, FBGN0011260, FBGN0004595, FBGN0015774, FBGN0003435, FBGN0000576, FBGN0003380, FBGN0003285, FBGN0000479, FBGN0010341, FBGN0035133, FBGN0259174, FBGN0000212, FBGN0010415	227	198	8566	3.43052	0.0265145	0.00134271	0.0293663
Day avg. bout length	GOTERM_BP_ALL	GO:0051239~regulation of multicellular organismal process	22	6.54762	1.81895e-05	FBGN0001332, FBGN0004625, FBGN0011285, FBGN0014133, FBGN0004870, FBGN0028369, FBGN0004595, FBGN0004003, FBGN0003944, FBGN0003380, FBGN0003285, FBGN0000568, FBGN0003068, FBGN0003079, FBGN0010341, FBGN0259174, FBGN0086676, FBGN0003209, FBGN0038197, FBGN0053555, FBGN0030900, FBGN0004168	227	284	8566	2.92319	0.0273227	0.00131832	0.0302739
Day avg. bout length	GOTERM_BP_ALL	GO:0050793~regulation of developmental process	23	6.84524	2.5196e-05	FBGN0001332, FBGN0004625, FBGN0011285, FBGN0014133, FBGN0004870, FBGN0000117, FBGN0003459, FBGN0028369, FBGN0004595, FBGN0003944, FBGN0003285, FBGN0000568, FBGN0000567, FBGN0003079, FBGN0010341, FBGN0259176, FBGN0259174, FBGN0086676, FBGN0003209, FBGN0030900, FBGN0003028, FBGN0002643, FBGN0000320	227	313	8566	2.77291	0.0376471	0.00174275	0.0419329
Day avg. bout length	GOTERM_MF_ALL	GO:0043167~ion binding	78	23.2143	2.67779e-05	FBGN0004625, FBGN0024836, FBGN0030897, FBGN0042650, FBGN0030809, FBGN0053144, FBGN0033884, FBGN0033883, FBGN0051721, FBGN0050463, FBGN0033889, FBGN0261239, FBGN0034094, FBGN0001134, FBGN0045063, FBGN0003091, FBGN0003028, FBGN0024315, FBGN0030687, FBGN0026323, FBGN0034498, FBGN0036702, FBGN0051116, FBGN0029791, FBGN0031879, FBGN0000568, FBGN0010470, FBGN0004652, FBGN0020415, FBGN0000667, FBGN00297…	283	1772	10068	1.56599	0.0127185	0.0127185	0.0383105
Day avg. bout length	GOTERM_BP_ALL	GO:0030030~cell projection organization	25	7.44048	3.18624e-05	FBGN0024836, FBGN0033159, FBGN0086898, FBGN0003435, FBGN0000576, FBGN0000479, FBGN0010341, FBGN0035133, FBGN0259174, FBGN0003028, FBGN0005630, FBGN0010453, FBGN0010434, FBGN0043900, FBGN0014133, FBGN0026402, FBGN0023097, FBGN0011260, FBGN0004595, FBGN0015774, FBGN0022764, FBGN0003380, FBGN0003285, FBGN0000212, FBGN0010415	227	365	8566	2.58464	0.0473685	0.00210765	0.0530247
Day avg. bout length	GOTERM_CC_ALL	GO:0005886~plasma membrane	45	13.3929	3.89022e-05	FBGN0004625, FBGN0024836, FBGN0085387, FBGN0024944, FBGN0086604, FBGN0027556, FBGN0033159, FBGN0000117, FBGN0005586, FBGN0028369, FBGN0003310, FBGN0260993, FBGN0082585, FBGN0045495, FBGN0034135, FBGN0034636, FBGN0036542, FBGN0037906, FBGN0087007, FBGN0010341, FBGN0001134, FBGN0045063, FBGN0260753, FBGN0003748, FBGN0033558, FBGN0023000, FBGN0024963, FBGN0004168, FBGN0004573, FBGN0028370, FBGN00104…	197	781	6353	1.85812	0.00852213	0.00852213	0.0495089
Day avg. bout length	GOTERM_BP_ALL	GO:0048666~neuron development	24	7.14286	4.13917e-05	FBGN0005630, FBGN0024836, FBGN0043900, FBGN0014133, FBGN0033159, FBGN0003310, FBGN0026402, FBGN0023097, FBGN0011260, FBGN0004595, FBGN0015774, FBGN0003435, FBGN0022764, FBGN0000576, FBGN0003380, FBGN0003285, FBGN0086911, FBGN0000479, FBGN0010341, FBGN0035133, FBGN0259174, FBGN0000212, FBGN0000320, FBGN0010415	227	347	8566	2.60996	0.0610948	0.00262325	0.068878
Day avg. bout length	GOTERM_BP_ALL	GO:0006928~cell motion	22	6.54762	5.22456e-05	FBGN0005630, FBGN0010453, FBGN0024836, FBGN0014133, FBGN0033159, FBGN0026402, FBGN0011260, FBGN0015774, FBGN0003499, FBGN0003435, FBGN0259834, FBGN0020245, FBGN0003079, FBGN0010341, FBGN0085443, FBGN0003862, FBGN0259176, FBGN0035133, FBGN0259174, FBGN0000163, FBGN0000320, FBGN0010415	227	305	8566	2.72192	0.0764886	0.00317782	0.0869322
Day avg. bout length	GOTERM_BP_ALL	GO:0009886~post-embryonic morphogenesis	24	7.14286	5.42789e-05	FBGN0010453, FBGN0043900, FBGN0010434, FBGN0011285, FBGN0004870, FBGN0026323, FBGN0000117, FBGN0003310, FBGN0086898, FBGN0004648, FBGN0004854, FBGN0020307, FBGN0003944, FBGN0000568, FBGN0000567, FBGN0003079, FBGN0010341, FBGN0259176, FBGN0035133, FBGN0086676, FBGN0003209, FBGN0000212, FBGN0002643, FBGN0000320	227	353	8566	2.5656	0.0793442	0.00317453	0.090314
Day avg. bout length	GOTERM_BP_ALL	GO:0048812~neuron projection morphogenesis	21	6.25	6.46008e-05	FBGN0005630, FBGN0024836, FBGN0043900, FBGN0014133, FBGN0033159, FBGN0026402, FBGN0023097, FBGN0011260, FBGN0004595, FBGN0015774, FBGN0003435, FBGN0022764, FBGN0000576, FBGN0003380, FBGN0003285, FBGN0000479, FBGN0010341, FBGN0035133, FBGN0259174, FBGN0000212, FBGN0010415	227	286	8566	2.7708	0.0937049	0.00363745	0.10748
Day avg. bout length	GOTERM_BP_ALL	GO:0031175~neuron projection development	21	6.25	6.72797e-05	FBGN0005630, FBGN0024836, FBGN0043900, FBGN0014133, FBGN0033159, FBGN0026402, FBGN0023097, FBGN0011260, FBGN0004595, FBGN0015774, FBGN0003435, FBGN0022764, FBGN0000576, FBGN0003380, FBGN0003285, FBGN0000479, FBGN0010341, FBGN0035133, FBGN0259174, FBGN0000212, FBGN0010415	227	287	8566	2.76115	0.0973952	0.00365297	0.111935
Day avg. bout length	GOTERM_BP_ALL	GO:0010646~regulation of cell communication	22	6.54762	6.99268e-05	FBGN0001332, FBGN0004625, FBGN0024836, FBGN0028509, FBGN0037182, FBGN0043900, FBGN0011285, FBGN0029905, FBGN0000117, FBGN0003310, FBGN0030842, FBGN0052506, FBGN0003380, FBGN0020245, FBGN0085403, FBGN0038129, FBGN0037917, FBGN0259176, FBGN0259174, FBGN0003209, FBGN0038197, FBGN0000253	227	311	8566	2.66941	0.101027	0.00366575	0.116336
Day avg. bout length	GOTERM_BP_ALL	GO:0048667~cell morphogenesis involved in neuron differentiation	21	6.25	7.03252e-05	FBGN0005630, FBGN0024836, FBGN0043900, FBGN0014133, FBGN0033159, FBGN0026402, FBGN0023097, FBGN0011260, FBGN0004595, FBGN0015774, FBGN0003435, FBGN0022764, FBGN0000576, FBGN0003380, FBGN0003285, FBGN0000479, FBGN0010341, FBGN0035133, FBGN0259174, FBGN0000212, FBGN0010415	227	288	8566	2.75156	0.101572	0.00356394	0.116999
Day avg. bout length	GOTERM_BP_ALL	GO:0009791~post-embryonic development	27	8.03571	7.21033e-05	FBGN0000117, FBGN0003310, FBGN0028369, FBGN0086898, FBGN0004648, FBGN0082585, FBGN0020307, FBGN0003079, FBGN0010341, FBGN0033652, FBGN0259176, FBGN0035133, FBGN0002643, FBGN0000320, FBGN0010453, FBGN0043900, FBGN0010434, FBGN0011285, FBGN0004870, FBGN0026323, FBGN0004854, FBGN0003944, FBGN0000568, FBGN0000567, FBGN0086676, FBGN0003209, FBGN0000212	227	434	8566	2.34761	0.104002	0.00353623	0.119955
Day avg. bout length	GOTERM_BP_ALL	GO:0009966~regulation of signal transduction	21	6.25	9.29964e-05	FBGN0001332, FBGN0004625, FBGN0024836, FBGN0028509, FBGN0037182, FBGN0043900, FBGN0011285, FBGN0029905, FBGN0000117, FBGN0003310, FBGN0052506, FBGN0030842, FBGN0020245, FBGN0085403, FBGN0038129, FBGN0037917, FBGN0259176, FBGN0259174, FBGN0003209, FBGN0038197, FBGN0000253	227	294	8566	2.69541	0.132066	0.00441647	0.154689
Day avg. bout length	GOTERM_BP_ALL	GO:0051179~localization	70	20.8333	9.9526e-05	FBGN0030897, FBGN0028418, FBGN0067783, FBGN0043532, FBGN0005586, FBGN0034612, FBGN0004003, FBGN0034094, FBGN0032167, FBGN0036542, FBGN0010341, FBGN0001134, FBGN0031090, FBGN0033558, FBGN0053555, FBGN0034155, FBGN0024315, FBGN0243511, FBGN0027564, FBGN0013718, FBGN0010434, FBGN0028428, FBGN0034497, FBGN0032151, FBGN0034498, FBGN0004595, FBGN0051116, FBGN0034493, FBGN0000667, FBGN0026239, FBGN00255…	227	1718	8566	1.53754	0.140656	0.00458297	0.165541
Day avg. bout length	GOTERM_CC_ALL	GO:0044459~plasma membrane part	28	8.33333	0.000105772	FBGN0004625, FBGN0085387, FBGN0024836, FBGN0024944, FBGN0033159, FBGN0005586, FBGN0000117, FBGN0028369, FBGN0260993, FBGN0082585, FBGN0034636, FBGN0034135, FBGN0037906, FBGN0036542, FBGN0010341, FBGN0001134, FBGN0033558, FBGN0003748, FBGN0024963, FBGN0004168, FBGN0004573, FBGN0010434, FBGN0032151, FBGN0003380, FBGN0000667, FBGN0000163, FBGN0010415, FBGN0023510	197	405	6353	2.22954	0.0230023	0.0115681	0.134558
Day avg. bout length	GOTERM_BP_ALL	GO:0048569~post-embryonic organ development	21	6.25	0.000108053	FBGN0010453, FBGN0043900, FBGN0010434, FBGN0011285, FBGN0004870, FBGN0026323, FBGN0000117, FBGN0003310, FBGN0028369, FBGN0086898, FBGN0004648, FBGN0082585, FBGN0004854, FBGN0020307, FBGN0003944, FBGN0003079, FBGN0010341, FBGN0033652, FBGN0000212, FBGN0002643, FBGN0000320	227	297	8566	2.66818	0.151745	0.00482871	0.179713
Day avg. bout length	GOTERM_BP_ALL	GO:0048707~instar larval or pupal morphogenesis	23	6.84524	0.00011802	FBGN0010453, FBGN0043900, FBGN0010434, FBGN0011285, FBGN0004870, FBGN0026323, FBGN0000117, FBGN0003310, FBGN0086898, FBGN0004648, FBGN0004854, FBGN0020307, FBGN0003944, FBGN0000568, FBGN0000567, FBGN0003079, FBGN0010341, FBGN0259176, FBGN0035133, FBGN0003209, FBGN0000212, FBGN0002643, FBGN0000320	227	347	8566	2.50121	0.164525	0.00512269	0.196274
Day avg. bout length	GOTERM_MF_ALL	GO:0043169~cation binding	75	22.3214	0.000132511	FBGN0004625, FBGN0024836, FBGN0030897, FBGN0042650, FBGN0030809, FBGN0053144, FBGN0033884, FBGN0033883, FBGN0051721, FBGN0050463, FBGN0033889, FBGN0261239, FBGN0034094, FBGN0045063, FBGN0003091, FBGN0003028, FBGN0024315, FBGN0030687, FBGN0026323, FBGN0034498, FBGN0036702, FBGN0031879, FBGN0029791, FBGN0000568, FBGN0010470, FBGN0004652, FBGN0020415, FBGN0000667, FBGN0029798, FBGN0029941, FBGN00367…	283	1764	10068	1.51258	0.0613799	0.0311759	0.189447
Day avg. bout length	GOTERM_BP_ALL	GO:0000904~cell morphogenesis involved in differentiation	21	6.25	0.000141507	FBGN0005630, FBGN0024836, FBGN0043900, FBGN0014133, FBGN0033159, FBGN0026402, FBGN0023097, FBGN0011260, FBGN0004595, FBGN0015774, FBGN0003435, FBGN0022764, FBGN0000576, FBGN0003380, FBGN0003285, FBGN0000479, FBGN0010341, FBGN0035133, FBGN0259174, FBGN0000212, FBGN0010415	227	303	8566	2.61534	0.193886	0.00596907	0.235291
Day avg. bout length	GOTERM_BP_ALL	GO:0009887~organ morphogenesis	35	10.4167	0.000165491	FBGN0024836, FBGN0000117, FBGN0003310, FBGN0086898, FBGN0004648, FBGN0020307, FBGN0086911, FBGN0003079, FBGN0010341, FBGN0033652, FBGN0259176, FBGN0053555, FBGN0002643, FBGN0000320, FBGN0005630, FBGN0010453, FBGN0013718, FBGN0043900, FBGN0011285, FBGN0010434, FBGN0004870, FBGN0026323, FBGN0004595, FBGN0015774, FBGN0004854, FBGN0003944, FBGN0003285, FBGN0037917, FBGN0000542, FBGN0003209, FBGN00381…	227	673	8566	1.96248	0.222805	0.00678938	0.275119
Day avg. bout length	GOTERM_MF_ALL	GO:0030528~transcription regulator activity	37	11.0119	0.000166324	FBGN0042650, FBGN0034926, FBGN0030877, FBGN0000117, FBGN0003459, FBGN0003499, FBGN0261239, FBGN0000576, FBGN0026058, FBGN0020307, FBGN0002873, FBGN0003862, FBGN0259176, FBGN0003028, FBGN0002643, FBGN0024184, FBGN0005630, FBGN0043900, FBGN0004870, FBGN0029905, FBGN0023097, FBGN0029711, FBGN0004595, FBGN0000439, FBGN0001222, FBGN0022764, FBGN0004854, FBGN0003944, FBGN0000568, FBGN0040318, FBGN00005…	283	682	10068	1.93007	0.0764307	0.026155	0.237735
Day avg. bout length	GOTERM_CC_ALL	GO:0034702~ion channel complex	9	2.67857	0.000166819	FBGN0034636, FBGN0003380, FBGN0036542, FBGN0001134, FBGN0032151, FBGN0033558, FBGN0260993, FBGN0051116, FBGN0024963	197	52	6353	5.58151	0.0360379	0.0121599	0.212143
Day avg. bout length	GOTERM_MF_ALL	GO:0046872~metal ion binding	73	21.7262	0.000174373	FBGN0004625, FBGN0024836, FBGN0030897, FBGN0042650, FBGN0030809, FBGN0053144, FBGN0033884, FBGN0033883, FBGN0051721, FBGN0050463, FBGN0033889, FBGN0261239, FBGN0034094, FBGN0003091, FBGN0003028, FBGN0024315, FBGN0030687, FBGN0026323, FBGN0034498, FBGN0036702, FBGN0031879, FBGN0029791, FBGN0000568, FBGN0010470, FBGN0004652, FBGN0000667, FBGN0029798, FBGN0029941, FBGN0036778, FBGN0052792, FBGN02599…	283	1718	10068	1.51167	0.079978	0.0206238	0.249226
Day avg. bout length	GOTERM_MF_ALL	GO:0005096~GTPase activator activity	10	2.97619	0.00018844	FBGN0004625, FBGN0028509, FBGN0037182, FBGN0085403, FBGN0038129, FBGN0259169, FBGN0037917, FBGN0085443, FBGN0038747, FBGN0052506	283	73	10068	4.87342	0.0861444	0.0178552	0.269306
Day avg. bout length	GOTERM_BP_ALL	GO:0007552~metamorphosis	23	6.84524	0.00021733	FBGN0010453, FBGN0043900, FBGN0010434, FBGN0011285, FBGN0004870, FBGN0026323, FBGN0000117, FBGN0003310, FBGN0086898, FBGN0004648, FBGN0004854, FBGN0020307, FBGN0003944, FBGN0000568, FBGN0000567, FBGN0003079, FBGN0010341, FBGN0259176, FBGN0035133, FBGN0003209, FBGN0000212, FBGN0002643, FBGN0000320	227	362	8566	2.39757	0.281816	0.00867348	0.361152
Day avg. bout length	GOTERM_MF_ALL	GO:0008047~enzyme activator activity	11	3.27381	0.000219953	FBGN0004625, FBGN0028509, FBGN0030897, FBGN0037182, FBGN0085403, FBGN0038129, FBGN0259169, FBGN0037917, FBGN0085443, FBGN0038747, FBGN0052506	283	91	10068	4.30039	0.0998095	0.0173722	0.314276
Day avg. bout length	GOTERM_BP_ALL	GO:0051093~negative regulation of developmental process	11	3.27381	0.000246154	FBGN0004625, FBGN0011285, FBGN0014133, FBGN0004870, FBGN0259176, FBGN0003459, FBGN0000117, FBGN0030900, FBGN0004595, FBGN0002643, FBGN0000320	227	98	8566	4.23564	0.312668	0.00956774	0.408958
Day avg. bout length	GOTERM_BP_ALL	GO:0048858~cell projection morphogenesis	21	6.25	0.000295498	FBGN0005630, FBGN0024836, FBGN0043900, FBGN0014133, FBGN0033159, FBGN0026402, FBGN0023097, FBGN0011260, FBGN0004595, FBGN0015774, FBGN0003435, FBGN0022764, FBGN0000576, FBGN0003380, FBGN0003285, FBGN0000479, FBGN0010341, FBGN0035133, FBGN0259174, FBGN0000212, FBGN0010415	227	320	8566	2.4764	0.362442	0.0111897	0.490749
Day avg. bout length	GOTERM_BP_ALL	GO:0006811~ion transport	22	6.54762	0.000309434	FBGN0028428, FBGN0034497, FBGN0032151, FBGN0260993, FBGN0040297, FBGN0034498, FBGN0051116, FBGN0034133, FBGN0034094, FBGN0034636, FBGN0038652, FBGN0003380, FBGN0036542, FBGN0001134, FBGN0033558, FBGN0029761, FBGN0028516, FBGN0259242, FBGN0052792, FBGN0028704, FBGN0024963, FBGN0024315	227	346	8566	2.39938	0.375835	0.0114303	0.513837
Day avg. bout length	GOTERM_BP_ALL	GO:0007517~muscle organ development	13	3.86905	0.000315267	FBGN0030897, FBGN0011285, FBGN0028369, FBGN0003499, FBGN0022764, FBGN0083228, FBGN0004652, FBGN0086676, FBGN0038197, FBGN0053197, FBGN0034155, FBGN0000212, FBGN0010415	227	140	8566	3.50403	0.381357	0.0113689	0.523499
Day avg. bout length	GOTERM_BP_ALL	GO:0048518~positive regulation of biological process	22	6.54762	0.00033347	FBGN0005630, FBGN0024836, FBGN0243511, FBGN0043900, FBGN0026323, FBGN0000117, FBGN0051363, FBGN0000114, FBGN0000439, FBGN0001222, FBGN0025803, FBGN0003944, FBGN0000568, FBGN0003079, FBGN0003862, FBGN0259176, FBGN0259174, FBGN0053555, FBGN0000253, FBGN0003028, FBGN0000212, FBGN0002643	227	348	8566	2.38559	0.398278	0.0117435	0.553646
Day avg. bout length	GOTERM_BP_ALL	GO:0032501~multicellular organismal process	99	29.4643	0.000357701	FBGN0004625, FBGN0024836, FBGN0024944, FBGN0043532, FBGN0003435, FBGN0023509, FBGN0087007, FBGN0033652, FBGN0045063, FBGN0027535, FBGN0053555, FBGN0034155, FBGN0003028, FBGN0029905, FBGN0000439, FBGN0003944, FBGN0000568, FBGN0000567, FBGN0020415, FBGN0004364, FBGN0033159, FBGN0003459, FBGN0000117, FBGN0086898, FBGN0000114, FBGN0000576, FBGN0020307, FBGN0000253, FBGN0002643, FBGN0000320, FBGN00241…	227	2786	8566	1.34093	0.420087	0.0123072	0.593764
Day avg. bout length	GOTERM_MF_ALL	GO:0005488~binding	243	72.3214	0.000409724	FBGN0034692, FBGN0067783, FBGN0028523, FBGN0003435, FBGN0031148, FBGN0036542, FBGN0087007, FBGN0023509, FBGN0036544, FBGN0033558, FBGN0034155, FBGN0003028, FBGN0243511, FBGN0029905, FBGN0051116, FBGN0000439, FBGN0029791, FBGN0003944, FBGN0020415, FBGN0259100, FBGN0029798, FBGN0027790, FBGN0031016, FBGN0041709, FBGN0034420, FBGN0033159, FBGN0051363, FBGN0003459, FBGN0020307, FBGN0037906, FBGN00341…	283	7836	10068	1.10324	0.177896	0.0275961	0.58469
Day avg. bout length	GOTERM_BP_ALL	GO:0032990~cell part morphogenesis	21	6.25	0.000454023	FBGN0005630, FBGN0024836, FBGN0043900, FBGN0014133, FBGN0033159, FBGN0026402, FBGN0023097, FBGN0011260, FBGN0004595, FBGN0015774, FBGN0003435, FBGN0022764, FBGN0000576, FBGN0003380, FBGN0003285, FBGN0000479, FBGN0010341, FBGN0035133, FBGN0259174, FBGN0000212, FBGN0010415	227	331	8566	2.39411	0.499243	0.0152521	0.753086
Day avg. bout length	GOTERM_CC_ALL	GO:0034707~chloride channel complex	5	1.4881	0.000504757	FBGN0036542, FBGN0001134, FBGN0033558, FBGN0051116, FBGN0024963	197	13	6353	12.4034	0.105128	0.0273866	0.640626
Day avg. bout length	GOTERM_BP_ALL	GO:0007444~imaginal disc development	24	7.14286	0.000528852	FBGN0001332, FBGN0010453, FBGN0052133, FBGN0013718, FBGN0043900, FBGN0010434, FBGN0011285, FBGN0004870, FBGN0026323, FBGN0000117, FBGN0029905, FBGN0003310, FBGN0086898, FBGN0004648, FBGN0004854, FBGN0020307, FBGN0003944, FBGN0020415, FBGN0003079, FBGN0010341, FBGN0087007, FBGN0000212, FBGN0002643, FBGN0000320	227	412	8566	2.1982	0.553204	0.0173617	0.876691
Day avg. bout length	GOTERM_MF_ALL	GO:0003700~transcription factor activity	24	7.14286	0.000572756	FBGN0024184, FBGN0042650, FBGN0004870, FBGN0029905, FBGN0029711, FBGN0000439, FBGN0004595, FBGN0001222, FBGN0261239, FBGN0022764, FBGN0000576, FBGN0004854, FBGN0026058, FBGN0020307, FBGN0040318, FBGN0002873, FBGN0003944, FBGN0000568, FBGN0000567, FBGN0250756, FBGN0004652, FBGN0003862, FBGN0259176, FBGN0038197	283	389	10068	2.19492	0.239558	0.0336527	0.816457
Day avg. bout length	GOTERM_BP_ALL	GO:0002165~instar larval or pupal development	24	7.14286	0.000644076	FBGN0010453, FBGN0043900, FBGN0010434, FBGN0011285, FBGN0004870, FBGN0026323, FBGN0000117, FBGN0003310, FBGN0086898, FBGN0004648, FBGN0004854, FBGN0020307, FBGN0003944, FBGN0000568, FBGN0000567, FBGN0003079, FBGN0010341, FBGN0259176, FBGN0035133, FBGN0086676, FBGN0003209, FBGN0000212, FBGN0002643, FBGN0000320	227	418	8566	2.16664	0.625155	0.0206611	1.06674
Day avg. bout length	GOTERM_MF_ALL	GO:0043565~sequence-specific DNA binding	17	5.05952	0.000741476	FBGN0024184, FBGN0029905, FBGN0000439, FBGN0001222, FBGN0261239, FBGN0000576, FBGN0026058, FBGN0020307, FBGN0004854, FBGN0040318, FBGN0000568, FBGN0003944, FBGN0000567, FBGN0250756, FBGN0003862, FBGN0038197, FBGN0003028	283	230	10068	2.62953	0.298516	0.0386293	1.05578
Day avg. bout length	GOTERM_BP_ALL	GO:0050808~synapse organization	7	2.08333	0.000747556	FBGN0083228, FBGN0030897, FBGN0011285, FBGN0086676, FBGN0000163, FBGN0034155, FBGN0004595	227	42	8566	6.28928	0.679846	0.0234489	1.23713
Day avg. bout length	GOTERM_BP_ALL	GO:0008361~regulation of cell size	9	2.67857	0.000764012	FBGN0003380, FBGN0000479, FBGN0014133, FBGN0259176, FBGN0033159, FBGN0035133, FBGN0003209, FBGN0038197, FBGN0053555	227	75	8566	4.52828	0.687776	0.0234759	1.2642
Day avg. bout length	GOTERM_CC_ALL	GO:0030054~cell junction	13	3.86905	0.000825927	FBGN0085387, FBGN0010434, FBGN0005586, FBGN0000117, FBGN0032151, FBGN0028369, FBGN0000667, FBGN0010341, FBGN0001134, FBGN0033558, FBGN0000163, FBGN0024963, FBGN0010415	197	134	6353	3.12861	0.166214	0.0357029	1.04628
Day avg. bout length	GOTERM_BP_ALL	GO:0007242~intracellular signaling cascade	19	5.65476	0.000847812	FBGN0004573, FBGN0004625, FBGN0028509, FBGN0028418, FBGN0024944, FBGN0034926, FBGN0026323, FBGN0050158, FBGN0005586, FBGN0260658, FBGN0085403, FBGN0003079, FBGN0000479, FBGN0010341, FBGN0031090, FBGN0003091, FBGN0034420, FBGN0085426, FBGN0004168	227	297	8566	2.41407	0.725215	0.0255044	1.40194
Day avg. bout length	GOTERM_BP_ALL	GO:0007165~signal transduction	34	10.119	0.000881804	FBGN0004625, FBGN0024836, FBGN0085387, FBGN0028509, FBGN0024944, FBGN0028418, FBGN0034926, FBGN0005586, FBGN0260658, FBGN0045495, FBGN0029723, FBGN0003079, FBGN0000479, FBGN0010341, FBGN0031090, FBGN0038541, FBGN0260753, FBGN0003091, FBGN0023000, FBGN0259171, FBGN0000253, FBGN0004168, FBGN0004573, FBGN0026323, FBGN0050158, FBGN0011829, FBGN0003068, FBGN0085403, FBGN0259169, FBGN0085443, FBGN00387…	227	708	8566	1.81217	0.73909	0.0260007	1.45776
Day avg. bout length	GOTERM_BP_ALL	GO:0007411~axon guidance	12	3.57143	0.000909817	FBGN0005630, FBGN0024836, FBGN0014133, FBGN0010341, FBGN0033159, FBGN0035133, FBGN0259174, FBGN0026402, FBGN0011260, FBGN0015774, FBGN0010415, FBGN0003435	227	136	8566	3.32962	0.749997	0.026307	1.50374
Day avg. bout length	GOTERM_BP_ALL	GO:0019219~regulation of nucleobase, nucleoside, nucleotide and nucleic acid metabolic process	40	11.9048	0.000961386	FBGN0042650, FBGN0030877, FBGN0000117, FBGN0003459, FBGN0000114, FBGN0003499, FBGN0000576, FBGN0261239, FBGN0020307, FBGN0026058, FBGN0002873, FBGN0023509, FBGN0003862, FBGN0259176, FBGN0003028, FBGN0002643, FBGN0004168, FBGN0000320, FBGN0024184, FBGN0004573, FBGN0005630, FBGN0004870, FBGN0029711, FBGN0004595, FBGN0000439, FBGN0001222, FBGN0025815, FBGN0022764, FBGN0004854, FBGN0003944, FBGN00005…	227	890	8566	1.69599	0.768898	0.0272611	1.58834
Day avg. bout length	GOTERM_BP_ALL	GO:0007417~central nervous system development	15	4.46429	0.000984479	FBGN0005630, FBGN0024836, FBGN0033159, FBGN0000439, FBGN0004595, FBGN0003499, FBGN0000576, FBGN0002873, FBGN0004652, FBGN0259168, FBGN0045063, FBGN0035133, FBGN0086676, FBGN0003209, FBGN0015903	227	204	8566	2.77468	0.776892	0.0273973	1.6262
Day avg. bout length	GOTERM_BP_ALL	GO:0051171~regulation of nitrogen compound metabolic process	40	11.9048	0.0010034	FBGN0042650, FBGN0030877, FBGN0000117, FBGN0003459, FBGN0000114, FBGN0003499, FBGN0000576, FBGN0261239, FBGN0020307, FBGN0026058, FBGN0002873, FBGN0023509, FBGN0003862, FBGN0259176, FBGN0003028, FBGN0002643, FBGN0004168, FBGN0000320, FBGN0024184, FBGN0004573, FBGN0005630, FBGN0004870, FBGN0029711, FBGN0004595, FBGN0000439, FBGN0001222, FBGN0025815, FBGN0022764, FBGN0004854, FBGN0003944, FBGN00005…	227	892	8566	1.69218	0.783236	0.0274162	1.65721
Day avg. bout length	GOTERM_BP_ALL	GO:0034329~cell junction assembly	6	1.78571	0.00101651	FBGN0010453, FBGN0085387, FBGN0010434, FBGN0000117, FBGN0000163, FBGN0053555	227	30	8566	7.54714	0.787527	0.0272806	1.67869
Day avg. bout length	GOTERM_BP_ALL	GO:0030534~adult behavior	11	3.27381	0.00123215	FBGN0004625, FBGN0085387, FBGN0003380, FBGN0003068, FBGN0000479, FBGN0000667, FBGN0003310, FBGN0026086, FBGN0011260, FBGN0003028, FBGN0003435	227	120	8566	3.4591	0.847061	0.0324057	2.03137
Day avg. bout length	GOTERM_BP_ALL	GO:0048749~compound eye development	19	5.65476	0.0012828	FBGN0001332, FBGN0024836, FBGN0010453, FBGN0026323, FBGN0000117, FBGN0003310, FBGN0086898, FBGN0004595, FBGN0004854, FBGN0003285, FBGN0086911, FBGN0259176, FBGN0013272, FBGN0000542, FBGN0038197, FBGN0028704, FBGN0053197, FBGN0002643, FBGN0000320	227	308	8566	2.32785	0.858429	0.0331444	2.11404
Day avg. bout length	GOTERM_BP_ALL	GO:0048563~post-embryonic organ morphogenesis	18	5.35714	0.0013489	FBGN0010453, FBGN0043900, FBGN0010434, FBGN0011285, FBGN0004870, FBGN0026323, FBGN0000117, FBGN0003310, FBGN0086898, FBGN0004648, FBGN0020307, FBGN0004854, FBGN0003944, FBGN0003079, FBGN0010341, FBGN0000212, FBGN0002643, FBGN0000320	227	284	8566	2.3917	0.872004	0.0342433	2.22183
Day avg. bout length	GOTERM_BP_ALL	GO:0007560~imaginal disc morphogenesis	18	5.35714	0.0013489	FBGN0010453, FBGN0043900, FBGN0010434, FBGN0011285, FBGN0004870, FBGN0026323, FBGN0000117, FBGN0003310, FBGN0086898, FBGN0004648, FBGN0020307, FBGN0004854, FBGN0003944, FBGN0003079, FBGN0010341, FBGN0000212, FBGN0002643, FBGN0000320	227	284	8566	2.3917	0.872004	0.0342433	2.22183
Day avg. bout length	GOTERM_MF_ALL	GO:0005254~chloride channel activity	5	1.4881	0.00135158	FBGN0036542, FBGN0001134, FBGN0033558, FBGN0051116, FBGN0024963	283	18	10068	9.88221	0.476119	0.0626037	1.91671
Day avg. bout length	GOTERM_BP_ALL	GO:0030001~metal ion transport	13	3.86905	0.00136952	FBGN0028428, FBGN0034498, FBGN0040297, FBGN0260993, FBGN0034094, FBGN0034636, FBGN0003380, FBGN0038652, FBGN0029761, FBGN0259242, FBGN0052792, FBGN0028704, FBGN0024315	227	165	8566	2.97311	0.875967	0.0341887	2.25543
Day avg. bout length	GOTERM_BP_ALL	GO:0019932~second-messenger-mediated signaling	6	1.78571	0.00137618	FBGN0004573, FBGN0004625, FBGN0024944, FBGN0028418, FBGN0000479, FBGN0004168	227	32	8566	7.07544	0.87722	0.0337986	2.26628
Day avg. bout length	GOTERM_MF_ALL	GO:0008270~zinc ion binding	46	13.6905	0.00150011	FBGN0015025, FBGN0028509, FBGN0037182, FBGN0030873, FBGN0034926, FBGN0042650, FBGN0250818, FBGN0030809, FBGN0030878, FBGN0010110, FBGN0053144, FBGN0033884, FBGN0051721, FBGN0033883, FBGN0004648, FBGN0033889, FBGN0031060, FBGN0003499, FBGN0261239, FBGN0031608, FBGN0037906, FBGN0003079, FBGN0017418, FBGN0051314, FBGN0003862, FBGN0086910, FBGN0003091, FBGN0003028, FBGN0030687, FBGN0005630, FBGN00439…	283	1026	10068	1.59502	0.512073	0.0631531	2.12525
Day avg. bout length	GOTERM_MF_ALL	GO:0022836~gated channel activity	11	3.27381	0.00151273	FBGN0034636, FBGN0003380, FBGN0036542, FBGN0028428, FBGN0001134, FBGN0029761, FBGN0032151, FBGN0033558, FBGN0260993, FBGN0051116, FBGN0024963	283	116	10068	3.37358	0.515012	0.0585205	2.14295
Day avg. bout length	GOTERM_BP_ALL	GO:0031326~regulation of cellular biosynthetic process	40	11.9048	0.00158441	FBGN0042650, FBGN0030877, FBGN0000117, FBGN0003459, FBGN0000114, FBGN0003499, FBGN0000576, FBGN0261239, FBGN0020307, FBGN0026058, FBGN0002873, FBGN0023509, FBGN0003862, FBGN0259176, FBGN0003028, FBGN0002643, FBGN0004168, FBGN0000320, FBGN0024184, FBGN0004573, FBGN0005630, FBGN0004870, FBGN0026323, FBGN0029711, FBGN0004595, FBGN0000439, FBGN0001222, FBGN0025815, FBGN0022764, FBGN0004854, FBGN00039…	227	914	8566	1.65145	0.91063	0.0382024	2.60497
Day avg. bout length	GOTERM_BP_ALL	GO:0009889~regulation of biosynthetic process	40	11.9048	0.00158441	FBGN0042650, FBGN0030877, FBGN0000117, FBGN0003459, FBGN0000114, FBGN0003499, FBGN0000576, FBGN0261239, FBGN0020307, FBGN0026058, FBGN0002873, FBGN0023509, FBGN0003862, FBGN0259176, FBGN0003028, FBGN0002643, FBGN0004168, FBGN0000320, FBGN0024184, FBGN0004573, FBGN0005630, FBGN0004870, FBGN0026323, FBGN0029711, FBGN0004595, FBGN0000439, FBGN0001222, FBGN0025815, FBGN0022764, FBGN0004854, FBGN00039…	227	914	8566	1.65145	0.91063	0.0382024	2.60497
Day avg. bout length	GOTERM_BP_ALL	GO:0048583~regulation of response to stimulus	10	2.97619	0.00164986	FBGN0001332, FBGN0243511, FBGN0003380, FBGN0003068, FBGN0026323, FBGN0029798, FBGN0000117, FBGN0003209, FBGN0038197, FBGN0004168	227	104	8566	3.62843	0.919122	0.0391314	2.71119
Day avg. bout length	GOTERM_BP_ALL	GO:0048878~chemical homeostasis	8	2.38095	0.00168203	FBGN0034094, FBGN0004625, FBGN0025803, FBGN0003380, FBGN0024944, FBGN0040297, FBGN0038197, FBGN0026086	227	66	8566	4.57402	0.922996	0.039269	2.76336
Day avg. bout length	GOTERM_MF_ALL	GO:0003677~DNA binding	39	11.6071	0.00170058	FBGN0042650, FBGN0034926, FBGN0003459, FBGN0000576, FBGN0261239, FBGN0026058, FBGN0020307, FBGN0002873, FBGN0038661, FBGN0023509, FBGN0003862, FBGN0259176, FBGN0035153, FBGN0003028, FBGN0024184, FBGN0030687, FBGN0005630, FBGN0004870, FBGN0029905, FBGN0029711, FBGN0029824, FBGN0004595, FBGN0000439, FBGN0001222, FBGN0025815, FBGN0022764, FBGN0004854, FBGN0003944, FBGN0000568, FBGN0040318, FBGN00005…	283	830	10068	1.67164	0.556727	0.0606641	2.40606
Day avg. bout length	GOTERM_BP_ALL	GO:0007623~circadian rhythm	7	2.08333	0.00170938	FBGN0003380, FBGN0003068, FBGN0011285, FBGN0000479, FBGN0259168, FBGN0260753, FBGN0004168	227	49	8566	5.39081	0.926142	0.0392935	2.80769
Day avg. bout length	GOTERM_BP_ALL	GO:0007420~brain development	10	2.97619	0.00176406	FBGN0000576, FBGN0005630, FBGN0024836, FBGN0002873, FBGN0259168, FBGN0045063, FBGN0033159, FBGN0035133, FBGN0000439, FBGN0004595	227	105	8566	3.59387	0.932053	0.039924	2.89626
Day avg. bout length	GOTERM_BP_ALL	GO:0045449~regulation of transcription	36	10.7143	0.00181459	FBGN0042650, FBGN0030877, FBGN0000117, FBGN0003459, FBGN0003499, FBGN0261239, FBGN0000576, FBGN0026058, FBGN0020307, FBGN0002873, FBGN0023509, FBGN0003862, FBGN0259176, FBGN0003028, FBGN0002643, FBGN0000320, FBGN0024184, FBGN0005630, FBGN0004870, FBGN0029711, FBGN0000439, FBGN0004595, FBGN0001222, FBGN0025815, FBGN0022764, FBGN0004854, FBGN0040318, FBGN0003944, FBGN0000568, FBGN0000567, FBGN00030…	227	799	8566	1.70023	0.937095	0.0404449	2.97806
Day avg. bout length	GOTERM_BP_ALL	GO:0065008~regulation of biological quality	29	8.63095	0.00183506	FBGN0004625, FBGN0030897, FBGN0028418, FBGN0024944, FBGN0033159, FBGN0005586, FBGN0000117, FBGN0040297, FBGN0034094, FBGN0025803, FBGN0000479, FBGN0010341, FBGN0259176, FBGN0035133, FBGN0259174, FBGN0053555, FBGN0023000, FBGN0003028, FBGN0010434, FBGN0014133, FBGN0000057, FBGN0010052, FBGN0083228, FBGN0003380, FBGN0000667, FBGN0086676, FBGN0003209, FBGN0038197, FBGN0026086	227	593	8566	1.84542	0.93903	0.0403031	3.01118
Day avg. bout length	GOTERM_BP_ALL	GO:0048511~rhythmic process	7	2.08333	0.00190045	FBGN0003380, FBGN0003068, FBGN0011285, FBGN0000479, FBGN0259168, FBGN0260753, FBGN0004168	227	50	8566	5.283	0.944819	0.0411183	3.11688
Day avg. bout length	GOTERM_BP_ALL	GO:0006810~transport	55	16.369	0.00198998	FBGN0030897, FBGN0028418, FBGN0067783, FBGN0043532, FBGN0005586, FBGN0034612, FBGN0004003, FBGN0034094, FBGN0032167, FBGN0036542, FBGN0010341, FBGN0001134, FBGN0031090, FBGN0033558, FBGN0053555, FBGN0034155, FBGN0024315, FBGN0243511, FBGN0027564, FBGN0013718, FBGN0010434, FBGN0028428, FBGN0034497, FBGN0032151, FBGN0034498, FBGN0004595, FBGN0051116, FBGN0034493, FBGN0025593, FBGN0028516, FBGN00527…	227	1402	8566	1.48036	0.951866	0.0424137	3.26144
Day avg. bout length	GOTERM_BP_ALL	GO:0007610~behavior	23	6.84524	0.0020963	FBGN0004625, FBGN0005630, FBGN0085387, FBGN0011285, FBGN0004870, FBGN0003310, FBGN0011260, FBGN0004595, FBGN0015774, FBGN0003435, FBGN0038661, FBGN0003380, FBGN0003068, FBGN0004652, FBGN0000667, FBGN0000479, FBGN0259168, FBGN0260753, FBGN0086676, FBGN0026086, FBGN0034155, FBGN0003028, FBGN0004168	227	429	8566	2.02313	0.959075	0.0440162	3.43284
Day avg. bout length	GOTERM_BP_ALL	GO:0007166~cell surface receptor linked signal transduction	30	8.92857	0.0021233	FBGN0004625, FBGN0024836, FBGN0028418, FBGN0024944, FBGN0000117, FBGN0003310, FBGN0004003, FBGN0045495, FBGN0020245, FBGN0029723, FBGN0003079, FBGN0010341, FBGN0038541, FBGN0033652, FBGN0259176, FBGN0260753, FBGN0027535, FBGN0259174, FBGN0000253, FBGN0023000, FBGN0002643, FBGN0004168, FBGN0004573, FBGN0010453, FBGN0043900, FBGN0004854, FBGN0013272, FBGN0038197, FBGN0040388, FBGN0023510	227	628	8566	1.80266	0.960727	0.0439656	3.47633
Day avg. bout length	GOTERM_MF_ALL	GO:0004871~signal transducer activity	31	9.22619	0.00216994	FBGN0004625, FBGN0085387, FBGN0024836, FBGN0024944, FBGN0028523, FBGN0033159, FBGN0261239, FBGN0045495, FBGN0002873, FBGN0029723, FBGN0036542, FBGN0003079, FBGN0001134, FBGN0038541, FBGN0260753, FBGN0033558, FBGN0023000, FBGN0024963, FBGN0004168, FBGN0004573, FBGN0010453, FBGN0026323, FBGN0032151, FBGN0011829, FBGN0011260, FBGN0031879, FBGN0000568, FBGN0003068, FBGN0004368, FBGN0004364, FBGN00104…	283	617	10068	1.78745	0.645964	0.0714846	3.06058
Day avg. bout length	GOTERM_MF_ALL	GO:0060089~molecular transducer activity	31	9.22619	0.00216994	FBGN0004625, FBGN0085387, FBGN0024836, FBGN0024944, FBGN0028523, FBGN0033159, FBGN0261239, FBGN0045495, FBGN0002873, FBGN0029723, FBGN0036542, FBGN0003079, FBGN0001134, FBGN0038541, FBGN0260753, FBGN0033558, FBGN0023000, FBGN0024963, FBGN0004168, FBGN0004573, FBGN0010453, FBGN0026323, FBGN0032151, FBGN0011829, FBGN0011260, FBGN0031879, FBGN0000568, FBGN0003068, FBGN0004368, FBGN0004364, FBGN00104…	283	617	10068	1.78745	0.645964	0.0714846	3.06058
Day avg. bout length	GOTERM_BP_ALL	GO:0007422~peripheral nervous system development	9	2.67857	0.00217238	FBGN0022764, FBGN0259176, FBGN0033159, FBGN0003310, FBGN0023097, FBGN0086676, FBGN0003209, FBGN0053197, FBGN0004595	227	88	8566	3.85933	0.963561	0.0443577	3.55532
Day avg. bout length	GOTERM_MF_ALL	GO:0004872~receptor activity	26	7.7381	0.00223286	FBGN0085387, FBGN0024836, FBGN0024944, FBGN0028523, FBGN0033159, FBGN0261239, FBGN0045495, FBGN0002873, FBGN0029723, FBGN0036542, FBGN0038541, FBGN0001134, FBGN0260753, FBGN0033558, FBGN0023000, FBGN0024963, FBGN0004168, FBGN0004573, FBGN0032151, FBGN0011829, FBGN0011260, FBGN0031879, FBGN0000568, FBGN0004368, FBGN0004364, FBGN0010415	283	483	10068	1.91506	0.656476	0.0687553	3.14801
Day avg. bout length	GOTERM_MF_ALL	GO:0015267~channel activity	14	4.16667	0.00230188	FBGN0085387, FBGN0028428, FBGN0032151, FBGN0260993, FBGN0051116, FBGN0034636, FBGN0003380, FBGN0036542, FBGN0001134, FBGN0029761, FBGN0033558, FBGN0259242, FBGN0052792, FBGN0024963	283	187	10068	2.66344	0.66765	0.0665314	3.24384
Day avg. bout length	GOTERM_MF_ALL	GO:0022803~passive transmembrane transporter activity	14	4.16667	0.00230188	FBGN0085387, FBGN0028428, FBGN0032151, FBGN0260993, FBGN0051116, FBGN0034636, FBGN0003380, FBGN0036542, FBGN0001134, FBGN0029761, FBGN0033558, FBGN0259242, FBGN0052792, FBGN0024963	283	187	10068	2.66344	0.66765	0.0665314	3.24384
Day avg. bout length	GOTERM_BP_ALL	GO:0034330~cell junction organization	6	1.78571	0.00236507	FBGN0010453, FBGN0085387, FBGN0010434, FBGN0000117, FBGN0000163, FBGN0053555	227	36	8566	6.28928	0.972847	0.0475649	3.86487
Day avg. bout length	GOTERM_BP_ALL	GO:0051234~establishment of localization	56	16.6667	0.00249421	FBGN0030897, FBGN0028418, FBGN0067783, FBGN0043532, FBGN0005586, FBGN0034612, FBGN0004003, FBGN0034094, FBGN0032167, FBGN0036542, FBGN0010341, FBGN0001134, FBGN0031090, FBGN0033558, FBGN0053555, FBGN0034155, FBGN0024315, FBGN0243511, FBGN0027564, FBGN0013718, FBGN0010434, FBGN0028428, FBGN0034497, FBGN0032151, FBGN0034498, FBGN0004595, FBGN0051116, FBGN0034493, FBGN0025593, FBGN0028516, FBGN00527…	227	1449	8566	1.45838	0.977706	0.049448	4.07181
Day avg. bout length	GOTERM_BP_ALL	GO:0051336~regulation of hydrolase activity	8	2.38095	0.00257045	FBGN0004625, FBGN0028509, FBGN0024944, FBGN0037182, FBGN0038129, FBGN0037917, FBGN0052506, FBGN0004168	227	71	8566	4.25191	0.980156	0.0502693	4.19379
Day avg. bout length	GOTERM_BP_ALL	GO:0048741~skeletal muscle fiber development	5	1.4881	0.00281539	FBGN0083228, FBGN0030897, FBGN0011285, FBGN0086676, FBGN0034155	227	23	8566	8.20341	0.986348	0.0542384	4.58467
Day avg. bout length	GOTERM_BP_ALL	GO:0007528~neuromuscular junction development	5	1.4881	0.00281539	FBGN0083228, FBGN0030897, FBGN0011285, FBGN0086676, FBGN0034155	227	23	8566	8.20341	0.986348	0.0542384	4.58467
Day avg. bout length	GOTERM_BP_ALL	GO:0035120~post-embryonic appendage morphogenesis	15	4.46429	0.00292349	FBGN0010453, FBGN0043900, FBGN0010434, FBGN0011285, FBGN0004870, FBGN0000117, FBGN0003310, FBGN0086898, FBGN0004648, FBGN0020307, FBGN0003944, FBGN0003079, FBGN0010341, FBGN0000212, FBGN0002643	227	229	8566	2.47177	0.988426	0.0555633	4.7567
Day avg. bout length	GOTERM_BP_ALL	GO:0001654~eye development	19	5.65476	0.00294278	FBGN0001332, FBGN0024836, FBGN0010453, FBGN0026323, FBGN0000117, FBGN0003310, FBGN0086898, FBGN0004595, FBGN0004854, FBGN0003285, FBGN0086911, FBGN0259176, FBGN0013272, FBGN0000542, FBGN0038197, FBGN0028704, FBGN0053197, FBGN0002643, FBGN0000320	227	332	8566	2.15957	0.988762	0.0552321	4.78737
Day avg. bout length	GOTERM_BP_ALL	GO:0048512~circadian behavior	6	1.78571	0.00301733	FBGN0003380, FBGN0003068, FBGN0011285, FBGN0000479, FBGN0260753, FBGN0004168	227	38	8566	5.95827	0.989972	0.0559057	4.9058
Day avg. bout length	GOTERM_BP_ALL	GO:0031323~regulation of cellular metabolic process	44	13.0952	0.00323599	FBGN0042650, FBGN0030877, FBGN0000117, FBGN0003459, FBGN0000114, FBGN0003499, FBGN0000576, FBGN0261239, FBGN0020307, FBGN0026058, FBGN0002873, FBGN0010341, FBGN0023509, FBGN0259176, FBGN0003862, FBGN0259174, FBGN0003028, FBGN0002643, FBGN0004168, FBGN0000320, FBGN0004573, FBGN0024184, FBGN0005630, FBGN0004870, FBGN0026323, FBGN0029711, FBGN0026402, FBGN0004595, FBGN0000439, FBGN0001222, FBGN00258…	227	1077	8566	1.54166	0.99282	0.0591233	5.25237
Day avg. bout length	GOTERM_BP_ALL	GO:0065009~regulation of molecular function	12	3.57143	0.00350278	FBGN0004573, FBGN0004625, FBGN0028509, FBGN0024944, FBGN0037182, FBGN0038129, FBGN0010341, FBGN0037917, FBGN0026323, FBGN0052506, FBGN0000253, FBGN0004168	227	161	8566	2.8126	0.995224	0.0630936	5.67363
Day avg. bout length	GOTERM_BP_ALL	GO:0045596~negative regulation of cell differentiation	8	2.38095	0.00351082	FBGN0011285, FBGN0014133, FBGN0259176, FBGN0003459, FBGN0000117, FBGN0004595, FBGN0002643, FBGN0000320	227	75	8566	4.02514	0.995282	0.0624964	5.6863
Day avg. bout length	GOTERM_BP_ALL	GO:0048522~positive regulation of cellular process	18	5.35714	0.00353378	FBGN0005630, FBGN0024836, FBGN0043900, FBGN0026323, FBGN0000117, FBGN0051363, FBGN0000114, FBGN0000439, FBGN0001222, FBGN0025803, FBGN0000568, FBGN0003079, FBGN0003862, FBGN0259176, FBGN0259174, FBGN0003028, FBGN0000212, FBGN0002643	227	311	8566	2.18406	0.995445	0.0621678	5.72246
Day avg. bout length	GOTERM_MF_ALL	GO:0005216~ion channel activity	13	3.86905	0.00374198	FBGN0028428, FBGN0032151, FBGN0260993, FBGN0051116, FBGN0034636, FBGN0003380, FBGN0036542, FBGN0001134, FBGN0029761, FBGN0033558, FBGN0259242, FBGN0052792, FBGN0024963	283	175	10068	2.64279	0.833377	0.100047	5.22319
Day avg. bout length	GOTERM_BP_ALL	GO:0007622~rhythmic behavior	6	1.78571	0.00379037	FBGN0003380, FBGN0003068, FBGN0011285, FBGN0000479, FBGN0260753, FBGN0004168	227	40	8566	5.66035	0.996923	0.0657803	6.12577
Day avg. bout length	GOTERM_MF_ALL	GO:0046914~transition metal ion binding	55	16.369	0.00409045	FBGN0042650, FBGN0030809, FBGN0053144, FBGN0033884, FBGN0051721, FBGN0033883, FBGN0050463, FBGN0033889, FBGN0034094, FBGN0261239, FBGN0003091, FBGN0003028, FBGN0030687, FBGN0036702, FBGN0029791, FBGN0000568, FBGN0004652, FBGN0029798, FBGN0029941, FBGN0036778, FBGN0259984, FBGN0053197, FBGN0034420, FBGN0034387, FBGN0015025, FBGN0028509, FBGN0037182, FBGN0030873, FBGN0034926, FBGN0250818, FBGN00308…	283	1354	10068	1.44511	0.859035	0.103132	5.69646
Day avg. bout length	GOTERM_MF_ALL	GO:0008509~anion transmembrane transporter activity	9	2.67857	0.00417604	FBGN0038652, FBGN0036542, FBGN0001134, FBGN0033558, FBGN0034497, FBGN0051116, FBGN0033234, FBGN0024963, FBGN0024315	283	92	10068	3.48026	0.864709	0.0999279	5.81237
Day avg. bout length	GOTERM_BP_ALL	GO:0035114~imaginal disc-derived appendage morphogenesis	15	4.46429	0.00436297	FBGN0010453, FBGN0043900, FBGN0010434, FBGN0011285, FBGN0004870, FBGN0000117, FBGN0003310, FBGN0086898, FBGN0004648, FBGN0020307, FBGN0003944, FBGN0003079, FBGN0010341, FBGN0000212, FBGN0002643	227	239	8566	2.36835	0.998718	0.0745121	7.0199
Day avg. bout length	GOTERM_BP_ALL	GO:0032535~regulation of cellular component size	9	2.67857	0.0045212	FBGN0003380, FBGN0000479, FBGN0014133, FBGN0259176, FBGN0033159, FBGN0035133, FBGN0003209, FBGN0038197, FBGN0053555	227	99	8566	3.43052	0.998994	0.0762617	7.26556
Day avg. bout length	GOTERM_BP_ALL	GO:0010556~regulation of macromolecule biosynthetic process	37	11.0119	0.0046404	FBGN0042650, FBGN0030877, FBGN0000117, FBGN0003459, FBGN0000114, FBGN0003499, FBGN0261239, FBGN0000576, FBGN0026058, FBGN0020307, FBGN0002873, FBGN0023509, FBGN0003862, FBGN0259176, FBGN0003028, FBGN0002643, FBGN0000320, FBGN0024184, FBGN0005630, FBGN0004870, FBGN0029711, FBGN0004595, FBGN0000439, FBGN0001222, FBGN0025815, FBGN0022764, FBGN0004854, FBGN0040318, FBGN0003944, FBGN0000568, FBGN00005…	227	877	8566	1.59204	0.999161	0.0773428	7.45024
Day avg. bout length	GOTERM_MF_ALL	GO:0022838~substrate specific channel activity	13	3.86905	0.00469053	FBGN0028428, FBGN0032151, FBGN0260993, FBGN0051116, FBGN0034636, FBGN0003380, FBGN0036542, FBGN0001134, FBGN0029761, FBGN0033558, FBGN0259242, FBGN0052792, FBGN0024963	283	180	10068	2.56938	0.894321	0.106284	6.50629
Day avg. bout length	GOTERM_BP_ALL	GO:0035107~appendage morphogenesis	15	4.46429	0.00478517	FBGN0010453, FBGN0043900, FBGN0010434, FBGN0011285, FBGN0004870, FBGN0000117, FBGN0003310, FBGN0086898, FBGN0004648, FBGN0020307, FBGN0003944, FBGN0003079, FBGN0010341, FBGN0000212, FBGN0002643	227	242	8566	2.33899	0.999328	0.0788037	7.67404
Day avg. bout length	GOTERM_MF_ALL	GO:0005253~anion channel activity	5	1.4881	0.0047899	FBGN0036542, FBGN0001134, FBGN0033558, FBGN0051116, FBGN0024963	283	25	10068	7.11519	0.899246	0.103529	6.63977
Day avg. bout length	GOTERM_CC_ALL	GO:0016020~membrane	88	26.1905	0.00489289	FBGN0004625, FBGN0085387, FBGN0024836, FBGN0030897, FBGN0024944, FBGN0067783, FBGN0005586, FBGN0034612, FBGN0025616, FBGN0050463, FBGN0082585, FBGN0260004, FBGN0030810, FBGN0045495, FBGN0032167, FBGN0036542, FBGN0010341, FBGN0087007, FBGN0001134, FBGN0038541, FBGN0045063, FBGN0027535, FBGN0035133, FBGN0033558, FBGN0003748, FBGN0053555, FBGN0024315, FBGN0053214, FBGN0028370, FBGN0027564, FBGN00104…	197	2245	6353	1.26409	0.660092	0.164602	6.05272
Day avg. bout length	GOTERM_MF_ALL	GO:0015075~ion transmembrane transporter activity	25	7.44048	0.00490089	FBGN0250818, FBGN0031064, FBGN0260993, FBGN0040297, FBGN0034133, FBGN0034094, FBGN0034636, FBGN0036542, FBGN0001134, FBGN0033558, FBGN0029761, FBGN0028704, FBGN0024963, FBGN0024315, FBGN0028428, FBGN0034497, FBGN0032151, FBGN0033234, FBGN0051116, FBGN0038652, FBGN0003380, FBGN0028516, FBGN0025593, FBGN0259242, FBGN0052792	283	486	10068	1.83004	0.904476	0.101245	6.78864
Day avg. bout length	GOTERM_BP_ALL	GO:0048737~imaginal disc-derived appendage development	15	4.46429	0.00496907	FBGN0010453, FBGN0043900, FBGN0010434, FBGN0011285, FBGN0004870, FBGN0000117, FBGN0003310, FBGN0086898, FBGN0004648, FBGN0020307, FBGN0003944, FBGN0003079, FBGN0010341, FBGN0000212, FBGN0002643	227	243	8566	2.32936	0.999493	0.0808421	7.95763
Day avg. bout length	GOTERM_BP_ALL	GO:0048589~developmental growth	8	2.38095	0.00503052	FBGN0003380, FBGN0043900, FBGN0000479, FBGN0033159, FBGN0035133, FBGN0000117, FBGN0086676, FBGN0003209	227	80	8566	3.77357	0.999538	0.0809407	8.0522
Day avg. bout length	GOTERM_CC_ALL	GO:0045202~synapse	11	3.27381	0.00505706	FBGN0083228, FBGN0030897, FBGN0036542, FBGN0011285, FBGN0026239, FBGN0001134, FBGN0005586, FBGN0032151, FBGN0033558, FBGN0053555, FBGN0024963	197	125	6353	2.83789	0.672208	0.147293	6.24983
Day avg. bout length	GOTERM_BP_ALL	GO:0050790~regulation of catalytic activity	11	3.27381	0.00519175	FBGN0004573, FBGN0004625, FBGN0028509, FBGN0024944, FBGN0037182, FBGN0038129, FBGN0010341, FBGN0037917, FBGN0026323, FBGN0052506, FBGN0004168	227	146	8566	2.8431	0.999639	0.0825617	8.2999
Day avg. bout length	GOTERM_BP_ALL	GO:0006813~potassium ion transport	6	1.78571	0.00520193	FBGN0034636, FBGN0003380, FBGN0028428, FBGN0029761, FBGN0259242, FBGN0028704	227	43	8566	5.26544	0.999645	0.0818651	8.31552
Day avg. bout length	GOTERM_BP_ALL	GO:0010623~developmental programmed cell death	4	1.19048	0.00531893	FBGN0259834, FBGN0003285, FBGN0000117, FBGN0000542	227	14	8566	10.7816	0.999703	0.0827801	8.49485
Day avg. bout length	GOTERM_BP_ALL	GO:0007472~wing disc morphogenesis	14	4.16667	0.00546817	FBGN0010453, FBGN0043900, FBGN0010434, FBGN0011285, FBGN0026323, FBGN0000117, FBGN0086898, FBGN0003310, FBGN0004648, FBGN0020307, FBGN0003079, FBGN0010341, FBGN0000212, FBGN0002643	227	220	8566	2.40136	0.999764	0.0841511	8.72311
Day avg. bout length	GOTERM_BP_ALL	GO:0048736~appendage development	15	4.46429	0.00553146	FBGN0010453, FBGN0043900, FBGN0010434, FBGN0011285, FBGN0004870, FBGN0000117, FBGN0003310, FBGN0086898, FBGN0004648, FBGN0020307, FBGN0003944, FBGN0003079, FBGN0010341, FBGN0000212, FBGN0002643	227	246	8566	2.30096	0.999786	0.0842372	8.81976
Day avg. bout length	GOTERM_BP_ALL	GO:0048729~tissue morphogenesis	15	4.46429	0.00572656	FBGN0024836, FBGN0010453, FBGN0010434, FBGN0026323, FBGN0000117, FBGN0086898, FBGN0003944, FBGN0003079, FBGN0037917, FBGN0010341, FBGN0000163, FBGN0053555, FBGN0003209, FBGN0015903, FBGN0002643	227	247	8566	2.29164	0.999841	0.0862254	9.11707
Day avg. bout length	GOTERM_BP_ALL	GO:0040008~regulation of growth	9	2.67857	0.00574153	FBGN0001332, FBGN0003944, FBGN0014133, FBGN0003079, FBGN0259176, FBGN0086676, FBGN0038197, FBGN0053555, FBGN0004003	227	103	8566	3.29729	0.999845	0.0855982	9.13985
Day avg. bout length	GOTERM_MF_ALL	GO:0003702~RNA polymerase II transcription factor activity	16	4.7619	0.00583451	FBGN0005630, FBGN0003459, FBGN0000439, FBGN0003499, FBGN0001222, FBGN0022764, FBGN0000576, FBGN0004854, FBGN0000568, FBGN0003944, FBGN0000567, FBGN0004652, FBGN0259176, FBGN0015903, FBGN0000212, FBGN0003028	283	257	10068	2.21485	0.939011	0.114508	8.03224
Day avg. bout length	GOTERM_BP_ALL	GO:0040011~locomotion	15	4.46429	0.00596641	FBGN0005630, FBGN0010453, FBGN0011260, FBGN0015774, FBGN0003499, FBGN0259834, FBGN0020245, FBGN0003079, FBGN0010341, FBGN0003862, FBGN0259176, FBGN0085443, FBGN0086676, FBGN0000163, FBGN0000320	227	248	8566	2.2824	0.99989	0.0879506	9.48132
Day avg. bout length	GOTERM_BP_ALL	GO:0001745~compound eye morphogenesis	15	4.46429	0.00635893	FBGN0024836, FBGN0010453, FBGN0026323, FBGN0000117, FBGN0003310, FBGN0086898, FBGN0004595, FBGN0004854, FBGN0003285, FBGN0086911, FBGN0259176, FBGN0000542, FBGN0038197, FBGN0053197, FBGN0000320	227	250	8566	2.26414	0.99994	0.0925853	10.0745
Day avg. bout length	GOTERM_MF_ALL	GO:0030695~GTPase regulator activity	11	3.27381	0.00653805	FBGN0004625, FBGN0028509, FBGN0037182, FBGN0085403, FBGN0038129, FBGN0259169, FBGN0037917, FBGN0085443, FBGN0038747, FBGN0052506, FBGN0030842	283	142	10068	2.75589	0.95652	0.12247	8.95916
Day avg. bout length	GOTERM_BP_ALL	GO:0015672~monovalent inorganic cation transport	12	3.57143	0.00654625	FBGN0034133, FBGN0034636, FBGN0038652, FBGN0003380, FBGN0028428, FBGN0029761, FBGN0259242, FBGN0260993, FBGN0052792, FBGN0040297, FBGN0028704, FBGN0024315	227	175	8566	2.58759	0.999955	0.0942906	10.3562
Day avg. bout length	GOTERM_BP_ALL	GO:0007043~cell-cell junction assembly	5	1.4881	0.00667421	FBGN0085387, FBGN0010434, FBGN0000117, FBGN0000163, FBGN0053555	227	29	8566	6.50615	0.999963	0.0951528	10.5483
Day avg. bout length	GOTERM_BP_ALL	GO:0006812~cation transport	15	4.46429	0.00673658	FBGN0028428, FBGN0034498, FBGN0040297, FBGN0260993, FBGN0034094, FBGN0034133, FBGN0034636, FBGN0038652, FBGN0003380, FBGN0029761, FBGN0028516, FBGN0259242, FBGN0052792, FBGN0028704, FBGN0024315	227	252	8566	2.24617	0.999966	0.0951145	10.6417
Day avg. bout length	GOTERM_BP_ALL	GO:0048598~embryonic morphogenesis	14	4.16667	0.00678461	FBGN0010434, FBGN0026323, FBGN0000117, FBGN0000439, FBGN0003499, FBGN0003944, FBGN0003079, FBGN0010341, FBGN0053555, FBGN0003209, FBGN0000163, FBGN0002643, FBGN0004364, FBGN0000320	227	226	8566	2.33761	0.999969	0.0948856	10.7136
Day avg. bout length	GOTERM_MF_ALL	GO:0004222~metalloendopeptidase activity	8	2.38095	0.00697728	FBGN0029791, FBGN0039688, FBGN0027528, FBGN0051314, FBGN0036702, FBGN0259984, FBGN0031060, FBGN0029843	283	80	10068	3.5576	0.964804	0.125299	9.53343
Day avg. bout length	GOTERM_BP_ALL	GO:0051146~striated muscle cell differentiation	7	2.08333	0.00712471	FBGN0083228, FBGN0003285, FBGN0030897, FBGN0011285, FBGN0028369, FBGN0086676, FBGN0034155	227	65	8566	4.06384	0.999981	0.0985152	11.2212
Day avg. bout length	GOTERM_BP_ALL	GO:0012501~programmed cell death	11	3.27381	0.00717813	FBGN0259834, FBGN0000568, FBGN0003285, FBGN0000567, FBGN0259176, FBGN0026323, FBGN0035133, FBGN0000117, FBGN0000542, FBGN0086676, FBGN0003209	227	153	8566	2.71302	0.999983	0.09833	11.3006
Day avg. bout length	GOTERM_BP_ALL	GO:0016192~vesicle-mediated transport	20	5.95238	0.00738689	FBGN0243511, FBGN0034926, FBGN0033159, FBGN0005586, FBGN0003310, FBGN0004648, FBGN0004595, FBGN0004003, FBGN0003499, FBGN0032167, FBGN0083228, FBGN0010341, FBGN0031090, FBGN0085443, FBGN0259174, FBGN0086676, FBGN0053555, FBGN0034155, FBGN0023000, FBGN0000212	227	391	8566	1.93021	0.999988	0.100155	11.6106
Day avg. bout length	GOTERM_BP_ALL	GO:0035220~wing disc development	16	4.7619	0.00739919	FBGN0010453, FBGN0013718, FBGN0043900, FBGN0010434, FBGN0011285, FBGN0026323, FBGN0029905, FBGN0000117, FBGN0003310, FBGN0086898, FBGN0004648, FBGN0020307, FBGN0003079, FBGN0010341, FBGN0000212, FBGN0002643	227	281	8566	2.14865	0.999988	0.0994326	11.6288
Day avg. bout length	GOTERM_MF_ALL	GO:0060589~nucleoside-triphosphatase regulator activity	11	3.27381	0.00754406	FBGN0004625, FBGN0028509, FBGN0037182, FBGN0085403, FBGN0038129, FBGN0259169, FBGN0037917, FBGN0085443, FBGN0038747, FBGN0052506, FBGN0030842	283	145	10068	2.69887	0.97321	0.129964	10.2695
Day avg. bout length	GOTERM_BP_ALL	GO:0019933~cAMP-mediated signaling	4	1.19048	0.00787101	FBGN0004573, FBGN0024944, FBGN0000479, FBGN0004168	227	16	8566	9.43392	0.999994	0.104535	12.3255
Day avg. bout length	GOTERM_BP_ALL	GO:0044264~cellular polysaccharide metabolic process	4	1.19048	0.00787101	FBGN0020245, FBGN0038293, FBGN0027535, FBGN0038197	227	16	8566	9.43392	0.999994	0.104535	12.3255
Day avg. bout length	GOTERM_BP_ALL	GO:0007163~establishment or maintenance of cell polarity	9	2.67857	0.00802361	FBGN0024836, FBGN0010453, FBGN0010434, FBGN0003079, FBGN0010341, FBGN0026323, FBGN0000117, FBGN0086898, FBGN0000163	227	109	8566	3.11579	0.999995	0.105543	12.5497
Day avg. bout length	GOTERM_BP_ALL	GO:0007626~locomotory behavior	12	3.57143	0.00836224	FBGN0004625, FBGN0005630, FBGN0085387, FBGN0003380, FBGN0003068, FBGN0011285, FBGN0000479, FBGN0000667, FBGN0026086, FBGN0034155, FBGN0011260, FBGN0015774	227	181	8566	2.50181	0.999997	0.108828	13.0453
Day avg. bout length	GOTERM_BP_ALL	GO:0048747~muscle fiber development	5	1.4881	0.0084866	FBGN0083228, FBGN0030897, FBGN0011285, FBGN0086676, FBGN0034155	227	31	8566	6.0864	0.999998	0.109431	13.2266
Day avg. bout length	GOTERM_BP_ALL	GO:0007398~ectoderm development	7	2.08333	0.00884647	FBGN0010453, FBGN0010434, FBGN0010341, FBGN0086898, FBGN0003028, FBGN0002643, FBGN0003499	227	68	8566	3.88456	0.999999	0.112869	13.7494
Day avg. bout length	GOTERM_BP_ALL	GO:0019935~cyclic-nucleotide-mediated signaling	4	1.19048	0.00937407	FBGN0004573, FBGN0024944, FBGN0000479, FBGN0004168	227	17	8566	8.87898	0.999999	0.118231	14.5105
Day avg. bout length	GOTERM_BP_ALL	GO:0043062~extracellular structure organization	7	2.08333	0.00948137	FBGN0083228, FBGN0030897, FBGN0011285, FBGN0086676, FBGN0000163, FBGN0034155, FBGN0004595	227	69	8566	3.82826	1	0.118531	14.6645
Day avg. bout length	GOTERM_MF_ALL	GO:0046873~metal ion transmembrane transporter activity	11	3.27381	0.00948185	FBGN0034094, FBGN0034636, FBGN0003380, FBGN0028428, FBGN0001134, FBGN0029761, FBGN0032151, FBGN0028516, FBGN0259242, FBGN0260993, FBGN0052792	283	150	10068	2.6089	0.989474	0.155208	12.7442
Day avg. bout length	GOTERM_BP_ALL	GO:0060232~delamination	3	0.892857	0.00969207	FBGN0043900, FBGN0000117, FBGN0000163	227	6	8566	18.8678	1	0.120033	14.9661
Day avg. bout length	GOTERM_BP_ALL	GO:0022408~negative regulation of cell-cell adhesion	3	0.892857	0.00969207	FBGN0043900, FBGN0000117, FBGN0000163	227	6	8566	18.8678	1	0.120033	14.9661
Day avg. bout length	GOTERM_BP_ALL	GO:0046667~compound eye retinal cell programmed cell death	3	0.892857	0.00969207	FBGN0003285, FBGN0000117, FBGN0000542	227	6	8566	18.8678	1	0.120033	14.9661
Day avg. bout length	GOTERM_BP_ALL	GO:0007200~activation of phospholipase C activity by G-protein coupled receptor protein signaling pathway coupled to IP3 second messenger	3	0.892857	0.00969207	FBGN0004625, FBGN0024944, FBGN0004168	227	6	8566	18.8678	1	0.120033	14.9661
Day avg. bout length	GOTERM_BP_ALL	GO:0045595~regulation of cell differentiation	12	3.57143	0.00977464	FBGN0004625, FBGN0011285, FBGN0014133, FBGN0003079, FBGN0010341, FBGN0259176, FBGN0003459, FBGN0000117, FBGN0086676, FBGN0004595, FBGN0002643, FBGN0000320	227	185	8566	2.44772	1	0.120026	15.0841
Day avg. bout length	GOTERM_BP_ALL	GO:0050801~ion homeostasis	6	1.78571	0.00986993	FBGN0034094, FBGN0004625, FBGN0003380, FBGN0024944, FBGN0040297, FBGN0026086	227	50	8566	4.52828	1	0.120166	15.22
Day avg. bout length	GOTERM_BP_ALL	GO:0006355~regulation of transcription, DNA-dependent	27	8.03571	0.0104921	FBGN0000117, FBGN0261239, FBGN0000576, FBGN0026058, FBGN0020307, FBGN0002873, FBGN0023509, FBGN0003862, FBGN0259176, FBGN0002643, FBGN0003028, FBGN0024184, FBGN0005630, FBGN0000439, FBGN0004595, FBGN0001222, FBGN0022764, FBGN0004854, FBGN0040318, FBGN0003944, FBGN0000568, FBGN0000567, FBGN0003068, FBGN0250756, FBGN0038197, FBGN0015903, FBGN0000212	227	612	8566	1.66481	1	0.126276	16.1025
Day avg. bout length	GOTERM_BP_ALL	GO:0008219~cell death	11	3.27381	0.0105436	FBGN0259834, FBGN0000568, FBGN0003285, FBGN0000567, FBGN0259176, FBGN0026323, FBGN0035133, FBGN0000117, FBGN0000542, FBGN0086676, FBGN0003209	227	162	8566	2.5623	1	0.12587	16.1751
Day avg. bout length	GOTERM_BP_ALL	GO:0048634~regulation of muscle development	5	1.4881	0.0105941	FBGN0003944, FBGN0003285, FBGN0028369, FBGN0086676, FBGN0030900	227	33	8566	5.71753	1	0.125459	16.2462
Day avg. bout length	GOTERM_BP_ALL	GO:0016055~Wnt receptor signaling pathway	7	2.08333	0.0108476	FBGN0004854, FBGN0024836, FBGN0010453, FBGN0020245, FBGN0043900, FBGN0000117, FBGN0027535	227	71	8566	3.72042	1	0.127295	16.6028
Day avg. bout length	GOTERM_BP_ALL	GO:0016265~death	11	3.27381	0.0109811	FBGN0259834, FBGN0000568, FBGN0003285, FBGN0000567, FBGN0259176, FBGN0026323, FBGN0035133, FBGN0000117, FBGN0000542, FBGN0086676, FBGN0003209	227	163	8566	2.54658	1	0.127787	16.79
Day avg. bout length	GOTERM_BP_ALL	GO:0048732~gland development	11	3.27381	0.0109811	FBGN0010453, FBGN0000568, FBGN0000567, FBGN0010434, FBGN0003079, FBGN0259176, FBGN0035133, FBGN0003209, FBGN0011260, FBGN0015774, FBGN0000320	227	163	8566	2.54658	1	0.127787	16.79
Day avg. bout length	GOTERM_BP_ALL	GO:0048675~axon extension	4	1.19048	0.0110331	FBGN0003380, FBGN0000479, FBGN0033159, FBGN0035133	227	18	8566	8.38571	1	0.127388	16.8627
Day avg. bout length	GOTERM_BP_ALL	GO:0035272~exocrine system development	10	2.97619	0.0111615	FBGN0010453, FBGN0000568, FBGN0000567, FBGN0010434, FBGN0259176, FBGN0035133, FBGN0003209, FBGN0011260, FBGN0015774, FBGN0000320	227	139	8566	2.7148	1	0.127818	17.0423
Day avg. bout length	GOTERM_BP_ALL	GO:0007431~salivary gland development	10	2.97619	0.0111615	FBGN0010453, FBGN0000568, FBGN0000567, FBGN0010434, FBGN0259176, FBGN0035133, FBGN0003209, FBGN0011260, FBGN0015774, FBGN0000320	227	139	8566	2.7148	1	0.127818	17.0423
Day avg. bout length	GOTERM_BP_ALL	GO:0080090~regulation of primary metabolic process	41	12.2024	0.0113128	FBGN0042650, FBGN0030877, FBGN0000117, FBGN0003459, FBGN0000114, FBGN0003499, FBGN0000576, FBGN0261239, FBGN0020307, FBGN0026058, FBGN0002873, FBGN0023509, FBGN0259176, FBGN0003862, FBGN0003028, FBGN0002643, FBGN0004168, FBGN0000320, FBGN0024184, FBGN0004573, FBGN0005630, FBGN0004870, FBGN0026402, FBGN0029711, FBGN0004595, FBGN0000439, FBGN0001222, FBGN0025815, FBGN0022764, FBGN0004854, FBGN00039…	227	1058	8566	1.46235	1	0.128484	17.2533
Day avg. bout length	GOTERM_BP_ALL	GO:0048592~eye morphogenesis	15	4.46429	0.0117447	FBGN0024836, FBGN0010453, FBGN0026323, FBGN0000117, FBGN0003310, FBGN0086898, FBGN0004595, FBGN0004854, FBGN0003285, FBGN0086911, FBGN0259176, FBGN0000542, FBGN0038197, FBGN0053197, FBGN0000320	227	269	8566	2.10422	1	0.132099	17.8529
Day avg. bout length	GOTERM_BP_ALL	GO:0035315~hair cell differentiation	5	1.4881	0.0117637	FBGN0010453, FBGN0010434, FBGN0010341, FBGN0086898, FBGN0003028	227	34	8566	5.54937	1	0.131336	17.8792
Day avg. bout length	GOTERM_BP_ALL	GO:0035316~non-sensory hair organization	5	1.4881	0.0117637	FBGN0010453, FBGN0010434, FBGN0010341, FBGN0086898, FBGN0003028	227	34	8566	5.54937	1	0.131336	17.8792
Day avg. bout length	GOTERM_BP_ALL	GO:0051056~regulation of small GTPase mediated signal transduction	8	2.38095	0.0119056	FBGN0028509, FBGN0037182, FBGN0085403, FBGN0011285, FBGN0038129, FBGN0037917, FBGN0052506, FBGN0030842	227	94	8566	3.21155	1	0.131861	18.0753
Day avg. bout length	GOTERM_BP_ALL	GO:0007423~sensory organ development	20	5.95238	0.0119362	FBGN0001332, FBGN0010453, FBGN0024836, FBGN0013718, FBGN0026323, FBGN0000117, FBGN0003310, FBGN0086898, FBGN0004595, FBGN0004854, FBGN0003285, FBGN0086911, FBGN0259176, FBGN0013272, FBGN0000542, FBGN0038197, FBGN0028704, FBGN0053197, FBGN0002643, FBGN0000320	227	410	8566	1.84077	1	0.131231	18.1174
Day avg. bout length	GOTERM_MF_ALL	GO:0008134~transcription factor binding	8	2.38095	0.0122493	FBGN0027568, FBGN0022764, FBGN0052133, FBGN0003068, FBGN0000117, FBGN0023097, FBGN0000212, FBGN0002643	283	89	10068	3.19784	0.997237	0.189744	16.1685
Day avg. bout length	GOTERM_BP_ALL	GO:0007476~imaginal disc-derived wing morphogenesis	13	3.86905	0.0126824	FBGN0010453, FBGN0010434, FBGN0011285, FBGN0043900, FBGN0000117, FBGN0086898, FBGN0003310, FBGN0004648, FBGN0020307, FBGN0003079, FBGN0010341, FBGN0000212, FBGN0002643	227	218	8566	2.25029	1	0.137903	19.1408
Day avg. bout length	GOTERM_MF_ALL	GO:0008324~cation transmembrane transporter activity	20	5.95238	0.0128254	FBGN0028428, FBGN0250818, FBGN0031064, FBGN0032151, FBGN0260993, FBGN0040297, FBGN0033234, FBGN0034133, FBGN0034094, FBGN0034636, FBGN0038652, FBGN0003380, FBGN0001134, FBGN0029761, FBGN0028516, FBGN0025593, FBGN0052792, FBGN0259242, FBGN0028704, FBGN0024315	283	388	10068	1.83381	0.997909	0.191654	16.8654
Day avg. bout length	GOTERM_BP_ALL	GO:0015698~inorganic anion transport	4	1.19048	0.0128508	FBGN0034497, FBGN0051116, FBGN0024963, FBGN0024315	227	19	8566	7.94435	1	0.138631	19.3701
Day avg. bout length	GOTERM_BP_ALL	GO:0045216~cell-cell junction organization	5	1.4881	0.0130131	FBGN0085387, FBGN0010434, FBGN0000117, FBGN0000163, FBGN0053555	227	35	8566	5.39081	1	0.139286	19.5905
Day avg. bout length	GOTERM_BP_ALL	GO:0007519~skeletal muscle tissue development	5	1.4881	0.0130131	FBGN0083228, FBGN0030897, FBGN0011285, FBGN0086676, FBGN0034155	227	35	8566	5.39081	1	0.139286	19.5905
Day avg. bout length	GOTERM_BP_ALL	GO:0032318~regulation of Ras GTPase activity	5	1.4881	0.0130131	FBGN0028509, FBGN0037182, FBGN0038129, FBGN0037917, FBGN0052506	227	35	8566	5.39081	1	0.139286	19.5905
Day avg. bout length	GOTERM_BP_ALL	GO:0042692~muscle cell differentiation	7	2.08333	0.0131503	FBGN0083228, FBGN0003285, FBGN0030897, FBGN0011285, FBGN0028369, FBGN0086676, FBGN0034155	227	74	8566	3.56959	1	0.139682	19.7763
Day avg. bout length	GOTERM_MF_ALL	GO:0030594~neurotransmitter receptor activity	7	2.08333	0.0134114	FBGN0029723, FBGN0036542, FBGN0001134, FBGN0260753, FBGN0032151, FBGN0033558, FBGN0024963	283	70	10068	3.5576	0.998426	0.193567	17.5688
Day avg. bout length	GOTERM_MF_ALL	GO:0042165~neurotransmitter binding	7	2.08333	0.0134114	FBGN0029723, FBGN0036542, FBGN0001134, FBGN0260753, FBGN0032151, FBGN0033558, FBGN0024963	283	70	10068	3.5576	0.998426	0.193567	17.5688
Day avg. bout length	GOTERM_CC_ALL	GO:0031224~intrinsic to membrane	57	16.9643	0.0136515	FBGN0024836, FBGN0085387, FBGN0030897, FBGN0024944, FBGN0067783, FBGN0034612, FBGN0050463, FBGN0045495, FBGN0032167, FBGN0036542, FBGN0010341, FBGN0001134, FBGN0038541, FBGN0027535, FBGN0003748, FBGN0033558, FBGN0024315, FBGN0027564, FBGN0028428, FBGN0034497, FBGN0032151, FBGN0034498, FBGN0036702, FBGN0051116, FBGN0025593, FBGN0052792, FBGN0259242, FBGN0004364, FBGN0086604, FBGN0027556, FBGN00331…	197	1382	6353	1.33009	0.951395	0.314772	16.052
Day avg. bout length	GOTERM_MF_ALL	GO:0022857~transmembrane transporter activity	31	9.22619	0.0137523	FBGN0085387, FBGN0067783, FBGN0250818, FBGN0031064, FBGN0260993, FBGN0040297, FBGN0034612, FBGN0034094, FBGN0034133, FBGN0259834, FBGN0034636, FBGN0032167, FBGN0036542, FBGN0001134, FBGN0033558, FBGN0029761, FBGN0028704, FBGN0024963, FBGN0024315, FBGN0028428, FBGN0034497, FBGN0032151, FBGN0051116, FBGN0033234, FBGN0034493, FBGN0003380, FBGN0038652, FBGN0025593, FBGN0028516, FBGN0052792, FBGN02592…	283	704	10068	1.56656	0.998666	0.192267	17.9754
Day avg. bout length	GOTERM_BP_ALL	GO:0009605~response to external stimulus	12	3.57143	0.0140964	FBGN0004625, FBGN0005630, FBGN0085387, FBGN0003380, FBGN0003068, FBGN0037906, FBGN0010341, FBGN0023000, FBGN0000253, FBGN0011260, FBGN0015774, FBGN0010415	227	195	8566	2.3222	1	0.147992	21.047
Day avg. bout length	GOTERM_CC_ALL	GO:0005912~adherens junction	6	1.78571	0.0142466	FBGN0000667, FBGN0010341, FBGN0000117, FBGN0028369, FBGN0000163, FBGN0010415	197	47	6353	4.11686	0.957438	0.295843	16.6944
Day avg. bout length	GOTERM_BP_ALL	GO:0009913~epidermal cell differentiation	5	1.4881	0.0143441	FBGN0010453, FBGN0010434, FBGN0010341, FBGN0086898, FBGN0003028	227	36	8566	5.24107	1	0.149386	21.3766
Day avg. bout length	GOTERM_MF_ALL	GO:0005267~potassium channel activity	5	1.4881	0.0144284	FBGN0034636, FBGN0003380, FBGN0028428, FBGN0029761, FBGN0259242	283	34	10068	5.23176	0.999038	0.195145	18.7763
Day avg. bout length	GOTERM_BP_ALL	GO:0051674~localization of cell	12	3.57143	0.014613	FBGN0259834, FBGN0010453, FBGN0020245, FBGN0003079, FBGN0010341, FBGN0259176, FBGN0085443, FBGN0003862, FBGN0000117, FBGN0000163, FBGN0000320, FBGN0003499	227	196	8566	2.31035	1	0.15096	21.7329
Day avg. bout length	GOTERM_CC_ALL	GO:0044456~synapse part	9	2.67857	0.0146263	FBGN0083228, FBGN0036542, FBGN0026239, FBGN0001134, FBGN0005586, FBGN0032151, FBGN0033558, FBGN0053555, FBGN0024963	197	104	6353	2.79076	0.960897	0.276862	17.102
Day avg. bout length	GOTERM_BP_ALL	GO:0048523~negative regulation of cellular process	24	7.14286	0.014726	FBGN0001332, FBGN0004625, FBGN0024836, FBGN0043900, FBGN0011285, FBGN0014133, FBGN0000117, FBGN0003459, FBGN0026402, FBGN0000114, FBGN0004595, FBGN0022764, FBGN0038661, FBGN0003068, FBGN0023509, FBGN0259176, FBGN0259174, FBGN0000163, FBGN0038197, FBGN0000253, FBGN0015903, FBGN0003028, FBGN0002643, FBGN0000320	227	538	8566	1.68338	1	0.151027	21.882
Day avg. bout length	GOTERM_MF_ALL	GO:0016933~extracellular-glycine-gated ion channel activity	3	0.892857	0.014958	FBGN0036542, FBGN0001134, FBGN0033558	283	7	10068	15.2468	0.999256	0.196117	19.3987
Day avg. bout length	GOTERM_BP_ALL	GO:0007389~pattern specification process	22	6.54762	0.015373	FBGN0010453, FBGN0024836, FBGN0052133, FBGN0013718, FBGN0043900, FBGN0010434, FBGN0011285, FBGN0026323, FBGN0000117, FBGN0029905, FBGN0000439, FBGN0004003, FBGN0015774, FBGN0000576, FBGN0004854, FBGN0003944, FBGN0003079, FBGN0259176, FBGN0027535, FBGN0000163, FBGN0003028, FBGN0000212	227	480	8566	1.72955	1	0.156122	22.7317
Day avg. bout length	GOTERM_CC_ALL	GO:0070161~anchoring junction	6	1.78571	0.015516	FBGN0000667, FBGN0010341, FBGN0000117, FBGN0028369, FBGN0000163, FBGN0010415	197	48	6353	4.03109	0.967944	0.268569	18.0497
Day avg. bout length	GOTERM_MF_ALL	GO:0005515~protein binding	163	48.5119	0.0156927	FBGN0034692, FBGN0004625, FBGN0029997, FBGN0024836, FBGN0028523, FBGN0053144, FBGN0050463, FBGN0260004, FBGN0034091, FBGN0031148, FBGN0087007, FBGN0023509, FBGN0033652, FBGN0003748, FBGN0003028, FBGN0030864, FBGN0029905, FBGN0029711, FBGN0051116, FBGN0000439, FBGN0031089, FBGN0031879, FBGN0003944, FBGN0020415, FBGN0004368, FBGN0027790, FBGN0031016, FBGN0041709, FBGN0004364, FBGN0261262, FBGN00150…	283	5131	10068	1.13017	0.999479	0.199381	20.2547
Day avg. bout length	GOTERM_BP_ALL	GO:0002009~morphogenesis of an epithelium	13	3.86905	0.0159395	FBGN0024836, FBGN0010453, FBGN0010434, FBGN0026323, FBGN0000117, FBGN0086898, FBGN0003079, FBGN0037917, FBGN0010341, FBGN0053555, FBGN0003209, FBGN0000163, FBGN0015903	227	225	8566	2.18028	1	0.160372	23.4683
Day avg. bout length	GOTERM_BP_ALL	GO:0048519~negative regulation of biological process	26	7.7381	0.0162267	FBGN0001332, FBGN0004625, FBGN0024836, FBGN0000117, FBGN0003459, FBGN0000114, FBGN0038661, FBGN0023509, FBGN0259176, FBGN0259174, FBGN0000253, FBGN0002643, FBGN0003028, FBGN0000320, FBGN0043900, FBGN0011285, FBGN0014133, FBGN0004870, FBGN0026402, FBGN0004595, FBGN0022764, FBGN0003068, FBGN0000163, FBGN0038197, FBGN0030900, FBGN0015903	227	604	8566	1.62438	1	0.161976	23.8393
Day avg. bout length	GOTERM_BP_ALL	GO:0009416~response to light stimulus	8	2.38095	0.0163219	FBGN0004625, FBGN0085387, FBGN0003380, FBGN0003068, FBGN0259168, FBGN0000253, FBGN0011260, FBGN0010415	227	100	8566	3.01885	1	0.161803	23.9619
Day avg. bout length	GOTERM_BP_ALL	GO:0060538~skeletal muscle organ development	6	1.78571	0.0168257	FBGN0083228, FBGN0030897, FBGN0011285, FBGN0086676, FBGN0034155, FBGN0003499	227	57	8566	3.97218	1	0.165335	24.6076
Day avg. bout length	GOTERM_BP_ALL	GO:0016477~cell migration	11	3.27381	0.0173715	FBGN0259834, FBGN0010453, FBGN0020245, FBGN0003079, FBGN0010341, FBGN0259176, FBGN0085443, FBGN0003862, FBGN0000163, FBGN0000320, FBGN0003499	227	175	8566	2.37196	1	0.16918	25.3012
Day avg. bout length	GOTERM_BP_ALL	GO:0010863~positive regulation of phospholipase C activity	3	0.892857	0.0174724	FBGN0004625, FBGN0024944, FBGN0004168	227	8	8566	14.1509	1	0.169014	25.4288
Day avg. bout length	GOTERM_BP_ALL	GO:0046666~retinal cell programmed cell death	3	0.892857	0.0174724	FBGN0003285, FBGN0000117, FBGN0000542	227	8	8566	14.1509	1	0.169014	25.4288
Day avg. bout length	GOTERM_BP_ALL	GO:0007202~activation of phospholipase C activity	3	0.892857	0.0174724	FBGN0004625, FBGN0024944, FBGN0004168	227	8	8566	14.1509	1	0.169014	25.4288
Day avg. bout length	GOTERM_BP_ALL	GO:0007162~negative regulation of cell adhesion	3	0.892857	0.0174724	FBGN0043900, FBGN0000117, FBGN0000163	227	8	8566	14.1509	1	0.169014	25.4288
Day avg. bout length	GOTERM_BP_ALL	GO:0010518~positive regulation of phospholipase activity	3	0.892857	0.0174724	FBGN0004625, FBGN0024944, FBGN0004168	227	8	8566	14.1509	1	0.169014	25.4288
Day avg. bout length	GOTERM_BP_ALL	GO:0060193~positive regulation of lipase activity	3	0.892857	0.0174724	FBGN0004625, FBGN0024944, FBGN0004168	227	8	8566	14.1509	1	0.169014	25.4288
Day avg. bout length	GOTERM_MF_ALL	GO:0005261~cation channel activity	9	2.67857	0.0176775	FBGN0034636, FBGN0003380, FBGN0028428, FBGN0001134, FBGN0029761, FBGN0032151, FBGN0259242, FBGN0260993, FBGN0052792	283	118	10068	2.71342	0.999802	0.216186	22.525
Day avg. bout length	GOTERM_BP_ALL	GO:0046578~regulation of Ras protein signal transduction	7	2.08333	0.0177147	FBGN0028509, FBGN0037182, FBGN0011285, FBGN0038129, FBGN0037917, FBGN0052506, FBGN0030842	227	79	8566	3.34367	1	0.170097	25.7343
Day avg. bout length	GOTERM_BP_ALL	GO:0006350~transcription	21	6.25	0.018553	FBGN0024184, FBGN0030687, FBGN0005630, FBGN0043900, FBGN0004870, FBGN0029711, FBGN0000439, FBGN0004595, FBGN0001222, FBGN0261239, FBGN0025815, FBGN0003944, FBGN0000568, FBGN0000567, FBGN0004652, FBGN0003862, FBGN0259176, FBGN0038197, FBGN0000212, FBGN0003028, FBGN0000320	227	459	8566	1.72647	1	0.176362	26.7823
Day avg. bout length	GOTERM_BP_ALL	GO:0009790~embryonic development	25	7.44048	0.0191237	FBGN0024836, FBGN0000117, FBGN0003310, FBGN0028369, FBGN0004003, FBGN0003499, FBGN0000576, FBGN0003079, FBGN0010341, FBGN0027535, FBGN0053555, FBGN0002643, FBGN0000320, FBGN0010453, FBGN0052133, FBGN0010434, FBGN0043900, FBGN0026323, FBGN0000439, FBGN0003944, FBGN0000163, FBGN0004876, FBGN0003209, FBGN0053197, FBGN0004364	227	582	8566	1.62095	1	0.180204	27.4878
Day avg. bout length	GOTERM_MF_ALL	GO:0008237~metallopeptidase activity	11	3.27381	0.0197132	FBGN0029791, FBGN0039688, FBGN0030778, FBGN0027528, FBGN0051314, FBGN0010110, FBGN0036702, FBGN0004648, FBGN0259984, FBGN0031060, FBGN0029843	283	168	10068	2.32938	0.999926	0.232304	24.791
Day avg. bout length	GOTERM_MF_ALL	GO:0008092~cytoskeletal protein binding	13	3.86905	0.0197262	FBGN0013718, FBGN0010434, FBGN0014133, FBGN0020503, FBGN0051363, FBGN0000117, FBGN0034135, FBGN0034180, FBGN0000667, FBGN0035133, FBGN0085446, FBGN0000253, FBGN0010415	283	218	10068	2.1215	0.999927	0.226932	24.8053
Day avg. bout length	GOTERM_BP_ALL	GO:0046530~photoreceptor cell differentiation	9	2.67857	0.0197914	FBGN0004854, FBGN0024836, FBGN0086911, FBGN0259176, FBGN0000117, FBGN0003310, FBGN0053197, FBGN0004595, FBGN0000320	227	128	8566	2.65329	1	0.184803	28.305
Day avg. bout length	GOTERM_BP_ALL	GO:0005976~polysaccharide metabolic process	10	2.97619	0.0198232	FBGN0020245, FBGN0037906, FBGN0020415, FBGN0045063, FBGN0052304, FBGN0038293, FBGN0034301, FBGN0035325, FBGN0027535, FBGN0038197	227	153	8566	2.46638	1	0.183961	28.3437
Day avg. bout length	GOTERM_BP_ALL	GO:0051252~regulation of RNA metabolic process	28	8.33333	0.020044	FBGN0000117, FBGN0000114, FBGN0261239, FBGN0000576, FBGN0026058, FBGN0020307, FBGN0002873, FBGN0023509, FBGN0003862, FBGN0259176, FBGN0002643, FBGN0003028, FBGN0024184, FBGN0005630, FBGN0000439, FBGN0004595, FBGN0001222, FBGN0022764, FBGN0004854, FBGN0040318, FBGN0003944, FBGN0000568, FBGN0000567, FBGN0003068, FBGN0250756, FBGN0038197, FBGN0015903, FBGN0000212	227	678	8566	1.55841	1	0.184716	28.612
Day avg. bout length	GOTERM_BP_ALL	GO:0019222~regulation of metabolic process	44	13.0952	0.020369	FBGN0042650, FBGN0030877, FBGN0000117, FBGN0003459, FBGN0000114, FBGN0003499, FBGN0000576, FBGN0261239, FBGN0020307, FBGN0026058, FBGN0002873, FBGN0010341, FBGN0023509, FBGN0259176, FBGN0003862, FBGN0259174, FBGN0003028, FBGN0002643, FBGN0004168, FBGN0000320, FBGN0004573, FBGN0024184, FBGN0005630, FBGN0004870, FBGN0026323, FBGN0029711, FBGN0026402, FBGN0004595, FBGN0000439, FBGN0001222, FBGN00258…	227	1199	8566	1.3848	1	0.186329	29.0051
Day avg. bout length	GOTERM_BP_ALL	GO:0014706~striated muscle tissue development	5	1.4881	0.0205148	FBGN0083228, FBGN0030897, FBGN0011285, FBGN0086676, FBGN0034155	227	40	8566	4.71696	1	0.186438	29.1808
Day avg. bout length	GOTERM_BP_ALL	GO:0043087~regulation of GTPase activity	5	1.4881	0.0205148	FBGN0028509, FBGN0037182, FBGN0038129, FBGN0037917, FBGN0052506	227	40	8566	4.71696	1	0.186438	29.1808
Day avg. bout length	GOTERM_MF_ALL	GO:0003704~specific RNA polymerase II transcription factor activity	7	2.08333	0.0206481	FBGN0000576, FBGN0004854, FBGN0005630, FBGN0000568, FBGN0003944, FBGN0000567, FBGN0001222	283	77	10068	3.23418	0.999953	0.230836	25.8109
Day avg. bout length	GOTERM_CC_ALL	GO:0031226~intrinsic to plasma membrane	13	3.86905	0.0211318	FBGN0004573, FBGN0024836, FBGN0024944, FBGN0033159, FBGN0032151, FBGN0260993, FBGN0034636, FBGN0003380, FBGN0036542, FBGN0037906, FBGN0003748, FBGN0033558, FBGN0004168	197	201	6353	2.08574	0.990894	0.324004	23.8052
Day avg. bout length	GOTERM_BP_ALL	GO:0060429~epithelium development	13	3.86905	0.0218092	FBGN0024836, FBGN0010453, FBGN0010434, FBGN0026323, FBGN0000117, FBGN0086898, FBGN0003079, FBGN0037917, FBGN0010341, FBGN0053555, FBGN0003209, FBGN0000163, FBGN0015903	227	235	8566	2.08751	1	0.195932	30.7227
Day avg. bout length	GOTERM_BP_ALL	GO:0009581~detection of external stimulus	6	1.78571	0.0219781	FBGN0004625, FBGN0085387, FBGN0003380, FBGN0037906, FBGN0000253, FBGN0010415	227	61	8566	3.71171	1	0.196165	30.9215
Day avg. bout length	GOTERM_BP_ALL	GO:0007619~courtship behavior	6	1.78571	0.0219781	FBGN0003380, FBGN0003068, FBGN0004652, FBGN0000479, FBGN0086676, FBGN0004595	227	61	8566	3.71171	1	0.196165	30.9215
Day avg. bout length	GOTERM_BP_ALL	GO:0022407~regulation of cell-cell adhesion	3	0.892857	0.0220779	FBGN0043900, FBGN0000117, FBGN0000163	227	9	8566	12.5786	1	0.19584	31.0387
Day avg. bout length	GOTERM_BP_ALL	GO:0060537~muscle tissue development	5	1.4881	0.0222758	FBGN0083228, FBGN0030897, FBGN0011285, FBGN0086676, FBGN0034155	227	41	8566	4.60191	1	0.196302	31.2706
Day avg. bout length	GOTERM_BP_ALL	GO:0034637~cellular carbohydrate biosynthetic process	4	1.19048	0.0243775	FBGN0003067, FBGN0020245, FBGN0038293, FBGN0027535	227	24	8566	6.28928	1	0.211713	33.689
Day avg. bout length	GOTERM_BP_ALL	GO:0007264~small GTPase mediated signal transduction	8	2.38095	0.0249541	FBGN0260658, FBGN0028509, FBGN0085403, FBGN0010341, FBGN0031090, FBGN0005586, FBGN0050158, FBGN0085426	227	109	8566	2.76959	1	0.21499	34.3383
Day avg. bout length	GOTERM_MF_ALL	GO:0008227~amine receptor activity	4	1.19048	0.0254429	FBGN0004573, FBGN0024944, FBGN0038541, FBGN0004168	283	23	10068	6.18713	0.999996	0.270849	30.8423
Day avg. bout length	GOTERM_BP_ALL	GO:0040007~growth	8	2.38095	0.0260749	FBGN0003380, FBGN0043900, FBGN0000479, FBGN0033159, FBGN0035133, FBGN0000117, FBGN0086676, FBGN0003209	227	110	8566	2.74441	1	0.222362	35.5835
Day avg. bout length	GOTERM_BP_ALL	GO:0009628~response to abiotic stimulus	12	3.57143	0.0261385	FBGN0004625, FBGN0085387, FBGN0003380, FBGN0003068, FBGN0000057, FBGN0259168, FBGN0026086, FBGN0023000, FBGN0000253, FBGN0011260, FBGN0010415, FBGN0001222	227	214	8566	2.11602	1	0.221627	35.6535
Day avg. bout length	GOTERM_BP_ALL	GO:0048870~cell motility	11	3.27381	0.0261821	FBGN0259834, FBGN0010453, FBGN0020245, FBGN0003079, FBGN0010341, FBGN0259176, FBGN0085443, FBGN0003862, FBGN0000163, FBGN0000320, FBGN0003499	227	187	8566	2.21975	1	0.22075	35.7014
Day avg. bout length	GOTERM_BP_ALL	GO:0043085~positive regulation of catalytic activity	6	1.78571	0.0264501	FBGN0004573, FBGN0004625, FBGN0024944, FBGN0010341, FBGN0026323, FBGN0004168	227	64	8566	3.53772	1	0.221561	35.9953
Day avg. bout length	GOTERM_BP_ALL	GO:0010468~regulation of gene expression	37	11.0119	0.0266494	FBGN0042650, FBGN0030877, FBGN0000117, FBGN0003459, FBGN0000114, FBGN0003499, FBGN0261239, FBGN0000576, FBGN0026058, FBGN0020307, FBGN0002873, FBGN0023509, FBGN0003862, FBGN0259176, FBGN0003028, FBGN0002643, FBGN0000320, FBGN0024184, FBGN0005630, FBGN0004870, FBGN0029711, FBGN0004595, FBGN0000439, FBGN0001222, FBGN0025815, FBGN0022764, FBGN0004854, FBGN0040318, FBGN0003944, FBGN0000568, FBGN00005…	227	987	8566	1.41461	1	0.221852	36.2131
Day avg. bout length	GOTERM_BP_ALL	GO:0060191~regulation of lipase activity	3	0.892857	0.0271234	FBGN0004625, FBGN0024944, FBGN0004168	227	10	8566	11.3207	1	0.224165	36.7282
Day avg. bout length	GOTERM_BP_ALL	GO:0007188~G-protein signaling, coupled to cAMP nucleotide second messenger	3	0.892857	0.0271234	FBGN0004573, FBGN0024944, FBGN0004168	227	10	8566	11.3207	1	0.224165	36.7282
Day avg. bout length	GOTERM_BP_ALL	GO:0007187~G-protein signaling, coupled to cyclic nucleotide second messenger	3	0.892857	0.0271234	FBGN0004573, FBGN0024944, FBGN0004168	227	10	8566	11.3207	1	0.224165	36.7282
Day avg. bout length	GOTERM_BP_ALL	GO:0010517~regulation of phospholipase activity	3	0.892857	0.0271234	FBGN0004625, FBGN0024944, FBGN0004168	227	10	8566	11.3207	1	0.224165	36.7282
Day avg. bout length	GOTERM_BP_ALL	GO:0010038~response to metal ion	3	0.892857	0.0271234	FBGN0028516, FBGN0034612, FBGN0000253	227	10	8566	11.3207	1	0.224165	36.7282
Day avg. bout length	GOTERM_BP_ALL	GO:0009584~detection of visible light	4	1.19048	0.0271755	FBGN0004625, FBGN0003380, FBGN0000253, FBGN0010415	227	25	8566	6.03771	1	0.223359	36.7845
Day avg. bout length	GOTERM_MF_ALL	GO:0005525~GTP binding	11	3.27381	0.0280665	FBGN0260658, FBGN0003067, FBGN0028509, FBGN0010341, FBGN0259923, FBGN0053158, FBGN0031090, FBGN0005586, FBGN0050158, FBGN0025593, FBGN0085426	283	178	10068	2.19852	0.999999	0.288366	33.4592
Day avg. bout length	GOTERM_BP_ALL	GO:0006873~cellular ion homeostasis	5	1.4881	0.0280994	FBGN0034094, FBGN0004625, FBGN0003380, FBGN0024944, FBGN0026086	227	44	8566	4.28815	1	0.228894	37.7766
Day avg. bout length	GOTERM_BP_ALL	GO:0045893~positive regulation of transcription, DNA-dependent	7	2.08333	0.028467	FBGN0005630, FBGN0003862, FBGN0000117, FBGN0000212, FBGN0003028, FBGN0002643, FBGN0001222	227	88	8566	3.0017	1	0.230344	38.1671
Day avg. bout length	GOTERM_BP_ALL	GO:0051704~multi-organism process	12	3.57143	0.0285672	FBGN0034094, FBGN0005630, FBGN0000568, FBGN0003380, FBGN0003068, FBGN0037906, FBGN0004652, FBGN0000479, FBGN0086676, FBGN0038197, FBGN0004595, FBGN0004364	227	217	8566	2.08677	1	0.229867	38.2732
Day avg. bout length	GOTERM_BP_ALL	GO:0009314~response to radiation	8	2.38095	0.0296427	FBGN0004625, FBGN0085387, FBGN0003380, FBGN0003068, FBGN0259168, FBGN0000253, FBGN0011260, FBGN0010415	227	113	8566	2.67155	1	0.2363	39.401
Day avg. bout length	GOTERM_BP_ALL	GO:0040014~regulation of multicellular organism growth	4	1.19048	0.0301373	FBGN0003079, FBGN0038197, FBGN0053555, FBGN0004003	227	26	8566	5.80549	1	0.23856	39.9131
Day avg. bout length	GOTERM_BP_ALL	GO:0055002~striated muscle cell development	5	1.4881	0.0302235	FBGN0083228, FBGN0030897, FBGN0011285, FBGN0086676, FBGN0034155	227	45	8566	4.19285	1	0.237952	40.0019
Day avg. bout length	GOTERM_BP_ALL	GO:0055001~muscle cell development	5	1.4881	0.0302235	FBGN0083228, FBGN0030897, FBGN0011285, FBGN0086676, FBGN0034155	227	45	8566	4.19285	1	0.237952	40.0019
Day avg. bout length	GOTERM_MF_ALL	GO:0031404~chloride ion binding	3	0.892857	0.0303264	FBGN0001134, FBGN0051116, FBGN0024963	283	10	10068	10.6728	1	0.301649	35.6392
Day avg. bout length	GOTERM_MF_ALL	GO:0022891~substrate-specific transmembrane transporter activity	26	7.7381	0.0307304	FBGN0250818, FBGN0031064, FBGN0260993, FBGN0040297, FBGN0034133, FBGN0034094, FBGN0259834, FBGN0034636, FBGN0036542, FBGN0001134, FBGN0033558, FBGN0029761, FBGN0028704, FBGN0024963, FBGN0024315, FBGN0028428, FBGN0034497, FBGN0032151, FBGN0051116, FBGN0033234, FBGN0038652, FBGN0003380, FBGN0028516, FBGN0025593, FBGN0259242, FBGN0052792	283	602	10068	1.5365	1	0.298987	36.0219
Day avg. bout length	GOTERM_CC_ALL	GO:0044425~membrane part	70	20.8333	0.0308357	FBGN0004625, FBGN0024836, FBGN0085387, FBGN0030897, FBGN0024944, FBGN0067783, FBGN0005586, FBGN0034612, FBGN0050463, FBGN0082585, FBGN0045495, FBGN0032167, FBGN0036542, FBGN0010341, FBGN0001134, FBGN0038541, FBGN0027535, FBGN0035133, FBGN0033558, FBGN0003748, FBGN0024315, FBGN0027564, FBGN0010434, FBGN0028428, FBGN0034497, FBGN0032151, FBGN0034498, FBGN0036702, FBGN0051116, FBGN0034493, FBGN00006…	197	1837	6353	1.22886	0.998983	0.411424	32.8807
Day avg. bout length	GOTERM_BP_ALL	GO:0022612~gland morphogenesis	8	2.38095	0.0309018	FBGN0010453, FBGN0000568, FBGN0000567, FBGN0010434, FBGN0259176, FBGN0035133, FBGN0003209, FBGN0000320	227	114	8566	2.64812	1	0.241441	40.6967
Day avg. bout length	GOTERM_BP_ALL	GO:0007435~salivary gland morphogenesis	8	2.38095	0.0309018	FBGN0010453, FBGN0000568, FBGN0000567, FBGN0010434, FBGN0259176, FBGN0035133, FBGN0003209, FBGN0000320	227	114	8566	2.64812	1	0.241441	40.6967
Day avg. bout length	GOTERM_BP_ALL	GO:0003002~regionalization	20	5.95238	0.03093	FBGN0010453, FBGN0024836, FBGN0052133, FBGN0013718, FBGN0043900, FBGN0010434, FBGN0011285, FBGN0000117, FBGN0029905, FBGN0000439, FBGN0004003, FBGN0015774, FBGN0000576, FBGN0004854, FBGN0003944, FBGN0003079, FBGN0259176, FBGN0027535, FBGN0003028, FBGN0000212	227	454	8566	1.66236	1	0.240429	40.7254
Day avg. bout length	GOTERM_MF_ALL	GO:0032561~guanyl ribonucleotide binding	11	3.27381	0.0310021	FBGN0260658, FBGN0003067, FBGN0028509, FBGN0010341, FBGN0259923, FBGN0053158, FBGN0031090, FBGN0005586, FBGN0050158, FBGN0025593, FBGN0085426	283	181	10068	2.16208	1	0.29537	36.278
Day avg. bout length	GOTERM_BP_ALL	GO:0051254~positive regulation of RNA metabolic process	7	2.08333	0.0313345	FBGN0005630, FBGN0003862, FBGN0000117, FBGN0000212, FBGN0003028, FBGN0002643, FBGN0001222	227	90	8566	2.935	1	0.241994	41.1359
Day avg. bout length	GOTERM_BP_ALL	GO:0051960~regulation of nervous system development	7	2.08333	0.0313345	FBGN0011285, FBGN0014133, FBGN0003079, FBGN0010341, FBGN0259174, FBGN0086676, FBGN0004595	227	90	8566	2.935	1	0.241994	41.1359
Day avg. bout length	GOTERM_MF_ALL	GO:0019001~guanyl nucleotide binding	11	3.27381	0.0320271	FBGN0260658, FBGN0003067, FBGN0028509, FBGN0010341, FBGN0259923, FBGN0053158, FBGN0031090, FBGN0005586, FBGN0050158, FBGN0025593, FBGN0085426	283	182	10068	2.1502	1	0.297861	37.2357
Day avg. bout length	GOTERM_BP_ALL	GO:0060255~regulation of macromolecule metabolic process	40	11.9048	0.0320951	FBGN0042650, FBGN0030877, FBGN0000117, FBGN0003459, FBGN0000114, FBGN0003499, FBGN0000576, FBGN0261239, FBGN0020307, FBGN0026058, FBGN0002873, FBGN0023509, FBGN0259176, FBGN0003862, FBGN0259174, FBGN0003028, FBGN0002643, FBGN0000320, FBGN0024184, FBGN0005630, FBGN0004870, FBGN0026402, FBGN0029711, FBGN0004595, FBGN0000439, FBGN0001222, FBGN0025815, FBGN0022764, FBGN0004854, FBGN0003944, FBGN00005…	227	1101	8566	1.37096	1	0.245942	41.9006
Day avg. bout length	GOTERM_BP_ALL	GO:0045187~regulation of circadian sleep/wake cycle, sleep	3	0.892857	0.0325827	FBGN0003380, FBGN0003068, FBGN0004168	227	11	8566	10.2915	1	0.248007	42.3859
Day avg. bout length	GOTERM_BP_ALL	GO:0048015~phosphoinositide-mediated signaling	3	0.892857	0.0325827	FBGN0004625, FBGN0024944, FBGN0004168	227	11	8566	10.2915	1	0.248007	42.3859
Day avg. bout length	GOTERM_BP_ALL	GO:0050896~response to stimulus	42	12.5	0.0328185	FBGN0004625, FBGN0085387, FBGN0003310, FBGN0034612, FBGN0003435, FBGN0034094, FBGN0038661, FBGN0037906, FBGN0000479, FBGN0010341, FBGN0260753, FBGN0034155, FBGN0023000, FBGN0000253, FBGN0003028, FBGN0004168, FBGN0005630, FBGN0243511, FBGN0011285, FBGN0004870, FBGN0000057, FBGN0026323, FBGN0032151, FBGN0004595, FBGN0011260, FBGN0015774, FBGN0001222, FBGN0004854, FBGN0003380, FBGN0000568, FBGN00030…	227	1170	8566	1.35461	1	0.248371	42.6192
Day avg. bout length	GOTERM_BP_ALL	GO:0043297~apical junction assembly	4	1.19048	0.0332621	FBGN0010434, FBGN0000117, FBGN0000163, FBGN0053555	227	27	8566	5.59047	1	0.250104	43.0557
Day avg. bout length	GOTERM_BP_ALL	GO:0001754~eye photoreceptor cell differentiation	8	2.38095	0.0335268	FBGN0004854, FBGN0024836, FBGN0086911, FBGN0259176, FBGN0003310, FBGN0053197, FBGN0004595, FBGN0000320	227	116	8566	2.60246	1	0.250642	43.3147
Day avg. bout length	GOTERM_CC_ALL	GO:0016021~integral to membrane	54	16.0714	0.0335897	FBGN0024836, FBGN0085387, FBGN0024944, FBGN0067783, FBGN0034612, FBGN0050463, FBGN0045495, FBGN0032167, FBGN0036542, FBGN0001134, FBGN0038541, FBGN0027535, FBGN0033558, FBGN0024315, FBGN0027564, FBGN0028428, FBGN0034497, FBGN0032151, FBGN0034498, FBGN0036702, FBGN0051116, FBGN0025593, FBGN0052792, FBGN0259242, FBGN0004364, FBGN0086604, FBGN0027556, FBGN0033159, FBGN0003310, FBGN0028369, FBGN00310…	197	1360	6353	1.28046	0.999456	0.415446	35.2685
Day avg. bout length	GOTERM_BP_ALL	GO:0048646~anatomical structure formation involved in morphogenesis	17	5.05952	0.034946	FBGN0013718, FBGN0020503, FBGN0003459, FBGN0000117, FBGN0028369, FBGN0000114, FBGN0015774, FBGN0025815, FBGN0004854, FBGN0003285, FBGN0003944, FBGN0023509, FBGN0010341, FBGN0259176, FBGN0000163, FBGN0002643, FBGN0000320	227	369	8566	1.7385	1	0.25867	44.6844
Day avg. bout length	GOTERM_BP_ALL	GO:0007507~heart development	6	1.78571	0.0351178	FBGN0003944, FBGN0033652, FBGN0000117, FBGN0015903, FBGN0002643, FBGN0082585	227	69	8566	3.28136	1	0.258555	44.8482
Day avg. bout length	GOTERM_BP_ALL	GO:0042221~response to chemical stimulus	17	5.05952	0.0354805	FBGN0000057, FBGN0003310, FBGN0032151, FBGN0034612, FBGN0011260, FBGN0015774, FBGN0038661, FBGN0000568, FBGN0003380, FBGN0003068, FBGN0000479, FBGN0259168, FBGN0028516, FBGN0038197, FBGN0026086, FBGN0000253, FBGN0023000	227	370	8566	1.7338	1	0.259662	45.1922
Day avg. bout length	GOTERM_BP_ALL	GO:0042752~regulation of circadian rhythm	4	1.19048	0.0365488	FBGN0004625, FBGN0003380, FBGN0003068, FBGN0004168	227	28	8566	5.39081	1	0.265223	46.194
Day avg. bout length	GOTERM_BP_ALL	GO:0007631~feeding behavior	4	1.19048	0.0365488	FBGN0000479, FBGN0011260, FBGN0003028, FBGN0003435	227	28	8566	5.39081	1	0.265223	46.194
Day avg. bout length	GOTERM_BP_ALL	GO:0007601~visual perception	6	1.78571	0.0370386	FBGN0004625, FBGN0004854, FBGN0003310, FBGN0000253, FBGN0053197, FBGN0010415	227	70	8566	3.23449	1	0.267072	46.6475
Day avg. bout length	GOTERM_BP_ALL	GO:0008544~epidermis development	5	1.4881	0.0371519	FBGN0010453, FBGN0010434, FBGN0010341, FBGN0086898, FBGN0003028	227	48	8566	3.9308	1	0.266554	46.7519
Day avg. bout length	GOTERM_BP_ALL	GO:0016049~cell growth	5	1.4881	0.0371519	FBGN0003380, FBGN0000479, FBGN0033159, FBGN0035133, FBGN0003209	227	48	8566	3.9308	1	0.266554	46.7519
Day avg. bout length	GOTERM_BP_ALL	GO:0016043~cellular component organization	59	17.5595	0.0377793	FBGN0024836, FBGN0085387, FBGN0030897, FBGN0003435, FBGN0032167, FBGN0000479, FBGN0010341, FBGN0023509, FBGN0031090, FBGN0035133, FBGN0053555, FBGN0034155, FBGN0003028, FBGN0243511, FBGN0013718, FBGN0010434, FBGN0026323, FBGN0004595, FBGN0011260, FBGN0015774, FBGN0004854, FBGN0000667, FBGN0034926, FBGN0033159, FBGN0030877, FBGN0003459, FBGN0010110, FBGN0000117, FBGN0086898, FBGN0004648, FBGN00034…	227	1768	8566	1.25928	1	0.269227	47.3266
Day avg. bout length	GOTERM_BP_ALL	GO:0007167~enzyme linked receptor protein signaling pathway	9	2.67857	0.0378704	FBGN0020245, FBGN0003079, FBGN0010341, FBGN0259176, FBGN0033652, FBGN0013272, FBGN0027535, FBGN0003310, FBGN0038197	227	145	8566	2.34221	1	0.268568	47.4096
Day avg. bout length	GOTERM_BP_ALL	GO:0033692~cellular polysaccharide biosynthetic process	3	0.892857	0.0384308	FBGN0020245, FBGN0038293, FBGN0027535	227	12	8566	9.43392	1	0.270788	47.9171
Day avg. bout length	GOTERM_BP_ALL	GO:0050953~sensory perception of light stimulus	6	1.78571	0.0390227	FBGN0004625, FBGN0004854, FBGN0003310, FBGN0000253, FBGN0053197, FBGN0010415	227	71	8566	3.18893	1	0.273172	48.4483
Day avg. bout length	GOTERM_MF_ALL	GO:0005509~calcium ion binding	13	3.86905	0.0395381	FBGN0004625, FBGN0024836, FBGN0030897, FBGN0034498, FBGN0050463, FBGN0031879, FBGN0083228, FBGN0034180, FBGN0010470, FBGN0000667, FBGN0003091, FBGN0000253, FBGN0028704	283	242	10068	1.91111	1	0.348521	43.856
Day avg. bout length	GOTERM_BP_ALL	GO:0008038~neuron recognition	5	1.4881	0.0396478	FBGN0005630, FBGN0033159, FBGN0259174, FBGN0011260, FBGN0015774	227	49	8566	3.85058	1	0.275724	49.0035
Day avg. bout length	GOTERM_BP_ALL	GO:0006897~endocytosis	13	3.86905	0.0404069	FBGN0243511, FBGN0034926, FBGN0033159, FBGN0004648, FBGN0004595, FBGN0003499, FBGN0032167, FBGN0010341, FBGN0085443, FBGN0031090, FBGN0259174, FBGN0086676, FBGN0000212	227	258	8566	1.90141	1	0.279042	49.6704
Day avg. bout length	GOTERM_BP_ALL	GO:0010324~membrane invagination	13	3.86905	0.0404069	FBGN0243511, FBGN0034926, FBGN0033159, FBGN0004648, FBGN0004595, FBGN0003499, FBGN0032167, FBGN0010341, FBGN0085443, FBGN0031090, FBGN0259174, FBGN0086676, FBGN0000212	227	258	8566	1.90141	1	0.279042	49.6704
Day avg. bout length	GOTERM_BP_ALL	GO:0007155~cell adhesion	10	2.97619	0.0406753	FBGN0260004, FBGN0031879, FBGN0024836, FBGN0010453, FBGN0003285, FBGN0000117, FBGN0028369, FBGN0000163, FBGN0040388, FBGN0004364	227	174	8566	2.16872	1	0.279412	49.9043
Day avg. bout length	GOTERM_BP_ALL	GO:0044093~positive regulation of molecular function	6	1.78571	0.0410707	FBGN0004573, FBGN0004625, FBGN0024944, FBGN0010341, FBGN0026323, FBGN0004168	227	72	8566	3.14464	1	0.280525	50.2468
Day avg. bout length	GOTERM_BP_ALL	GO:0007369~gastrulation	6	1.78571	0.0410707	FBGN0003944, FBGN0003079, FBGN0000117, FBGN0000163, FBGN0053555, FBGN0002643	227	72	8566	3.14464	1	0.280525	50.2468
Day avg. bout length	GOTERM_CC_ALL	GO:0005887~integral to plasma membrane	12	3.57143	0.0420643	FBGN0004573, FBGN0034636, FBGN0024836, FBGN0003380, FBGN0024944, FBGN0037906, FBGN0036542, FBGN0033159, FBGN0032151, FBGN0033558, FBGN0260993, FBGN0004168	197	198	6353	1.95447	0.999922	0.467565	42.134
Day avg. bout length	GOTERM_BP_ALL	GO:0008037~cell recognition	5	1.4881	0.0422371	FBGN0005630, FBGN0033159, FBGN0259174, FBGN0011260, FBGN0015774	227	50	8566	3.77357	1	0.286128	51.2447
Day avg. bout length	GOTERM_MF_ALL	GO:0031402~sodium ion binding	4	1.19048	0.0425111	FBGN0260993, FBGN0052792, FBGN0028704, FBGN0024315	283	28	10068	5.08228	1	0.363271	46.2922
Day avg. bout length	GOTERM_MF_ALL	GO:0043168~anion binding	3	0.892857	0.0428763	FBGN0001134, FBGN0051116, FBGN0024963	283	12	10068	8.89399	1	0.359615	46.5846
Day avg. bout length	GOTERM_BP_ALL	GO:0007617~mating behavior	6	1.78571	0.0431826	FBGN0003380, FBGN0003068, FBGN0004652, FBGN0000479, FBGN0086676, FBGN0004595	227	73	8566	3.10156	1	0.290367	52.0398
Day avg. bout length	GOTERM_BP_ALL	GO:0048588~developmental cell growth	4	1.19048	0.0436016	FBGN0003380, FBGN0000479, FBGN0033159, FBGN0035133	227	30	8566	5.03142	1	0.291533	52.3881
Day avg. bout length	GOTERM_BP_ALL	GO:0022410~circadian sleep/wake cycle process	3	0.892857	0.0446434	FBGN0003380, FBGN0003068, FBGN0004168	227	13	8566	8.70823	1	0.296224	53.2441
Day avg. bout length	GOTERM_BP_ALL	GO:0042749~regulation of circadian sleep/wake cycle	3	0.892857	0.0446434	FBGN0003380, FBGN0003068, FBGN0004168	227	13	8566	8.70823	1	0.296224	53.2441
Day avg. bout length	GOTERM_BP_ALL	GO:0008101~decapentaplegic receptor signaling pathway	3	0.892857	0.0446434	FBGN0020245, FBGN0259176, FBGN0027535	227	13	8566	8.70823	1	0.296224	53.2441
Day avg. bout length	GOTERM_MF_ALL	GO:0031420~alkali metal ion binding	5	1.4881	0.0447629	FBGN0003380, FBGN0260993, FBGN0052792, FBGN0028704, FBGN0024315	283	48	10068	3.70583	1	0.366217	48.0716
Day avg. bout length	GOTERM_BP_ALL	GO:0009583~detection of light stimulus	5	1.4881	0.04492	FBGN0004625, FBGN0085387, FBGN0003380, FBGN0000253, FBGN0010415	227	51	8566	3.69958	1	0.296541	53.4689
Day avg. bout length	GOTERM_BP_ALL	GO:0055082~cellular chemical homeostasis	5	1.4881	0.04492	FBGN0034094, FBGN0004625, FBGN0003380, FBGN0024944, FBGN0026086	227	51	8566	3.69958	1	0.296541	53.4689
Day avg. bout length	GOTERM_BP_ALL	GO:0051705~behavioral interaction between organisms	6	1.78571	0.0453589	FBGN0003380, FBGN0003068, FBGN0004652, FBGN0000479, FBGN0086676, FBGN0004595	227	74	8566	3.05965	1	0.297765	53.8236
Day avg. bout length	GOTERM_MF_ALL	GO:0015276~ligand-gated ion channel activity	6	1.78571	0.0460606	FBGN0036542, FBGN0028428, FBGN0001134, FBGN0032151, FBGN0033558, FBGN0024963	283	70	10068	3.04937	1	0.368718	49.072
Day avg. bout length	GOTERM_MF_ALL	GO:0022834~ligand-gated channel activity	6	1.78571	0.0460606	FBGN0036542, FBGN0028428, FBGN0001134, FBGN0032151, FBGN0033558, FBGN0024963	283	70	10068	3.04937	1	0.368718	49.072
Day avg. bout length	GOTERM_MF_ALL	GO:0016563~transcription activator activity	7	2.08333	0.0460871	FBGN0005630, FBGN0000117, FBGN0023097, FBGN0000212, FBGN0003028, FBGN0002643, FBGN0001222	283	93	10068	2.67776	1	0.363053	49.0922
Day avg. bout length	GOTERM_MF_ALL	GO:0008081~phosphoric diester hydrolase activity	4	1.19048	0.0464655	FBGN0004625, FBGN0037958, FBGN0000479, FBGN0259171	283	29	10068	4.90703	1	0.35978	49.3804
Day avg. bout length	GOTERM_MF_ALL	GO:0005215~transporter activity	33	9.82143	0.0465545	FBGN0085387, FBGN0067783, FBGN0250818, FBGN0031064, FBGN0260993, FBGN0040297, FBGN0034612, FBGN0034094, FBGN0034133, FBGN0259834, FBGN0034636, FBGN0032167, FBGN0036542, FBGN0001134, FBGN0033558, FBGN0029761, FBGN0053555, FBGN0028704, FBGN0024963, FBGN0024315, FBGN0027564, FBGN0028428, FBGN0034497, FBGN0032151, FBGN0051116, FBGN0033234, FBGN0034493, FBGN0003380, FBGN0038652, FBGN0025593, FBGN00285…	283	842	10068	1.39431	1	0.354819	49.448
Day avg. bout length	GOTERM_CC_ALL	GO:0045211~postsynaptic membrane	5	1.4881	0.0489702	FBGN0036542, FBGN0001134, FBGN0032151, FBGN0033558, FBGN0024963	197	45	6353	3.58319	0.999984	0.498617	47.2255
Day avg. bout length	GOTERM_BP_ALL	GO:0060541~respiratory system development	9	2.67857	0.0493312	FBGN0000576, FBGN0003944, FBGN0010434, FBGN0003079, FBGN0037917, FBGN0000117, FBGN0003310, FBGN0015903, FBGN0003499	227	153	8566	2.21975	1	0.318407	56.92
Day avg. bout length	GOTERM_BP_ALL	GO:0007424~open tracheal system development	9	2.67857	0.0493312	FBGN0000576, FBGN0003944, FBGN0010434, FBGN0003079, FBGN0037917, FBGN0000117, FBGN0003310, FBGN0015903, FBGN0003499	227	153	8566	2.21975	1	0.318407	56.92
Day avg. bout length	GOTERM_BP_ALL	GO:0006814~sodium ion transport	6	1.78571	0.049905	FBGN0038652, FBGN0260993, FBGN0052792, FBGN0040297, FBGN0028704, FBGN0024315	227	76	8566	2.97913	1	0.320214	57.3508
Day bout number CVE	GOTERM_BP_ALL	GO:0048731~system development	17	28.3333	0.000878618	FBGN0053960, FBGN0015229, FBGN0013733, FBGN0011224, FBGN0002441, FBGN0011260, FBGN0030521, FBGN0003380, FBGN0038916, FBGN0000633, FBGN0087007, FBGN0026179, FBGN0010575, FBGN0026611, FBGN0085446, FBGN0015903, FBGN0002945	44	1417	8566	2.33563	0.436231	0.436231	1.3044
Day bout number CVE	GOTERM_BP_ALL	GO:0007399~nervous system development	11	18.3333	0.00197631	FBGN0053960, FBGN0003380, FBGN0015229, FBGN0026179, FBGN0013733, FBGN0010575, FBGN0002441, FBGN0026611, FBGN0011260, FBGN0015903, FBGN0002945	44	699	8566	3.06366	0.724683	0.475293	2.91174
Day bout number CVE	GOTERM_BP_ALL	GO:0007275~multicellular organismal development	20	33.3333	0.00217214	FBGN0053960, FBGN0015229, FBGN0010328, FBGN0013733, FBGN0011224, FBGN0002441, FBGN0011260, FBGN0030521, FBGN0051481, FBGN0003380, FBGN0038916, FBGN0000633, FBGN0087007, FBGN0026179, FBGN0010575, FBGN0022238, FBGN0026611, FBGN0085446, FBGN0015903, FBGN0002945	44	2012	8566	1.93521	0.757748	0.376616	3.19591
Day bout number CVE	GOTERM_BP_ALL	GO:0008345~larval locomotory behavior	3	5	0.00282486	FBGN0003380, FBGN0010329, FBGN0010575	44	16	8566	36.5028	0.841882	0.369413	4.13748
Day bout number CVE	GOTERM_BP_ALL	GO:0050789~regulation of biological process	22	36.6667	0.00289396	FBGN0004573, FBGN0010329, FBGN0027492, FBGN0010328, FBGN0013733, FBGN0002441, FBGN0028946, FBGN0051481, FBGN0036379, FBGN0038980, FBGN0003380, FBGN0038916, FBGN0085391, FBGN0026179, FBGN0025593, FBGN0025574, FBGN0010575, FBGN0022238, FBGN0026611, FBGN0015903, FBGN0002945, FBGN0000715	44	2397	8566	1.78682	0.848867	0.314714	4.23666
Day bout number CVE	GOTERM_BP_ALL	GO:0065007~biological regulation	23	38.3333	0.00403445	FBGN0004573, FBGN0010329, FBGN0027492, FBGN0010328, FBGN0013733, FBGN0002441, FBGN0028946, FBGN0030521, FBGN0051481, FBGN0036379, FBGN0038980, FBGN0003380, FBGN0038916, FBGN0085391, FBGN0026179, FBGN0025593, FBGN0025574, FBGN0010575, FBGN0022238, FBGN0026611, FBGN0015903, FBGN0002945, FBGN0000715	44	2634	8566	1.69996	0.928337	0.355511	5.85982
Day bout number CVE	GOTERM_BP_ALL	GO:0048858~cell projection morphogenesis	7	11.6667	0.00492203	FBGN0053960, FBGN0003380, FBGN0038916, FBGN0013733, FBGN0010575, FBGN0002441, FBGN0011260	44	320	8566	4.25866	0.959929	0.368454	7.10523
Day bout number CVE	GOTERM_BP_ALL	GO:0032990~cell part morphogenesis	7	11.6667	0.00579566	FBGN0053960, FBGN0003380, FBGN0038916, FBGN0013733, FBGN0010575, FBGN0002441, FBGN0011260	44	331	8566	4.11714	0.977399	0.377318	8.31603
Day bout number CVE	GOTERM_BP_ALL	GO:0000902~cell morphogenesis	8	13.3333	0.00595472	FBGN0053960, FBGN0003380, FBGN0038916, FBGN0000633, FBGN0013733, FBGN0010575, FBGN0002441, FBGN0011260	44	442	8566	3.52365	0.979638	0.351229	8.53489
Day bout number CVE	GOTERM_BP_ALL	GO:0048856~anatomical structure development	17	28.3333	0.00605585	FBGN0053960, FBGN0015229, FBGN0013733, FBGN0011224, FBGN0002441, FBGN0011260, FBGN0030521, FBGN0003380, FBGN0038916, FBGN0000633, FBGN0087007, FBGN0026179, FBGN0010575, FBGN0026611, FBGN0085446, FBGN0015903, FBGN0002945	44	1698	8566	1.94911	0.980945	0.327022	8.67379
Day bout number CVE	GOTERM_BP_ALL	GO:0010558~negative regulation of macromolecule biosynthetic process	6	10	0.00741044	FBGN0036379, FBGN0010575, FBGN0002441, FBGN0022238, FBGN0026611, FBGN0015903	44	246	8566	4.74834	0.992168	0.356525	10.5154
Day bout number CVE	GOTERM_BP_ALL	GO:0031327~negative regulation of cellular biosynthetic process	6	10	0.00779072	FBGN0036379, FBGN0010575, FBGN0002441, FBGN0022238, FBGN0026611, FBGN0015903	44	249	8566	4.69113	0.9939	0.3462	11.0261
Day bout number CVE	GOTERM_BP_ALL	GO:0009890~negative regulation of biosynthetic process	6	10	0.00779072	FBGN0036379, FBGN0010575, FBGN0002441, FBGN0022238, FBGN0026611, FBGN0015903	44	249	8566	4.69113	0.9939	0.3462	11.0261
Day bout number CVE	GOTERM_BP_ALL	GO:0032502~developmental process	20	33.3333	0.00820051	FBGN0053960, FBGN0015229, FBGN0010328, FBGN0013733, FBGN0011224, FBGN0002441, FBGN0011260, FBGN0030521, FBGN0051481, FBGN0003380, FBGN0038916, FBGN0000633, FBGN0087007, FBGN0026179, FBGN0010575, FBGN0022238, FBGN0026611, FBGN0085446, FBGN0015903, FBGN0002945	44	2250	8566	1.73051	0.99534	0.338326	11.5734
Day bout number CVE	GOTERM_BP_ALL	GO:0035239~tube morphogenesis	4	6.66667	0.00846474	FBGN0038916, FBGN0000633, FBGN0013733, FBGN0015903	44	84	8566	9.27056	0.996083	0.326921	11.9246
Day bout number CVE	GOTERM_BP_ALL	GO:0030030~cell projection organization	7	11.6667	0.00922044	FBGN0053960, FBGN0003380, FBGN0038916, FBGN0013733, FBGN0010575, FBGN0002441, FBGN0011260	44	365	8566	3.73362	0.997618	0.331448	12.922
Day bout number CVE	GOTERM_CC_ALL	GO:0005886~plasma membrane	11	18.3333	0.0115813	FBGN0004573, FBGN0053960, FBGN0038980, FBGN0003380, FBGN0015229, FBGN0086604, FBGN0087007, FBGN0013733, FBGN0028946, FBGN0002945, FBGN0028916	38	781	6353	2.35471	0.601584	0.601584	11.6207
Day bout number CVE	GOTERM_BP_ALL	GO:0030537~larval behavior	3	5	0.013187	FBGN0003380, FBGN0010329, FBGN0010575	44	35	8566	16.687	0.999826	0.417803	17.9866
Day bout number CVE	GOTERM_BP_ALL	GO:0035295~tube development	4	6.66667	0.0132288	FBGN0038916, FBGN0000633, FBGN0013733, FBGN0015903	44	99	8566	7.86593	0.999831	0.399955	18.0384
Day bout number CVE	GOTERM_BP_ALL	GO:0051239~regulation of multicellular organismal process	6	10	0.0132846	FBGN0003380, FBGN0013733, FBGN0010575, FBGN0002441, FBGN0002945, FBGN0000715	44	284	8566	4.113	0.999837	0.383948	18.1077
Day bout number CVE	GOTERM_BP_ALL	GO:0031324~negative regulation of cellular metabolic process	6	10	0.0136615	FBGN0036379, FBGN0010575, FBGN0002441, FBGN0022238, FBGN0026611, FBGN0015903	44	286	8566	4.08423	0.999873	0.37627	18.5737
Day bout number CVE	GOTERM_BP_ALL	GO:0048812~neuron projection morphogenesis	6	10	0.0136615	FBGN0053960, FBGN0003380, FBGN0013733, FBGN0010575, FBGN0002441, FBGN0011260	44	286	8566	4.08423	0.999873	0.37627	18.5737
Day bout number CVE	GOTERM_BP_ALL	GO:0032989~cellular component morphogenesis	8	13.3333	0.0137027	FBGN0053960, FBGN0003380, FBGN0038916, FBGN0000633, FBGN0013733, FBGN0010575, FBGN0002441, FBGN0011260	44	518	8566	3.00667	0.999876	0.362242	18.6244
Day bout number CVE	GOTERM_BP_ALL	GO:0031175~neuron projection development	6	10	0.0138527	FBGN0053960, FBGN0003380, FBGN0013733, FBGN0010575, FBGN0002441, FBGN0011260	44	287	8566	4.07	0.999888	0.351504	18.809
Day bout number CVE	GOTERM_BP_ALL	GO:0048667~cell morphogenesis involved in neuron differentiation	6	10	0.0140456	FBGN0053960, FBGN0003380, FBGN0013733, FBGN0010575, FBGN0002441, FBGN0011260	44	288	8566	4.05587	0.999901	0.342435	19.046
Day bout number CVE	GOTERM_BP_ALL	GO:0006357~regulation of transcription from RNA polymerase II promoter	5	8.33333	0.0152716	FBGN0010575, FBGN0002441, FBGN0022238, FBGN0015903, FBGN0051481	44	192	8566	5.06984	0.999956	0.353548	20.5367
Day bout number CVE	GOTERM_BP_ALL	GO:0048754~branching morphogenesis of a tube	3	5	0.0162165	FBGN0038916, FBGN0013733, FBGN0015903	44	39	8566	14.9755	0.999977	0.358636	21.668
Day bout number CVE	GOTERM_BP_ALL	GO:0060446~branching involved in open tracheal system development	3	5	0.0162165	FBGN0038916, FBGN0013733, FBGN0015903	44	39	8566	14.9755	0.999977	0.358636	21.668
Day bout number CVE	GOTERM_BP_ALL	GO:0007409~axonogenesis	5	8.33333	0.0169191	FBGN0053960, FBGN0003380, FBGN0013733, FBGN0010575, FBGN0011260	44	198	8566	4.91621	0.999985	0.359192	22.4995
Day bout number CVE	GOTERM_BP_ALL	GO:0050794~regulation of cellular process	19	31.6667	0.017066	FBGN0004573, FBGN0027492, FBGN0013733, FBGN0010328, FBGN0002441, FBGN0028946, FBGN0051481, FBGN0036379, FBGN0038980, FBGN0003380, FBGN0038916, FBGN0085391, FBGN0026179, FBGN0025593, FBGN0025574, FBGN0010575, FBGN0022238, FBGN0026611, FBGN0015903	44	2230	8566	1.65872	0.999987	0.350568	22.6724
Day bout number CVE	GOTERM_BP_ALL	GO:0000904~cell morphogenesis involved in differentiation	6	10	0.0171624	FBGN0053960, FBGN0003380, FBGN0013733, FBGN0010575, FBGN0002441, FBGN0011260	44	303	8566	3.85509	0.999987	0.341662	22.7855
Day bout number CVE	GOTERM_BP_ALL	GO:0009653~anatomical structure morphogenesis	13	21.6667	0.0179684	FBGN0053960, FBGN0013733, FBGN0011224, FBGN0002441, FBGN0011260, FBGN0030521, FBGN0003380, FBGN0038916, FBGN0000633, FBGN0026179, FBGN0010575, FBGN0026611, FBGN0015903	44	1257	8566	2.01342	0.999993	0.344404	23.726
Day bout number CVE	GOTERM_BP_ALL	GO:0060562~epithelial tube morphogenesis	3	5	0.018665	FBGN0038916, FBGN0013733, FBGN0015903	44	42	8566	13.9058	0.999995	0.345318	24.5301
Day bout number CVE	GOTERM_BP_ALL	GO:0001763~morphogenesis of a branching structure	3	5	0.018665	FBGN0038916, FBGN0013733, FBGN0015903	44	42	8566	13.9058	0.999995	0.345318	24.5301
Day bout number CVE	GOTERM_BP_ALL	GO:0032501~multicellular organismal process	22	36.6667	0.0188456	FBGN0053960, FBGN0010329, FBGN0015229, FBGN0010328, FBGN0013733, FBGN0011224, FBGN0002441, FBGN0011260, FBGN0028946, FBGN0030521, FBGN0051481, FBGN0003380, FBGN0038916, FBGN0000633, FBGN0087007, FBGN0026179, FBGN0010575, FBGN0022238, FBGN0026611, FBGN0085446, FBGN0015903, FBGN0002945	44	2786	8566	1.53733	0.999996	0.338659	24.7374
Day bout number CVE	GOTERM_BP_ALL	GO:0010605~negative regulation of macromolecule metabolic process	6	10	0.0204618	FBGN0036379, FBGN0010575, FBGN0002441, FBGN0022238, FBGN0026611, FBGN0015903	44	317	8566	3.68483	0.999999	0.35262	26.5681
Day bout number CVE	GOTERM_BP_ALL	GO:0009892~negative regulation of metabolic process	6	10	0.0247174	FBGN0036379, FBGN0010575, FBGN0002441, FBGN0022238, FBGN0026611, FBGN0015903	44	333	8566	3.50778	1	0.399472	31.1919
Day bout number CVE	GOTERM_BP_ALL	GO:0048666~neuron development	6	10	0.0288828	FBGN0053960, FBGN0003380, FBGN0013733, FBGN0010575, FBGN0002441, FBGN0011260	44	347	8566	3.36626	1	0.439574	35.4533
Day bout number CVE	GOTERM_BP_ALL	GO:0048519~negative regulation of biological process	8	13.3333	0.0292739	FBGN0036379, FBGN0013733, FBGN0010575, FBGN0002441, FBGN0022238, FBGN0026611, FBGN0015903, FBGN0000715	44	604	8566	2.57857	1	0.434333	35.8404
Day bout number CVE	GOTERM_BP_ALL	GO:0010578~regulation of adenylate cyclase activity involved in G-protein signaling	2	3.33333	0.0297522	FBGN0004573, FBGN0038980	44	6	8566	64.8939	1	0.430304	36.311
Day bout number CVE	GOTERM_BP_ALL	GO:0010579~positive regulation of adenylate cyclase activity by G-protein signaling pathway	2	3.33333	0.0297522	FBGN0004573, FBGN0038980	44	6	8566	64.8939	1	0.430304	36.311
Day bout number CVE	GOTERM_BP_ALL	GO:0007189~activation of adenylate cyclase activity by G-protein signaling pathway	2	3.33333	0.0297522	FBGN0004573, FBGN0038980	44	6	8566	64.8939	1	0.430304	36.311
Day bout number CVE	GOTERM_BP_ALL	GO:0019219~regulation of nucleobase, nucleoside, nucleotide and nucleic acid metabolic process	10	16.6667	0.0299903	FBGN0004573, FBGN0038980, FBGN0085391, FBGN0010575, FBGN0010328, FBGN0002441, FBGN0022238, FBGN0026611, FBGN0015903, FBGN0051481	44	890	8566	2.18744	1	0.423897	36.5441
Day bout number CVE	GOTERM_BP_ALL	GO:0051171~regulation of nitrogen compound metabolic process	10	16.6667	0.0303759	FBGN0004573, FBGN0038980, FBGN0085391, FBGN0010575, FBGN0010328, FBGN0002441, FBGN0022238, FBGN0026611, FBGN0015903, FBGN0051481	44	892	8566	2.18253	1	0.419329	36.9199
Day bout number CVE	GOTERM_BP_ALL	GO:0007411~axon guidance	4	6.66667	0.0304426	FBGN0053960, FBGN0013733, FBGN0010575, FBGN0011260	44	136	8566	5.72594	1	0.411658	36.9847
Day bout number CVE	GOTERM_BP_ALL	GO:0048699~generation of neurons	7	11.6667	0.0305735	FBGN0053960, FBGN0003380, FBGN0013733, FBGN0010575, FBGN0002441, FBGN0011260, FBGN0002945	44	477	8566	2.85697	1	0.404946	37.1116
Day bout number CVE	GOTERM_BP_ALL	GO:0080090~regulation of primary metabolic process	11	18.3333	0.033492	FBGN0004573, FBGN0036379, FBGN0038980, FBGN0085391, FBGN0010575, FBGN0010328, FBGN0002441, FBGN0022238, FBGN0026611, FBGN0015903, FBGN0051481	44	1058	8566	2.0241	1	0.426083	39.8811
Day bout number CVE	GOTERM_BP_ALL	GO:0031326~regulation of cellular biosynthetic process	10	16.6667	0.034855	FBGN0004573, FBGN0036379, FBGN0038980, FBGN0010575, FBGN0010328, FBGN0002441, FBGN0022238, FBGN0026611, FBGN0015903, FBGN0051481	44	914	8566	2.13	1	0.431168	41.1351
Day bout number CVE	GOTERM_BP_ALL	GO:0009889~regulation of biosynthetic process	10	16.6667	0.034855	FBGN0004573, FBGN0036379, FBGN0038980, FBGN0010575, FBGN0010328, FBGN0002441, FBGN0022238, FBGN0026611, FBGN0015903, FBGN0051481	44	914	8566	2.13	1	0.431168	41.1351
Day bout number CVE	GOTERM_MF_ALL	GO:0005515~protein binding	35	58.3333	0.0362475	FBGN0039504, FBGN0027492, FBGN0011224, FBGN0010328, FBGN0050463, FBGN0004507, FBGN0030521, FBGN0036218, FBGN0036379, FBGN0038341, FBGN0039371, FBGN0087007, FBGN0040752, FBGN0022238, FBGN0026611, FBGN0000715, FBGN0031405, FBGN0039807, FBGN0015229, FBGN0039804, FBGN0013733, FBGN0002441, FBGN0011260, FBGN0038638, FBGN0003380, FBGN0038917, FBGN0029941, FBGN0051323, FBGN0025593, FBGN0025574, FBGN00854…	54	5131	10068	1.27179	0.997566	0.997566	36.0602
Day bout number CVE	GOTERM_BP_ALL	GO:0007154~cell communication	5	8.33333	0.0368123	FBGN0003380, FBGN0010329, FBGN0013733, FBGN0010575, FBGN0015903	44	252	8566	3.86273	1	0.441361	42.8933
Day bout number CVE	GOTERM_BP_ALL	GO:0022008~neurogenesis	7	11.6667	0.0369778	FBGN0053960, FBGN0003380, FBGN0013733, FBGN0010575, FBGN0002441, FBGN0011260, FBGN0002945	44	499	8566	2.73101	1	0.435218	43.0397
Day bout number CVE	GOTERM_BP_ALL	GO:0031323~regulation of cellular metabolic process	11	18.3333	0.0372875	FBGN0004573, FBGN0036379, FBGN0038980, FBGN0085391, FBGN0010575, FBGN0010328, FBGN0002441, FBGN0022238, FBGN0026611, FBGN0015903, FBGN0051481	44	1077	8566	1.98839	1	0.430557	43.3126
Day bout number CVE	GOTERM_BP_ALL	GO:0007190~activation of adenylate cyclase activity	2	3.33333	0.0443023	FBGN0004573, FBGN0038980	44	9	8566	43.2626	1	0.481359	49.1788
Day bout number CVE	GOTERM_MF_ALL	GO:0005351~sugar:hydrogen symporter activity	2	3.33333	0.0464104	FBGN0250818, FBGN0025593	54	9	10068	41.4321	0.999568	0.979205	43.7656
Day bout number CVE	GOTERM_MF_ALL	GO:0005402~cation:sugar symporter activity	2	3.33333	0.0464104	FBGN0250818, FBGN0025593	54	9	10068	41.4321	0.999568	0.979205	43.7656
Day bout number CVE	GOTERM_BP_ALL	GO:0007187~G-protein signaling, coupled to cyclic nucleotide second messenger	2	3.33333	0.0491048	FBGN0004573, FBGN0038980	44	10	8566	38.9364	1	0.51016	52.8628
Day bout number CVE	GOTERM_BP_ALL	GO:0045762~positive regulation of adenylate cyclase activity	2	3.33333	0.0491048	FBGN0004573, FBGN0038980	44	10	8566	38.9364	1	0.51016	52.8628
Day bout number CVE	GOTERM_BP_ALL	GO:0031281~positive regulation of cyclase activity	2	3.33333	0.0491048	FBGN0004573, FBGN0038980	44	10	8566	38.9364	1	0.51016	52.8628
Day bout number CVE	GOTERM_BP_ALL	GO:0007188~G-protein signaling, coupled to cAMP nucleotide second messenger	2	3.33333	0.0491048	FBGN0004573, FBGN0038980	44	10	8566	38.9364	1	0.51016	52.8628
Day bout number CVE	GOTERM_BP_ALL	GO:0048869~cellular developmental process	11	18.3333	0.0497338	FBGN0053960, FBGN0003380, FBGN0038916, FBGN0000633, FBGN0026179, FBGN0011224, FBGN0013733, FBGN0010575, FBGN0002441, FBGN0011260, FBGN0002945	44	1131	8566	1.89346	1	0.50721	53.3265
Day sleep CVE	GOTERM_BP_ALL	GO:0000902~cell morphogenesis	6	40	0.000325886	FBGN0000017, FBGN0003380, FBGN0038916, FBGN0003138, FBGN0024277, FBGN0023423	14	442	8566	8.30575	0.113031	0.113031	0.448095
Day sleep CVE	GOTERM_BP_ALL	GO:0032989~cellular component morphogenesis	6	40	0.000679793	FBGN0000017, FBGN0003380, FBGN0038916, FBGN0003138, FBGN0024277, FBGN0023423	14	518	8566	7.08715	0.221393	0.117613	0.932611
Day sleep CVE	GOTERM_BP_ALL	GO:0000904~cell morphogenesis involved in differentiation	5	33.3333	0.000851896	FBGN0000017, FBGN0003380, FBGN0003138, FBGN0024277, FBGN0023423	14	303	8566	10.0967	0.269212	0.0992646	1.16744
Day sleep CVE	GOTERM_BP_ALL	GO:0048858~cell projection morphogenesis	5	33.3333	0.00104556	FBGN0000017, FBGN0003380, FBGN0038916, FBGN0003138, FBGN0024277	14	320	8566	9.56027	0.319526	0.0917554	1.43106
Day sleep CVE	GOTERM_BP_ALL	GO:0032990~cell part morphogenesis	5	33.3333	0.00118641	FBGN0000017, FBGN0003380, FBGN0038916, FBGN0003138, FBGN0024277	14	331	8566	9.24256	0.353936	0.0836634	1.62238
Day sleep CVE	GOTERM_BP_ALL	GO:0032880~regulation of protein localization	3	20	0.00144939	FBGN0000017, FBGN0003138, FBGN0023423	14	38	8566	48.3045	0.413606	0.0851183	1.97869
Day sleep CVE	GOTERM_BP_ALL	GO:0030030~cell projection organization	5	33.3333	0.00170666	FBGN0000017, FBGN0003380, FBGN0038916, FBGN0003138, FBGN0024277	14	365	8566	8.3816	0.466656	0.0858845	2.32609
Day sleep CVE	GOTERM_BP_ALL	GO:0007409~axonogenesis	4	26.6667	0.00293172	FBGN0000017, FBGN0003380, FBGN0003138, FBGN0024277	14	198	8566	12.3608	0.66056	0.126334	3.96473
Day sleep CVE	GOTERM_BP_ALL	GO:0048869~cellular developmental process	7	46.6667	0.00392054	FBGN0000017, FBGN0003380, FBGN0038916, FBGN0003138, FBGN0024277, FBGN0010770, FBGN0023423	14	1131	8566	3.78691	0.764394	0.148386	5.26875
Day sleep CVE	GOTERM_MF_ALL	GO:0022891~substrate-specific transmembrane transporter activity	5	33.3333	0.00586245	FBGN0028468, FBGN0003380, FBGN0036043, FBGN0030574, FBGN0015519	14	602	10068	5.97295	0.447803	0.447803	6.32915
Day sleep CVE	GOTERM_BP_ALL	GO:0000003~reproduction	6	40	0.00614235	FBGN0028468, FBGN0000017, FBGN0003380, FBGN0003138, FBGN0010770, FBGN0023423	14	848	8566	4.32918	0.896414	0.202869	8.13911
Day sleep CVE	GOTERM_BP_ALL	GO:0022414~reproductive process	6	40	0.00614235	FBGN0028468, FBGN0000017, FBGN0003380, FBGN0003138, FBGN0010770, FBGN0023423	14	848	8566	4.32918	0.896414	0.202869	8.13911
Day sleep CVE	GOTERM_BP_ALL	GO:0048477~oogenesis	5	33.3333	0.00702008	FBGN0028468, FBGN0000017, FBGN0003138, FBGN0010770, FBGN0023423	14	539	8566	5.67585	0.925167	0.209968	9.25064
Day sleep CVE	GOTERM_BP_ALL	GO:0007292~female gamete generation	5	33.3333	0.00734816	FBGN0028468, FBGN0000017, FBGN0003138, FBGN0010770, FBGN0023423	14	546	8566	5.60309	0.933736	0.202422	9.66291
Day sleep CVE	GOTERM_BP_ALL	GO:0051239~regulation of multicellular organismal process	4	26.6667	0.00805583	FBGN0000017, FBGN0003380, FBGN0024277, FBGN0023423	14	284	8566	8.61771	0.949032	0.204644	10.5463
Day sleep CVE	GOTERM_BP_ALL	GO:0048812~neuron projection morphogenesis	4	26.6667	0.0082133	FBGN0000017, FBGN0003380, FBGN0003138, FBGN0024277	14	286	8566	8.55744	0.951924	0.194896	10.7417
Day sleep CVE	GOTERM_BP_ALL	GO:0031175~neuron projection development	4	26.6667	0.00829272	FBGN0000017, FBGN0003380, FBGN0003138, FBGN0024277	14	287	8566	8.52763	0.95332	0.184779	10.8402
Day sleep CVE	GOTERM_BP_ALL	GO:0048667~cell morphogenesis involved in neuron differentiation	4	26.6667	0.00837261	FBGN0000017, FBGN0003380, FBGN0003138, FBGN0024277	14	288	8566	8.49802	0.954684	0.175832	10.9391
Day sleep CVE	GOTERM_MF_ALL	GO:0022892~substrate-specific transporter activity	5	33.3333	0.00901962	FBGN0028468, FBGN0003380, FBGN0036043, FBGN0030574, FBGN0015519	14	680	10068	5.28782	0.599529	0.367172	9.5845
Day sleep CVE	GOTERM_BP_ALL	GO:0032879~regulation of localization	3	20	0.00949289	FBGN0000017, FBGN0003138, FBGN0023423	14	99	8566	18.5411	0.970105	0.186553	12.3155
Day sleep CVE	GOTERM_BP_ALL	GO:0006928~cell motion	4	26.6667	0.00980183	FBGN0000017, FBGN0003138, FBGN0024277, FBGN0023423	14	305	8566	8.02436	0.973347	0.1824	12.6915
Day sleep CVE	GOTERM_MF_ALL	GO:0022857~transmembrane transporter activity	5	33.3333	0.0101824	FBGN0028468, FBGN0003380, FBGN0036043, FBGN0030574, FBGN0015519	14	704	10068	5.10755	0.64431	0.291472	10.7573
Day sleep CVE	GOTERM_BP_ALL	GO:0048731~system development	7	46.6667	0.0121453	FBGN0000017, FBGN0003380, FBGN0038916, FBGN0003138, FBGN0024277, FBGN0010770, FBGN0023423	14	1417	8566	3.02258	0.988856	0.210752	15.496
Day sleep CVE	GOTERM_BP_ALL	GO:0048666~neuron development	4	26.6667	0.0139242	FBGN0000017, FBGN0003380, FBGN0003138, FBGN0024277	14	347	8566	7.05311	0.994259	0.227409	17.5688
Day sleep CVE	GOTERM_BP_ALL	GO:0030154~cell differentiation	6	40	0.0157313	FBGN0000017, FBGN0003380, FBGN0003138, FBGN0024277, FBGN0010770, FBGN0023423	14	1060	8566	3.46334	0.997077	0.2426	19.6261
Day sleep CVE	GOTERM_BP_ALL	GO:0007275~multicellular organismal development	8	53.3333	0.0172335	FBGN0000017, FBGN0003380, FBGN0038916, FBGN0003138, FBGN0024277, FBGN0004876, FBGN0010770, FBGN0023423	14	2012	8566	2.43283	0.998334	0.252322	21.2999
Day sleep CVE	GOTERM_BP_ALL	GO:0007411~axon guidance	3	20	0.0174052	FBGN0000017, FBGN0003138, FBGN0024277	14	136	8566	13.4968	0.998438	0.244923	21.4892
Day sleep CVE	GOTERM_BP_ALL	GO:0007276~gamete generation	5	33.3333	0.0186935	FBGN0028468, FBGN0000017, FBGN0003138, FBGN0010770, FBGN0023423	14	715	8566	4.27872	0.999036	0.251247	22.8957
Day sleep CVE	GOTERM_MF_ALL	GO:0005215~transporter activity	5	33.3333	0.0188295	FBGN0028468, FBGN0003380, FBGN0036043, FBGN0030574, FBGN0015519	14	842	10068	4.27044	0.853381	0.381203	19.0536
Day sleep CVE	GOTERM_BP_ALL	GO:0019953~sexual reproduction	5	33.3333	0.020516	FBGN0028468, FBGN0000017, FBGN0003138, FBGN0010770, FBGN0023423	14	735	8566	4.16229	0.999514	0.262978	24.8455
Day sleep CVE	GOTERM_BP_ALL	GO:0030182~neuron differentiation	4	26.6667	0.0216102	FBGN0000017, FBGN0003380, FBGN0003138, FBGN0024277	14	409	8566	5.98393	0.999678	0.265981	25.9941
Day sleep CVE	GOTERM_BP_ALL	GO:0048609~reproductive process in a multicellular organism	5	33.3333	0.024811	FBGN0028468, FBGN0000017, FBGN0003138, FBGN0010770, FBGN0023423	14	778	8566	3.93224	0.999903	0.289957	29.2612
Day sleep CVE	GOTERM_BP_ALL	GO:0032504~multicellular organism reproduction	5	33.3333	0.024811	FBGN0028468, FBGN0000017, FBGN0003138, FBGN0010770, FBGN0023423	14	778	8566	3.93224	0.999903	0.289957	29.2612
Day sleep CVE	GOTERM_BP_ALL	GO:0048468~cell development	5	33.3333	0.0267652	FBGN0000017, FBGN0003380, FBGN0003138, FBGN0024277, FBGN0023423	14	796	8566	3.84332	0.999954	0.299923	31.1896
Day sleep CVE	GOTERM_BP_ALL	GO:0031647~regulation of protein stability	2	13.3333	0.0269942	FBGN0000017, FBGN0003138	14	18	8566	67.9841	0.999958	0.293375	31.4124
Day sleep CVE	GOTERM_BP_ALL	GO:0048856~anatomical structure development	7	46.6667	0.0287242	FBGN0000017, FBGN0003380, FBGN0038916, FBGN0003138, FBGN0024277, FBGN0010770, FBGN0023423	14	1698	8566	2.52238	0.999978	0.300584	33.0737
Day sleep CVE	GOTERM_BP_ALL	GO:0032501~multicellular organismal process	9	60	0.0298049	FBGN0028468, FBGN0000017, FBGN0003380, FBGN0038916, FBGN0003138, FBGN0024277, FBGN0004876, FBGN0010770, FBGN0023423	14	2786	8566	1.97657	0.999985	0.30176	34.0925
Day sleep CVE	GOTERM_BP_ALL	GO:0051179~localization	7	46.6667	0.0303187	FBGN0028468, FBGN0000017, FBGN0003380, FBGN0036043, FBGN0030574, FBGN0015519, FBGN0023423	14	1718	8566	2.49302	0.999988	0.298167	34.5718
Day sleep CVE	GOTERM_BP_ALL	GO:0009653~anatomical structure morphogenesis	6	40	0.0312444	FBGN0000017, FBGN0003380, FBGN0038916, FBGN0003138, FBGN0024277, FBGN0023423	14	1257	8566	2.92056	0.999992	0.298112	35.4272
Day sleep CVE	GOTERM_BP_ALL	GO:0032502~developmental process	8	53.3333	0.031492	FBGN0000017, FBGN0003380, FBGN0038916, FBGN0003138, FBGN0024277, FBGN0004876, FBGN0010770, FBGN0023423	14	2250	8566	2.17549	0.999992	0.292726	35.6542
Day sleep CVE	GOTERM_BP_ALL	GO:0048699~generation of neurons	4	26.6667	0.0323059	FBGN0000017, FBGN0003380, FBGN0003138, FBGN0024277	14	477	8566	5.13088	0.999994	0.291979	36.3953
Day sleep CVE	GOTERM_BP_ALL	GO:0022008~neurogenesis	4	26.6667	0.0362792	FBGN0000017, FBGN0003380, FBGN0003138, FBGN0024277	14	499	8566	4.90467	0.999999	0.314597	39.9009
Day sleep CVE	GOTERM_BP_ALL	GO:0002009~morphogenesis of an epithelium	3	20	0.044286	FBGN0000017, FBGN0038916, FBGN0023423	14	225	8566	8.1581	1	0.362702	46.4272
Day sleep CVE	GOTERM_BP_ALL	GO:0006810~transport	6	40	0.0476376	FBGN0028468, FBGN0000017, FBGN0003380, FBGN0036043, FBGN0030574, FBGN0015519	14	1402	8566	2.6185	1	0.376672	48.9587
Day sleep CVE	GOTERM_BP_ALL	GO:0060429~epithelium development	3	20	0.0479094	FBGN0000017, FBGN0038916, FBGN0023423	14	235	8566	7.81094	1	0.370769	49.159
Night sleep	GOTERM_CC_ALL	GO:0005886~plasma membrane	8	25.8065	0.00385844	FBGN0033791, FBGN0033845, FBGN0004370, FBGN0033494, FBGN0004638, FBGN0259240, FBGN0029768, FBGN0261263	19	781	6353	3.42503	0.251694	0.251694	3.97608
Night sleep	GOTERM_BP_ALL	GO:0007275~multicellular organismal development	10	32.2581	0.00802898	FBGN0024250, FBGN0033791, FBGN0033846, FBGN0004370, FBGN0033494, FBGN0004638, FBGN0259240, FBGN0013433, FBGN0259170, FBGN0261263	18	2012	8566	2.36525	0.958591	0.958591	10.6166
Night sleep	GOTERM_CC_ALL	GO:0044425~membrane part	11	35.4839	0.015972	FBGN0033791, FBGN0033845, FBGN0052305, FBGN0015360, FBGN0004370, FBGN0033494, FBGN0004638, FBGN0029768, FBGN0259170, FBGN0250908, FBGN0261263	19	1837	6353	2.00221	0.701077	0.453262	15.5474
Night sleep	GOTERM_BP_ALL	GO:0032502~developmental process	10	32.2581	0.0171301	FBGN0024250, FBGN0033791, FBGN0033846, FBGN0004370, FBGN0033494, FBGN0004638, FBGN0259240, FBGN0013433, FBGN0259170, FBGN0261263	18	2250	8566	2.11506	0.998914	0.967042	21.3814
Night sleep	GOTERM_CC_ALL	GO:0016020~membrane	12	38.7097	0.0227208	FBGN0033791, FBGN0033845, FBGN0052305, FBGN0015360, FBGN0004370, FBGN0033494, FBGN0004638, FBGN0259240, FBGN0029768, FBGN0259170, FBGN0250908, FBGN0261263	19	2245	6353	1.78727	0.821598	0.437054	21.432
Night sleep	GOTERM_BP_ALL	GO:0032501~multicellular organismal process	11	35.4839	0.0227957	FBGN0024250, FBGN0033791, FBGN0033846, FBGN0004370, FBGN0033494, FBGN0004638, FBGN0259240, FBGN0029768, FBGN0013433, FBGN0259170, FBGN0261263	18	2786	8566	1.87896	0.999889	0.951982	27.4611
Night sleep	GOTERM_MF_ALL	GO:0005488~binding	22	70.9677	0.0291617	FBGN0033845, FBGN0034540, FBGN0033846, FBGN0058470, FBGN0033494, FBGN0004638, FBGN0035755, FBGN0052392, FBGN0030408, FBGN0024250, FBGN0036059, FBGN0033791, FBGN0052305, FBGN0004370, FBGN0259240, FBGN0029941, FBGN0029768, FBGN0013433, FBGN0259170, FBGN0027569, FBGN0029922, FBGN0261263	23	7836	10068	1.22898	0.96028	0.96028	28.3812
Night sleep	GOTERM_BP_ALL	GO:0008016~regulation of heart contraction	2	6.45161	0.0293825	FBGN0033494, FBGN0261263	18	15	8566	63.4519	0.999992	0.947398	33.9798
Night sleep	GOTERM_BP_ALL	GO:0007399~nervous system development	5	16.129	0.0444453	FBGN0024250, FBGN0004370, FBGN0004638, FBGN0013433, FBGN0261263	18	699	8566	3.40407	1	0.972446	46.8984
Night sleep CVE	GOTERM_BP_ALL	GO:0048869~cellular developmental process	62	18.9024	4.02784e-10	FBGN0052169, FBGN0033988, FBGN0003888, FBGN0033846, FBGN0003719, FBGN0003435, FBGN0004009, FBGN0011569, FBGN0000479, FBGN0011666, FBGN0030412, FBGN0013759, FBGN0001624, FBGN0017590, FBGN0243516, FBGN0011260, FBGN0011763, FBGN0015380, FBGN0000140, FBGN0014388, FBGN0011577, FBGN0045759, FBGN0010575, FBGN0053197, FBGN0011661, FBGN0261263, FBGN0011656, FBGN0000256, FBGN0024923, FBGN0004885, FBGN00853…	208	1131	8566	2.25758	5.60676e-07	5.60676e-07	6.63191e-07
Night sleep CVE	GOTERM_BP_ALL	GO:0009653~anatomical structure morphogenesis	66	20.122	5.08114e-10	FBGN0000179, FBGN0033988, FBGN0003888, FBGN0033846, FBGN0003719, FBGN0259697, FBGN0003435, FBGN0004009, FBGN0024250, FBGN0033791, FBGN0003430, FBGN0000479, FBGN0000719, FBGN0053555, FBGN0053556, FBGN0030412, FBGN0013759, FBGN0001624, FBGN0017590, FBGN0243516, FBGN0011260, FBGN0011763, FBGN0015380, FBGN0000140, FBGN0014388, FBGN0000567, FBGN0011577, FBGN0045759, FBGN0010575, FBGN0028420, FBGN00116…	208	1257	8566	2.16234	7.07295e-07	3.53648e-07	8.36619e-07
Night sleep CVE	GOTERM_BP_ALL	GO:0065007~biological regulation	105	32.0122	2.50502e-09	FBGN0033845, FBGN0034886, FBGN0033846, FBGN0011836, FBGN0259697, FBGN0003430, FBGN0046763, FBGN0027788, FBGN0053555, FBGN0031896, FBGN0013759, FBGN0243516, FBGN0050456, FBGN0260642, FBGN0014388, FBGN0038980, FBGN0000567, FBGN0010575, FBGN0030299, FBGN0261263, FBGN0024923, FBGN0024308, FBGN0011206, FBGN0000119, FBGN0000114, FBGN0011817, FBGN0052105, FBGN0020307, FBGN0045468, FBGN0010215, FBGN00156…	208	2634	8566	1.64168	3.48698e-06	1.16233e-06	4.12456e-06
Night sleep CVE	GOTERM_BP_ALL	GO:0032502~developmental process	94	28.6585	3.58307e-09	FBGN0052169, FBGN0000179, FBGN0033988, FBGN0003888, FBGN0034886, FBGN0033846, FBGN0033494, FBGN0003719, FBGN0259697, FBGN0003435, FBGN0024250, FBGN0004009, FBGN0033791, FBGN0011569, FBGN0003430, FBGN0000479, FBGN0027788, FBGN0027535, FBGN0038387, FBGN0000719, FBGN0053555, FBGN0053556, FBGN0011666, FBGN0030412, FBGN0013759, FBGN0001624, FBGN0243516, FBGN0017590, FBGN0083077, FBGN0011260, FBGN00117…	208	2250	8566	1.72052	4.98762e-06	1.24691e-06	5.89959e-06
Night sleep CVE	GOTERM_BP_ALL	GO:0030154~cell differentiation	57	17.378	5.95143e-09	FBGN0052169, FBGN0033988, FBGN0003888, FBGN0033846, FBGN0003719, FBGN0003435, FBGN0004009, FBGN0011569, FBGN0000479, FBGN0011666, FBGN0001624, FBGN0017590, FBGN0243516, FBGN0011260, FBGN0011763, FBGN0015380, FBGN0000140, FBGN0014388, FBGN0011577, FBGN0045759, FBGN0010575, FBGN0053197, FBGN0011661, FBGN0261263, FBGN0011656, FBGN0000256, FBGN0024923, FBGN0004885, FBGN0085369, FBGN0028369, FBGN00112…	208	1060	8566	2.21454	8.28436e-06	1.65688e-06	9.79913e-06
Night sleep CVE	GOTERM_BP_ALL	GO:0050789~regulation of biological process	97	29.5732	9.1486e-09	FBGN0034886, FBGN0033845, FBGN0033846, FBGN0011836, FBGN0003430, FBGN0046763, FBGN0027788, FBGN0053555, FBGN0031896, FBGN0013759, FBGN0243516, FBGN0050456, FBGN0260642, FBGN0014388, FBGN0038980, FBGN0000567, FBGN0010575, FBGN0030299, FBGN0261263, FBGN0024923, FBGN0024308, FBGN0011206, FBGN0000119, FBGN0000114, FBGN0011817, FBGN0052105, FBGN0020307, FBGN0045468, FBGN0015609, FBGN0039000, FBGN00360…	208	2397	8566	1.66655	1.27348e-05	2.12247e-06	1.50633e-05
Night sleep CVE	GOTERM_BP_ALL	GO:0051239~regulation of multicellular organismal process	26	7.92683	1.80728e-08	FBGN0011656, FBGN0024923, FBGN0033494, FBGN0028369, FBGN0005563, FBGN0004009, FBGN0003317, FBGN0010113, FBGN0015609, FBGN0026375, FBGN0036046, FBGN0053555, FBGN0029768, FBGN0003255, FBGN0004168, FBGN0001624, FBGN0004870, FBGN0013733, FBGN0011763, FBGN0014388, FBGN0003380, FBGN0011577, FBGN0010575, FBGN0085447, FBGN0000547, FBGN0261263	208	284	8566	3.77025	2.5157e-05	3.5939e-06	2.97572e-05
Night sleep CVE	GOTERM_BP_ALL	GO:0000902~cell morphogenesis	33	10.061	1.89855e-08	FBGN0003888, FBGN0004885, FBGN0085369, FBGN0011817, FBGN0003435, FBGN0086408, FBGN0011259, FBGN0000028, FBGN0004009, FBGN0000479, FBGN0000633, FBGN0010215, FBGN0015609, FBGN0013433, FBGN0003255, FBGN0014135, FBGN0005630, FBGN0030412, FBGN0010453, FBGN0026252, FBGN0013759, FBGN0001624, FBGN0001085, FBGN0013733, FBGN0011260, FBGN0011763, FBGN0015380, FBGN0014388, FBGN0003380, FBGN0011577, FBGN00105…	208	442	8566	3.07473	2.64275e-05	3.30348e-06	3.126e-05
Night sleep CVE	GOTERM_BP_ALL	GO:0048856~anatomical structure development	75	22.8659	4.66112e-08	FBGN0000179, FBGN0033988, FBGN0003888, FBGN0034886, FBGN0033846, FBGN0003719, FBGN0259697, FBGN0003435, FBGN0004009, FBGN0024250, FBGN0033791, FBGN0003430, FBGN0000479, FBGN0000719, FBGN0053555, FBGN0053556, FBGN0030412, FBGN0013759, FBGN0001624, FBGN0243516, FBGN0017590, FBGN0011260, FBGN0011763, FBGN0010473, FBGN0015380, FBGN0000140, FBGN0014388, FBGN0000567, FBGN0011577, FBGN0045759, FBGN00105…	208	1698	8566	1.81902	6.48807e-05	7.20917e-06	7.67461e-05
Night sleep CVE	GOTERM_BP_ALL	GO:0007275~multicellular organismal development	84	25.6098	5.47355e-08	FBGN0000179, FBGN0033988, FBGN0003888, FBGN0034886, FBGN0033846, FBGN0033494, FBGN0003719, FBGN0259697, FBGN0003435, FBGN0024250, FBGN0004009, FBGN0033791, FBGN0003430, FBGN0000479, FBGN0027788, FBGN0027535, FBGN0038387, FBGN0000719, FBGN0053555, FBGN0053556, FBGN0001624, FBGN0017590, FBGN0083077, FBGN0011260, FBGN0011763, FBGN0260642, FBGN0010473, FBGN0015380, FBGN0000140, FBGN0014388, FBGN00005…	208	2012	8566	1.71936	7.6189e-05	7.61916e-06	9.01229e-05
Night sleep CVE	GOTERM_BP_ALL	GO:0032989~cellular component morphogenesis	35	10.6707	7.37169e-08	FBGN0003888, FBGN0004885, FBGN0085369, FBGN0033846, FBGN0011817, FBGN0003435, FBGN0086408, FBGN0011259, FBGN0000028, FBGN0004009, FBGN0000479, FBGN0000633, FBGN0010215, FBGN0015609, FBGN0013433, FBGN0003255, FBGN0014135, FBGN0005630, FBGN0030412, FBGN0010453, FBGN0026252, FBGN0013759, FBGN0001624, FBGN0001085, FBGN0013733, FBGN0011260, FBGN0011763, FBGN0015380, FBGN0014388, FBGN0003380, FBGN00115…	208	518	8566	2.78261	0.000102609	9.3285e-06	0.000121376
Night sleep CVE	GOTERM_BP_ALL	GO:0050793~regulation of developmental process	25	7.62195	4.78882e-07	FBGN0011656, FBGN0024923, FBGN0028369, FBGN0000119, FBGN0005563, FBGN0004009, FBGN0003317, FBGN0010113, FBGN0015609, FBGN0026375, FBGN0000719, FBGN0003255, FBGN0259211, FBGN0011666, FBGN0013759, FBGN0001624, FBGN0243516, FBGN0004870, FBGN0013733, FBGN0014388, FBGN0000567, FBGN0011577, FBGN0010575, FBGN0085447, FBGN0000547	208	313	8566	3.28935	0.000666381	5.55488e-05	0.000788484
Night sleep CVE	GOTERM_BP_ALL	GO:0009887~organ morphogenesis	39	11.8902	5.71102e-07	FBGN0000179, FBGN0033988, FBGN0004885, FBGN0000119, FBGN0003719, FBGN0011817, FBGN0013725, FBGN0011259, FBGN0024250, FBGN0004009, FBGN0020307, FBGN0003317, FBGN0003430, FBGN0000633, FBGN0010113, FBGN0015609, FBGN0000719, FBGN0053555, FBGN0013433, FBGN0053556, FBGN0014135, FBGN0259211, FBGN0005630, FBGN0010453, FBGN0026252, FBGN0001624, FBGN0017590, FBGN0001085, FBGN0004870, FBGN0013733, FBGN00117…	208	673	8566	2.38652	0.000794658	6.115e-05	0.000940325
Night sleep CVE	GOTERM_CC_ALL	GO:0044459~plasma membrane part	31	9.45122	7.63112e-07	FBGN0083919, FBGN0024753, FBGN0033494, FBGN0028369, FBGN0260993, FBGN0005563, FBGN0011589, FBGN0033791, FBGN0003317, FBGN0010215, FBGN0015609, FBGN0004168, FBGN0001624, FBGN0017590, FBGN0011288, FBGN0001085, FBGN0003429, FBGN0013733, FBGN0015776, FBGN0015380, FBGN0014388, FBGN0038980, FBGN0003380, FBGN0011577, FBGN0085447, FBGN0000036, FBGN0011661, FBGN0039709, FBGN0010415, FBGN0000547, FBGN02612…	180	405	6353	2.70155	0.000157189	0.000157189	0.000961106
Night sleep CVE	GOTERM_BP_ALL	GO:0048731~system development	63	19.2073	8.68973e-07	FBGN0000179, FBGN0033988, FBGN0003888, FBGN0034886, FBGN0003719, FBGN0003435, FBGN0004009, FBGN0024250, FBGN0033791, FBGN0003430, FBGN0000479, FBGN0000719, FBGN0053555, FBGN0053556, FBGN0001624, FBGN0017590, FBGN0011260, FBGN0011763, FBGN0010473, FBGN0015380, FBGN0014388, FBGN0000567, FBGN0011577, FBGN0045759, FBGN0010575, FBGN0053197, FBGN0011661, FBGN0261263, FBGN0011656, FBGN0004885, FBGN00853…	208	1417	8566	1.83099	0.00120888	8.6397e-05	0.00143077
Night sleep CVE	GOTERM_BP_ALL	GO:0048513~organ development	54	16.4634	1.30699e-06	FBGN0000179, FBGN0033988, FBGN0003888, FBGN0034886, FBGN0003719, FBGN0004009, FBGN0024250, FBGN0033791, FBGN0003430, FBGN0000719, FBGN0053555, FBGN0053556, FBGN0001624, FBGN0017590, FBGN0011260, FBGN0011763, FBGN0015380, FBGN0014388, FBGN0000567, FBGN0011577, FBGN0045759, FBGN0010575, FBGN0053197, FBGN0011661, FBGN0011656, FBGN0004885, FBGN0085369, FBGN0028369, FBGN0000119, FBGN0011817, FBGN00137…	208	1144	8566	1.94394	0.00181767	0.000121281	0.00215195
Night sleep CVE	GOTERM_BP_ALL	GO:0032501~multicellular organismal process	101	30.7927	1.31631e-06	FBGN0034886, FBGN0033846, FBGN0015721, FBGN0259697, FBGN0003435, FBGN0003430, FBGN0027788, FBGN0027535, FBGN0038387, FBGN0053555, FBGN0053556, FBGN0013759, FBGN0003429, FBGN0010473, FBGN0260642, FBGN0000140, FBGN0014388, FBGN0000567, FBGN0259240, FBGN0010575, FBGN0261263, FBGN0000256, FBGN0004885, FBGN0024923, FBGN0011206, FBGN0000119, FBGN0000114, FBGN0011817, FBGN0086408, FBGN0020307, FBGN00043…	208	2786	8566	1.49298	0.00183062	0.000114512	0.0021673
Night sleep CVE	GOTERM_BP_ALL	GO:0050794~regulation of cellular process	86	26.2195	1.32808e-06	FBGN0000179, FBGN0083919, FBGN0034195, FBGN0003886, FBGN0033845, FBGN0034886, FBGN0033846, FBGN0036837, FBGN0011836, FBGN0003719, FBGN0050115, FBGN0024250, FBGN0026058, FBGN0004009, FBGN0011569, FBGN0003430, FBGN0046763, FBGN0000479, FBGN0027788, FBGN0035136, FBGN0000719, FBGN0011666, FBGN0013759, FBGN0024321, FBGN0001624, FBGN0243516, FBGN0050456, FBGN0004852, FBGN0011763, FBGN0015380, FBGN02606…	208	2230	8566	1.58821	0.00184699	0.000108741	0.00218669
Night sleep CVE	GOTERM_BP_ALL	GO:0048729~tissue morphogenesis	21	6.40244	1.98185e-06	FBGN0259211, FBGN0014135, FBGN0010453, FBGN0026252, FBGN0001624, FBGN0001085, FBGN0013733, FBGN0011817, FBGN0011763, FBGN0014388, FBGN0004009, FBGN0003430, FBGN0000633, FBGN0010113, FBGN0015609, FBGN0045759, FBGN0000719, FBGN0053555, FBGN0053556, FBGN0011661, FBGN0000547	208	247	8566	3.50136	0.00275494	0.000153251	0.0032631
Night sleep CVE	GOTERM_BP_ALL	GO:0007163~establishment or maintenance of cell polarity	14	4.26829	1.99669e-06	FBGN0030412, FBGN0013759, FBGN0026252, FBGN0010453, FBGN0001624, FBGN0001085, FBGN0011817, FBGN0011763, FBGN0014388, FBGN0004009, FBGN0000633, FBGN0010215, FBGN0015609, FBGN0011661	208	109	8566	5.28952	0.00277553	0.000146273	0.00328753
Night sleep CVE	GOTERM_MF_ALL	GO:0004871~signal transducer activity	37	11.2805	2.25412e-06	FBGN0051221, FBGN0034886, FBGN0066101, FBGN0000119, FBGN0011817, FBGN0011259, FBGN0011589, FBGN0004009, FBGN0033791, FBGN0003317, FBGN0029723, FBGN0004370, FBGN0045468, FBGN0014073, FBGN0015609, FBGN0031902, FBGN0003255, FBGN0029768, FBGN0004168, FBGN0010453, FBGN0001624, FBGN0052547, FBGN0001085, FBGN0053531, FBGN0051163, FBGN0011260, FBGN0015380, FBGN0038980, FBGN0035001, FBGN0041092, FBGN00503…	257	617	10068	2.34924	0.000901244	0.000901244	0.00314402
Night sleep CVE	GOTERM_MF_ALL	GO:0060089~molecular transducer activity	37	11.2805	2.25412e-06	FBGN0051221, FBGN0034886, FBGN0066101, FBGN0000119, FBGN0011817, FBGN0011259, FBGN0011589, FBGN0004009, FBGN0033791, FBGN0003317, FBGN0029723, FBGN0004370, FBGN0045468, FBGN0014073, FBGN0015609, FBGN0031902, FBGN0003255, FBGN0029768, FBGN0004168, FBGN0010453, FBGN0001624, FBGN0052547, FBGN0001085, FBGN0053531, FBGN0051163, FBGN0011260, FBGN0015380, FBGN0038980, FBGN0035001, FBGN0041092, FBGN00503…	257	617	10068	2.34924	0.000901244	0.000901244	0.00314402
Night sleep CVE	GOTERM_BP_ALL	GO:0048468~cell development	41	12.5	5.29134e-06	FBGN0052169, FBGN0011656, FBGN0003888, FBGN0000256, FBGN0004885, FBGN0085369, FBGN0033846, FBGN0003719, FBGN0011206, FBGN0000114, FBGN0013725, FBGN0003435, FBGN0086408, FBGN0011259, FBGN0000028, FBGN0004009, FBGN0011569, FBGN0003317, FBGN0000479, FBGN0015609, FBGN0013433, FBGN0003255, FBGN0005630, FBGN0011666, FBGN0026252, FBGN0001085, FBGN0013733, FBGN0011241, FBGN0011260, FBGN0011763, FBGN00001…	208	796	8566	2.12122	0.00733851	0.00036821	0.00871192
Night sleep CVE	GOTERM_BP_ALL	GO:0007166~cell surface receptor linked signal transduction	35	10.6707	6.28224e-06	FBGN0000119, FBGN0003719, FBGN0013725, FBGN0024250, FBGN0004009, FBGN0033791, FBGN0003317, FBGN0029723, FBGN0045468, FBGN0027788, FBGN0027535, FBGN0031902, FBGN0000719, FBGN0036046, FBGN0029768, FBGN0003255, FBGN0004168, FBGN0014135, FBGN0051140, FBGN0010453, FBGN0026252, FBGN0052547, FBGN0001085, FBGN0053531, FBGN0004852, FBGN0015380, FBGN0014388, FBGN0038980, FBGN0011577, FBGN0050340, FBGN00854…	208	628	8566	2.29521	0.00870677	0.000416337	0.0103433
Night sleep CVE	GOTERM_BP_ALL	GO:0002009~morphogenesis of an epithelium	19	5.79268	7.8528e-06	FBGN0259211, FBGN0014135, FBGN0010453, FBGN0026252, FBGN0001624, FBGN0001085, FBGN0013733, FBGN0011817, FBGN0011763, FBGN0014388, FBGN0004009, FBGN0000633, FBGN0010113, FBGN0015609, FBGN0000719, FBGN0053555, FBGN0053556, FBGN0011661, FBGN0000547	208	225	8566	3.47765	0.0108716	0.000496746	0.012929
Night sleep CVE	GOTERM_BP_ALL	GO:0007399~nervous system development	37	11.2805	9.93809e-06	FBGN0003888, FBGN0004885, FBGN0085369, FBGN0000119, FBGN0013725, FBGN0003435, FBGN0011259, FBGN0000028, FBGN0024250, FBGN0004009, FBGN0000479, FBGN0004370, FBGN0015609, FBGN0026375, FBGN0013433, FBGN0259211, FBGN0005630, FBGN0026252, FBGN0001624, FBGN0017590, FBGN0001085, FBGN0051641, FBGN0013733, FBGN0011260, FBGN0015380, FBGN0010473, FBGN0014388, FBGN0003380, FBGN0011577, FBGN0041111, FBGN00105…	208	699	8566	2.17991	0.0137386	0.000601292	0.016362
Night sleep CVE	GOTERM_BP_ALL	GO:0048699~generation of neurons	29	8.84146	1.04387e-05	FBGN0003888, FBGN0004885, FBGN0085369, FBGN0013725, FBGN0003435, FBGN0011259, FBGN0000028, FBGN0000479, FBGN0015609, FBGN0026375, FBGN0013433, FBGN0005630, FBGN0026252, FBGN0001624, FBGN0017590, FBGN0001085, FBGN0013733, FBGN0011260, FBGN0015380, FBGN0014388, FBGN0003380, FBGN0011577, FBGN0041111, FBGN0010575, FBGN0085447, FBGN0053197, FBGN0011661, FBGN0000547, FBGN0010415	208	477	8566	2.50377	0.0144256	0.000605263	0.0171861
Night sleep CVE	GOTERM_BP_ALL	GO:0060429~epithelium development	19	5.79268	1.42383e-05	FBGN0259211, FBGN0014135, FBGN0010453, FBGN0026252, FBGN0001624, FBGN0001085, FBGN0013733, FBGN0011817, FBGN0011763, FBGN0014388, FBGN0004009, FBGN0000633, FBGN0010113, FBGN0015609, FBGN0000719, FBGN0053555, FBGN0053556, FBGN0011661, FBGN0000547	208	235	8566	3.32966	0.0196248	0.000792482	0.0234411
Night sleep CVE	GOTERM_BP_ALL	GO:0008038~neuron recognition	9	2.7439	1.95454e-05	FBGN0015380, FBGN0011259, FBGN0004885, FBGN0000028, FBGN0005630, FBGN0015609, FBGN0013733, FBGN0011260, FBGN0013433	208	49	8566	7.56417	0.0268407	0.0010459	0.032177
Night sleep CVE	GOTERM_BP_ALL	GO:0007409~axonogenesis	17	5.18293	2.25221e-05	FBGN0003888, FBGN0004885, FBGN0005630, FBGN0001085, FBGN0013733, FBGN0011260, FBGN0003435, FBGN0011259, FBGN0015380, FBGN0000028, FBGN0003380, FBGN0000479, FBGN0011577, FBGN0015609, FBGN0010575, FBGN0013433, FBGN0010415	208	198	8566	3.53589	0.0308647	0.00116048	0.0370765
Night sleep CVE	GOTERM_BP_ALL	GO:0008037~cell recognition	9	2.7439	2.2791e-05	FBGN0015380, FBGN0011259, FBGN0004885, FBGN0000028, FBGN0005630, FBGN0015609, FBGN0013733, FBGN0011260, FBGN0013433	208	50	8566	7.41288	0.0312275	0.00113241	0.0375191
Night sleep CVE	GOTERM_BP_ALL	GO:0022008~neurogenesis	29	8.84146	2.40004e-05	FBGN0003888, FBGN0004885, FBGN0085369, FBGN0013725, FBGN0003435, FBGN0011259, FBGN0000028, FBGN0000479, FBGN0015609, FBGN0026375, FBGN0013433, FBGN0005630, FBGN0026252, FBGN0001624, FBGN0017590, FBGN0001085, FBGN0013733, FBGN0011260, FBGN0015380, FBGN0014388, FBGN0003380, FBGN0011577, FBGN0041111, FBGN0010575, FBGN0085447, FBGN0053197, FBGN0011661, FBGN0000547, FBGN0010415	208	499	8566	2.39338	0.0328571	0.00115137	0.0395098
Night sleep CVE	GOTERM_CC_ALL	GO:0005886~plasma membrane	42	12.8049	4.36757e-05	FBGN0083919, FBGN0033845, FBGN0024753, FBGN0033494, FBGN0028369, FBGN0000119, FBGN0260993, FBGN0004509, FBGN0005563, FBGN0011259, FBGN0011589, FBGN0033791, FBGN0003317, FBGN0004370, FBGN0045468, FBGN0010215, FBGN0015609, FBGN0003255, FBGN0029768, FBGN0004168, FBGN0013759, FBGN0001624, FBGN0017590, FBGN0011288, FBGN0001085, FBGN0003429, FBGN0013733, FBGN0015776, FBGN0004852, FBGN0015380, FBGN00143…	180	781	6353	1.89804	0.00895704	0.0044886	0.054994
Night sleep CVE	GOTERM_BP_ALL	GO:0009791~post-embryonic development	26	7.92683	4.43326e-05	FBGN0000179, FBGN0004885, FBGN0028369, FBGN0003719, FBGN0011817, FBGN0259697, FBGN0024250, FBGN0004009, FBGN0020307, FBGN0003317, FBGN0010113, FBGN0038387, FBGN0026252, FBGN0010453, FBGN0001624, FBGN0038105, FBGN0083077, FBGN0001085, FBGN0004870, FBGN0013733, FBGN0000567, FBGN0011577, FBGN0010575, FBGN0028420, FBGN0011661, FBGN0000547	208	434	8566	2.46717	0.0598467	0.00205496	0.0729694
Night sleep CVE	GOTERM_BP_ALL	GO:0030182~neuron differentiation	25	7.62195	4.74457e-05	FBGN0004885, FBGN0003888, FBGN0085369, FBGN0013725, FBGN0003435, FBGN0011259, FBGN0000028, FBGN0000479, FBGN0015609, FBGN0013433, FBGN0005630, FBGN0026252, FBGN0001624, FBGN0017590, FBGN0001085, FBGN0013733, FBGN0011260, FBGN0015380, FBGN0003380, FBGN0011577, FBGN0041111, FBGN0010575, FBGN0011661, FBGN0053197, FBGN0010415	208	409	8566	2.51728	0.0639121	0.00212825	0.0780914
Night sleep CVE	GOTERM_BP_ALL	GO:0009888~tissue development	26	7.92683	6.43626e-05	FBGN0011656, FBGN0033988, FBGN0034886, FBGN0011817, FBGN0004009, FBGN0003430, FBGN0000633, FBGN0010113, FBGN0015609, FBGN0000719, FBGN0053555, FBGN0053556, FBGN0003255, FBGN0259211, FBGN0014135, FBGN0026252, FBGN0010453, FBGN0001624, FBGN0001085, FBGN0013733, FBGN0011763, FBGN0014388, FBGN0000567, FBGN0045759, FBGN0011661, FBGN0000547	208	444	8566	2.4116	0.0856992	0.00279595	0.105921
Night sleep CVE	GOTERM_BP_ALL	GO:0002165~instar larval or pupal development	25	7.62195	6.70454e-05	FBGN0000179, FBGN0004885, FBGN0003719, FBGN0011817, FBGN0259697, FBGN0024250, FBGN0004009, FBGN0020307, FBGN0003317, FBGN0010113, FBGN0038387, FBGN0026252, FBGN0010453, FBGN0001624, FBGN0038105, FBGN0083077, FBGN0004870, FBGN0001085, FBGN0013733, FBGN0000567, FBGN0011577, FBGN0010575, FBGN0028420, FBGN0011661, FBGN0000547	208	418	8566	2.46308	0.0891074	0.0028242	0.110334
Night sleep CVE	GOTERM_BP_ALL	GO:0048666~neuron development	22	6.70732	9.36013e-05	FBGN0003888, FBGN0004885, FBGN0005630, FBGN0085369, FBGN0026252, FBGN0001085, FBGN0013733, FBGN0011260, FBGN0013725, FBGN0003435, FBGN0011259, FBGN0015380, FBGN0000028, FBGN0003380, FBGN0011577, FBGN0000479, FBGN0015609, FBGN0041111, FBGN0010575, FBGN0011661, FBGN0013433, FBGN0010415	208	347	8566	2.61101	0.122167	0.00382499	0.154005
Night sleep CVE	GOTERM_BP_ALL	GO:0007610~behavior	25	7.62195	0.000100682	FBGN0003888, FBGN0005563, FBGN0011817, FBGN0003435, FBGN0011259, FBGN0000028, FBGN0000479, FBGN0036046, FBGN0029768, FBGN0004168, FBGN0014135, FBGN0005630, FBGN0013759, FBGN0052423, FBGN0017590, FBGN0004870, FBGN0003429, FBGN0011260, FBGN0010473, FBGN0015380, FBGN0053113, FBGN0003380, FBGN0041111, FBGN0010575, FBGN0011661	208	429	8566	2.39992	0.130777	0.00399644	0.165645
Night sleep CVE	GOTERM_BP_ALL	GO:0007411~axon guidance	13	3.96341	0.000105459	FBGN0004885, FBGN0005630, FBGN0003888, FBGN0013733, FBGN0011260, FBGN0003435, FBGN0011259, FBGN0015380, FBGN0000028, FBGN0015609, FBGN0010575, FBGN0013433, FBGN0010415	208	136	8566	3.93658	0.136539	0.00406966	0.173498
Night sleep CVE	GOTERM_BP_ALL	GO:0000904~cell morphogenesis involved in differentiation	20	6.09756	0.000128416	FBGN0003888, FBGN0004885, FBGN0005630, FBGN0085369, FBGN0001085, FBGN0013733, FBGN0011260, FBGN0003435, FBGN0086408, FBGN0011259, FBGN0015380, FBGN0000028, FBGN0003380, FBGN0011577, FBGN0000479, FBGN0015609, FBGN0010575, FBGN0003255, FBGN0013433, FBGN0010415	208	303	8566	2.71833	0.163698	0.00481986	0.211229
Night sleep CVE	GOTERM_BP_ALL	GO:0006928~cell motion	20	6.09756	0.000140431	FBGN0014135, FBGN0003888, FBGN0004885, FBGN0005630, FBGN0010453, FBGN0033846, FBGN0051641, FBGN0013733, FBGN0011260, FBGN0003435, FBGN0011259, FBGN0015380, FBGN0000028, FBGN0041092, FBGN0015609, FBGN0085407, FBGN0035136, FBGN0010575, FBGN0013433, FBGN0010415	208	305	8566	2.7005	0.177572	0.00513137	0.230972
Night sleep CVE	GOTERM_MF_ALL	GO:0003700~transcription factor activity	24	7.31707	0.000143355	FBGN0000179, FBGN0011656, FBGN0085369, FBGN0024321, FBGN0085375, FBGN0004870, FBGN0030532, FBGN0030408, FBGN0011763, FBGN0052105, FBGN0260642, FBGN0000028, FBGN0024250, FBGN0026058, FBGN0020307, FBGN0000567, FBGN0003430, FBGN0027788, FBGN0029173, FBGN0259162, FBGN0045759, FBGN0041111, FBGN0010575, FBGN0028420	257	389	10068	2.41697	0.055733	0.028266	0.199768
Night sleep CVE	GOTERM_BP_ALL	GO:0007167~enzyme linked receptor protein signaling pathway	13	3.96341	0.000194212	FBGN0014135, FBGN0026252, FBGN0053531, FBGN0003719, FBGN0024250, FBGN0014388, FBGN0003317, FBGN0011577, FBGN0027535, FBGN0085407, FBGN0000719, FBGN0036046, FBGN0000547	208	145	8566	3.69224	0.236903	0.00690858	0.319294
Night sleep CVE	GOTERM_BP_ALL	GO:0048737~imaginal disc-derived appendage development	17	5.18293	0.000257031	FBGN0000179, FBGN0004885, FBGN0026252, FBGN0010453, FBGN0001085, FBGN0004870, FBGN0003719, FBGN0013733, FBGN0011817, FBGN0015380, FBGN0024250, FBGN0004009, FBGN0020307, FBGN0003317, FBGN0011577, FBGN0010575, FBGN0000547	208	243	8566	2.88109	0.300811	0.00890594	0.422366
Night sleep CVE	GOTERM_BP_ALL	GO:0016318~ommatidial rotation	6	1.82927	0.000281186	FBGN0004009, FBGN0014388, FBGN0026252, FBGN0001085, FBGN0015609, FBGN0011817	208	25	8566	9.88385	0.323935	0.0095025	0.461971
Night sleep CVE	GOTERM_BP_ALL	GO:0016055~Wnt receptor signaling pathway	9	2.7439	0.000292538	FBGN0015380, FBGN0004009, FBGN0010453, FBGN0033791, FBGN0011577, FBGN0001085, FBGN0027535, FBGN0031902, FBGN0000119	208	71	8566	5.22034	0.334537	0.00965009	0.48058
Night sleep CVE	GOTERM_BP_ALL	GO:0007155~cell adhesion	14	4.26829	0.000293182	FBGN0013759, FBGN0010453, FBGN0001624, FBGN0017590, FBGN0024753, FBGN0001085, FBGN0053531, FBGN0028369, FBGN0010215, FBGN0259240, FBGN0015609, FBGN0260660, FBGN0039709, FBGN0000547	208	174	8566	3.31355	0.335133	0.00944739	0.481636
Night sleep CVE	GOTERM_BP_ALL	GO:0048736~appendage development	17	5.18293	0.00029495	FBGN0000179, FBGN0004885, FBGN0026252, FBGN0010453, FBGN0001085, FBGN0004870, FBGN0003719, FBGN0013733, FBGN0011817, FBGN0015380, FBGN0024250, FBGN0004009, FBGN0020307, FBGN0003317, FBGN0011577, FBGN0010575, FBGN0000547	208	246	8566	2.84596	0.336768	0.0092891	0.484534
Night sleep CVE	GOTERM_BP_ALL	GO:0048569~post-embryonic organ development	19	5.79268	0.000296842	FBGN0000179, FBGN0004885, FBGN0010453, FBGN0026252, FBGN0001624, FBGN0001085, FBGN0004870, FBGN0028369, FBGN0003719, FBGN0013733, FBGN0011817, FBGN0024250, FBGN0004009, FBGN0020307, FBGN0003317, FBGN0011577, FBGN0010575, FBGN0011661, FBGN0000547	208	297	8566	2.63458	0.338513	0.00914164	0.487635
Night sleep CVE	GOTERM_CC_ALL	GO:0030054~cell junction	13	3.96341	0.000364834	FBGN0083919, FBGN0001624, FBGN0011288, FBGN0028369, FBGN0013733, FBGN0010215, FBGN0015609, FBGN0085447, FBGN0011661, FBGN0000036, FBGN0261263, FBGN0010415, FBGN0000547	180	134	6353	3.42409	0.0724137	0.0247452	0.458523
Night sleep CVE	GOTERM_BP_ALL	GO:0035120~post-embryonic appendage morphogenesis	16	4.87805	0.000421078	FBGN0000179, FBGN0004885, FBGN0026252, FBGN0010453, FBGN0004870, FBGN0001085, FBGN0003719, FBGN0013733, FBGN0011817, FBGN0024250, FBGN0004009, FBGN0020307, FBGN0003317, FBGN0011577, FBGN0010575, FBGN0000547	208	229	8566	2.87739	0.443598	0.012664	0.691059
Night sleep CVE	GOTERM_BP_ALL	GO:0007552~metamorphosis	21	6.40244	0.000460535	FBGN0000179, FBGN0004885, FBGN0010453, FBGN0026252, FBGN0001624, FBGN0001085, FBGN0004870, FBGN0003719, FBGN0013733, FBGN0259697, FBGN0011817, FBGN0024250, FBGN0004009, FBGN0020307, FBGN0003317, FBGN0000567, FBGN0011577, FBGN0010575, FBGN0028420, FBGN0011661, FBGN0000547	208	362	8566	2.38905	0.473346	0.0135502	0.755583
Night sleep CVE	GOTERM_BP_ALL	GO:0065008~regulation of biological quality	29	8.84146	0.00046234	FBGN0033494, FBGN0005563, FBGN0259697, FBGN0025803, FBGN0004009, FBGN0003317, FBGN0000479, FBGN0010215, FBGN0015609, FBGN0000719, FBGN0053555, FBGN0036046, FBGN0029768, FBGN0014135, FBGN0259211, FBGN0030412, FBGN0013759, FBGN0243516, FBGN0011288, FBGN0083077, FBGN0001085, FBGN0013733, FBGN0010052, FBGN0038980, FBGN0003380, FBGN0041111, FBGN0085447, FBGN0011661, FBGN0000547	208	593	8566	2.01399	0.474669	0.0133214	0.758535
Night sleep CVE	GOTERM_BP_ALL	GO:0007156~homophilic cell adhesion	6	1.82927	0.000490364	FBGN0017590, FBGN0001085, FBGN0015609, FBGN0028369, FBGN0039709, FBGN0000547	208	28	8566	8.82486	0.494777	0.0138371	0.804339
Night sleep CVE	GOTERM_BP_ALL	GO:0007560~imaginal disc morphogenesis	18	5.4878	0.00050422	FBGN0000179, FBGN0004885, FBGN0010453, FBGN0026252, FBGN0001624, FBGN0001085, FBGN0004870, FBGN0003719, FBGN0013733, FBGN0011817, FBGN0024250, FBGN0004009, FBGN0020307, FBGN0003317, FBGN0011577, FBGN0010575, FBGN0011661, FBGN0000547	208	284	8566	2.61017	0.504432	0.0139429	0.826977
Night sleep CVE	GOTERM_BP_ALL	GO:0048563~post-embryonic organ morphogenesis	18	5.4878	0.00050422	FBGN0000179, FBGN0004885, FBGN0010453, FBGN0026252, FBGN0001624, FBGN0001085, FBGN0004870, FBGN0003719, FBGN0013733, FBGN0011817, FBGN0024250, FBGN0004009, FBGN0020307, FBGN0003317, FBGN0011577, FBGN0010575, FBGN0011661, FBGN0000547	208	284	8566	2.61017	0.504432	0.0139429	0.826977
Night sleep CVE	GOTERM_BP_ALL	GO:0030030~cell projection organization	21	6.40244	0.000511778	FBGN0014135, FBGN0003888, FBGN0004885, FBGN0005630, FBGN0010453, FBGN0085369, FBGN0001085, FBGN0013733, FBGN0011260, FBGN0003435, FBGN0011259, FBGN0015380, FBGN0000028, FBGN0004009, FBGN0003380, FBGN0011577, FBGN0000479, FBGN0015609, FBGN0010575, FBGN0013433, FBGN0010415	208	365	8566	2.36942	0.509621	0.0138749	0.839325
Night sleep CVE	GOTERM_BP_ALL	GO:0006813~potassium ion transport	7	2.13415	0.000535294	FBGN0011589, FBGN0003380, FBGN0033494, FBGN0003429, FBGN0259242, FBGN0015776, FBGN0028704	208	43	8566	6.70416	0.525422	0.014231	0.877731
Night sleep CVE	GOTERM_BP_ALL	GO:0007389~pattern specification process	25	7.62195	0.00053956	FBGN0000179, FBGN0000256, FBGN0033988, FBGN0003719, FBGN0011817, FBGN0013725, FBGN0024250, FBGN0004009, FBGN0003317, FBGN0003430, FBGN0015609, FBGN0027535, FBGN0000719, FBGN0026252, FBGN0010453, FBGN0001085, FBGN0011763, FBGN0260642, FBGN0014388, FBGN0011577, FBGN0259240, FBGN0041111, FBGN0010575, FBGN0011661, FBGN0039709	208	480	8566	2.14493	0.528233	0.0140749	0.884698
Night sleep CVE	GOTERM_MF_ALL	GO:0030528~transcription regulator activity	33	10.061	0.000549595	FBGN0000179, FBGN0011656, FBGN0024308, FBGN0085369, FBGN0034886, FBGN0036839, FBGN0011836, FBGN0003719, FBGN0030408, FBGN0052105, FBGN0020307, FBGN0000028, FBGN0024250, FBGN0026058, FBGN0011569, FBGN0003430, FBGN0027788, FBGN0259211, FBGN0005630, FBGN0024321, FBGN0004870, FBGN0085375, FBGN0030532, FBGN0011763, FBGN0260642, FBGN0041092, FBGN0000567, FBGN0029173, FBGN0259162, FBGN0045759, FBGN00411…	257	682	10068	1.89557	0.1974	0.0706775	0.763857
Night sleep CVE	GOTERM_BP_ALL	GO:0048812~neuron projection morphogenesis	18	5.4878	0.000550681	FBGN0003888, FBGN0004885, FBGN0005630, FBGN0085369, FBGN0001085, FBGN0013733, FBGN0011260, FBGN0003435, FBGN0011259, FBGN0015380, FBGN0000028, FBGN0003380, FBGN0000479, FBGN0011577, FBGN0015609, FBGN0010575, FBGN0013433, FBGN0010415	208	286	8566	2.59192	0.535484	0.0140989	0.902854
Night sleep CVE	GOTERM_MF_ALL	GO:0004872~receptor activity	26	7.92683	0.000561514	FBGN0051221, FBGN0066101, FBGN0000119, FBGN0011259, FBGN0033791, FBGN0003317, FBGN0029723, FBGN0045468, FBGN0004370, FBGN0014073, FBGN0015609, FBGN0029768, FBGN0003255, FBGN0004168, FBGN0052547, FBGN0001085, FBGN0053531, FBGN0011260, FBGN0015380, FBGN0038980, FBGN0050340, FBGN0259241, FBGN0000036, FBGN0034996, FBGN0032180, FBGN0010415	257	483	10068	2.1088	0.201219	0.0546189	0.780363
Night sleep CVE	GOTERM_BP_ALL	GO:0031175~neuron projection development	18	5.4878	0.000569553	FBGN0003888, FBGN0004885, FBGN0005630, FBGN0085369, FBGN0001085, FBGN0013733, FBGN0011260, FBGN0003435, FBGN0011259, FBGN0015380, FBGN0000028, FBGN0003380, FBGN0000479, FBGN0011577, FBGN0015609, FBGN0010575, FBGN0013433, FBGN0010415	208	287	8566	2.58289	0.547535	0.0143155	0.93366
Night sleep CVE	GOTERM_CC_ALL	GO:0034702~ion channel complex	8	2.43902	0.000574351	FBGN0011589, FBGN0003380, FBGN0033494, FBGN0003429, FBGN0260993, FBGN0005563, FBGN0051116, FBGN0000036	180	52	6353	5.42991	0.111615	0.0291541	0.720969
Night sleep CVE	GOTERM_BP_ALL	GO:0003002~regionalization	24	7.31707	0.000590087	FBGN0000179, FBGN0033988, FBGN0000256, FBGN0010453, FBGN0026252, FBGN0001085, FBGN0003719, FBGN0011817, FBGN0013725, FBGN0011763, FBGN0260642, FBGN0024250, FBGN0014388, FBGN0004009, FBGN0003317, FBGN0003430, FBGN0011577, FBGN0259240, FBGN0027535, FBGN0041111, FBGN0010575, FBGN0000719, FBGN0011661, FBGN0039709	208	454	8566	2.17706	0.560292	0.0145651	0.967168
Night sleep CVE	GOTERM_BP_ALL	GO:0048667~cell morphogenesis involved in neuron differentiation	18	5.4878	0.000590403	FBGN0003888, FBGN0004885, FBGN0005630, FBGN0085369, FBGN0001085, FBGN0013733, FBGN0011260, FBGN0003435, FBGN0011259, FBGN0015380, FBGN0000028, FBGN0003380, FBGN0000479, FBGN0011577, FBGN0015609, FBGN0010575, FBGN0013433, FBGN0010415	208	288	8566	2.57392	0.560485	0.014319	0.967683
Night sleep CVE	GOTERM_BP_ALL	GO:0022610~biological adhesion	14	4.26829	0.000617598	FBGN0013759, FBGN0010453, FBGN0001624, FBGN0017590, FBGN0024753, FBGN0001085, FBGN0053531, FBGN0028369, FBGN0010215, FBGN0259240, FBGN0015609, FBGN0260660, FBGN0039709, FBGN0000547	208	188	8566	3.0668	0.576822	0.0147176	1.01204
Night sleep CVE	GOTERM_CC_ALL	GO:0031012~extracellular matrix	8	2.43902	0.000646263	FBGN0004009, FBGN0038341, FBGN0010453, FBGN0011577, FBGN0260660, FBGN0259240, FBGN0031902, FBGN0000719	180	53	6353	5.32746	0.124687	0.0262831	0.810901
Night sleep CVE	GOTERM_CC_ALL	GO:0044425~membrane part	73	22.2561	0.00065647	FBGN0083919, FBGN0033845, FBGN0033494, FBGN0004009, FBGN0033791, FBGN0027535, FBGN0038387, FBGN0036115, FBGN0030412, FBGN0035400, FBGN0013759, FBGN0001624, FBGN0017590, FBGN0052547, FBGN0003429, FBGN0031245, FBGN0053531, FBGN0035914, FBGN0015776, FBGN0051116, FBGN0038224, FBGN0004852, FBGN0010473, FBGN0015380, FBGN0014388, FBGN0050035, FBGN0038980, FBGN0011577, FBGN0030304, FBGN0259242, FBGN00116…	180	1837	6353	1.40256	0.126526	0.0222939	0.823659
Night sleep CVE	GOTERM_BP_ALL	GO:0035114~imaginal disc-derived appendage morphogenesis	16	4.87805	0.000662226	FBGN0000179, FBGN0004885, FBGN0026252, FBGN0010453, FBGN0004870, FBGN0001085, FBGN0003719, FBGN0013733, FBGN0011817, FBGN0024250, FBGN0004009, FBGN0020307, FBGN0003317, FBGN0011577, FBGN0010575, FBGN0000547	208	239	8566	2.757	0.602326	0.0155077	1.0848
Night sleep CVE	GOTERM_BP_ALL	GO:0030036~actin cytoskeleton organization	12	3.65854	0.000668881	FBGN0000140, FBGN0000256, FBGN0004009, FBGN0243516, FBGN0003317, FBGN0041111, FBGN0013733, FBGN0085447, FBGN0053555, FBGN0011661, FBGN0053556, FBGN0000547	208	143	8566	3.45589	0.605996	0.0154034	1.09565
Night sleep CVE	GOTERM_BP_ALL	GO:0007164~establishment of tissue polarity	8	2.43902	0.00069283	FBGN0004009, FBGN0014388, FBGN0026252, FBGN0010453, FBGN0001085, FBGN0015609, FBGN0053555, FBGN0011817	208	62	8566	5.3139	0.618923	0.0156912	1.13466
Night sleep CVE	GOTERM_BP_ALL	GO:0030029~actin filament-based process	12	3.65854	0.000709154	FBGN0000140, FBGN0000256, FBGN0004009, FBGN0243516, FBGN0003317, FBGN0041111, FBGN0013733, FBGN0085447, FBGN0053555, FBGN0011661, FBGN0053556, FBGN0000547	208	144	8566	3.43189	0.627491	0.0158011	1.16125
Night sleep CVE	GOTERM_BP_ALL	GO:0048858~cell projection morphogenesis	19	5.79268	0.000726445	FBGN0014135, FBGN0003888, FBGN0004885, FBGN0005630, FBGN0085369, FBGN0001085, FBGN0013733, FBGN0011260, FBGN0003435, FBGN0011259, FBGN0015380, FBGN0000028, FBGN0003380, FBGN0000479, FBGN0011577, FBGN0015609, FBGN0010575, FBGN0013433, FBGN0010415	208	320	8566	2.44522	0.636356	0.0159286	1.18941
Night sleep CVE	GOTERM_BP_ALL	GO:0035107~appendage morphogenesis	16	4.87805	0.000752969	FBGN0000179, FBGN0004885, FBGN0026252, FBGN0010453, FBGN0004870, FBGN0001085, FBGN0003719, FBGN0013733, FBGN0011817, FBGN0024250, FBGN0004009, FBGN0020307, FBGN0003317, FBGN0011577, FBGN0010575, FBGN0000547	208	242	8566	2.72282	0.649547	0.0162498	1.23258
Night sleep CVE	GOTERM_BP_ALL	GO:0042067~establishment of ommatidial polarity	7	2.13415	0.000774434	FBGN0004009, FBGN0014388, FBGN0026252, FBGN0010453, FBGN0001085, FBGN0015609, FBGN0011817	208	46	8566	6.26693	0.659871	0.0164543	1.26751
Night sleep CVE	GOTERM_BP_ALL	GO:0007476~imaginal disc-derived wing morphogenesis	15	4.57317	0.000797885	FBGN0000179, FBGN0004885, FBGN0026252, FBGN0010453, FBGN0001085, FBGN0003719, FBGN0013733, FBGN0011817, FBGN0024250, FBGN0004009, FBGN0020307, FBGN0003317, FBGN0011577, FBGN0010575, FBGN0000547	208	218	8566	2.83367	0.670803	0.0166939	1.30566
Night sleep CVE	GOTERM_MF_ALL	GO:0004114~3',5'-cyclic-nucleotide phosphodiesterase activity	4	1.21951	0.000827702	FBGN0034886, FBGN0259225, FBGN0000479, FBGN0259171	257	8	10068	19.5875	0.281951	0.0640971	1.14832
Night sleep CVE	GOTERM_MF_ALL	GO:0004112~cyclic-nucleotide phosphodiesterase activity	4	1.21951	0.000827702	FBGN0034886, FBGN0259225, FBGN0000479, FBGN0259171	257	8	10068	19.5875	0.281951	0.0640971	1.14832
Night sleep CVE	GOTERM_BP_ALL	GO:0007472~wing disc morphogenesis	15	4.57317	0.000864687	FBGN0000179, FBGN0004885, FBGN0026252, FBGN0010453, FBGN0001085, FBGN0003719, FBGN0013733, FBGN0011817, FBGN0024250, FBGN0004009, FBGN0020307, FBGN0003317, FBGN0011577, FBGN0010575, FBGN0000547	208	220	8566	2.80791	0.700058	0.0178121	1.41424
Night sleep CVE	GOTERM_BP_ALL	GO:0007444~imaginal disc development	22	6.70732	0.00095124	FBGN0000179, FBGN0014135, FBGN0004885, FBGN0010453, FBGN0026252, FBGN0001624, FBGN0001085, FBGN0004870, FBGN0003719, FBGN0013733, FBGN0011817, FBGN0015380, FBGN0024250, FBGN0004009, FBGN0020307, FBGN0003317, FBGN0011577, FBGN0041111, FBGN0010575, FBGN0011661, FBGN0000547, FBGN0039709	208	412	8566	2.19908	0.734132	0.0192932	1.55477
Night sleep CVE	GOTERM_CC_ALL	GO:0034703~cation channel complex	6	1.82927	0.000974269	FBGN0011589, FBGN0003380, FBGN0033494, FBGN0003429, FBGN0260993, FBGN0005563	180	28	6353	7.5631	0.181922	0.0282778	1.22015
Night sleep CVE	GOTERM_BP_ALL	GO:0032990~cell part morphogenesis	19	5.79268	0.00106609	FBGN0014135, FBGN0003888, FBGN0004885, FBGN0005630, FBGN0085369, FBGN0001085, FBGN0013733, FBGN0011260, FBGN0003435, FBGN0011259, FBGN0015380, FBGN0000028, FBGN0003380, FBGN0000479, FBGN0011577, FBGN0015609, FBGN0010575, FBGN0013433, FBGN0010415	208	331	8566	2.36396	0.77345	0.0212888	1.74094
Night sleep CVE	GOTERM_BP_ALL	GO:0051128~regulation of cellular component organization	17	5.18293	0.00111797	FBGN0259211, FBGN0024923, FBGN0013759, FBGN0003886, FBGN0243516, FBGN0001085, FBGN0011836, FBGN0013733, FBGN0005563, FBGN0004009, FBGN0003317, FBGN0015609, FBGN0026375, FBGN0000719, FBGN0085447, FBGN0011661, FBGN0000547	208	278	8566	2.51837	0.789249	0.0219984	1.82492
Night sleep CVE	GOTERM_BP_ALL	GO:0016198~axon choice point recognition	5	1.52439	0.00118406	FBGN0015380, FBGN0011259, FBGN0005630, FBGN0013733, FBGN0013433	208	20	8566	10.2957	0.807794	0.0229603	1.93182
Night sleep CVE	GOTERM_BP_ALL	GO:0060284~regulation of cell development	11	3.35366	0.00123983	FBGN0024923, FBGN0004009, FBGN0014388, FBGN0001624, FBGN0003317, FBGN0015609, FBGN0013733, FBGN0026375, FBGN0005563, FBGN0085447, FBGN0000547	208	131	8566	3.45809	0.822168	0.0236996	2.02195
Night sleep CVE	GOTERM_BP_ALL	GO:0035220~wing disc development	17	5.18293	0.00125353	FBGN0000179, FBGN0004885, FBGN0026252, FBGN0010453, FBGN0001085, FBGN0003719, FBGN0013733, FBGN0011817, FBGN0024250, FBGN0004009, FBGN0020307, FBGN0003317, FBGN0011577, FBGN0041111, FBGN0010575, FBGN0000547, FBGN0039709	208	281	8566	2.49148	0.825531	0.0236342	2.04407
Night sleep CVE	GOTERM_CC_ALL	GO:0005887~integral to plasma membrane	15	4.57317	0.00131435	FBGN0033494, FBGN0001085, FBGN0003429, FBGN0260993, FBGN0015776, FBGN0015380, FBGN0011589, FBGN0033791, FBGN0038980, FBGN0003380, FBGN0003317, FBGN0015609, FBGN0000036, FBGN0004168, FBGN0039709	180	198	6353	2.67382	0.237333	0.0332996	1.64281
Night sleep CVE	GOTERM_BP_ALL	GO:0080090~regulation of primary metabolic process	42	12.8049	0.00131909	FBGN0000179, FBGN0011656, FBGN0085369, FBGN0024308, FBGN0034195, FBGN0034886, FBGN0033846, FBGN0011836, FBGN0011206, FBGN0000114, FBGN0030408, FBGN0052105, FBGN0020307, FBGN0011589, FBGN0000028, FBGN0024250, FBGN0026058, FBGN0004009, FBGN0011569, FBGN0003430, FBGN0027788, FBGN0035136, FBGN0031896, FBGN0004168, FBGN0259211, FBGN0005630, FBGN0011666, FBGN0024321, FBGN0004870, FBGN0011241, FBGN00048…	208	1058	8566	1.63485	0.840768	0.0245239	2.1499
Night sleep CVE	GOTERM_BP_ALL	GO:0019222~regulation of metabolic process	46	14.0244	0.0014294	FBGN0000179, FBGN0011656, FBGN0085385, FBGN0085369, FBGN0024308, FBGN0034195, FBGN0250816, FBGN0034886, FBGN0033846, FBGN0011836, FBGN0011206, FBGN0000114, FBGN0030408, FBGN0052105, FBGN0020307, FBGN0004009, FBGN0011589, FBGN0000028, FBGN0024250, FBGN0026058, FBGN0011569, FBGN0003430, FBGN0010113, FBGN0027788, FBGN0035136, FBGN0031896, FBGN0004168, FBGN0259211, FBGN0051140, FBGN0005630, FBGN00116…	208	1199	8566	1.57999	0.863461	0.0261993	2.32769
Night sleep CVE	GOTERM_BP_ALL	GO:0001738~morphogenesis of a polarized epithelium	8	2.43902	0.00143532	FBGN0004009, FBGN0014388, FBGN0026252, FBGN0010453, FBGN0001624, FBGN0001085, FBGN0015609, FBGN0011817	208	70	8566	4.70659	0.864584	0.0259649	2.33723
Night sleep CVE	GOTERM_BP_ALL	GO:0007626~locomotory behavior	13	3.96341	0.00143707	FBGN0014135, FBGN0005630, FBGN0013759, FBGN0052423, FBGN0005563, FBGN0011817, FBGN0011260, FBGN0011259, FBGN0010473, FBGN0000028, FBGN0003380, FBGN0000479, FBGN0010575	208	181	8566	2.95787	0.864914	0.025663	2.34005
Night sleep CVE	GOTERM_BP_ALL	GO:0048646~anatomical structure formation involved in morphogenesis	20	6.09756	0.00148006	FBGN0011656, FBGN0000256, FBGN0243516, FBGN0033846, FBGN0001085, FBGN0028369, FBGN0013733, FBGN0011241, FBGN0000114, FBGN0013725, FBGN0011763, FBGN0000140, FBGN0024250, FBGN0003317, FBGN0003430, FBGN0011577, FBGN0010215, FBGN0045759, FBGN0000719, FBGN0000547	208	369	8566	2.23212	0.872772	0.0260867	2.40926
Night sleep CVE	GOTERM_CC_ALL	GO:0031226~intrinsic to plasma membrane	15	4.57317	0.00152013	FBGN0033494, FBGN0001085, FBGN0003429, FBGN0260993, FBGN0015776, FBGN0015380, FBGN0011589, FBGN0033791, FBGN0038980, FBGN0003380, FBGN0003317, FBGN0015609, FBGN0000036, FBGN0004168, FBGN0039709	180	201	6353	2.63391	0.269032	0.0342213	1.89777
Night sleep CVE	GOTERM_MF_ALL	GO:0005244~voltage-gated ion channel activity	7	2.13415	0.00158537	FBGN0011589, FBGN0003380, FBGN0033494, FBGN0003429, FBGN0260993, FBGN0005563, FBGN0051116	257	50	10068	5.48451	0.469879	0.100373	2.18873
Night sleep CVE	GOTERM_MF_ALL	GO:0022832~voltage-gated channel activity	7	2.13415	0.00158537	FBGN0011589, FBGN0003380, FBGN0033494, FBGN0003429, FBGN0260993, FBGN0005563, FBGN0051116	257	50	10068	5.48451	0.469879	0.100373	2.18873
Night sleep CVE	GOTERM_BP_ALL	GO:0045595~regulation of cell differentiation	13	3.96341	0.00172981	FBGN0011666, FBGN0024923, FBGN0001624, FBGN0013733, FBGN0005563, FBGN0014388, FBGN0004009, FBGN0003317, FBGN0010113, FBGN0015609, FBGN0026375, FBGN0085447, FBGN0000547	208	185	8566	2.89392	0.910183	0.0300455	2.81038
Night sleep CVE	GOTERM_BP_ALL	GO:0048707~instar larval or pupal morphogenesis	19	5.79268	0.00181058	FBGN0000179, FBGN0004885, FBGN0010453, FBGN0026252, FBGN0001624, FBGN0001085, FBGN0004870, FBGN0003719, FBGN0013733, FBGN0011817, FBGN0024250, FBGN0004009, FBGN0020307, FBGN0003317, FBGN0000567, FBGN0011577, FBGN0010575, FBGN0011661, FBGN0000547	208	347	8566	2.25496	0.91975	0.0310407	2.93978
Night sleep CVE	GOTERM_MF_ALL	GO:0004888~transmembrane receptor activity	21	6.40244	0.00181437	FBGN0051221, FBGN0052547, FBGN0001085, FBGN0066101, FBGN0053531, FBGN0000119, FBGN0015380, FBGN0033791, FBGN0038980, FBGN0003317, FBGN0029723, FBGN0050340, FBGN0004370, FBGN0045468, FBGN0259241, FBGN0029768, FBGN0003255, FBGN0034996, FBGN0004168, FBGN0032180, FBGN0010415	257	383	10068	2.14798	0.516356	0.0985695	2.50118
Night sleep CVE	GOTERM_CC_ALL	GO:0005912~adherens junction	7	2.13415	0.00189161	FBGN0083919, FBGN0010215, FBGN0028369, FBGN0013733, FBGN0011661, FBGN0010415, FBGN0000547	180	47	6353	5.25662	0.322971	0.0382532	2.35646
Night sleep CVE	GOTERM_BP_ALL	GO:0007431~salivary gland development	11	3.35366	0.00193815	FBGN0015380, FBGN0024250, FBGN0010453, FBGN0033791, FBGN0000567, FBGN0000633, FBGN0001085, FBGN0085407, FBGN0045759, FBGN0000719, FBGN0011260	208	139	8566	3.25906	0.93283	0.0327901	3.14381
Night sleep CVE	GOTERM_BP_ALL	GO:0035272~exocrine system development	11	3.35366	0.00193815	FBGN0015380, FBGN0024250, FBGN0010453, FBGN0033791, FBGN0000567, FBGN0000633, FBGN0001085, FBGN0085407, FBGN0045759, FBGN0000719, FBGN0011260	208	139	8566	3.25906	0.93283	0.0327901	3.14381
Night sleep CVE	GOTERM_BP_ALL	GO:0048732~gland development	12	3.65854	0.00195009	FBGN0015380, FBGN0004009, FBGN0024250, FBGN0010453, FBGN0033791, FBGN0000567, FBGN0000633, FBGN0001085, FBGN0085407, FBGN0045759, FBGN0000719, FBGN0011260	208	163	8566	3.03185	0.933939	0.0325933	3.16289
Night sleep CVE	GOTERM_BP_ALL	GO:0009889~regulation of biosynthetic process	37	11.2805	0.00205361	FBGN0000179, FBGN0011656, FBGN0024308, FBGN0085369, FBGN0034886, FBGN0033846, FBGN0011836, FBGN0011206, FBGN0000114, FBGN0030408, FBGN0052105, FBGN0020307, FBGN0011589, FBGN0000028, FBGN0024250, FBGN0026058, FBGN0004009, FBGN0011569, FBGN0003430, FBGN0027788, FBGN0035136, FBGN0004168, FBGN0259211, FBGN0005630, FBGN0011666, FBGN0024321, FBGN0004870, FBGN0004852, FBGN0011763, FBGN0260642, FBGN00389…	208	914	8566	1.66713	0.942821	0.0338892	3.32814
Night sleep CVE	GOTERM_BP_ALL	GO:0031326~regulation of cellular biosynthetic process	37	11.2805	0.00205361	FBGN0000179, FBGN0011656, FBGN0024308, FBGN0085369, FBGN0034886, FBGN0033846, FBGN0011836, FBGN0011206, FBGN0000114, FBGN0030408, FBGN0052105, FBGN0020307, FBGN0011589, FBGN0000028, FBGN0024250, FBGN0026058, FBGN0004009, FBGN0011569, FBGN0003430, FBGN0027788, FBGN0035136, FBGN0004168, FBGN0259211, FBGN0005630, FBGN0011666, FBGN0024321, FBGN0004870, FBGN0004852, FBGN0011763, FBGN0260642, FBGN00389…	208	914	8566	1.66713	0.942821	0.0338892	3.32814
Night sleep CVE	GOTERM_CC_ALL	GO:0070161~anchoring junction	7	2.13415	0.00211219	FBGN0083919, FBGN0010215, FBGN0028369, FBGN0013733, FBGN0011661, FBGN0010415, FBGN0000547	180	48	6353	5.14711	0.353105	0.0388237	2.62789
Night sleep CVE	GOTERM_BP_ALL	GO:0008361~regulation of cell size	8	2.43902	0.00214727	FBGN0004009, FBGN0003380, FBGN0000479, FBGN0001085, FBGN0015609, FBGN0041111, FBGN0036046, FBGN0053555	208	75	8566	4.39282	0.949824	0.0349946	3.47741
Night sleep CVE	GOTERM_BP_ALL	GO:0048592~eye morphogenesis	16	4.87805	0.00217465	FBGN0000179, FBGN0026252, FBGN0010453, FBGN0017590, FBGN0001085, FBGN0000119, FBGN0011817, FBGN0013725, FBGN0014388, FBGN0004009, FBGN0003317, FBGN0015609, FBGN0041111, FBGN0053197, FBGN0011661, FBGN0013433	208	269	8566	2.44953	0.951704	0.0350238	3.52101
Night sleep CVE	GOTERM_BP_ALL	GO:0009886~post-embryonic morphogenesis	19	5.79268	0.00218984	FBGN0000179, FBGN0004885, FBGN0010453, FBGN0026252, FBGN0001624, FBGN0001085, FBGN0004870, FBGN0003719, FBGN0013733, FBGN0011817, FBGN0024250, FBGN0004009, FBGN0020307, FBGN0003317, FBGN0000567, FBGN0011577, FBGN0010575, FBGN0011661, FBGN0000547	208	353	8566	2.21663	0.952717	0.0348616	3.5452
Night sleep CVE	GOTERM_BP_ALL	GO:0022604~regulation of cell morphogenesis	10	3.04878	0.00230093	FBGN0259211, FBGN0004009, FBGN0013759, FBGN0243516, FBGN0015609, FBGN0013733, FBGN0026375, FBGN0000719, FBGN0085447, FBGN0000547	208	119	8566	3.46073	0.959505	0.0361863	3.72185
Night sleep CVE	GOTERM_BP_ALL	GO:0048754~branching morphogenesis of a tube	6	1.82927	0.00231628	FBGN0014135, FBGN0259211, FBGN0014388, FBGN0010113, FBGN0013733, FBGN0053556	208	39	8566	6.3358	0.960363	0.0360172	3.74624
Night sleep CVE	GOTERM_BP_ALL	GO:0060446~branching involved in open tracheal system development	6	1.82927	0.00231628	FBGN0014135, FBGN0259211, FBGN0014388, FBGN0010113, FBGN0013733, FBGN0053556	208	39	8566	6.3358	0.960363	0.0360172	3.74624
Night sleep CVE	GOTERM_CC_ALL	GO:0005578~proteinaceous extracellular matrix	7	2.13415	0.00261104	FBGN0004009, FBGN0038341, FBGN0010453, FBGN0011577, FBGN0259240, FBGN0031902, FBGN0000719	180	50	6353	4.94122	0.416422	0.0438891	3.23918
Night sleep CVE	GOTERM_BP_ALL	GO:0009952~anterior/posterior pattern formation	12	3.65854	0.00271395	FBGN0000179, FBGN0260642, FBGN0033988, FBGN0000256, FBGN0004009, FBGN0014388, FBGN0003317, FBGN0003430, FBGN0003719, FBGN0000719, FBGN0011661, FBGN0039709	208	170	8566	2.90701	0.977245	0.0416144	4.376
Night sleep CVE	GOTERM_BP_ALL	GO:0001654~eye development	18	5.4878	0.00277152	FBGN0000179, FBGN0010453, FBGN0026252, FBGN0017590, FBGN0001085, FBGN0000119, FBGN0011817, FBGN0013725, FBGN0014388, FBGN0004009, FBGN0003317, FBGN0011577, FBGN0015609, FBGN0041111, FBGN0028704, FBGN0053197, FBGN0011661, FBGN0013433	208	332	8566	2.2328	0.979002	0.0420175	4.46686
Night sleep CVE	GOTERM_BP_ALL	GO:0060255~regulation of macromolecule metabolic process	42	12.8049	0.00280107	FBGN0000179, FBGN0011656, FBGN0085385, FBGN0085369, FBGN0024308, FBGN0034195, FBGN0250816, FBGN0034886, FBGN0033846, FBGN0011836, FBGN0011206, FBGN0000114, FBGN0030408, FBGN0052105, FBGN0020307, FBGN0004009, FBGN0011589, FBGN0000028, FBGN0024250, FBGN0026058, FBGN0011569, FBGN0003430, FBGN0027788, FBGN0010113, FBGN0035136, FBGN0031896, FBGN0259211, FBGN0005630, FBGN0011666, FBGN0024321, FBGN00048…	208	1101	8566	1.571	0.97985	0.0419997	4.51345
Night sleep CVE	GOTERM_CC_ALL	GO:0031224~intrinsic to membrane	56	17.0732	0.00286663	FBGN0033494, FBGN0004009, FBGN0033791, FBGN0027535, FBGN0036115, FBGN0035400, FBGN0030412, FBGN0052547, FBGN0031245, FBGN0003429, FBGN0053531, FBGN0035914, FBGN0015776, FBGN0051116, FBGN0004852, FBGN0010473, FBGN0015380, FBGN0050035, FBGN0038980, FBGN0011577, FBGN0259242, FBGN0000036, FBGN0035960, FBGN0039293, FBGN0028369, FBGN0260993, FBGN0005563, FBGN0004509, FBGN0036279, FBGN0039756, FBGN02509…	180	1382	6353	1.43017	0.446433	0.0444711	3.55101
Night sleep CVE	GOTERM_BP_ALL	GO:0001745~compound eye morphogenesis	15	4.57317	0.00291824	FBGN0000179, FBGN0026252, FBGN0010453, FBGN0017590, FBGN0001085, FBGN0000119, FBGN0011817, FBGN0013725, FBGN0014388, FBGN0004009, FBGN0003317, FBGN0015609, FBGN0041111, FBGN0053197, FBGN0011661	208	250	8566	2.47096	0.982891	0.0432554	4.69802
Night sleep CVE	GOTERM_BP_ALL	GO:0048749~compound eye development	17	5.18293	0.0031784	FBGN0000179, FBGN0026252, FBGN0010453, FBGN0017590, FBGN0001085, FBGN0000119, FBGN0011817, FBGN0013725, FBGN0014388, FBGN0004009, FBGN0003317, FBGN0011577, FBGN0015609, FBGN0041111, FBGN0028704, FBGN0053197, FBGN0011661	208	308	8566	2.27307	0.988102	0.0465318	5.10661
Night sleep CVE	GOTERM_BP_ALL	GO:0060562~epithelial tube morphogenesis	6	1.82927	0.00322784	FBGN0014135, FBGN0259211, FBGN0014388, FBGN0010113, FBGN0013733, FBGN0053556	208	42	8566	5.88324	0.988896	0.0467488	5.18409
Night sleep CVE	GOTERM_BP_ALL	GO:0001763~morphogenesis of a branching structure	6	1.82927	0.00322784	FBGN0014135, FBGN0259211, FBGN0014388, FBGN0010113, FBGN0013733, FBGN0053556	208	42	8566	5.88324	0.988896	0.0467488	5.18409
Night sleep CVE	GOTERM_BP_ALL	GO:0006355~regulation of transcription, DNA-dependent	27	8.23171	0.00334089	FBGN0000179, FBGN0011656, FBGN0024308, FBGN0085369, FBGN0034886, FBGN0033846, FBGN0011836, FBGN0030408, FBGN0052105, FBGN0024250, FBGN0000028, FBGN0011589, FBGN0026058, FBGN0004009, FBGN0020307, FBGN0003430, FBGN0027788, FBGN0259211, FBGN0005630, FBGN0024321, FBGN0011763, FBGN0260642, FBGN0041092, FBGN0000567, FBGN0259162, FBGN0045759, FBGN0010575	208	612	8566	1.81688	0.990517	0.047852	5.36099
Night sleep CVE	GOTERM_MF_ALL	GO:0030955~potassium ion binding	5	1.52439	0.00339036	FBGN0003380, FBGN0033494, FBGN0003429, FBGN0015776, FBGN0028704	257	25	10068	7.83502	0.74294	0.156171	4.62648
Night sleep CVE	GOTERM_BP_ALL	GO:0001736~establishment of planar polarity	7	2.13415	0.00340225	FBGN0004009, FBGN0014388, FBGN0026252, FBGN0010453, FBGN0001085, FBGN0015609, FBGN0011817	208	61	8566	4.72588	0.991296	0.0482157	5.45688
Night sleep CVE	GOTERM_CC_ALL	GO:0016020~membrane	82	25	0.0034943	FBGN0083919, FBGN0033845, FBGN0033494, FBGN0066101, FBGN0004009, FBGN0033791, FBGN0027535, FBGN0038387, FBGN0031726, FBGN0053555, FBGN0036115, FBGN0030412, FBGN0035400, FBGN0013759, FBGN0001624, FBGN0017590, FBGN0052547, FBGN0003429, FBGN0031245, FBGN0053531, FBGN0035914, FBGN0015776, FBGN0011260, FBGN0051116, FBGN0038224, FBGN0004852, FBGN0010473, FBGN0015380, FBGN0014388, FBGN0050035, FBGN00389…	180	2245	6353	1.28915	0.513776	0.0502022	4.31288
Night sleep CVE	GOTERM_MF_ALL	GO:0022843~voltage-gated cation channel activity	6	1.82927	0.00362562	FBGN0011589, FBGN0003380, FBGN0033494, FBGN0003429, FBGN0260993, FBGN0005563	257	41	10068	5.73294	0.766105	0.149075	4.94003
Night sleep CVE	GOTERM_MF_ALL	GO:0004115~3',5'-cyclic-AMP phosphodiesterase activity	3	0.914634	0.00373566	FBGN0034886, FBGN0259225, FBGN0000479	257	4	10068	29.3813	0.776213	0.139039	5.08636
Night sleep CVE	GOTERM_BP_ALL	GO:0019219~regulation of nucleobase, nucleoside, nucleotide and nucleic acid metabolic process	35	10.6707	0.00450688	FBGN0000179, FBGN0011656, FBGN0024308, FBGN0085369, FBGN0034886, FBGN0033846, FBGN0011836, FBGN0000114, FBGN0030408, FBGN0052105, FBGN0020307, FBGN0011589, FBGN0000028, FBGN0024250, FBGN0026058, FBGN0004009, FBGN0011569, FBGN0003430, FBGN0027788, FBGN0035136, FBGN0004168, FBGN0259211, FBGN0005630, FBGN0024321, FBGN0004870, FBGN0004852, FBGN0011763, FBGN0260642, FBGN0038980, FBGN0041092, FBGN00005…	208	890	8566	1.61954	0.998141	0.0627659	7.16758
Night sleep CVE	GOTERM_BP_ALL	GO:0051171~regulation of nitrogen compound metabolic process	35	10.6707	0.00466773	FBGN0000179, FBGN0011656, FBGN0024308, FBGN0085369, FBGN0034886, FBGN0033846, FBGN0011836, FBGN0000114, FBGN0030408, FBGN0052105, FBGN0020307, FBGN0011589, FBGN0000028, FBGN0024250, FBGN0026058, FBGN0004009, FBGN0011569, FBGN0003430, FBGN0027788, FBGN0035136, FBGN0004168, FBGN0259211, FBGN0005630, FBGN0024321, FBGN0004870, FBGN0004852, FBGN0011763, FBGN0260642, FBGN0038980, FBGN0041092, FBGN00005…	208	892	8566	1.61591	0.998516	0.064296	7.41425
Night sleep CVE	GOTERM_BP_ALL	GO:0007169~transmembrane receptor protein tyrosine kinase signaling pathway	9	2.7439	0.00478748	FBGN0014135, FBGN0014388, FBGN0026252, FBGN0053531, FBGN0085407, FBGN0003719, FBGN0000719, FBGN0036046, FBGN0000547	208	109	8566	3.40041	0.998744	0.0652504	7.59748
Night sleep CVE	GOTERM_BP_ALL	GO:0007423~sensory organ development	20	6.09756	0.00479551	FBGN0000179, FBGN0010453, FBGN0026252, FBGN0017590, FBGN0001085, FBGN0013733, FBGN0000119, FBGN0011817, FBGN0013725, FBGN0014388, FBGN0004009, FBGN0003317, FBGN0011577, FBGN0015609, FBGN0041111, FBGN0028704, FBGN0053197, FBGN0011661, FBGN0013433, FBGN0000547	208	410	8566	2.00891	0.998758	0.0647245	7.60976
Night sleep CVE	GOTERM_BP_ALL	GO:0016199~axon midline choice point recognition	4	1.21951	0.00510569	FBGN0015380, FBGN0011259, FBGN0005630, FBGN0013733	208	15	8566	10.9821	0.999196	0.0681168	8.08275
Night sleep CVE	GOTERM_BP_ALL	GO:0022603~regulation of anatomical structure morphogenesis	11	3.35366	0.00534701	FBGN0259211, FBGN0004009, FBGN0014388, FBGN0013759, FBGN0243516, FBGN0015609, FBGN0013733, FBGN0026375, FBGN0000719, FBGN0085447, FBGN0000547	208	160	8566	2.83131	0.999426	0.0705541	8.44914
Night sleep CVE	GOTERM_MF_ALL	GO:0008188~neuropeptide receptor activity	6	1.82927	0.00544455	FBGN0029723, FBGN0052547, FBGN0050340, FBGN0029768, FBGN0003255, FBGN0034996	257	45	10068	5.22335	0.887384	0.18006	7.33213
Night sleep CVE	GOTERM_MF_ALL	GO:0042923~neuropeptide binding	6	1.82927	0.00544455	FBGN0029723, FBGN0052547, FBGN0050340, FBGN0029768, FBGN0003255, FBGN0034996	257	45	10068	5.22335	0.887384	0.18006	7.33213
Night sleep CVE	GOTERM_CC_ALL	GO:0016323~basolateral plasma membrane	5	1.52439	0.00560741	FBGN0083919, FBGN0001624, FBGN0010215, FBGN0005563, FBGN0010415	180	26	6353	6.78739	0.686005	0.0743186	6.83722
Night sleep CVE	GOTERM_BP_ALL	GO:0031323~regulation of cellular metabolic process	40	12.1951	0.00581187	FBGN0000179, FBGN0011656, FBGN0024308, FBGN0085369, FBGN0034195, FBGN0034886, FBGN0033846, FBGN0011836, FBGN0011206, FBGN0000114, FBGN0030408, FBGN0052105, FBGN0020307, FBGN0011589, FBGN0000028, FBGN0024250, FBGN0026058, FBGN0004009, FBGN0011569, FBGN0003430, FBGN0027788, FBGN0035136, FBGN0004168, FBGN0051140, FBGN0259211, FBGN0005630, FBGN0011666, FBGN0024321, FBGN0004870, FBGN0004852, FBGN00117…	208	1077	8566	1.52953	0.999701	0.0757513	9.15111
Night sleep CVE	GOTERM_MF_ALL	GO:0008081~phosphoric diester hydrolase activity	5	1.52439	0.00587942	FBGN0034886, FBGN0259225, FBGN0000479, FBGN0036837, FBGN0259171	257	29	10068	6.75433	0.905458	0.178447	7.8957
Night sleep CVE	GOTERM_BP_ALL	GO:0051960~regulation of nervous system development	8	2.43902	0.00596864	FBGN0014388, FBGN0003317, FBGN0015609, FBGN0013733, FBGN0026375, FBGN0005563, FBGN0085447, FBGN0000547	208	90	8566	3.66068	0.99976	0.0770012	9.38669
Night sleep CVE	GOTERM_BP_ALL	GO:0019933~cAMP-mediated signaling	4	1.21951	0.0061732	FBGN0038980, FBGN0000479, FBGN0004852, FBGN0004168	208	16	8566	10.2957	0.999819	0.0788134	9.69323
Night sleep CVE	GOTERM_BP_ALL	GO:0007435~salivary gland morphogenesis	9	2.7439	0.00626234	FBGN0015380, FBGN0010453, FBGN0033791, FBGN0000567, FBGN0000633, FBGN0001085, FBGN0085407, FBGN0045759, FBGN0000719	208	114	8566	3.25127	0.999841	0.079185	9.82651
Night sleep CVE	GOTERM_BP_ALL	GO:0022612~gland morphogenesis	9	2.7439	0.00626234	FBGN0015380, FBGN0010453, FBGN0033791, FBGN0000567, FBGN0000633, FBGN0001085, FBGN0085407, FBGN0045759, FBGN0000719	208	114	8566	3.25127	0.999841	0.079185	9.82651
Night sleep CVE	GOTERM_BP_ALL	GO:0010556~regulation of macromolecule biosynthetic process	34	10.3659	0.00646463	FBGN0000179, FBGN0011656, FBGN0024308, FBGN0085369, FBGN0034886, FBGN0033846, FBGN0011836, FBGN0011206, FBGN0000114, FBGN0030408, FBGN0052105, FBGN0020307, FBGN0011589, FBGN0000028, FBGN0024250, FBGN0026058, FBGN0004009, FBGN0011569, FBGN0003430, FBGN0027788, FBGN0035136, FBGN0259211, FBGN0005630, FBGN0011666, FBGN0024321, FBGN0004870, FBGN0011763, FBGN0260642, FBGN0041092, FBGN0000567, FBGN02591…	208	877	8566	1.59659	0.99988	0.0809123	10.1283
Night sleep CVE	GOTERM_BP_ALL	GO:0007350~blastoderm segmentation	13	3.96341	0.00652978	FBGN0000256, FBGN0010453, FBGN0003719, FBGN0260642, FBGN0014388, FBGN0004009, FBGN0003317, FBGN0003430, FBGN0259240, FBGN0027535, FBGN0041111, FBGN0000719, FBGN0011661	208	218	8566	2.45585	0.99989	0.080971	10.2253
Night sleep CVE	GOTERM_MF_ALL	GO:0008528~peptide receptor activity, G-protein coupled	6	1.82927	0.00656105	FBGN0029723, FBGN0052547, FBGN0050340, FBGN0029768, FBGN0003255, FBGN0034996	257	47	10068	5.00108	0.928142	0.183349	8.77264
Night sleep CVE	GOTERM_MF_ALL	GO:0001653~peptide receptor activity	6	1.82927	0.00656105	FBGN0029723, FBGN0052547, FBGN0050340, FBGN0029768, FBGN0003255, FBGN0034996	257	47	10068	5.00108	0.928142	0.183349	8.77264
Night sleep CVE	GOTERM_BP_ALL	GO:0051252~regulation of RNA metabolic process	28	8.53659	0.00667593	FBGN0000179, FBGN0011656, FBGN0024308, FBGN0085369, FBGN0034886, FBGN0033846, FBGN0011836, FBGN0000114, FBGN0030408, FBGN0052105, FBGN0000028, FBGN0011589, FBGN0024250, FBGN0026058, FBGN0004009, FBGN0020307, FBGN0003430, FBGN0027788, FBGN0259211, FBGN0005630, FBGN0024321, FBGN0011763, FBGN0260642, FBGN0041092, FBGN0000567, FBGN0259162, FBGN0045759, FBGN0010575	208	678	8566	1.70076	0.999911	0.0819852	10.4425
Night sleep CVE	GOTERM_BP_ALL	GO:0007517~muscle organ development	10	3.04878	0.00675514	FBGN0011656, FBGN0015380, FBGN0033988, FBGN0004009, FBGN0085369, FBGN0028369, FBGN0013733, FBGN0053197, FBGN0010415, FBGN0000547	208	140	8566	2.94162	0.99992	0.0821977	10.56
Night sleep CVE	GOTERM_MF_ALL	GO:0031420~alkali metal ion binding	6	1.82927	0.00717545	FBGN0003380, FBGN0033494, FBGN0003429, FBGN0260993, FBGN0015776, FBGN0028704	257	48	10068	4.89689	0.943895	0.185965	9.55646
Night sleep CVE	GOTERM_BP_ALL	GO:0010468~regulation of gene expression	37	11.2805	0.00725522	FBGN0000179, FBGN0011656, FBGN0085385, FBGN0024308, FBGN0085369, FBGN0250816, FBGN0034886, FBGN0033846, FBGN0011836, FBGN0011206, FBGN0000114, FBGN0030408, FBGN0052105, FBGN0020307, FBGN0011589, FBGN0000028, FBGN0024250, FBGN0026058, FBGN0004009, FBGN0011569, FBGN0003430, FBGN0027788, FBGN0010113, FBGN0035136, FBGN0259211, FBGN0005630, FBGN0011666, FBGN0024321, FBGN0004870, FBGN0011763, FBGN02606…	208	987	8566	1.54383	0.99996	0.0872709	11.2985
Night sleep CVE	GOTERM_BP_ALL	GO:0019935~cyclic-nucleotide-mediated signaling	4	1.21951	0.0073641	FBGN0038980, FBGN0000479, FBGN0004852, FBGN0004168	208	17	8566	9.69005	0.999966	0.0877707	11.4586
Night sleep CVE	GOTERM_BP_ALL	GO:0051056~regulation of small GTPase mediated signal transduction	8	2.43902	0.00754404	FBGN0014388, FBGN0035879, FBGN0085403, FBGN0259228, FBGN0050456, FBGN0030299, FBGN0085447, FBGN0050115	208	94	8566	3.50491	0.999974	0.0890654	11.7225
Night sleep CVE	GOTERM_BP_ALL	GO:0007154~cell communication	14	4.26829	0.00800784	FBGN0013334, FBGN0030412, FBGN0013759, FBGN0001624, FBGN0033845, FBGN0011288, FBGN0013733, FBGN0005563, FBGN0003380, FBGN0003317, FBGN0000479, FBGN0015609, FBGN0010575, FBGN0085447	208	252	8566	2.28793	0.999986	0.0935085	12.3993
Night sleep CVE	GOTERM_BP_ALL	GO:0010646~regulation of cell communication	16	4.87805	0.00832531	FBGN0003719, FBGN0050456, FBGN0011817, FBGN0050115, FBGN0024250, FBGN0014388, FBGN0003380, FBGN0003317, FBGN0035879, FBGN0085403, FBGN0046763, FBGN0027788, FBGN0259228, FBGN0030299, FBGN0085447, FBGN0000547	208	311	8566	2.11872	0.999991	0.0962425	12.8598
Night sleep CVE	GOTERM_MF_ALL	GO:0042165~neurotransmitter binding	7	2.13415	0.00858925	FBGN0029723, FBGN0052547, FBGN0050340, FBGN0000036, FBGN0029768, FBGN0003255, FBGN0034996	257	70	10068	3.91751	0.968271	0.205495	11.3364
Night sleep CVE	GOTERM_MF_ALL	GO:0030594~neurotransmitter receptor activity	7	2.13415	0.00858925	FBGN0029723, FBGN0052547, FBGN0050340, FBGN0000036, FBGN0029768, FBGN0003255, FBGN0034996	257	70	10068	3.91751	0.968271	0.205495	11.3364
Night sleep CVE	GOTERM_BP_ALL	GO:0048675~axon extension	4	1.21951	0.00868158	FBGN0003380, FBGN0000479, FBGN0001085, FBGN0015609	208	18	8566	9.15171	0.999995	0.0993457	13.3738
Night sleep CVE	GOTERM_CC_ALL	GO:0016021~integral to membrane	53	16.1585	0.00896627	FBGN0033494, FBGN0033791, FBGN0027535, FBGN0036115, FBGN0035400, FBGN0030412, FBGN0052547, FBGN0031245, FBGN0003429, FBGN0053531, FBGN0035914, FBGN0015776, FBGN0051116, FBGN0004852, FBGN0010473, FBGN0015380, FBGN0050035, FBGN0038980, FBGN0259242, FBGN0000036, FBGN0035960, FBGN0028369, FBGN0260993, FBGN0005563, FBGN0004509, FBGN0036279, FBGN0039756, FBGN0250908, FBGN0011259, FBGN0011589, FBGN00320…	180	1360	6353	1.37545	0.843607	0.10949	10.7239
Night sleep CVE	GOTERM_BP_ALL	GO:0045596~negative regulation of cell differentiation	7	2.13415	0.00934531	FBGN0004009, FBGN0014388, FBGN0011666, FBGN0003317, FBGN0010113, FBGN0015609, FBGN0000547	208	75	8566	3.84372	0.999998	0.105695	14.3238
Night sleep CVE	GOTERM_BP_ALL	GO:0051093~negative regulation of developmental process	8	2.43902	0.009408	FBGN0004009, FBGN0014388, FBGN0011666, FBGN0003317, FBGN0004870, FBGN0010113, FBGN0015609, FBGN0000547	208	98	8566	3.36185	0.999998	0.105516	14.4131
Night sleep CVE	GOTERM_BP_ALL	GO:0030537~larval behavior	5	1.52439	0.00964956	FBGN0010473, FBGN0003888, FBGN0003380, FBGN0010575, FBGN0036046	208	35	8566	5.88324	0.999999	0.107228	14.7561
Night sleep CVE	GOTERM_MF_ALL	GO:0008092~cytoskeletal protein binding	13	3.96341	0.00968188	FBGN0083919, FBGN0000256, FBGN0085376, FBGN0040299, FBGN0051641, FBGN0052392, FBGN0013733, FBGN0000140, FBGN0036059, FBGN0010215, FBGN0011661, FBGN0053556, FBGN0010415	257	218	10068	2.33613	0.979588	0.215906	12.6897
Night sleep CVE	GOTERM_BP_ALL	GO:0045449~regulation of transcription	31	9.45122	0.00968647	FBGN0000179, FBGN0011656, FBGN0024308, FBGN0085369, FBGN0034886, FBGN0033846, FBGN0011836, FBGN0030408, FBGN0052105, FBGN0020307, FBGN0011589, FBGN0000028, FBGN0024250, FBGN0026058, FBGN0004009, FBGN0011569, FBGN0003430, FBGN0027788, FBGN0035136, FBGN0259211, FBGN0005630, FBGN0024321, FBGN0004870, FBGN0011763, FBGN0260642, FBGN0041092, FBGN0000567, FBGN0259162, FBGN0045759, FBGN0010575, FBGN00284…	208	799	8566	1.59783	0.999999	0.10677	14.8084
Night sleep CVE	GOTERM_BP_ALL	GO:0015672~monovalent inorganic cation transport	11	3.35366	0.00988256	FBGN0034133, FBGN0011589, FBGN0003380, FBGN0033494, FBGN0003429, FBGN0259242, FBGN0260993, FBGN0015776, FBGN0028704, FBGN0036279, FBGN0038224	208	175	8566	2.58863	0.999999	0.10797	15.0857
Night sleep CVE	GOTERM_BP_ALL	GO:0032535~regulation of cellular component size	8	2.43902	0.00992242	FBGN0004009, FBGN0003380, FBGN0000479, FBGN0001085, FBGN0015609, FBGN0041111, FBGN0036046, FBGN0053555	208	99	8566	3.32789	0.999999	0.107544	15.1419
Night sleep CVE	GOTERM_BP_ALL	GO:0009880~embryonic pattern specification	13	3.96341	0.0101674	FBGN0000256, FBGN0010453, FBGN0003719, FBGN0260642, FBGN0014388, FBGN0004009, FBGN0003317, FBGN0003430, FBGN0259240, FBGN0027535, FBGN0041111, FBGN0000719, FBGN0011661	208	231	8566	2.31764	0.999999	0.109217	15.487
Night sleep CVE	GOTERM_MF_ALL	GO:0005267~potassium channel activity	5	1.52439	0.010399	FBGN0011589, FBGN0003380, FBGN0033494, FBGN0003429, FBGN0259242	257	34	10068	5.76104	0.984723	0.21805	13.5674
Night sleep CVE	GOTERM_MF_ALL	GO:0003677~DNA binding	33	10.061	0.0114245	FBGN0000179, FBGN0085385, FBGN0011656, FBGN0024308, FBGN0085369, FBGN0033846, FBGN0011836, FBGN0030408, FBGN0052105, FBGN0020307, FBGN0000028, FBGN0024250, FBGN0026058, FBGN0003430, FBGN0027788, FBGN0035136, FBGN0259211, FBGN0005630, FBGN0024321, FBGN0004870, FBGN0085375, FBGN0030532, FBGN0011763, FBGN0260642, FBGN0041092, FBGN0000567, FBGN0029173, FBGN0259162, FBGN0045759, FBGN0041111, FBGN00105…	257	830	10068	1.55756	0.989909	0.225347	14.8084
Night sleep CVE	GOTERM_BP_ALL	GO:0007165~signal transduction	28	8.53659	0.0115669	FBGN0034886, FBGN0036837, FBGN0005563, FBGN0013725, FBGN0011589, FBGN0029723, FBGN0000479, FBGN0045468, FBGN0026375, FBGN0039000, FBGN0259171, FBGN0004168, FBGN0051140, FBGN0026252, FBGN0001624, FBGN0001085, FBGN0051641, FBGN0004852, FBGN0015380, FBGN0038980, FBGN0041092, FBGN0259225, FBGN0085403, FBGN0050340, FBGN0259228, FBGN0085447, FBGN0034996, FBGN0085426	208	708	8566	1.62869	1	0.122435	17.4331
Night sleep CVE	GOTERM_BP_ALL	GO:0009966~regulation of signal transduction	15	4.57317	0.0116434	FBGN0050456, FBGN0003719, FBGN0011817, FBGN0050115, FBGN0024250, FBGN0014388, FBGN0003317, FBGN0035879, FBGN0085403, FBGN0046763, FBGN0027788, FBGN0259228, FBGN0030299, FBGN0085447, FBGN0000547	208	294	8566	2.10116	1	0.122275	17.5383
Night sleep CVE	GOTERM_BP_ALL	GO:0007448~anterior/posterior pattern formation, imaginal disc	4	1.21951	0.0117068	FBGN0000179, FBGN0004009, FBGN0003317, FBGN0039709	208	20	8566	8.23654	1	0.121988	17.6252
Night sleep CVE	GOTERM_BP_ALL	GO:0040008~regulation of growth	8	2.43902	0.012187	FBGN0024250, FBGN0003317, FBGN0011577, FBGN0013733, FBGN0010575, FBGN0005563, FBGN0036046, FBGN0053555	208	103	8566	3.19866	1	0.125758	18.2818
Night sleep CVE	GOTERM_BP_ALL	GO:0009790~embryonic development	24	7.31707	0.0131537	FBGN0000256, FBGN0010453, FBGN0001624, FBGN0033494, FBGN0028369, FBGN0003719, FBGN0260642, FBGN0014388, FBGN0004009, FBGN0003317, FBGN0003430, FBGN0000633, FBGN0259240, FBGN0027535, FBGN0085407, FBGN0045759, FBGN0038387, FBGN0041111, FBGN0000719, FBGN0004876, FBGN0053555, FBGN0053197, FBGN0011661, FBGN0000547	208	582	8566	1.69826	1	0.134108	19.5886
Night sleep CVE	GOTERM_MF_ALL	GO:0004672~protein kinase activity	15	4.57317	0.0132537	FBGN0085385, FBGN0013759, FBGN0053531, FBGN0038827, FBGN0011817, FBGN0015380, FBGN0000140, FBGN0025803, FBGN0011589, FBGN0033791, FBGN0035001, FBGN0003317, FBGN0014073, FBGN0004876, FBGN0027569	257	283	10068	2.07642	0.995189	0.244889	16.9809
Night sleep CVE	GOTERM_BP_ALL	GO:0007267~cell-cell signaling	12	3.65854	0.0133232	FBGN0013334, FBGN0030412, FBGN0013759, FBGN0001624, FBGN0003380, FBGN0033845, FBGN0003317, FBGN0011288, FBGN0000479, FBGN0013733, FBGN0005563, FBGN0085447	208	211	8566	2.34214	1	0.134747	19.8158
Night sleep CVE	GOTERM_BP_ALL	GO:0016337~cell-cell adhesion	6	1.82927	0.0136652	FBGN0017590, FBGN0001085, FBGN0015609, FBGN0028369, FBGN0039709, FBGN0000547	208	59	8566	4.18807	1	0.136992	20.2721
Night sleep CVE	GOTERM_MF_ALL	GO:0043565~sequence-specific DNA binding	13	3.96341	0.0143513	FBGN0011656, FBGN0085369, FBGN0024321, FBGN0011836, FBGN0030408, FBGN0052105, FBGN0260642, FBGN0026058, FBGN0020307, FBGN0000028, FBGN0000567, FBGN0003430, FBGN0045759	257	230	10068	2.21424	0.996918	0.251067	18.2597
Night sleep CVE	GOTERM_BP_ALL	GO:0030510~regulation of BMP signaling pathway	3	0.914634	0.0147835	FBGN0024250, FBGN0003317, FBGN0003719	208	8	8566	15.4435	1	0.146373	21.7475
Night sleep CVE	GOTERM_BP_ALL	GO:0007015~actin filament organization	7	2.13415	0.0149588	FBGN0000140, FBGN0000256, FBGN0004009, FBGN0243516, FBGN0003317, FBGN0053555, FBGN0000547	208	83	8566	3.47324	1	0.146952	21.9765
Night sleep CVE	GOTERM_CC_ALL	GO:0008076~voltage-gated potassium channel complex	4	1.21951	0.0152875	FBGN0011589, FBGN0003380, FBGN0033494, FBGN0003429	180	19	6353	7.43041	0.958145	0.17029	17.6364
Night sleep CVE	GOTERM_CC_ALL	GO:0034705~potassium channel complex	4	1.21951	0.0152875	FBGN0011589, FBGN0003380, FBGN0033494, FBGN0003429	180	19	6353	7.43041	0.958145	0.17029	17.6364
Night sleep CVE	GOTERM_BP_ALL	GO:0048638~regulation of developmental growth	5	1.52439	0.0153423	FBGN0003317, FBGN0011577, FBGN0013733, FBGN0010575, FBGN0005563	208	40	8566	5.14784	1	0.149405	22.4751
Night sleep CVE	GOTERM_BP_ALL	GO:0035239~tube morphogenesis	7	2.13415	0.0157953	FBGN0014135, FBGN0259211, FBGN0014388, FBGN0000633, FBGN0010113, FBGN0013733, FBGN0053556	208	84	8566	3.43189	1	0.152439	23.0603
Night sleep CVE	GOTERM_BP_ALL	GO:0040007~growth	8	2.43902	0.0170123	FBGN0000179, FBGN0004009, FBGN0003380, FBGN0000479, FBGN0001085, FBGN0015609, FBGN0036046, FBGN0259697	208	110	8566	2.9951	1	0.162157	24.6119
Night sleep CVE	GOTERM_BP_ALL	GO:0007635~chemosensory behavior	8	2.43902	0.0170123	FBGN0015380, FBGN0000028, FBGN0053113, FBGN0003380, FBGN0017590, FBGN0000479, FBGN0041111, FBGN0011661	208	110	8566	2.9951	1	0.162157	24.6119
Night sleep CVE	GOTERM_BP_ALL	GO:0030001~metal ion transport	10	3.04878	0.0184826	FBGN0011589, FBGN0003380, FBGN0033494, FBGN0003429, FBGN0259242, FBGN0260993, FBGN0015776, FBGN0005563, FBGN0028704, FBGN0036279	208	165	8566	2.49592	1	0.173822	26.4472
Night sleep CVE	GOTERM_BP_ALL	GO:0007223~Wnt receptor signaling pathway, calcium modulating pathway	3	0.914634	0.0187076	FBGN0004009, FBGN0010453, FBGN0031902	208	9	8566	13.7276	1	0.174595	26.7243
Night sleep CVE	GOTERM_BP_ALL	GO:0006812~cation transport	13	3.96341	0.0190133	FBGN0035432, FBGN0033494, FBGN0003429, FBGN0260993, FBGN0005563, FBGN0015776, FBGN0036279, FBGN0038224, FBGN0034133, FBGN0011589, FBGN0003380, FBGN0259242, FBGN0028704	208	252	8566	2.1245	1	0.17604	27.0993
Night sleep CVE	GOTERM_BP_ALL	GO:0051726~regulation of cell cycle	10	3.04878	0.0191468	FBGN0025803, FBGN0004009, FBGN0024308, FBGN0001624, FBGN0003886, FBGN0033845, FBGN0011577, FBGN0011206, FBGN0000114, FBGN0011763	208	166	8566	2.48089	1	0.176015	27.2625
Night sleep CVE	GOTERM_CC_ALL	GO:0005856~cytoskeleton	18	5.4878	0.0197416	FBGN0083919, FBGN0000256, FBGN0003888, FBGN0001624, FBGN0003886, FBGN0033845, FBGN0085376, FBGN0040299, FBGN0051641, FBGN0052392, FBGN0013733, FBGN0051116, FBGN0000140, FBGN0036059, FBGN0028901, FBGN0035581, FBGN0010215, FBGN0011661	180	351	6353	1.80997	0.98355	0.204028	22.2074
Night sleep CVE	GOTERM_BP_ALL	GO:0022607~cellular component assembly	22	6.70732	0.0198413	FBGN0035960, FBGN0014135, FBGN0003888, FBGN0000256, FBGN0030412, FBGN0010453, FBGN0026252, FBGN0001624, FBGN0003886, FBGN0033845, FBGN0033846, FBGN0085375, FBGN0011836, FBGN0011763, FBGN0011259, FBGN0036059, FBGN0004009, FBGN0011569, FBGN0041111, FBGN0053555, FBGN0011661, FBGN0000547	208	538	8566	1.68405	1	0.180666	28.1059
Night sleep CVE	GOTERM_MF_ALL	GO:0005083~small GTPase regulator activity	8	2.43902	0.0200674	FBGN0035879, FBGN0085403, FBGN0259228, FBGN0026375, FBGN0050456, FBGN0030299, FBGN0085447, FBGN0050115	257	108	10068	2.90186	0.999699	0.320314	24.6291
Night sleep CVE	GOTERM_CC_ALL	GO:0005911~cell-cell junction	6	1.82927	0.0201155	FBGN0001624, FBGN0010215, FBGN0015609, FBGN0011661, FBGN0000547, FBGN0261263	180	56	6353	3.78155	0.984793	0.197736	22.5803
Night sleep CVE	GOTERM_BP_ALL	GO:0003006~reproductive developmental process	21	6.40244	0.0202021	FBGN0011656, FBGN0000256, FBGN0011666, FBGN0010453, FBGN0033846, FBGN0004870, FBGN0003719, FBGN0011206, FBGN0011241, FBGN0000114, FBGN0011763, FBGN0086408, FBGN0000140, FBGN0014388, FBGN0004009, FBGN0011569, FBGN0041092, FBGN0003317, FBGN0010215, FBGN0011661, FBGN0000547	208	506	8566	1.70916	1	0.182484	28.5403
Night sleep CVE	GOTERM_MF_ALL	GO:0042277~peptide binding	6	1.82927	0.0203857	FBGN0029723, FBGN0052547, FBGN0050340, FBGN0029768, FBGN0003255, FBGN0034996	257	62	10068	3.79114	0.999736	0.312353	24.9698
Night sleep CVE	GOTERM_MF_ALL	GO:0005509~calcium ion binding	13	3.96341	0.0205448	FBGN0004885, FBGN0036913, FBGN0003429, FBGN0066101, FBGN0013733, FBGN0003719, FBGN0005563, FBGN0051665, FBGN0015609, FBGN0031893, FBGN0028704, FBGN0259170, FBGN0039709	257	242	10068	2.10445	0.999752	0.303037	25.1396
Night sleep CVE	GOTERM_MF_ALL	GO:0008034~lipoprotein binding	3	0.914634	0.0206057	FBGN0051221, FBGN0066101, FBGN0000119	257	9	10068	13.0584	0.999758	0.293206	25.2045
Night sleep CVE	GOTERM_MF_ALL	GO:0030228~lipoprotein receptor activity	3	0.914634	0.0206057	FBGN0051221, FBGN0066101, FBGN0000119	257	9	10068	13.0584	0.999758	0.293206	25.2045
Night sleep CVE	GOTERM_MF_ALL	GO:0008017~microtubule binding	6	1.82927	0.0216988	FBGN0000140, FBGN0000256, FBGN0036059, FBGN0051641, FBGN0013733, FBGN0052392	257	63	10068	3.73096	0.999845	0.296018	26.3604
Night sleep CVE	GOTERM_MF_ALL	GO:0004713~protein tyrosine kinase activity	6	1.82927	0.0216988	FBGN0085385, FBGN0015380, FBGN0033791, FBGN0014073, FBGN0053531, FBGN0004876	257	63	10068	3.73096	0.999845	0.296018	26.3604
Night sleep CVE	GOTERM_BP_ALL	GO:0007498~mesoderm development	7	2.13415	0.0225725	FBGN0011656, FBGN0033988, FBGN0004009, FBGN0034886, FBGN0003430, FBGN0045759, FBGN0000719	208	91	8566	3.1679	1	0.200533	31.3342
Night sleep CVE	GOTERM_BP_ALL	GO:0050767~regulation of neurogenesis	6	1.82927	0.0226034	FBGN0014388, FBGN0015609, FBGN0013733, FBGN0026375, FBGN0085447, FBGN0000547	208	67	8566	3.688	1	0.199527	31.3699
Night sleep CVE	GOTERM_BP_ALL	GO:0016043~cellular component organization	56	17.0732	0.0226279	FBGN0003888, FBGN0003886, FBGN0033845, FBGN0033846, FBGN0066101, FBGN0011836, FBGN0003435, FBGN0004009, FBGN0028901, FBGN0011569, FBGN0000479, FBGN0053555, FBGN0053556, FBGN0030412, FBGN0013759, FBGN0001624, FBGN0243516, FBGN0011260, FBGN0011763, FBGN0015380, FBGN0000140, FBGN0014388, FBGN0036059, FBGN0011577, FBGN0010575, FBGN0011661, FBGN0035960, FBGN0000256, FBGN0024923, FBGN0004885, FBGN00853…	208	1768	8566	1.30443	1	0.198483	31.3982
Night sleep CVE	GOTERM_BP_ALL	GO:0048070~regulation of pigmentation during development	3	0.914634	0.0230164	FBGN0004009, FBGN0004870, FBGN0000119	208	10	8566	12.3548	1	0.200317	31.8459
Night sleep CVE	GOTERM_BP_ALL	GO:0007188~G-protein signaling, coupled to cAMP nucleotide second messenger	3	0.914634	0.0230164	FBGN0038980, FBGN0004852, FBGN0004168	208	10	8566	12.3548	1	0.200317	31.8459
Night sleep CVE	GOTERM_BP_ALL	GO:0007187~G-protein signaling, coupled to cyclic nucleotide second messenger	3	0.914634	0.0230164	FBGN0038980, FBGN0004852, FBGN0004168	208	10	8566	12.3548	1	0.200317	31.8459
Night sleep CVE	GOTERM_BP_ALL	GO:0035282~segmentation	13	3.96341	0.0236062	FBGN0000256, FBGN0010453, FBGN0003719, FBGN0260642, FBGN0014388, FBGN0004009, FBGN0003317, FBGN0003430, FBGN0259240, FBGN0027535, FBGN0041111, FBGN0000719, FBGN0011661	208	260	8566	2.05913	1	0.20369	32.5202
Night sleep CVE	GOTERM_MF_ALL	GO:0016301~kinase activity	18	5.4878	0.0237424	FBGN0051140, FBGN0085385, FBGN0013759, FBGN0001624, FBGN0053531, FBGN0038827, FBGN0011817, FBGN0015380, FBGN0000140, FBGN0025803, FBGN0011589, FBGN0022709, FBGN0033791, FBGN0035001, FBGN0003317, FBGN0014073, FBGN0004876, FBGN0027569	257	395	10068	1.78519	0.999933	0.30904	28.4773
Night sleep CVE	GOTERM_BP_ALL	GO:0035222~wing disc pattern formation	6	1.82927	0.0239342	FBGN0000179, FBGN0004009, FBGN0011577, FBGN0041111, FBGN0010575, FBGN0039709	208	68	8566	3.63377	1	0.204988	32.8924
Night sleep CVE	GOTERM_BP_ALL	GO:0002164~larval development	6	1.82927	0.0239342	FBGN0004009, FBGN0001624, FBGN0028369, FBGN0038387, FBGN0259697, FBGN0011661	208	68	8566	3.63377	1	0.204988	32.8924
Night sleep CVE	GOTERM_MF_ALL	GO:0005102~receptor binding	10	3.04878	0.0241099	FBGN0014135, FBGN0011259, FBGN0004009, FBGN0010453, FBGN0001624, FBGN0041092, FBGN0085407, FBGN0031902, FBGN0036046, FBGN0261263	257	164	10068	2.38873	0.999942	0.303412	28.8519
Night sleep CVE	GOTERM_BP_ALL	GO:0045165~cell fate commitment	12	3.65854	0.0250086	FBGN0259211, FBGN0033988, FBGN0004009, FBGN0011666, FBGN0026252, FBGN0001624, FBGN0017590, FBGN0000633, FBGN0001085, FBGN0045759, FBGN0013733, FBGN0013725	208	232	8566	2.13014	1	0.211961	34.0984
Night sleep CVE	GOTERM_BP_ALL	GO:0007507~heart development	6	1.82927	0.0253146	FBGN0011656, FBGN0003888, FBGN0004009, FBGN0003430, FBGN0000633, FBGN0001085	208	69	8566	3.5811	1	0.213011	34.4381
Night sleep CVE	GOTERM_MF_ALL	GO:0017147~Wnt-protein binding	3	0.914634	0.0253302	FBGN0015380, FBGN0033791, FBGN0001085	257	10	10068	11.7525	0.999965	0.306859	30.0828
Night sleep CVE	GOTERM_BP_ALL	GO:0009948~anterior/posterior axis specification	9	2.7439	0.0259536	FBGN0260642, FBGN0000256, FBGN0004009, FBGN0014388, FBGN0003317, FBGN0003430, FBGN0003719, FBGN0000719, FBGN0011661	208	147	8566	2.52139	1	0.216536	35.1423
Night sleep CVE	GOTERM_BP_ALL	GO:0030534~adult behavior	8	2.43902	0.0260482	FBGN0010473, FBGN0000028, FBGN0013759, FBGN0003380, FBGN0000479, FBGN0005563, FBGN0011260, FBGN0003435	208	120	8566	2.74551	1	0.215971	35.2459
Night sleep CVE	GOTERM_MF_ALL	GO:0008237~metallopeptidase activity	10	3.04878	0.0276235	FBGN0051427, FBGN0004885, FBGN0038341, FBGN0039064, FBGN0027528, FBGN0058470, FBGN0011836, FBGN0003719, FBGN0259984, FBGN0086408	257	168	10068	2.33185	0.999986	0.320484	32.3427
Night sleep CVE	GOTERM_BP_ALL	GO:0007430~terminal branching, open tracheal system	3	0.914634	0.0276893	FBGN0014135, FBGN0014388, FBGN0010113	208	11	8566	11.2316	1	0.22675	37.0192
Night sleep CVE	GOTERM_BP_ALL	GO:0002168~instar larval development	5	1.52439	0.02816	FBGN0004009, FBGN0001624, FBGN0038387, FBGN0259697, FBGN0011661	208	48	8566	4.28986	1	0.228854	37.5193
Night sleep CVE	GOTERM_BP_ALL	GO:0016049~cell growth	5	1.52439	0.02816	FBGN0004009, FBGN0003380, FBGN0000479, FBGN0001085, FBGN0015609	208	48	8566	4.28986	1	0.228854	37.5193
Night sleep CVE	GOTERM_MF_ALL	GO:0022836~gated channel activity	8	2.43902	0.0283502	FBGN0011589, FBGN0003380, FBGN0033494, FBGN0003429, FBGN0260993, FBGN0005563, FBGN0051116, FBGN0000036	257	116	10068	2.70173	0.99999	0.318504	33.0446
Night sleep CVE	GOTERM_BP_ALL	GO:0007447~imaginal disc pattern formation	7	2.13415	0.0284641	FBGN0000179, FBGN0004009, FBGN0003317, FBGN0011577, FBGN0041111, FBGN0010575, FBGN0039709	208	96	8566	3.0029	1	0.229734	37.8405
Night sleep CVE	GOTERM_BP_ALL	GO:0003008~system process	22	6.70732	0.028781	FBGN0013334, FBGN0030412, FBGN0005630, FBGN0013759, FBGN0001624, FBGN0017590, FBGN0011288, FBGN0015721, FBGN0033494, FBGN0005563, FBGN0013725, FBGN0011259, FBGN0015380, FBGN0000028, FBGN0003380, FBGN0003317, FBGN0000479, FBGN0045468, FBGN0085447, FBGN0053197, FBGN0261263, FBGN0010415	208	559	8566	1.62079	1	0.230692	38.1734
Night sleep CVE	GOTERM_MF_ALL	GO:0015631~tubulin binding	6	1.82927	0.029085	FBGN0000140, FBGN0000256, FBGN0036059, FBGN0051641, FBGN0013733, FBGN0052392	257	68	10068	3.45663	0.999993	0.316724	33.7474
Night sleep CVE	GOTERM_BP_ALL	GO:0042078~germ-line stem cell division	4	1.21951	0.0292252	FBGN0000140, FBGN0011666, FBGN0003317, FBGN0000114	208	28	8566	5.88324	1	0.232537	38.6374
Night sleep CVE	GOTERM_BP_ALL	GO:0007631~feeding behavior	4	1.21951	0.0292252	FBGN0000479, FBGN0036046, FBGN0011260, FBGN0003435	208	28	8566	5.88324	1	0.232537	38.6374
Night sleep CVE	GOTERM_CC_ALL	GO:0005576~extracellular region	23	7.0122	0.0296912	FBGN0014135, FBGN0035933, FBGN0010453, FBGN0035931, FBGN0038105, FBGN0034580, FBGN0003719, FBGN0011260, FBGN0250908, FBGN0038341, FBGN0004009, FBGN0011577, FBGN0259240, FBGN0260660, FBGN0031902, FBGN0000719, FBGN0052024, FBGN0036046, FBGN0085456, FBGN0085455, FBGN0013433, FBGN0261263, FBGN0010415	180	512	6353	1.58549	0.997989	0.266884	31.5874
Night sleep CVE	GOTERM_MF_ALL	GO:0005261~cation channel activity	8	2.43902	0.0307357	FBGN0011589, FBGN0003380, FBGN0033494, FBGN0003429, FBGN0259242, FBGN0260993, FBGN0005563, FBGN0000036	257	118	10068	2.65594	0.999996	0.323095	35.3014
Night sleep CVE	GOTERM_BP_ALL	GO:0008202~steroid metabolic process	4	1.21951	0.0320321	FBGN0083077, FBGN0030304, FBGN0066101, FBGN0259697	208	29	8566	5.68037	1	0.250728	41.4943
Night sleep CVE	GOTERM_BP_ALL	GO:0035295~tube development	7	2.13415	0.032445	FBGN0014135, FBGN0259211, FBGN0014388, FBGN0000633, FBGN0010113, FBGN0013733, FBGN0053556	208	99	8566	2.91191	1	0.252174	41.9039
Night sleep CVE	GOTERM_BP_ALL	GO:0031279~regulation of cyclase activity	3	0.914634	0.0327064	FBGN0038980, FBGN0004852, FBGN0004168	208	12	8566	10.2957	1	0.252576	42.1617
Night sleep CVE	GOTERM_BP_ALL	GO:0030799~regulation of cyclic nucleotide metabolic process	3	0.914634	0.0327064	FBGN0038980, FBGN0004852, FBGN0004168	208	12	8566	10.2957	1	0.252576	42.1617
Night sleep CVE	GOTERM_BP_ALL	GO:0030814~regulation of cAMP metabolic process	3	0.914634	0.0327064	FBGN0038980, FBGN0004852, FBGN0004168	208	12	8566	10.2957	1	0.252576	42.1617
Night sleep CVE	GOTERM_BP_ALL	GO:0045761~regulation of adenylate cyclase activity	3	0.914634	0.0327064	FBGN0038980, FBGN0004852, FBGN0004168	208	12	8566	10.2957	1	0.252576	42.1617
Night sleep CVE	GOTERM_BP_ALL	GO:0030808~regulation of nucleotide biosynthetic process	3	0.914634	0.0327064	FBGN0038980, FBGN0004852, FBGN0004168	208	12	8566	10.2957	1	0.252576	42.1617
Night sleep CVE	GOTERM_BP_ALL	GO:0030802~regulation of cyclic nucleotide biosynthetic process	3	0.914634	0.0327064	FBGN0038980, FBGN0004852, FBGN0004168	208	12	8566	10.2957	1	0.252576	42.1617
Night sleep CVE	GOTERM_BP_ALL	GO:0030817~regulation of cAMP biosynthetic process	3	0.914634	0.0327064	FBGN0038980, FBGN0004852, FBGN0004168	208	12	8566	10.2957	1	0.252576	42.1617
Night sleep CVE	GOTERM_BP_ALL	GO:0048610~reproductive cellular process	20	6.09756	0.0331688	FBGN0011656, FBGN0000256, FBGN0011666, FBGN0033846, FBGN0085375, FBGN0051641, FBGN0003719, FBGN0011206, FBGN0011241, FBGN0000114, FBGN0011763, FBGN0086408, FBGN0000140, FBGN0014388, FBGN0004009, FBGN0011569, FBGN0003317, FBGN0041092, FBGN0011661, FBGN0000547	208	500	8566	1.64731	1	0.254323	42.6153
Night sleep CVE	GOTERM_BP_ALL	GO:0000003~reproduction	30	9.14634	0.0341713	FBGN0011656, FBGN0000256, FBGN0024923, FBGN0033846, FBGN0003719, FBGN0011206, FBGN0000114, FBGN0005563, FBGN0086408, FBGN0004009, FBGN0011569, FBGN0003317, FBGN0000479, FBGN0010215, FBGN0029768, FBGN0011666, FBGN0010453, FBGN0004870, FBGN0085375, FBGN0003429, FBGN0051641, FBGN0011241, FBGN0011763, FBGN0000140, FBGN0014388, FBGN0003380, FBGN0041092, FBGN0000567, FBGN0011661, FBGN0000547	208	848	8566	1.45693	1	0.259634	43.5872
Night sleep CVE	GOTERM_BP_ALL	GO:0022414~reproductive process	30	9.14634	0.0341713	FBGN0011656, FBGN0000256, FBGN0024923, FBGN0033846, FBGN0003719, FBGN0011206, FBGN0000114, FBGN0005563, FBGN0086408, FBGN0004009, FBGN0011569, FBGN0003317, FBGN0000479, FBGN0010215, FBGN0029768, FBGN0011666, FBGN0010453, FBGN0004870, FBGN0085375, FBGN0003429, FBGN0051641, FBGN0011241, FBGN0011763, FBGN0000140, FBGN0014388, FBGN0003380, FBGN0041092, FBGN0000567, FBGN0011661, FBGN0000547	208	848	8566	1.45693	1	0.259634	43.5872
Night sleep CVE	GOTERM_BP_ALL	GO:0016202~regulation of striated muscle tissue development	4	1.21951	0.034975	FBGN0011656, FBGN0003317, FBGN0028369, FBGN0005563	208	30	8566	5.49103	1	0.263545	44.3551
Night sleep CVE	GOTERM_BP_ALL	GO:0010769~regulation of cell morphogenesis involved in differentiation	4	1.21951	0.034975	FBGN0015609, FBGN0013733, FBGN0026375, FBGN0085447	208	30	8566	5.49103	1	0.263545	44.3551
Night sleep CVE	GOTERM_BP_ALL	GO:0010975~regulation of neuron projection development	4	1.21951	0.034975	FBGN0015609, FBGN0013733, FBGN0026375, FBGN0085447	208	30	8566	5.49103	1	0.263545	44.3551
Night sleep CVE	GOTERM_BP_ALL	GO:0048588~developmental cell growth	4	1.21951	0.034975	FBGN0003380, FBGN0000479, FBGN0001085, FBGN0015609	208	30	8566	5.49103	1	0.263545	44.3551
Night sleep CVE	GOTERM_BP_ALL	GO:0046530~photoreceptor cell differentiation	8	2.43902	0.0353039	FBGN0026252, FBGN0017590, FBGN0001085, FBGN0041111, FBGN0010575, FBGN0053197, FBGN0011661, FBGN0013725	208	128	8566	2.57392	1	0.264307	44.6666
Night sleep CVE	GOTERM_MF_ALL	GO:0003779~actin binding	8	2.43902	0.035904	FBGN0083919, FBGN0000256, FBGN0085376, FBGN0010215, FBGN0040299, FBGN0013733, FBGN0011661, FBGN0053556	257	122	10068	2.56886	1	0.358024	39.9506
Night sleep CVE	GOTERM_MF_ALL	GO:0005249~voltage-gated potassium channel activity	4	1.21951	0.036489	FBGN0011589, FBGN0003380, FBGN0033494, FBGN0003429	257	29	10068	5.40346	1	0.354229	40.4569
Night sleep CVE	GOTERM_BP_ALL	GO:0001709~cell fate determination	8	2.43902	0.0365962	FBGN0259211, FBGN0004009, FBGN0011666, FBGN0001624, FBGN0000633, FBGN0001085, FBGN0013733, FBGN0013725	208	129	8566	2.55397	1	0.271267	45.8745
Night sleep CVE	GOTERM_BP_ALL	GO:0009968~negative regulation of signal transduction	7	2.13415	0.0367722	FBGN0014388, FBGN0024250, FBGN0003317, FBGN0046763, FBGN0027788, FBGN0011817, FBGN0000547	208	102	8566	2.82626	1	0.270992	46.0371
Night sleep CVE	GOTERM_MF_ALL	GO:0046873~metal ion transmembrane transporter activity	9	2.7439	0.0375385	FBGN0011589, FBGN0003380, FBGN0035432, FBGN0033494, FBGN0003429, FBGN0259242, FBGN0260993, FBGN0005563, FBGN0000036	257	150	10068	2.35051	1	0.354204	41.3551
Night sleep CVE	GOTERM_BP_ALL	GO:0040011~locomotion	12	3.65854	0.0377199	FBGN0014135, FBGN0011259, FBGN0005630, FBGN0010453, FBGN0052423, FBGN0041092, FBGN0033846, FBGN0085407, FBGN0051641, FBGN0035136, FBGN0011260, FBGN0011817	208	248	8566	1.99271	1	0.275607	46.9047
Night sleep CVE	GOTERM_MF_ALL	GO:0016773~phosphotransferase activity, alcohol group as acceptor	16	4.87805	0.0377302	FBGN0051140, FBGN0085385, FBGN0013759, FBGN0053531, FBGN0038827, FBGN0011817, FBGN0015380, FBGN0000140, FBGN0025803, FBGN0011589, FBGN0033791, FBGN0035001, FBGN0003317, FBGN0014073, FBGN0004876, FBGN0027569	257	356	10068	1.76068	1	0.347757	41.5179
Night sleep CVE	GOTERM_BP_ALL	GO:0048100~wing disc anterior/posterior pattern formation	3	0.914634	0.0380483	FBGN0000179, FBGN0004009, FBGN0039709	208	13	8566	9.5037	1	0.276269	47.2022
Night sleep CVE	GOTERM_BP_ALL	GO:0051339~regulation of lyase activity	3	0.914634	0.0380483	FBGN0038980, FBGN0004852, FBGN0004168	208	13	8566	9.5037	1	0.276269	47.2022
Night sleep CVE	GOTERM_BP_ALL	GO:0008101~decapentaplegic receptor signaling pathway	3	0.914634	0.0380483	FBGN0003317, FBGN0011577, FBGN0027535	208	13	8566	9.5037	1	0.276269	47.2022
Night sleep CVE	GOTERM_BP_ALL	GO:0045927~positive regulation of growth	4	1.21951	0.0380527	FBGN0003317, FBGN0005563, FBGN0036046, FBGN0053555	208	31	8566	5.3139	1	0.274902	47.2062
Night sleep CVE	GOTERM_BP_ALL	GO:0010648~negative regulation of cell communication	7	2.13415	0.0382929	FBGN0014388, FBGN0024250, FBGN0003317, FBGN0046763, FBGN0027788, FBGN0011817, FBGN0000547	208	103	8566	2.79882	1	0.275015	47.4228
Night sleep CVE	GOTERM_BP_ALL	GO:0007268~synaptic transmission	10	3.04878	0.0397246	FBGN0013334, FBGN0030412, FBGN0013759, FBGN0001624, FBGN0003380, FBGN0003317, FBGN0011288, FBGN0000479, FBGN0005563, FBGN0085447	208	189	8566	2.17898	1	0.282449	48.6969
Night sleep CVE	GOTERM_MF_ALL	GO:0005488~binding	212	64.6341	0.0405272	FBGN0038606, FBGN0033845, FBGN0063667, FBGN0033846, FBGN0015721, FBGN0003435, FBGN0003430, FBGN0027788, FBGN0031894, FBGN0031893, FBGN0031896, FBGN0013759, FBGN0003429, FBGN0052392, FBGN0035542, FBGN0051116, FBGN0014388, FBGN0260941, FBGN0259240, FBGN0023515, FBGN0259241, FBGN0030299, FBGN0031016, FBGN0000036, FBGN0050393, FBGN0051221, FBGN0024308, FBGN0038827, FBGN0028642, FBGN0086408, FBGN00521…	257	7836	10068	1.05987	1	0.360621	43.8447
Night sleep CVE	GOTERM_BP_ALL	GO:0050877~neurological system process	21	6.40244	0.0406718	FBGN0013334, FBGN0030412, FBGN0005630, FBGN0013759, FBGN0001624, FBGN0017590, FBGN0011288, FBGN0015721, FBGN0005563, FBGN0013725, FBGN0011259, FBGN0015380, FBGN0000028, FBGN0003380, FBGN0003317, FBGN0000479, FBGN0045468, FBGN0085447, FBGN0053197, FBGN0261263, FBGN0010415	208	546	8566	1.58395	1	0.286808	49.5238
Night sleep CVE	GOTERM_BP_ALL	GO:0006811~ion transport	15	4.57317	0.0408764	FBGN0035432, FBGN0033494, FBGN0003429, FBGN0260993, FBGN0005563, FBGN0015776, FBGN0051116, FBGN0036279, FBGN0038224, FBGN0034133, FBGN0011589, FBGN0003380, FBGN0259242, FBGN0028704, FBGN0000036	208	346	8566	1.78538	1	0.286637	49.7007
Night sleep CVE	GOTERM_BP_ALL	GO:0007365~periodic partitioning	5	1.52439	0.0409762	FBGN0004009, FBGN0003430, FBGN0027535, FBGN0259240, FBGN0041111	208	54	8566	3.81321	1	0.285841	49.7868
Night sleep CVE	GOTERM_BP_ALL	GO:0045664~regulation of neuron differentiation	5	1.52439	0.0409762	FBGN0014388, FBGN0015609, FBGN0013733, FBGN0026375, FBGN0085447	208	54	8566	3.81321	1	0.285841	49.7868
Night sleep CVE	GOTERM_BP_ALL	GO:0019932~second-messenger-mediated signaling	4	1.21951	0.041264	FBGN0038980, FBGN0000479, FBGN0004852, FBGN0004168	208	32	8566	5.14784	1	0.286174	50.0343
Night sleep CVE	GOTERM_BP_ALL	GO:0046578~regulation of Ras protein signal transduction	6	1.82927	0.0419476	FBGN0014388, FBGN0035879, FBGN0050456, FBGN0030299, FBGN0085447, FBGN0050115	208	79	8566	3.1278	1	0.288844	50.6177
Night sleep CVE	GOTERM_CC_ALL	GO:0005819~spindle	6	1.82927	0.0420253	FBGN0000140, FBGN0036059, FBGN0028901, FBGN0033845, FBGN0013733, FBGN0011661	180	68	6353	3.11422	0.999856	0.343716	41.768
Night sleep CVE	GOTERM_BP_ALL	GO:0006140~regulation of nucleotide metabolic process	3	0.914634	0.0436967	FBGN0038980, FBGN0004852, FBGN0004168	208	14	8566	8.82486	1	0.297689	52.0814
Night sleep CVE	GOTERM_BP_ALL	GO:0048634~regulation of muscle development	4	1.21951	0.0446075	FBGN0011656, FBGN0003317, FBGN0028369, FBGN0005563	208	33	8566	4.99184	1	0.301539	52.8273
Night sleep CVE	GOTERM_BP_ALL	GO:0009605~response to external stimulus	10	3.04878	0.0468087	FBGN0014135, FBGN0011259, FBGN0005630, FBGN0052423, FBGN0003380, FBGN0261362, FBGN0005563, FBGN0011260, FBGN0011817, FBGN0010415	208	195	8566	2.11193	1	0.312641	54.5853
Night sleep CVE	GOTERM_BP_ALL	GO:0008586~imaginal disc-derived wing vein morphogenesis	4	1.21951	0.0480816	FBGN0004885, FBGN0026252, FBGN0011577, FBGN0003719	208	34	8566	4.84502	1	0.318321	55.5736
Night sleep CVE	GOTERM_BP_ALL	GO:0019226~transmission of nerve impulse	10	3.04878	0.048219	FBGN0013334, FBGN0030412, FBGN0013759, FBGN0001624, FBGN0003380, FBGN0003317, FBGN0011288, FBGN0000479, FBGN0005563, FBGN0085447	208	196	8566	2.10116	1	0.31763	55.6791
Night sleep CVE	GOTERM_BP_ALL	GO:0006468~protein amino acid phosphorylation	12	3.65854	0.0495423	FBGN0085385, FBGN0015380, FBGN0025803, FBGN0033791, FBGN0013759, FBGN0035001, FBGN0003317, FBGN0038827, FBGN0014073, FBGN0053531, FBGN0004876, FBGN0011817	208	259	8566	1.90808	1	0.323466	56.6829
Waking activity	GOTERM_BP_ALL	GO:0007156~homophilic cell adhesion	4	5.71429	0.000404908	FBGN0024836, FBGN0003285, FBGN0028369, FBGN0010238	46	28	8566	26.6025	0.22268	0.22268	0.599284
Waking activity	GOTERM_BP_ALL	GO:0030030~cell projection organization	8	11.4286	0.00269454	FBGN0014135, FBGN0024836, FBGN0003285, FBGN0011592, FBGN0004369, FBGN0032470, FBGN0010238, FBGN0003028	46	365	8566	4.08148	0.813302	0.567915	3.92551
Waking activity	GOTERM_BP_ALL	GO:0016337~cell-cell adhesion	4	5.71429	0.00358687	FBGN0024836, FBGN0003285, FBGN0028369, FBGN0010238	46	59	8566	12.6249	0.893012	0.525272	5.19348
Waking activity	GOTERM_BP_ALL	GO:0048878~chemical homeostasis	4	5.71429	0.00492154	FBGN0004625, FBGN0025803, FBGN0024944, FBGN0026086	46	66	8566	11.2859	0.953521	0.535683	7.06091
Waking activity	GOTERM_BP_ALL	GO:0048858~cell projection morphogenesis	7	10	0.0061789	FBGN0014135, FBGN0024836, FBGN0003285, FBGN0011592, FBGN0004369, FBGN0032470, FBGN0010238	46	320	8566	4.07351	0.978831	0.537468	8.78874
Waking activity	GOTERM_BP_ALL	GO:0032990~cell part morphogenesis	7	10	0.00726006	FBGN0014135, FBGN0024836, FBGN0003285, FBGN0011592, FBGN0004369, FBGN0032470, FBGN0010238	46	331	8566	3.93813	0.989243	0.530164	10.2504
Waking activity	GOTERM_BP_ALL	GO:0042592~homeostatic process	5	7.14286	0.0102686	FBGN0004625, FBGN0025803, FBGN0024944, FBGN0010238, FBGN0026086	46	163	8566	5.71219	0.998372	0.600347	14.2038
Waking activity	GOTERM_BP_ALL	GO:0007155~cell adhesion	5	7.14286	0.01282	FBGN0031879, FBGN0024836, FBGN0003285, FBGN0028369, FBGN0010238	46	174	8566	5.35107	0.999673	0.633296	17.4284
Waking activity	GOTERM_BP_ALL	GO:0051482~elevation of cytosolic calcium ion concentration during G-protein signaling, coupled to IP3 second messenger (phospholipase C activating)	2	2.85714	0.0156792	FBGN0004625, FBGN0024944	46	3	8566	124.145	0.999946	0.664519	20.9076
Waking activity	GOTERM_BP_ALL	GO:0022610~biological adhesion	5	7.14286	0.0166131	FBGN0031879, FBGN0024836, FBGN0003285, FBGN0028369, FBGN0010238	46	188	8566	4.95259	0.99997	0.647256	22.0141
Waking activity	GOTERM_BP_ALL	GO:0035152~regulation of tube architecture, open tracheal system	3	4.28571	0.0168269	FBGN0014135, FBGN0001316, FBGN0010238	46	38	8566	14.7014	0.999974	0.616946	22.2654
Waking activity	GOTERM_BP_ALL	GO:0007409~axonogenesis	5	7.14286	0.0197141	FBGN0024836, FBGN0003285, FBGN0011592, FBGN0004369, FBGN0010238	46	198	8566	4.70246	0.999996	0.643726	25.5856
Waking activity	GOTERM_BP_ALL	GO:0006928~cell motion	6	8.57143	0.0211075	FBGN0014135, FBGN0259834, FBGN0024836, FBGN0020299, FBGN0011592, FBGN0004369	46	305	8566	3.66329	0.999998	0.639666	27.1401
Waking activity	GOTERM_BP_ALL	GO:0006873~cellular ion homeostasis	3	4.28571	0.0221981	FBGN0004625, FBGN0024944, FBGN0026086	46	44	8566	12.6966	0.999999	0.631142	28.3357
Waking activity	GOTERM_CC_ALL	GO:0005886~plasma membrane	10	14.2857	0.02245	FBGN0004910, FBGN0004625, FBGN0024836, FBGN0003285, FBGN0024944, FBGN0260753, FBGN0028369, FBGN0011592, FBGN0004369, FBGN0010238	36	781	6353	2.25957	0.861295	0.861295	21.7605
Waking activity	GOTERM_BP_ALL	GO:0007610~behavior	7	10	0.0236918	FBGN0014135, FBGN0004625, FBGN0052423, FBGN0260753, FBGN0013469, FBGN0026086, FBGN0003028	46	429	8566	3.03851	1	0.629997	29.9434
Waking activity	GOTERM_CC_ALL	GO:0044425~membrane part	17	24.2857	0.0253825	FBGN0001316, FBGN0004625, FBGN0037026, FBGN0024836, FBGN0024944, FBGN0028369, FBGN0034497, FBGN0011592, FBGN0034493, FBGN0034494, FBGN0259221, FBGN0034145, FBGN0003285, FBGN0030286, FBGN0260753, FBGN0004369, FBGN0010238	36	1837	6353	1.63311	0.893199	0.673196	24.2602
Waking activity	GOTERM_BP_ALL	GO:0051480~cytosolic calcium ion homeostasis	2	2.85714	0.0259981	FBGN0004625, FBGN0024944	46	5	8566	74.487	1	0.640861	32.3599
Waking activity	GOTERM_BP_ALL	GO:0007204~elevation of cytosolic calcium ion concentration	2	2.85714	0.0259981	FBGN0004625, FBGN0024944	46	5	8566	74.487	1	0.640861	32.3599
Waking activity	GOTERM_BP_ALL	GO:0000902~cell morphogenesis	7	10	0.0269624	FBGN0014135, FBGN0024836, FBGN0003285, FBGN0011592, FBGN0004369, FBGN0032470, FBGN0010238	46	442	8566	2.94914	1	0.632139	33.347
Waking activity	GOTERM_CC_ALL	GO:0031224~intrinsic to membrane	14	20	0.0272814	FBGN0001316, FBGN0037026, FBGN0024836, FBGN0024944, FBGN0011592, FBGN0034497, FBGN0028369, FBGN0034494, FBGN0259221, FBGN0034145, FBGN0003285, FBGN0260753, FBGN0010238, FBGN0004369	36	1382	6353	1.78771	0.909866	0.551637	25.8398
Waking activity	GOTERM_BP_ALL	GO:0009888~tissue development	7	10	0.0274912	FBGN0004910, FBGN0014135, FBGN0024836, FBGN0020299, FBGN0010238, FBGN0003028, FBGN0010246	46	444	8566	2.93586	1	0.618359	33.8826
Waking activity	GOTERM_BP_ALL	GO:0050801~ion homeostasis	3	4.28571	0.0281811	FBGN0004625, FBGN0024944, FBGN0026086	46	50	8566	11.173	1	0.607731	34.5753
Waking activity	GOTERM_BP_ALL	GO:0048869~cellular developmental process	12	17.1429	0.0290564	FBGN0014135, FBGN0001316, FBGN0259834, FBGN0024836, FBGN0003285, FBGN0028369, FBGN0011592, FBGN0004369, FBGN0032470, FBGN0010238, FBGN0000114, FBGN0003028	46	1131	8566	1.97578	1	0.600301	35.4446
Waking activity	GOTERM_BP_ALL	GO:0055082~cellular chemical homeostasis	3	4.28571	0.0292348	FBGN0004625, FBGN0024944, FBGN0026086	46	51	8566	10.954	1	0.584725	35.6203
Waking activity	GOTERM_BP_ALL	GO:0007200~activation of phospholipase C activity by G-protein coupled receptor protein signaling pathway coupled to IP3 second messenger	2	2.85714	0.0311179	FBGN0004625, FBGN0024944	46	6	8566	62.0725	1	0.590888	37.4491
Waking activity	GOTERM_BP_ALL	GO:0065008~regulation of biological quality	8	11.4286	0.0335374	FBGN0014135, FBGN0004625, FBGN0025803, FBGN0001316, FBGN0024944, FBGN0010238, FBGN0026086, FBGN0003028	46	593	8566	2.51221	1	0.602486	39.7279
Waking activity	GOTERM_BP_ALL	GO:0048666~neuron development	6	8.57143	0.0343524	FBGN0001316, FBGN0024836, FBGN0003285, FBGN0011592, FBGN0004369, FBGN0010238	46	347	8566	3.2199	1	0.595842	40.4779
Waking activity	GOTERM_CC_ALL	GO:0016020~membrane	19	27.1429	0.0365784	FBGN0001316, FBGN0004625, FBGN0037026, FBGN0024836, FBGN0024944, FBGN0035432, FBGN0028369, FBGN0034497, FBGN0011592, FBGN0034493, FBGN0034494, FBGN0004910, FBGN0259221, FBGN0034145, FBGN0003285, FBGN0030286, FBGN0260753, FBGN0004369, FBGN0010238	36	2245	6353	1.49353	0.960914	0.555362	33.1511
Waking activity	GOTERM_BP_ALL	GO:0010518~positive regulation of phospholipase activity	2	2.85714	0.0412785	FBGN0004625, FBGN0024944	46	8	8566	46.5543	1	0.649645	46.5092
Waking activity	GOTERM_BP_ALL	GO:0007202~activation of phospholipase C activity	2	2.85714	0.0412785	FBGN0004625, FBGN0024944	46	8	8566	46.5543	1	0.649645	46.5092
Waking activity	GOTERM_BP_ALL	GO:0060193~positive regulation of lipase activity	2	2.85714	0.0412785	FBGN0004625, FBGN0024944	46	8	8566	46.5543	1	0.649645	46.5092
Waking activity	GOTERM_BP_ALL	GO:0010863~positive regulation of phospholipase C activity	2	2.85714	0.0412785	FBGN0004625, FBGN0024944	46	8	8566	46.5543	1	0.649645	46.5092
Waking activity	GOTERM_MF_ALL	GO:0030695~GTPase regulator activity	4	5.71429	0.0423256	FBGN0034158, FBGN0004625, FBGN0028509, FBGN0030286	56	142	10068	5.06439	0.999483	0.999483	41.1509
Waking activity	GOTERM_BP_ALL	GO:0048646~anatomical structure formation involved in morphogenesis	6	8.57143	0.0429942	FBGN0001316, FBGN0003285, FBGN0020299, FBGN0028369, FBGN0011592, FBGN0000114	46	369	8566	3.02793	1	0.650523	47.9124
Waking activity	GOTERM_MF_ALL	GO:0060589~nucleoside-triphosphatase regulator activity	4	5.71429	0.0445779	FBGN0034158, FBGN0004625, FBGN0028509, FBGN0030286	56	145	10068	4.95961	0.999658	0.981504	42.8253
Waking activity	GOTERM_BP_ALL	GO:0060541~respiratory system development	4	5.71429	0.0459451	FBGN0014135, FBGN0001316, FBGN0020299, FBGN0010238	46	153	8566	4.86843	1	0.661599	50.246
Waking activity	GOTERM_BP_ALL	GO:0007424~open tracheal system development	4	5.71429	0.0459451	FBGN0014135, FBGN0001316, FBGN0020299, FBGN0010238	46	153	8566	4.86843	1	0.661599	50.246
Waking activity	GOTERM_MF_ALL	GO:0004872~receptor activity	7	10	0.0470437	FBGN0031879, FBGN0024836, FBGN0024944, FBGN0028523, FBGN0260753, FBGN0011592, FBGN0004369	56	483	10068	2.60559	0.999782	0.939847	44.6083
Waking activity	GOTERM_MF_ALL	GO:0016229~steroid dehydrogenase activity	2	2.85714	0.0481236	FBGN0032614, FBGN0051809	56	9	10068	39.9524	0.999822	0.884416	45.3729
Waking activity	GOTERM_MF_ALL	GO:0060089~molecular transducer activity	8	11.4286	0.0495035	FBGN0004625, FBGN0031879, FBGN0024836, FBGN0024944, FBGN0028523, FBGN0260753, FBGN0011592, FBGN0004369	56	617	10068	2.3311	0.999862	0.830852	46.3359
Waking activity	GOTERM_MF_ALL	GO:0004871~signal transducer activity	8	11.4286	0.0495035	FBGN0004625, FBGN0031879, FBGN0024836, FBGN0024944, FBGN0028523, FBGN0260753, FBGN0011592, FBGN0004369	56	617	10068	2.3311	0.999862	0.830852	46.3359
Waking activity CVE	GOTERM_BP_ALL	GO:0048731~system development	143	21.7656	2.56649e-17	FBGN0015000, FBGN0010389, FBGN0041606, FBGN0003165, FBGN0003187, FBGN0011224, FBGN0003435, FBGN0003430, FBGN0023407, FBGN0087007, FBGN0011739, FBGN0243512, FBGN0010379, FBGN0004893, FBGN0005410, FBGN0010473, FBGN0051774, FBGN0010109, FBGN0003944, FBGN0086347, FBGN0020415, FBGN0025878, FBGN0020299, FBGN0004369, FBGN0013751, FBGN0036801, FBGN0086655, FBGN0028991, FBGN0030594, FBGN0004880, FBGN00356…	440	1417	8566	1.96468	4.91739e-14	4.91739e-14	4.3905e-14
Waking activity CVE	GOTERM_BP_ALL	GO:0048513~organ development	116	17.656	1.14173e-13	FBGN0015000, FBGN0010389, FBGN0041606, FBGN0011224, FBGN0003187, FBGN0003430, FBGN0023407, FBGN0087007, FBGN0011739, FBGN0243512, FBGN0004893, FBGN0005410, FBGN0051774, FBGN0086347, FBGN0003944, FBGN0020415, FBGN0020299, FBGN0013751, FBGN0036801, FBGN0086655, FBGN0028991, FBGN0030594, FBGN0020388, FBGN0000395, FBGN0031537, FBGN0000119, FBGN0011817, FBGN0025525, FBGN0010825, FBGN0002973, FBGN00005…	440	1144	8566	1.97405	2.18675e-10	1.09337e-10	1.95244e-10
Waking activity CVE	GOTERM_BP_ALL	GO:0048856~anatomical structure development	151	22.9833	3.01928e-13	FBGN0015000, FBGN0010389, FBGN0041606, FBGN0003165, FBGN0003187, FBGN0011224, FBGN0003435, FBGN0003430, FBGN0023407, FBGN0087007, FBGN0031550, FBGN0011739, FBGN0010379, FBGN0243512, FBGN0004893, FBGN0005410, FBGN0010473, FBGN0051774, FBGN0010109, FBGN0003944, FBGN0086347, FBGN0020415, FBGN0025878, FBGN0020299, FBGN0004369, FBGN0013751, FBGN0036801, FBGN0086655, FBGN0028991, FBGN0000256, FBGN00305…	440	1698	8566	1.73127	5.78595e-10	1.92865e-10	5.16598e-10
Waking activity CVE	GOTERM_BP_ALL	GO:0007275~multicellular organismal development	164	24.9619	3.0869e-11	FBGN0015000, FBGN0010389, FBGN0041606, FBGN0003165, FBGN0003187, FBGN0011224, FBGN0003435, FBGN0003430, FBGN0023407, FBGN0087007, FBGN0011739, FBGN0010379, FBGN0243512, FBGN0004893, FBGN0004895, FBGN0003031, FBGN0005410, FBGN0051774, FBGN0010473, FBGN0010109, FBGN0003944, FBGN0086347, FBGN0020415, FBGN0025878, FBGN0020299, FBGN0259240, FBGN0004369, FBGN0036801, FBGN0013751, FBGN0086655, FBGN00289…	440	2012	8566	1.58687	5.91452e-08	1.47863e-08	5.28079e-08
Waking activity CVE	GOTERM_BP_ALL	GO:0007444~imaginal disc development	56	8.52359	3.15375e-11	FBGN0011224, FBGN0003187, FBGN0026319, FBGN0023407, FBGN0000273, FBGN0016917, FBGN0087007, FBGN0011739, FBGN0000083, FBGN0243512, FBGN0004893, FBGN0013718, FBGN0005410, FBGN0020521, FBGN0004854, FBGN0003944, FBGN0004858, FBGN0020415, FBGN0011577, FBGN0013751, FBGN0036801, FBGN0003892, FBGN0011661, FBGN0086655, FBGN0040071, FBGN0053196, FBGN0000395, FBGN0064237, FBGN0011817, FBGN0010825, FBGN00255…	440	412	8566	2.64616	6.04257e-08	1.20851e-08	5.39513e-08
Waking activity CVE	GOTERM_BP_ALL	GO:0007399~nervous system development	78	11.8721	4.54739e-11	FBGN0010389, FBGN0003165, FBGN0259750, FBGN0003986, FBGN0003435, FBGN0000479, FBGN0016917, FBGN0011739, FBGN0243512, FBGN0003464, FBGN0011260, FBGN0000723, FBGN0010473, FBGN0010109, FBGN0004854, FBGN0015777, FBGN0004652, FBGN0011577, FBGN0086758, FBGN0025878, FBGN0003138, FBGN0004369, FBGN0003892, FBGN0011661, FBGN0086655, FBGN0052062, FBGN0028991, FBGN0085369, FBGN0004880, FBGN0085450, FBGN00203…	440	699	8566	2.17242	8.71281e-08	1.45214e-08	7.77926e-08
Waking activity CVE	GOTERM_BP_ALL	GO:0009887~organ morphogenesis	75	11.4155	1.2947e-10	FBGN0010389, FBGN0001138, FBGN0041606, FBGN0011224, FBGN0003187, FBGN0026319, FBGN0003430, FBGN0000273, FBGN0016917, FBGN0011739, FBGN0005640, FBGN0243512, FBGN0004893, FBGN0013718, FBGN0020251, FBGN0005410, FBGN0020521, FBGN0000723, FBGN0051774, FBGN0004854, FBGN0003944, FBGN0011577, FBGN0020299, FBGN0036801, FBGN0003892, FBGN0011661, FBGN0086655, FBGN0053196, FBGN0000395, FBGN0031537, FBGN00001…	440	673	8566	2.16956	2.48065e-07	3.54378e-08	2.21485e-07
Waking activity CVE	GOTERM_BP_ALL	GO:0022008~neurogenesis	61	9.28463	2.8352e-10	FBGN0010389, FBGN0003165, FBGN0259750, FBGN0003986, FBGN0003435, FBGN0000479, FBGN0011739, FBGN0011260, FBGN0000723, FBGN0010109, FBGN0004854, FBGN0015777, FBGN0011577, FBGN0086758, FBGN0025878, FBGN0003138, FBGN0004369, FBGN0003892, FBGN0011661, FBGN0086655, FBGN0028991, FBGN0085369, FBGN0004880, FBGN0085450, FBGN0020388, FBGN0024277, FBGN0028644, FBGN0028645, FBGN0003295, FBGN0011259, FBGN00005…	440	499	8566	2.37988	5.43225e-07	6.79031e-08	4.8502e-07
Waking activity CVE	GOTERM_BP_ALL	GO:0032502~developmental process	174	26.484	4.55969e-10	FBGN0015000, FBGN0010389, FBGN0041606, FBGN0003165, FBGN0003187, FBGN0011224, FBGN0003435, FBGN0003430, FBGN0023407, FBGN0087007, FBGN0031550, FBGN0260936, FBGN0011739, FBGN0010379, FBGN0243512, FBGN0000337, FBGN0004893, FBGN0004895, FBGN0003031, FBGN0005410, FBGN0051774, FBGN0010473, FBGN0010109, FBGN0003944, FBGN0086347, FBGN0020415, FBGN0025878, FBGN0020299, FBGN0259240, FBGN0004369, FBGN00368…	440	2250	8566	1.50554	8.73637e-07	9.70708e-08	7.8003e-07
Waking activity CVE	GOTERM_BP_ALL	GO:0030182~neuron differentiation	53	8.06697	6.94655e-10	FBGN0003165, FBGN0259750, FBGN0003435, FBGN0000479, FBGN0011739, FBGN0011260, FBGN0000723, FBGN0010109, FBGN0004854, FBGN0011577, FBGN0086758, FBGN0025878, FBGN0003138, FBGN0004369, FBGN0003892, FBGN0011661, FBGN0086655, FBGN0028991, FBGN0085369, FBGN0004880, FBGN0085450, FBGN0020388, FBGN0024277, FBGN0028644, FBGN0028645, FBGN0011259, FBGN0003295, FBGN0000575, FBGN0000578, FBGN0016797, FBGN00869…	440	409	8566	2.52277	1.33096e-06	1.33096e-07	1.18835e-06
Waking activity CVE	GOTERM_BP_ALL	GO:0050794~regulation of cellular process	172	26.1796	7.86265e-10	FBGN0015000, FBGN0010389, FBGN0037546, FBGN0024290, FBGN0026760, FBGN0034012, FBGN0003165, FBGN0011836, FBGN0029084, FBGN0003187, FBGN0003430, FBGN0051760, FBGN0031550, FBGN0260936, FBGN0011739, FBGN0010379, FBGN0243512, FBGN0259680, FBGN0004893, FBGN0001263, FBGN0004895, FBGN0003031, FBGN0014018, FBGN0023215, FBGN0005410, FBGN0051774, FBGN0010109, FBGN0003944, FBGN0052758, FBGN0036934, FBGN00297…	440	2230	8566	1.50158	1.50648e-06	1.36953e-07	1.34507e-06
Waking activity CVE	GOTERM_BP_ALL	GO:0009653~anatomical structure morphogenesis	112	17.0472	1.4441e-09	FBGN0010389, FBGN0041606, FBGN0003165, FBGN0011224, FBGN0003187, FBGN0003435, FBGN0003430, FBGN0031550, FBGN0011739, FBGN0243512, FBGN0004893, FBGN0005410, FBGN0051774, FBGN0010109, FBGN0003944, FBGN0020299, FBGN0025878, FBGN0004369, FBGN0036801, FBGN0086655, FBGN0000256, FBGN0028991, FBGN0004880, FBGN0020388, FBGN0000395, FBGN0031537, FBGN0024277, FBGN0000119, FBGN0000114, FBGN0028644, FBGN00118…	440	1257	8566	1.73464	2.7669e-06	2.30575e-07	2.47044e-06
Waking activity CVE	GOTERM_BP_ALL	GO:0050789~regulation of biological process	180	27.3973	2.14318e-09	FBGN0015000, FBGN0010389, FBGN0037546, FBGN0024290, FBGN0026760, FBGN0034012, FBGN0003165, FBGN0011836, FBGN0029084, FBGN0003187, FBGN0003430, FBGN0051760, FBGN0031550, FBGN0260936, FBGN0011739, FBGN0010379, FBGN0243512, FBGN0259680, FBGN0004893, FBGN0001263, FBGN0004895, FBGN0014018, FBGN0003031, FBGN0023215, FBGN0005410, FBGN0051774, FBGN0010109, FBGN0003944, FBGN0052758, FBGN0036934, FBGN00297…	440	2397	8566	1.46194	4.10632e-06	3.15871e-07	3.66635e-06
Waking activity CVE	GOTERM_BP_ALL	GO:0035218~leg disc development	17	2.58752	2.35951e-09	FBGN0004893, FBGN0004870, FBGN0004635, FBGN0000497, FBGN0025525, FBGN0010825, FBGN0003295, FBGN0004854, FBGN0024244, FBGN0003944, FBGN0005771, FBGN0004858, FBGN0000273, FBGN0011577, FBGN0003975, FBGN0003731, FBGN0086655	440	51	8566	6.48939	4.52082e-06	3.22916e-07	4.03643e-06
Waking activity CVE	GOTERM_BP_ALL	GO:0000904~cell morphogenesis involved in differentiation	43	6.5449	2.58961e-09	FBGN0028991, FBGN0085369, FBGN0004880, FBGN0020388, FBGN0003165, FBGN0259750, FBGN0024277, FBGN0028644, FBGN0028645, FBGN0000497, FBGN0003435, FBGN0011259, FBGN0000578, FBGN0016797, FBGN0016917, FBGN0000479, FBGN0019809, FBGN0013433, FBGN0053960, FBGN0021873, FBGN0003721, FBGN0005631, FBGN0001085, FBGN0020912, FBGN0003301, FBGN0011592, FBGN0013733, FBGN0004635, FBGN0011260, FBGN0005775, FBGN00007…	440	303	8566	2.76281	4.96168e-06	3.30779e-07	4.43006e-06
Waking activity CVE	GOTERM_BP_ALL	GO:0048699~generation of neurons	57	8.6758	2.96476e-09	FBGN0003165, FBGN0259750, FBGN0003986, FBGN0003435, FBGN0000479, FBGN0011739, FBGN0011260, FBGN0000723, FBGN0010109, FBGN0004854, FBGN0011577, FBGN0086758, FBGN0025878, FBGN0003138, FBGN0004369, FBGN0003892, FBGN0011661, FBGN0086655, FBGN0028991, FBGN0085369, FBGN0004880, FBGN0085450, FBGN0020388, FBGN0024277, FBGN0028644, FBGN0028645, FBGN0003295, FBGN0011259, FBGN0000575, FBGN0002973, FBGN00005…	440	477	8566	2.32639	5.68047e-06	3.5503e-07	5.07184e-06
Waking activity CVE	GOTERM_BP_ALL	GO:0006928~cell motion	43	6.5449	3.1685e-09	FBGN0010389, FBGN0002781, FBGN0003165, FBGN0259750, FBGN0024277, FBGN0028644, FBGN0028645, FBGN0003435, FBGN0003499, FBGN0003295, FBGN0011259, FBGN0002973, FBGN0000578, FBGN0016797, FBGN0020245, FBGN0016917, FBGN0003862, FBGN0003731, FBGN0259176, FBGN0013433, FBGN0243512, FBGN0010379, FBGN0053960, FBGN0010453, FBGN0250823, FBGN0021873, FBGN0005631, FBGN0045038, FBGN0051641, FBGN0011592, FBGN00137…	440	305	8566	2.74469	6.07083e-06	3.57108e-07	5.42037e-06
Waking activity CVE	GOTERM_BP_ALL	GO:0030030~cell projection organization	48	7.30594	3.27304e-09	FBGN0028991, FBGN0085369, FBGN0004880, FBGN0020388, FBGN0003165, FBGN0259750, FBGN0024277, FBGN0003187, FBGN0028644, FBGN0028645, FBGN0000497, FBGN0003435, FBGN0011259, FBGN0000578, FBGN0016797, FBGN0000479, FBGN0016076, FBGN0011020, FBGN0031550, FBGN0003731, FBGN0019809, FBGN0013433, FBGN0053960, FBGN0010453, FBGN0021873, FBGN0003721, FBGN0005631, FBGN0001085, FBGN0020912, FBGN0003301, FBGN00115…	440	365	8566	2.5602	6.27112e-06	3.48397e-07	5.59921e-06
Waking activity CVE	GOTERM_BP_ALL	GO:0030154~cell differentiation	98	14.9163	3.48962e-09	FBGN0010389, FBGN0003165, FBGN0011224, FBGN0003187, FBGN0003435, FBGN0011739, FBGN0260936, FBGN0243512, FBGN0005410, FBGN0010109, FBGN0003944, FBGN0025878, FBGN0004369, FBGN0086655, FBGN0000256, FBGN0028991, FBGN0004880, FBGN0085450, FBGN0020388, FBGN0031537, FBGN0024277, FBGN0011206, FBGN0000114, FBGN0028644, FBGN0028645, FBGN0002973, FBGN0000575, FBGN0000578, FBGN0002576, FBGN0019809, FBGN00134…	440	1060	8566	1.79989	6.68609e-06	3.51901e-07	5.96972e-06
Waking activity CVE	GOTERM_BP_ALL	GO:0065007~biological regulation	192	29.2237	4.90959e-09	FBGN0015000, FBGN0036299, FBGN0010389, FBGN0037546, FBGN0024290, FBGN0026760, FBGN0034012, FBGN0003165, FBGN0011836, FBGN0029084, FBGN0003187, FBGN0003430, FBGN0051760, FBGN0031550, FBGN0260936, FBGN0011739, FBGN0010379, FBGN0243512, FBGN0259680, FBGN0004893, FBGN0001263, FBGN0004895, FBGN0014018, FBGN0003031, FBGN0023215, FBGN0005410, FBGN0051774, FBGN0010109, FBGN0003944, FBGN0036934, FBGN00527…	440	2634	8566	1.41909	9.40672e-06	4.70338e-07	8.39886e-06
Waking activity CVE	GOTERM_BP_ALL	GO:0048812~neuron projection morphogenesis	41	6.24049	4.93521e-09	FBGN0028991, FBGN0085369, FBGN0004880, FBGN0020388, FBGN0003165, FBGN0259750, FBGN0024277, FBGN0028644, FBGN0028645, FBGN0003435, FBGN0011259, FBGN0000578, FBGN0016797, FBGN0000479, FBGN0019809, FBGN0013433, FBGN0053960, FBGN0021873, FBGN0003721, FBGN0005631, FBGN0001085, FBGN0020912, FBGN0003301, FBGN0011592, FBGN0013733, FBGN0004635, FBGN0011260, FBGN0005775, FBGN0000723, FBGN0010109, FBGN00025…	440	286	8566	2.79089	9.45582e-06	4.50279e-07	8.44269e-06
Waking activity CVE	GOTERM_BP_ALL	GO:0031175~neuron projection development	41	6.24049	5.41659e-09	FBGN0028991, FBGN0085369, FBGN0004880, FBGN0020388, FBGN0003165, FBGN0259750, FBGN0024277, FBGN0028644, FBGN0028645, FBGN0003435, FBGN0011259, FBGN0000578, FBGN0016797, FBGN0000479, FBGN0019809, FBGN0013433, FBGN0053960, FBGN0021873, FBGN0003721, FBGN0005631, FBGN0001085, FBGN0020912, FBGN0003301, FBGN0011592, FBGN0013733, FBGN0004635, FBGN0011260, FBGN0005775, FBGN0000723, FBGN0010109, FBGN00025…	440	287	8566	2.78117	1.03781e-05	4.71735e-07	9.26619e-06
Waking activity CVE	GOTERM_BP_ALL	GO:0048869~cellular developmental process	102	15.5251	5.64471e-09	FBGN0010389, FBGN0003165, FBGN0011224, FBGN0003187, FBGN0003435, FBGN0031550, FBGN0011739, FBGN0260936, FBGN0243512, FBGN0005410, FBGN0010109, FBGN0003944, FBGN0025878, FBGN0004369, FBGN0086655, FBGN0000256, FBGN0028991, FBGN0004880, FBGN0085450, FBGN0020388, FBGN0031537, FBGN0024277, FBGN0011206, FBGN0000114, FBGN0028644, FBGN0011817, FBGN0028645, FBGN0002973, FBGN0000575, FBGN0000578, FBGN00025…	440	1131	8566	1.75575	1.08152e-05	4.70229e-07	9.65644e-06
Waking activity CVE	GOTERM_BP_ALL	GO:0048666~neuron development	46	7.00152	5.76436e-09	FBGN0028991, FBGN0085369, FBGN0004880, FBGN0085450, FBGN0020388, FBGN0003165, FBGN0259750, FBGN0024277, FBGN0028644, FBGN0028645, FBGN0003435, FBGN0011259, FBGN0000578, FBGN0086911, FBGN0016797, FBGN0000479, FBGN0019809, FBGN0013433, FBGN0001316, FBGN0053960, FBGN0021873, FBGN0003721, FBGN0005631, FBGN0001085, FBGN0020912, FBGN0003301, FBGN0011592, FBGN0013733, FBGN0004635, FBGN0011260, FBGN00057…	440	347	8566	2.5808	1.10444e-05	4.60188e-07	9.86112e-06
Waking activity CVE	GOTERM_BP_ALL	GO:0048667~cell morphogenesis involved in neuron differentiation	41	6.24049	5.99189e-09	FBGN0028991, FBGN0085369, FBGN0004880, FBGN0020388, FBGN0003165, FBGN0259750, FBGN0024277, FBGN0028644, FBGN0028645, FBGN0003435, FBGN0011259, FBGN0000578, FBGN0016797, FBGN0000479, FBGN0019809, FBGN0013433, FBGN0053960, FBGN0021873, FBGN0003721, FBGN0005631, FBGN0001085, FBGN0020912, FBGN0003301, FBGN0011592, FBGN0013733, FBGN0004635, FBGN0011260, FBGN0005775, FBGN0000723, FBGN0010109, FBGN00025…	440	288	8566	2.77151	1.14804e-05	4.59218e-07	1.02504e-05
Waking activity CVE	GOTERM_CC_ALL	GO:0005886~plasma membrane	86	13.0898	1.00692e-08	FBGN0051201, FBGN0036834, FBGN0010389, FBGN0026760, FBGN0037212, FBGN0015519, FBGN0000008, FBGN0051760, FBGN0000273, FBGN0087007, FBGN0001134, FBGN0010379, FBGN0033504, FBGN0031547, FBGN0001263, FBGN0032151, FBGN0004852, FBGN0000723, FBGN0015777, FBGN0035290, FBGN0011577, FBGN0025878, FBGN0259240, FBGN0030715, FBGN0004369, FBGN0003892, FBGN0011661, FBGN0020391, FBGN0000038, FBGN0260442, FBGN00315…	381	781	6353	1.83612	3.38325e-06	3.38325e-06	1.36878e-05
Waking activity CVE	GOTERM_BP_ALL	GO:0048858~cell projection morphogenesis	43	6.5449	1.34816e-08	FBGN0028991, FBGN0085369, FBGN0004880, FBGN0020388, FBGN0003165, FBGN0259750, FBGN0024277, FBGN0028644, FBGN0028645, FBGN0003435, FBGN0011259, FBGN0000578, FBGN0016797, FBGN0000479, FBGN0011020, FBGN0031550, FBGN0019809, FBGN0013433, FBGN0053960, FBGN0021873, FBGN0003721, FBGN0005631, FBGN0001085, FBGN0020912, FBGN0003301, FBGN0011592, FBGN0013733, FBGN0004635, FBGN0011260, FBGN0005775, FBGN00007…	440	320	8566	2.61604	2.58305e-05	9.93492e-07	2.30631e-05
Waking activity CVE	GOTERM_MF_ALL	GO:0004872~receptor activity	57	8.6758	1.50505e-08	FBGN0051201, FBGN0010389, FBGN0028523, FBGN0037546, FBGN0037212, FBGN0026760, FBGN0034012, FBGN0015519, FBGN0051720, FBGN0026319, FBGN0051760, FBGN0001134, FBGN0014073, FBGN0031547, FBGN0053531, FBGN0032151, FBGN0011260, FBGN0031879, FBGN0035290, FBGN0036934, FBGN0030715, FBGN0004369, FBGN0003892, FBGN0020391, FBGN0000038, FBGN0000119, FBGN0036278, FBGN0000497, FBGN0035538, FBGN0011259, FBGN00151…	531	483	10068	2.23757	9.60215e-06	9.60215e-06	2.24152e-05
Waking activity CVE	GOTERM_BP_ALL	GO:0007409~axonogenesis	32	4.87062	2.00545e-08	FBGN0028991, FBGN0020388, FBGN0259750, FBGN0024277, FBGN0028644, FBGN0028645, FBGN0003435, FBGN0011259, FBGN0000578, FBGN0016797, FBGN0000479, FBGN0013433, FBGN0053960, FBGN0021873, FBGN0005631, FBGN0001085, FBGN0011592, FBGN0003301, FBGN0013733, FBGN0004635, FBGN0011260, FBGN0005775, FBGN0000723, FBGN0002543, FBGN0003285, FBGN0011577, FBGN0025878, FBGN0003138, FBGN0004369, FBGN0003892, FBGN00866…	440	198	8566	3.14637	3.84236e-05	1.42312e-06	3.43073e-05
Waking activity CVE	GOTERM_BP_ALL	GO:0048737~imaginal disc-derived appendage development	36	5.47945	2.19106e-08	FBGN0000395, FBGN0011224, FBGN0003187, FBGN0011817, FBGN0000497, FBGN0025525, FBGN0010825, FBGN0000575, FBGN0020307, FBGN0016917, FBGN0000273, FBGN0016076, FBGN0003975, FBGN0002576, FBGN0003731, FBGN0002932, FBGN0002643, FBGN0010453, FBGN0037471, FBGN0004893, FBGN0021873, FBGN0001085, FBGN0004870, FBGN0013733, FBGN0004635, FBGN0020521, FBGN0005410, FBGN0024244, FBGN0003944, FBGN0004858, FBGN00115…	440	243	8566	2.88418	4.19797e-05	1.49931e-06	3.74825e-05
Waking activity CVE	GOTERM_BP_ALL	GO:0000902~cell morphogenesis	52	7.91476	2.89042e-08	FBGN0003165, FBGN0259750, FBGN0003435, FBGN0016917, FBGN0000479, FBGN0031550, FBGN0243512, FBGN0011260, FBGN0000723, FBGN0010109, FBGN0011577, FBGN0086758, FBGN0025878, FBGN0003138, FBGN0004369, FBGN0003892, FBGN0011661, FBGN0086655, FBGN0028991, FBGN0085369, FBGN0004880, FBGN0020388, FBGN0024277, FBGN0028644, FBGN0011817, FBGN0028645, FBGN0000497, FBGN0011259, FBGN0000578, FBGN0016797, FBGN00037…	440	442	8566	2.29037	5.53788e-05	1.90967e-06	4.94465e-05
Waking activity CVE	GOTERM_BP_ALL	GO:0048736~appendage development	36	5.47945	3.01364e-08	FBGN0000395, FBGN0011224, FBGN0003187, FBGN0011817, FBGN0000497, FBGN0025525, FBGN0010825, FBGN0000575, FBGN0020307, FBGN0016917, FBGN0000273, FBGN0016076, FBGN0003975, FBGN0002576, FBGN0003731, FBGN0002932, FBGN0002643, FBGN0010453, FBGN0037471, FBGN0004893, FBGN0021873, FBGN0001085, FBGN0004870, FBGN0013733, FBGN0004635, FBGN0020521, FBGN0005410, FBGN0024244, FBGN0003944, FBGN0004858, FBGN00115…	440	246	8566	2.849	5.77397e-05	1.92471e-06	5.15545e-05
Waking activity CVE	GOTERM_BP_ALL	GO:0032990~cell part morphogenesis	43	6.5449	3.62249e-08	FBGN0028991, FBGN0085369, FBGN0004880, FBGN0020388, FBGN0003165, FBGN0259750, FBGN0024277, FBGN0028644, FBGN0028645, FBGN0003435, FBGN0011259, FBGN0000578, FBGN0016797, FBGN0000479, FBGN0011020, FBGN0031550, FBGN0019809, FBGN0013433, FBGN0053960, FBGN0021873, FBGN0003721, FBGN0005631, FBGN0001085, FBGN0020912, FBGN0003301, FBGN0011592, FBGN0013733, FBGN0004635, FBGN0011260, FBGN0005775, FBGN00007…	440	331	8566	2.5291	6.94044e-05	2.23893e-06	6.19701e-05
Waking activity CVE	GOTERM_BP_ALL	GO:0040011~locomotion	36	5.47945	3.71458e-08	FBGN0010389, FBGN0002781, FBGN0003165, FBGN0259750, FBGN0011817, FBGN0003499, FBGN0003295, FBGN0011259, FBGN0000575, FBGN0002973, FBGN0000578, FBGN0020245, FBGN0016917, FBGN0011020, FBGN0003862, FBGN0003731, FBGN0259176, FBGN0014396, FBGN0002932, FBGN0243512, FBGN0010379, FBGN0010453, FBGN0250823, FBGN0021873, FBGN0005631, FBGN0045038, FBGN0051641, FBGN0020251, FBGN0011260, FBGN0005775, FBGN00000…	440	248	8566	2.82603	7.11688e-05	2.2241e-06	6.35455e-05
Waking activity CVE	GOTERM_BP_ALL	GO:0048468~cell development	77	11.7199	4.42114e-08	FBGN0052169, FBGN0010389, FBGN0038294, FBGN0003165, FBGN0259750, FBGN0011224, FBGN0003986, FBGN0003435, FBGN0000479, FBGN0016917, FBGN0000273, FBGN0260936, FBGN0243512, FBGN0011260, FBGN0000723, FBGN0010109, FBGN0015777, FBGN0011577, FBGN0086758, FBGN0003089, FBGN0025878, FBGN0003138, FBGN0000183, FBGN0004369, FBGN0003892, FBGN0011661, FBGN0086655, FBGN0000256, FBGN0028991, FBGN0085369, FBGN00048…	440	796	8566	1.88323	8.47054e-05	2.56694e-06	7.56326e-05
Waking activity CVE	GOTERM_BP_ALL	GO:0048569~post-embryonic organ development	40	6.08828	4.52538e-08	FBGN0010389, FBGN0000395, FBGN0011224, FBGN0003187, FBGN0011817, FBGN0000497, FBGN0025525, FBGN0010825, FBGN0020307, FBGN0000575, FBGN0026319, FBGN0000273, FBGN0016917, FBGN0016076, FBGN0003975, FBGN0002576, FBGN0003731, FBGN0002932, FBGN0002643, FBGN0243512, FBGN0010453, FBGN0004893, FBGN0021873, FBGN0024189, FBGN0001085, FBGN0004870, FBGN0013733, FBGN0004635, FBGN0020521, FBGN0005410, FBGN00048…	440	297	8566	2.62198	8.67025e-05	2.55018e-06	7.74159e-05
Waking activity CVE	GOTERM_BP_ALL	GO:0009791~post-embryonic development	50	7.61035	1.1031e-07	FBGN0010389, FBGN0011224, FBGN0003187, FBGN0026319, FBGN0000273, FBGN0016917, FBGN0005640, FBGN0243512, FBGN0004591, FBGN0004893, FBGN0005410, FBGN0020521, FBGN0004854, FBGN0003944, FBGN0011577, FBGN0003892, FBGN0036801, FBGN0011661, FBGN0086655, FBGN0053196, FBGN0000395, FBGN0011817, FBGN0000497, FBGN0025525, FBGN0010825, FBGN0035538, FBGN0000575, FBGN0020307, FBGN0003975, FBGN0016076, FBGN00101…	440	434	8566	2.24288	0.000211332	6.03866e-06	0.000188708
Waking activity CVE	GOTERM_BP_ALL	GO:0035114~imaginal disc-derived appendage morphogenesis	34	5.17504	1.5717e-07	FBGN0000395, FBGN0011224, FBGN0003187, FBGN0011817, FBGN0000497, FBGN0025525, FBGN0010825, FBGN0000575, FBGN0020307, FBGN0016917, FBGN0000273, FBGN0016076, FBGN0003975, FBGN0002576, FBGN0003731, FBGN0002932, FBGN0002643, FBGN0010453, FBGN0004893, FBGN0021873, FBGN0001085, FBGN0004870, FBGN0013733, FBGN0004635, FBGN0020521, FBGN0005410, FBGN0024244, FBGN0003944, FBGN0011577, FBGN0003892, FBGN00368…	440	239	8566	2.76953	0.000301092	8.3649e-06	0.000268871
Waking activity CVE	GOTERM_BP_ALL	GO:0035120~post-embryonic appendage morphogenesis	33	5.02283	1.8611e-07	FBGN0000395, FBGN0011224, FBGN0003187, FBGN0011817, FBGN0000497, FBGN0025525, FBGN0010825, FBGN0000575, FBGN0020307, FBGN0016917, FBGN0000273, FBGN0016076, FBGN0003975, FBGN0003731, FBGN0002932, FBGN0002643, FBGN0010453, FBGN0004893, FBGN0021873, FBGN0001085, FBGN0004870, FBGN0013733, FBGN0004635, FBGN0020521, FBGN0005410, FBGN0024244, FBGN0003944, FBGN0011577, FBGN0003892, FBGN0036801, FBGN00866…	440	229	8566	2.80546	0.000356524	9.63746e-06	0.00031838
Waking activity CVE	GOTERM_BP_ALL	GO:0035107~appendage morphogenesis	34	5.17504	2.11554e-07	FBGN0000395, FBGN0011224, FBGN0003187, FBGN0011817, FBGN0000497, FBGN0025525, FBGN0010825, FBGN0000575, FBGN0020307, FBGN0016917, FBGN0000273, FBGN0016076, FBGN0003975, FBGN0002576, FBGN0003731, FBGN0002932, FBGN0002643, FBGN0010453, FBGN0004893, FBGN0021873, FBGN0001085, FBGN0004870, FBGN0013733, FBGN0004635, FBGN0020521, FBGN0005410, FBGN0024244, FBGN0003944, FBGN0011577, FBGN0003892, FBGN00368…	440	242	8566	2.7352	0.000405255	1.06667e-05	0.000361906
Waking activity CVE	GOTERM_MF_ALL	GO:0060089~molecular transducer activity	64	9.74125	2.20647e-07	FBGN0051201, FBGN0010389, FBGN0028523, FBGN0037546, FBGN0037212, FBGN0026760, FBGN0034012, FBGN0015519, FBGN0051720, FBGN0026319, FBGN0051760, FBGN0016917, FBGN0001134, FBGN0014073, FBGN0031547, FBGN0053531, FBGN0032151, FBGN0011260, FBGN0031879, FBGN0035290, FBGN0036934, FBGN0030715, FBGN0004369, FBGN0003892, FBGN0020391, FBGN0000038, FBGN0000119, FBGN0011817, FBGN0036278, FBGN0000497, FBGN00112…	531	617	10068	1.96672	0.000140763	7.0384e-05	0.000328617
Waking activity CVE	GOTERM_MF_ALL	GO:0004871~signal transducer activity	64	9.74125	2.20647e-07	FBGN0051201, FBGN0010389, FBGN0028523, FBGN0037546, FBGN0037212, FBGN0026760, FBGN0034012, FBGN0015519, FBGN0051720, FBGN0026319, FBGN0051760, FBGN0016917, FBGN0001134, FBGN0014073, FBGN0031547, FBGN0053531, FBGN0032151, FBGN0011260, FBGN0031879, FBGN0035290, FBGN0036934, FBGN0030715, FBGN0004369, FBGN0003892, FBGN0020391, FBGN0000038, FBGN0000119, FBGN0011817, FBGN0036278, FBGN0000497, FBGN00112…	531	617	10068	1.96672	0.000140763	7.0384e-05	0.000328617
Waking activity CVE	GOTERM_BP_ALL	GO:0032989~cellular component morphogenesis	55	8.37139	3.34195e-07	FBGN0038294, FBGN0003165, FBGN0259750, FBGN0003435, FBGN0000479, FBGN0016917, FBGN0031550, FBGN0243512, FBGN0011260, FBGN0000723, FBGN0010109, FBGN0011577, FBGN0086758, FBGN0025878, FBGN0003138, FBGN0004369, FBGN0003892, FBGN0011661, FBGN0086655, FBGN0028991, FBGN0085369, FBGN0004880, FBGN0020388, FBGN0024277, FBGN0028644, FBGN0011817, FBGN0028645, FBGN0000497, FBGN0011259, FBGN0000578, FBGN00167…	440	518	8566	2.06708	0.000640113	1.64183e-05	0.000571708
Waking activity CVE	GOTERM_BP_ALL	GO:0048563~post-embryonic organ morphogenesis	37	5.63166	3.71977e-07	FBGN0000395, FBGN0011224, FBGN0003187, FBGN0011817, FBGN0000497, FBGN0025525, FBGN0010825, FBGN0020307, FBGN0000575, FBGN0026319, FBGN0000273, FBGN0016917, FBGN0016076, FBGN0003975, FBGN0003731, FBGN0002932, FBGN0002643, FBGN0243512, FBGN0010453, FBGN0004893, FBGN0021873, FBGN0001085, FBGN0004870, FBGN0013733, FBGN0004635, FBGN0020521, FBGN0005410, FBGN0004854, FBGN0024244, FBGN0003944, FBGN00115…	440	284	8566	2.53635	0.000712454	1.78175e-05	0.000636341
Waking activity CVE	GOTERM_BP_ALL	GO:0007560~imaginal disc morphogenesis	37	5.63166	3.71977e-07	FBGN0000395, FBGN0011224, FBGN0003187, FBGN0011817, FBGN0000497, FBGN0025525, FBGN0010825, FBGN0020307, FBGN0000575, FBGN0026319, FBGN0000273, FBGN0016917, FBGN0016076, FBGN0003975, FBGN0003731, FBGN0002932, FBGN0002643, FBGN0243512, FBGN0010453, FBGN0004893, FBGN0021873, FBGN0001085, FBGN0004870, FBGN0013733, FBGN0004635, FBGN0020521, FBGN0005410, FBGN0004854, FBGN0024244, FBGN0003944, FBGN00115…	440	284	8566	2.53635	0.000712454	1.78175e-05	0.000636341
Waking activity CVE	GOTERM_CC_ALL	GO:0044459~plasma membrane part	51	7.76256	4.59314e-07	FBGN0051201, FBGN0037212, FBGN0015519, FBGN0000008, FBGN0001134, FBGN0033504, FBGN0001263, FBGN0031547, FBGN0032151, FBGN0000723, FBGN0015777, FBGN0035290, FBGN0011577, FBGN0025878, FBGN0003892, FBGN0011661, FBGN0000038, FBGN0260442, FBGN0031536, FBGN0024753, FBGN0027106, FBGN0036278, FBGN0000497, FBGN0032013, FBGN0003295, FBGN0028433, FBGN0015129, FBGN0000578, FBGN0028431, FBGN0003731, FBGN00359…	381	405	6353	2.09976	0.000154318	7.71618e-05	0.000624379
Waking activity CVE	GOTERM_BP_ALL	GO:0002165~instar larval or pupal development	47	7.15373	5.8819e-07	FBGN0000395, FBGN0011224, FBGN0003187, FBGN0011817, FBGN0000497, FBGN0025525, FBGN0010825, FBGN0035538, FBGN0020307, FBGN0000575, FBGN0026319, FBGN0000273, FBGN0016917, FBGN0016076, FBGN0003975, FBGN0010113, FBGN0259176, FBGN0003731, FBGN0002932, FBGN0034728, FBGN0005640, FBGN0002643, FBGN0243512, FBGN0004591, FBGN0010453, FBGN0037471, FBGN0004893, FBGN0021873, FBGN0001085, FBGN0004870, FBGN00137…	440	418	8566	2.18901	0.00112634	2.74867e-05	0.00100622
Waking activity CVE	GOTERM_BP_ALL	GO:0060541~respiratory system development	25	3.80518	7.98448e-07	FBGN0035625, FBGN0031537, FBGN0003499, FBGN0003295, FBGN0016917, FBGN0010113, FBGN0003731, FBGN0011739, FBGN0010379, FBGN0001316, FBGN0005631, FBGN0013733, FBGN0020251, FBGN0004635, FBGN0003502, FBGN0020521, FBGN0000015, FBGN0015777, FBGN0003944, FBGN0002543, FBGN0005771, FBGN0004858, FBGN0020299, FBGN0053196, FBGN0086655	440	153	8566	3.18108	0.00152866	3.64238e-05	0.0013659
Waking activity CVE	GOTERM_BP_ALL	GO:0007424~open tracheal system development	25	3.80518	7.98448e-07	FBGN0035625, FBGN0031537, FBGN0003499, FBGN0003295, FBGN0016917, FBGN0010113, FBGN0003731, FBGN0011739, FBGN0010379, FBGN0001316, FBGN0005631, FBGN0013733, FBGN0020251, FBGN0004635, FBGN0003502, FBGN0020521, FBGN0000015, FBGN0015777, FBGN0003944, FBGN0002543, FBGN0005771, FBGN0004858, FBGN0020299, FBGN0053196, FBGN0086655	440	153	8566	3.18108	0.00152866	3.64238e-05	0.0013659
Waking activity CVE	GOTERM_BP_ALL	GO:0035220~wing disc development	36	5.47945	8.28433e-07	FBGN0000395, FBGN0011224, FBGN0003187, FBGN0011817, FBGN0000497, FBGN0010825, FBGN0020307, FBGN0000575, FBGN0016917, FBGN0000273, FBGN0016076, FBGN0003975, FBGN0003731, FBGN0002932, FBGN0000083, FBGN0002643, FBGN0010453, FBGN0004893, FBGN0021873, FBGN0030984, FBGN0013718, FBGN0001085, FBGN0013733, FBGN0004635, FBGN0020521, FBGN0005410, FBGN0005771, FBGN0004858, FBGN0011577, FBGN0041111, FBGN00038…	440	281	8566	2.49414	0.00158602	3.69128e-05	0.0014172
Waking activity CVE	GOTERM_BP_ALL	GO:0007166~cell surface receptor linked signal transduction	61	9.28463	1.38733e-06	FBGN0010389, FBGN0023441, FBGN0037546, FBGN0026760, FBGN0051720, FBGN0011224, FBGN0053207, FBGN0026319, FBGN0051760, FBGN0000273, FBGN0010379, FBGN0001263, FBGN0014018, FBGN0029095, FBGN0053531, FBGN0020251, FBGN0005410, FBGN0004852, FBGN0004854, FBGN0004858, FBGN0011577, FBGN0003089, FBGN0036934, FBGN0020299, FBGN0030715, FBGN0003892, FBGN0011661, FBGN0020391, FBGN0044047, FBGN0000119, FBGN00362…	440	628	8566	1.89102	0.0026546	6.04102e-05	0.00237329
Waking activity CVE	GOTERM_BP_ALL	GO:0009886~post-embryonic morphogenesis	41	6.24049	1.59513e-06	FBGN0000395, FBGN0011224, FBGN0003187, FBGN0011817, FBGN0000497, FBGN0025525, FBGN0010825, FBGN0020307, FBGN0000575, FBGN0026319, FBGN0000273, FBGN0016917, FBGN0016076, FBGN0003975, FBGN0003731, FBGN0259176, FBGN0002932, FBGN0002643, FBGN0243512, FBGN0004591, FBGN0010453, FBGN0004893, FBGN0021873, FBGN0001085, FBGN0004870, FBGN0013733, FBGN0004635, FBGN0020521, FBGN0005410, FBGN0004854, FBGN00242…	440	353	8566	2.26118	0.00305161	6.79149e-05	0.00272877
Waking activity CVE	GOTERM_BP_ALL	GO:0032535~regulation of cellular component size	19	2.89193	2.24574e-06	FBGN0010379, FBGN0028991, FBGN0001085, FBGN0023215, FBGN0003301, FBGN0003187, FBGN0003501, FBGN0003502, FBGN0000723, FBGN0000578, FBGN0021796, FBGN0016797, FBGN0000479, FBGN0259176, FBGN0015806, FBGN0041111, FBGN0003209, FBGN0038197, FBGN0000535	440	99	8566	3.73632	0.0042936	9.35358e-05	0.00384174
Waking activity CVE	GOTERM_BP_ALL	GO:0048707~instar larval or pupal morphogenesis	40	6.08828	2.654e-06	FBGN0000395, FBGN0011224, FBGN0003187, FBGN0011817, FBGN0000497, FBGN0025525, FBGN0010825, FBGN0020307, FBGN0000575, FBGN0026319, FBGN0000273, FBGN0016917, FBGN0016076, FBGN0003975, FBGN0003731, FBGN0259176, FBGN0002932, FBGN0002643, FBGN0243512, FBGN0004591, FBGN0010453, FBGN0004893, FBGN0021873, FBGN0001085, FBGN0004870, FBGN0013733, FBGN0004635, FBGN0020521, FBGN0005410, FBGN0004854, FBGN00242…	440	347	8566	2.24417	0.00507217	0.000108187	0.00454012
Waking activity CVE	GOTERM_BP_ALL	GO:0016477~cell migration	26	3.95738	2.77598e-06	FBGN0010389, FBGN0002781, FBGN0003165, FBGN0259750, FBGN0003499, FBGN0003295, FBGN0002973, FBGN0000578, FBGN0020245, FBGN0016917, FBGN0003731, FBGN0003862, FBGN0259176, FBGN0243512, FBGN0010379, FBGN0250823, FBGN0010453, FBGN0021873, FBGN0005631, FBGN0051641, FBGN0020251, FBGN0000015, FBGN0002543, FBGN0041092, FBGN0020299, FBGN0086655	440	175	8566	2.89242	0.00530467	0.000110802	0.00474879
Waking activity CVE	GOTERM_BP_ALL	GO:0048870~cell motility	27	4.10959	2.9405e-06	FBGN0010389, FBGN0002781, FBGN0003165, FBGN0259750, FBGN0003499, FBGN0003295, FBGN0002973, FBGN0000578, FBGN0020245, FBGN0016917, FBGN0003731, FBGN0003862, FBGN0259176, FBGN0243512, FBGN0010379, FBGN0250823, FBGN0010453, FBGN0021873, FBGN0005631, FBGN0045038, FBGN0051641, FBGN0020251, FBGN0000015, FBGN0002543, FBGN0041092, FBGN0020299, FBGN0086655	440	187	8566	2.81091	0.00561816	0.000114973	0.00503021
Waking activity CVE	GOTERM_BP_ALL	GO:0007552~metamorphosis	41	6.24049	3.02853e-06	FBGN0000395, FBGN0011224, FBGN0003187, FBGN0011817, FBGN0000497, FBGN0025525, FBGN0010825, FBGN0020307, FBGN0000575, FBGN0026319, FBGN0000273, FBGN0016917, FBGN0016076, FBGN0003975, FBGN0003731, FBGN0259176, FBGN0002932, FBGN0005640, FBGN0002643, FBGN0243512, FBGN0004591, FBGN0010453, FBGN0004893, FBGN0021873, FBGN0001085, FBGN0004870, FBGN0013733, FBGN0004635, FBGN0020521, FBGN0005410, FBGN00048…	440	362	8566	2.20496	0.00578588	0.000116047	0.0051808
Waking activity CVE	GOTERM_BP_ALL	GO:0009888~tissue development	47	7.15373	3.21146e-06	FBGN0010389, FBGN0001138, FBGN0030594, FBGN0031537, FBGN0003187, FBGN0011817, FBGN0003986, FBGN0000497, FBGN0003499, FBGN0000575, FBGN0000578, FBGN0026319, FBGN0003430, FBGN0035533, FBGN0016076, FBGN0010113, FBGN0259176, FBGN0003731, FBGN0002932, FBGN0011739, FBGN0005640, FBGN0002643, FBGN0243512, FBGN0035917, FBGN0004591, FBGN0010453, FBGN0004394, FBGN0001085, FBGN0013733, FBGN0003501, FBGN00202…	440	444	8566	2.06082	0.00613427	0.000120643	0.00549372
Waking activity CVE	GOTERM_BP_ALL	GO:0048645~organ formation	12	1.82648	3.38307e-06	FBGN0002973, FBGN0004854, FBGN0002543, FBGN0003944, FBGN0013718, FBGN0005631, FBGN0011577, FBGN0001085, FBGN0002576, FBGN0011592, FBGN0002932, FBGN0004635	440	40	8566	5.84045	0.00646102	0.000124646	0.00578729
Waking activity CVE	GOTERM_BP_ALL	GO:0019219~regulation of nucleobase, nucleoside, nucleotide and nucleic acid metabolic process	77	11.7199	3.88936e-06	FBGN0023441, FBGN0042650, FBGN0001138, FBGN0034012, FBGN0017578, FBGN0003165, FBGN0011836, FBGN0259750, FBGN0003986, FBGN0003430, FBGN0016917, FBGN0000273, FBGN0031820, FBGN0027378, FBGN0004893, FBGN0004895, FBGN0014018, FBGN0011474, FBGN0023215, FBGN0031115, FBGN0005410, FBGN0004852, FBGN0001222, FBGN0010109, FBGN0004854, FBGN0003944, FBGN0004652, FBGN0086613, FBGN0029798, FBGN0013751, FBGN00400…	440	890	8566	1.68433	0.00742433	0.000140594	0.00665334
Waking activity CVE	GOTERM_BP_ALL	GO:0051171~regulation of nitrogen compound metabolic process	77	11.7199	4.23094e-06	FBGN0023441, FBGN0042650, FBGN0001138, FBGN0034012, FBGN0017578, FBGN0003165, FBGN0011836, FBGN0259750, FBGN0003986, FBGN0003430, FBGN0016917, FBGN0000273, FBGN0031820, FBGN0027378, FBGN0004893, FBGN0004895, FBGN0014018, FBGN0011474, FBGN0023215, FBGN0031115, FBGN0005410, FBGN0004852, FBGN0001222, FBGN0010109, FBGN0004854, FBGN0003944, FBGN0004652, FBGN0086613, FBGN0029798, FBGN0013751, FBGN00400…	440	892	8566	1.68055	0.00807374	0.000150109	0.00723766
Waking activity CVE	GOTERM_BP_ALL	GO:0007423~sensory organ development	44	6.69711	4.9938e-06	FBGN0028991, FBGN0041606, FBGN0259750, FBGN0000119, FBGN0011817, FBGN0000497, FBGN0010825, FBGN0003295, FBGN0000575, FBGN0002973, FBGN0026319, FBGN0016797, FBGN0086911, FBGN0000008, FBGN0016917, FBGN0000273, FBGN0016076, FBGN0003975, FBGN0002576, FBGN0003731, FBGN0259176, FBGN0002932, FBGN0013433, FBGN0011739, FBGN0002643, FBGN0243512, FBGN0001316, FBGN0010453, FBGN0021873, FBGN0013718, FBGN00010…	440	410	8566	2.08927	0.00952252	0.000173951	0.00854258
Waking activity CVE	GOTERM_BP_ALL	GO:0007389~pattern specification process	49	7.45814	5.09716e-06	FBGN0003165, FBGN0003986, FBGN0003430, FBGN0000273, FBGN0016917, FBGN0000083, FBGN0243512, FBGN0004893, FBGN0013718, FBGN0003031, FBGN0020251, FBGN0005410, FBGN0051774, FBGN0004854, FBGN0003944, FBGN0086347, FBGN0011577, FBGN0003089, FBGN0259240, FBGN0000183, FBGN0003892, FBGN0011661, FBGN0086655, FBGN0040071, FBGN0010246, FBGN0000256, FBGN0000395, FBGN0011817, FBGN0000497, FBGN0010825, FBGN00032…	440	480	8566	1.98738	0.00971866	0.000174381	0.00871939
Waking activity CVE	GOTERM_BP_ALL	GO:0051674~localization of cell	27	4.10959	7.08417e-06	FBGN0010389, FBGN0002781, FBGN0003165, FBGN0259750, FBGN0003499, FBGN0003295, FBGN0002973, FBGN0000578, FBGN0020245, FBGN0016917, FBGN0003731, FBGN0003862, FBGN0259176, FBGN0243512, FBGN0010379, FBGN0250823, FBGN0010453, FBGN0021873, FBGN0005631, FBGN0045038, FBGN0051641, FBGN0020251, FBGN0000015, FBGN0002543, FBGN0041092, FBGN0020299, FBGN0086655	440	196	8566	2.68184	0.0134816	0.0002381	0.0121182
Waking activity CVE	GOTERM_BP_ALL	GO:0051239~regulation of multicellular organismal process	34	5.17504	7.93554e-06	FBGN0028991, FBGN0024290, FBGN0003165, FBGN0024277, FBGN0002973, FBGN0021796, FBGN0000273, FBGN0010113, FBGN0002576, FBGN0003731, FBGN0014396, FBGN0019809, FBGN0002932, FBGN0000535, FBGN0029768, FBGN0011739, FBGN0004168, FBGN0010379, FBGN0004875, FBGN0021873, FBGN0004870, FBGN0013733, FBGN0000723, FBGN0000015, FBGN0003944, FBGN0003285, FBGN0011577, FBGN0003089, FBGN0015806, FBGN0032451, FBGN00866…	440	284	8566	2.3307	0.0150895	0.000262113	0.0135745
Waking activity CVE	GOTERM_BP_ALL	GO:0007507~heart development	15	2.28311	8.09488e-06	FBGN0015000, FBGN0028675, FBGN0010389, FBGN0005631, FBGN0001085, FBGN0020251, FBGN0016122, FBGN0002973, FBGN0000015, FBGN0002543, FBGN0028789, FBGN0003944, FBGN0003430, FBGN0020299, FBGN0002643	440	69	8566	4.23221	0.0153902	0.000262844	0.0138471
Waking activity CVE	GOTERM_BP_ALL	GO:0007165~signal transduction	64	9.74125	8.12142e-06	FBGN0015000, FBGN0037546, FBGN0026760, FBGN0029084, FBGN0026319, FBGN0051760, FBGN0000479, FBGN0016917, FBGN0000273, FBGN0011739, FBGN0013973, FBGN0010379, FBGN0243512, FBGN0259680, FBGN0002466, FBGN0001263, FBGN0014018, FBGN0011474, FBGN0004852, FBGN0036934, FBGN0052758, FBGN0030715, FBGN0085394, FBGN0085426, FBGN0020391, FBGN0034420, FBGN0024277, FBGN0036278, FBGN0051191, FBGN0003295, FBGN00284…	440	708	8566	1.75984	0.0154403	0.000259311	0.0138925
Waking activity CVE	GOTERM_BP_ALL	GO:0035127~post-embryonic limb morphogenesis	10	1.52207	8.98181e-06	FBGN0024244, FBGN0004893, FBGN0003944, FBGN0000273, FBGN0011577, FBGN0003975, FBGN0004870, FBGN0000497, FBGN0025525, FBGN0010825	440	29	8566	6.71317	0.017062	0.000282079	0.0153641
Waking activity CVE	GOTERM_BP_ALL	GO:0007480~imaginal disc-derived leg morphogenesis	10	1.52207	8.98181e-06	FBGN0024244, FBGN0004893, FBGN0003944, FBGN0000273, FBGN0011577, FBGN0003975, FBGN0004870, FBGN0000497, FBGN0025525, FBGN0010825	440	29	8566	6.71317	0.017062	0.000282079	0.0153641
Waking activity CVE	GOTERM_BP_ALL	GO:0032501~multicellular organismal process	186	28.3105	9.22815e-06	FBGN0015000, FBGN0010389, FBGN0041606, FBGN0003165, FBGN0029084, FBGN0003187, FBGN0011224, FBGN0003435, FBGN0003372, FBGN0003430, FBGN0023407, FBGN0087007, FBGN0011739, FBGN0010379, FBGN0243512, FBGN0004893, FBGN0001263, FBGN0004895, FBGN0003031, FBGN0005410, FBGN0051774, FBGN0010473, FBGN0010109, FBGN0003944, FBGN0086347, FBGN0020415, FBGN0025878, FBGN0020299, FBGN0259240, FBGN0004369, FBGN00368…	440	2786	8566	1.29974	0.0175258	0.00028514	0.0157855
Waking activity CVE	GOTERM_BP_ALL	GO:0048859~formation of anatomical boundary	12	1.82648	9.31626e-06	FBGN0002973, FBGN0004854, FBGN0002543, FBGN0013718, FBGN0005631, FBGN0011577, FBGN0001085, FBGN0002576, FBGN0011592, FBGN0002932, FBGN0004635, FBGN0000497	440	44	8566	5.3095	0.0176917	0.000283294	0.0159362
Waking activity CVE	GOTERM_BP_ALL	GO:0035109~imaginal disc-derived limb morphogenesis	10	1.52207	1.22556e-05	FBGN0024244, FBGN0004893, FBGN0003944, FBGN0000273, FBGN0011577, FBGN0003975, FBGN0004870, FBGN0000497, FBGN0025525, FBGN0010825	440	30	8566	6.48939	0.0232083	0.000366837	0.0209637
Waking activity CVE	GOTERM_BP_ALL	GO:0003002~regionalization	46	7.00152	1.31082e-05	FBGN0000256, FBGN0000395, FBGN0003165, FBGN0011817, FBGN0003986, FBGN0000497, FBGN0010825, FBGN0003295, FBGN0002973, FBGN0003430, FBGN0000273, FBGN0016917, FBGN0003975, FBGN0002576, FBGN0259176, FBGN0003731, FBGN0002932, FBGN0000083, FBGN0010453, FBGN0004875, FBGN0004893, FBGN0013718, FBGN0003721, FBGN0003031, FBGN0005631, FBGN0001085, FBGN0011592, FBGN0020251, FBGN0004635, FBGN0005410, FBGN00517…	440	454	8566	1.97255	0.0248026	0.000386316	0.0224219
Waking activity CVE	GOTERM_MF_ALL	GO:0030594~neurotransmitter receptor activity	15	2.28311	1.33358e-05	FBGN0037546, FBGN0037212, FBGN0015519, FBGN0032151, FBGN0036278, FBGN0052843, FBGN0029723, FBGN0036934, FBGN0001134, FBGN0260753, FBGN0085440, FBGN0028961, FBGN0029768, FBGN0000038, FBGN0028875	531	70	10068	4.06295	0.00847219	0.00283208	0.0198596
Waking activity CVE	GOTERM_MF_ALL	GO:0042165~neurotransmitter binding	15	2.28311	1.33358e-05	FBGN0037546, FBGN0037212, FBGN0015519, FBGN0032151, FBGN0036278, FBGN0052843, FBGN0029723, FBGN0036934, FBGN0001134, FBGN0260753, FBGN0085440, FBGN0028961, FBGN0029768, FBGN0000038, FBGN0028875	531	70	10068	4.06295	0.00847219	0.00283208	0.0198596
Waking activity CVE	GOTERM_BP_ALL	GO:0010160~formation of organ boundary	11	1.67428	1.45911e-05	FBGN0002973, FBGN0004854, FBGN0002543, FBGN0013718, FBGN0005631, FBGN0011577, FBGN0001085, FBGN0002576, FBGN0011592, FBGN0002932, FBGN0004635	440	38	8566	5.63553	0.0275696	0.000423498	0.0249582
Waking activity CVE	GOTERM_CC_ALL	GO:0005887~integral to plasma membrane	29	4.414	1.5299e-05	FBGN0037212, FBGN0015519, FBGN0036278, FBGN0000497, FBGN0003295, FBGN0015129, FBGN0028431, FBGN0035969, FBGN0003731, FBGN0000535, FBGN0004168, FBGN0028675, FBGN0004573, FBGN0031547, FBGN0005631, FBGN0001085, FBGN0032151, FBGN0003301, FBGN0004635, FBGN0015777, FBGN0035290, FBGN0038453, FBGN0034049, FBGN0003892, FBGN0010197, FBGN0003386, FBGN0035976, FBGN0000038, FBGN0028875	381	198	6353	2.44223	0.00512732	0.00171204	0.0207951
Waking activity CVE	GOTERM_MF_ALL	GO:0003700~transcription factor activity	42	6.39269	1.53814e-05	FBGN0085369, FBGN0001138, FBGN0042650, FBGN0004880, FBGN0034012, FBGN0017578, FBGN0259750, FBGN0003986, FBGN0025525, FBGN0020307, FBGN0028789, FBGN0003430, FBGN0016917, FBGN0016076, FBGN0002576, FBGN0003862, FBGN0259176, FBGN0019809, FBGN0027503, FBGN0037471, FBGN0083981, FBGN0004895, FBGN0014018, FBGN0004394, FBGN0004870, FBGN0023215, FBGN0030532, FBGN0020912, FBGN0001222, FBGN0004854, FBGN00000…	531	389	10068	2.04714	0.0097654	0.00245034	0.0229056
Waking activity CVE	GOTERM_BP_ALL	GO:0007478~leg disc morphogenesis	10	1.52207	1.6495e-05	FBGN0024244, FBGN0004893, FBGN0003944, FBGN0000273, FBGN0011577, FBGN0003975, FBGN0004870, FBGN0000497, FBGN0025525, FBGN0010825	440	31	8566	6.28006	0.0311104	0.000471599	0.0282143
Waking activity CVE	GOTERM_BP_ALL	GO:0007476~imaginal disc-derived wing morphogenesis	28	4.2618	1.70647e-05	FBGN0000395, FBGN0011224, FBGN0003187, FBGN0011817, FBGN0000497, FBGN0010825, FBGN0000575, FBGN0020307, FBGN0016917, FBGN0000273, FBGN0003975, FBGN0016076, FBGN0003731, FBGN0002932, FBGN0002643, FBGN0010453, FBGN0021873, FBGN0001085, FBGN0013733, FBGN0004635, FBGN0020521, FBGN0005410, FBGN0011577, FBGN0036801, FBGN0003892, FBGN0053196, FBGN0086655, FBGN0000547	440	218	8566	2.5005	0.0321675	0.000480712	0.0291887
Waking activity CVE	GOTERM_BP_ALL	GO:0031326~regulation of cellular biosynthetic process	76	11.5677	1.90889e-05	FBGN0042650, FBGN0001138, FBGN0026760, FBGN0034012, FBGN0017578, FBGN0003165, FBGN0259750, FBGN0011836, FBGN0003986, FBGN0003430, FBGN0016917, FBGN0000273, FBGN0031820, FBGN0027378, FBGN0004893, FBGN0004895, FBGN0014018, FBGN0003031, FBGN0011474, FBGN0023215, FBGN0031115, FBGN0005410, FBGN0004852, FBGN0001222, FBGN0010109, FBGN0004854, FBGN0003944, FBGN0004652, FBGN0086613, FBGN0013751, FBGN00400…	440	914	8566	1.6188	0.0359139	0.000529927	0.0326505
Waking activity CVE	GOTERM_BP_ALL	GO:0009889~regulation of biosynthetic process	76	11.5677	1.90889e-05	FBGN0042650, FBGN0001138, FBGN0026760, FBGN0034012, FBGN0017578, FBGN0003165, FBGN0259750, FBGN0011836, FBGN0003986, FBGN0003430, FBGN0016917, FBGN0000273, FBGN0031820, FBGN0027378, FBGN0004893, FBGN0004895, FBGN0014018, FBGN0003031, FBGN0011474, FBGN0023215, FBGN0031115, FBGN0005410, FBGN0004852, FBGN0001222, FBGN0010109, FBGN0004854, FBGN0003944, FBGN0004652, FBGN0086613, FBGN0013751, FBGN00400…	440	914	8566	1.6188	0.0359139	0.000529927	0.0326505
Waking activity CVE	GOTERM_BP_ALL	GO:0007472~wing disc morphogenesis	28	4.2618	2.01629e-05	FBGN0000395, FBGN0011224, FBGN0003187, FBGN0011817, FBGN0000497, FBGN0010825, FBGN0000575, FBGN0020307, FBGN0016917, FBGN0000273, FBGN0003975, FBGN0016076, FBGN0003731, FBGN0002932, FBGN0002643, FBGN0010453, FBGN0021873, FBGN0001085, FBGN0013733, FBGN0004635, FBGN0020521, FBGN0005410, FBGN0011577, FBGN0036801, FBGN0003892, FBGN0053196, FBGN0086655, FBGN0000547	440	220	8566	2.47777	0.0378958	0.000551741	0.0344872
Waking activity CVE	GOTERM_CC_ALL	GO:0031226~intrinsic to plasma membrane	29	4.414	2.03492e-05	FBGN0037212, FBGN0015519, FBGN0036278, FBGN0000497, FBGN0003295, FBGN0015129, FBGN0028431, FBGN0035969, FBGN0003731, FBGN0000535, FBGN0004168, FBGN0028675, FBGN0004573, FBGN0031547, FBGN0005631, FBGN0001085, FBGN0032151, FBGN0003301, FBGN0004635, FBGN0015777, FBGN0035290, FBGN0038453, FBGN0034049, FBGN0003892, FBGN0010197, FBGN0003386, FBGN0035976, FBGN0000038, FBGN0028875	381	201	6353	2.40578	0.00681408	0.00170789	0.0276587
Waking activity CVE	GOTERM_BP_ALL	GO:0008361~regulation of cell size	15	2.28311	2.2132e-05	FBGN0010379, FBGN0028991, FBGN0001085, FBGN0023215, FBGN0003301, FBGN0000723, FBGN0016797, FBGN0021796, FBGN0000479, FBGN0259176, FBGN0015806, FBGN0041111, FBGN0003209, FBGN0000535, FBGN0038197	440	75	8566	3.89364	0.0415189	0.000597081	0.0378547
Waking activity CVE	GOTERM_MF_ALL	GO:0004888~transmembrane receptor activity	41	6.24049	2.42286e-05	FBGN0051201, FBGN0010389, FBGN0028523, FBGN0037546, FBGN0026760, FBGN0051720, FBGN0000119, FBGN0036278, FBGN0035538, FBGN0015129, FBGN0028431, FBGN0016797, FBGN0031571, FBGN0052843, FBGN0029723, FBGN0051760, FBGN0035010, FBGN0001134, FBGN0003731, FBGN0036009, FBGN0260753, FBGN0029768, FBGN0004168, FBGN0004573, FBGN0028675, FBGN0031547, FBGN0001085, FBGN0053531, FBGN0011592, FBGN0002543, FBGN00386…	531	383	10068	2.02971	0.0153392	0.00308684	0.0360784
Waking activity CVE	GOTERM_MF_ALL	GO:0030528~transcription regulator activity	62	9.43683	2.59516e-05	FBGN0001138, FBGN0042650, FBGN0034012, FBGN0017578, FBGN0011836, FBGN0259750, FBGN0003986, FBGN0003430, FBGN0016917, FBGN0011739, FBGN0004893, FBGN0004895, FBGN0014018, FBGN0023215, FBGN0031115, FBGN0001222, FBGN0010109, FBGN0004854, FBGN0003944, FBGN0004858, FBGN0004652, FBGN0086758, FBGN0013751, FBGN0086655, FBGN0033749, FBGN0085369, FBGN0024308, FBGN0002781, FBGN0004880, FBGN0031537, FBGN00034…	531	682	10068	1.72368	0.016421	0.00275575	0.0386437
Waking activity CVE	GOTERM_BP_ALL	GO:0016198~axon choice point recognition	8	1.21766	3.83188e-05	FBGN0011259, FBGN0005631, FBGN0259750, FBGN0011592, FBGN0013733, FBGN0028644, FBGN0013433, FBGN0028645	440	20	8566	7.78727	0.0707897	0.00101921	0.065532
Waking activity CVE	GOTERM_CC_ALL	GO:0016020~membrane	172	26.1796	3.8959e-05	FBGN0051201, FBGN0010389, FBGN0035344, FBGN0036732, FBGN0037546, FBGN0026760, FBGN0032120, FBGN0051100, FBGN0032036, FBGN0032943, FBGN0050463, FBGN0260004, FBGN0032225, FBGN0015623, FBGN0051760, FBGN0087007, FBGN0031359, FBGN0032123, FBGN0025866, FBGN0031726, FBGN0010379, FBGN0038574, FBGN0000337, FBGN0031547, FBGN0001263, FBGN0034497, FBGN0034493, FBGN0034494, FBGN0010473, FBGN0051774, FBGN00517…	381	2245	6353	1.27751	0.0130052	0.00261467	0.052947
Waking activity CVE	GOTERM_MF_ALL	GO:0005488~binding	449	68.3409	4.8354e-05	FBGN0028523, FBGN0035945, FBGN0003165, FBGN0029084, FBGN0003435, FBGN0051760, FBGN0051632, FBGN0003430, FBGN0023407, FBGN0087007, FBGN0003031, FBGN0023215, FBGN0029095, FBGN0051776, FBGN0003944, FBGN0020415, FBGN0051772, FBGN0029798, FBGN0052758, FBGN0027790, FBGN0034420, FBGN0000038, FBGN0024308, FBGN0028642, FBGN0013810, FBGN0052647, FBGN0002973, FBGN0020307, FBGN0030394, FBGN0035533, FBGN00039…	531	7836	10068	1.08643	0.0303796	0.00439753	0.0719911
Waking activity CVE	GOTERM_BP_ALL	GO:0048522~positive regulation of cellular process	34	5.17504	5.18657e-05	FBGN0010389, FBGN0002781, FBGN0026760, FBGN0003165, FBGN0011836, FBGN0011206, FBGN0000114, FBGN0003986, FBGN0025803, FBGN0000578, FBGN0026319, FBGN0021796, FBGN0031820, FBGN0002576, FBGN0003862, FBGN0259176, FBGN0002932, FBGN0011739, FBGN0002643, FBGN0010379, FBGN0004893, FBGN0003031, FBGN0014018, FBGN0005631, FBGN0004635, FBGN0005410, FBGN0001222, FBGN0024244, FBGN0002543, FBGN0015806, FBGN00116…	440	311	8566	2.12835	0.0945989	0.00136041	0.0886899
Waking activity CVE	GOTERM_BP_ALL	GO:0045449~regulation of transcription	67	10.1979	5.33411e-05	FBGN0042650, FBGN0001138, FBGN0034012, FBGN0017578, FBGN0003165, FBGN0011836, FBGN0259750, FBGN0003986, FBGN0003430, FBGN0016917, FBGN0000273, FBGN0031820, FBGN0027378, FBGN0004893, FBGN0004895, FBGN0014018, FBGN0011474, FBGN0023215, FBGN0031115, FBGN0005410, FBGN0001222, FBGN0010109, FBGN0004854, FBGN0003944, FBGN0004652, FBGN0086613, FBGN0013751, FBGN0040071, FBGN0086655, FBGN0033749, FBGN00243…	440	799	8566	1.6325	0.0971549	0.00138019	0.0912117
Waking activity CVE	GOTERM_BP_ALL	GO:0080090~regulation of primary metabolic process	83	12.6332	5.96676e-05	FBGN0023441, FBGN0042650, FBGN0001138, FBGN0034012, FBGN0017578, FBGN0003165, FBGN0259750, FBGN0011836, FBGN0003986, FBGN0003430, FBGN0016917, FBGN0000273, FBGN0031820, FBGN0027378, FBGN0004893, FBGN0004895, FBGN0003031, FBGN0014018, FBGN0011474, FBGN0023215, FBGN0031115, FBGN0005410, FBGN0004852, FBGN0001222, FBGN0010109, FBGN0004854, FBGN0003944, FBGN0058045, FBGN0004652, FBGN0086613, FBGN00297…	440	1058	8566	1.52728	0.108033	0.00152319	0.102025
Waking activity CVE	GOTERM_BP_ALL	GO:0007411~axon guidance	20	3.04414	5.98259e-05	FBGN0053960, FBGN0005631, FBGN0011592, FBGN0259750, FBGN0024277, FBGN0013733, FBGN0011260, FBGN0028644, FBGN0028645, FBGN0003435, FBGN0000723, FBGN0011259, FBGN0000578, FBGN0002543, FBGN0003138, FBGN0004369, FBGN0003892, FBGN0013433, FBGN0086655, FBGN0010415	440	136	8566	2.86297	0.108304	0.00150715	0.102295
Waking activity CVE	GOTERM_BP_ALL	GO:0031323~regulation of cellular metabolic process	84	12.7854	6.40422e-05	FBGN0023441, FBGN0042650, FBGN0001138, FBGN0026760, FBGN0034012, FBGN0017578, FBGN0003165, FBGN0259750, FBGN0011836, FBGN0003986, FBGN0003430, FBGN0016917, FBGN0000273, FBGN0031820, FBGN0027378, FBGN0004893, FBGN0004895, FBGN0003031, FBGN0014018, FBGN0011474, FBGN0023215, FBGN0031115, FBGN0005410, FBGN0004852, FBGN0001222, FBGN0010109, FBGN0004854, FBGN0003944, FBGN0004652, FBGN0086613, FBGN00297…	440	1077	8566	1.51841	0.115479	0.00159235	0.109501
Waking activity CVE	GOTERM_BP_ALL	GO:0001654~eye development	35	5.32725	8.16497e-05	FBGN0000119, FBGN0011817, FBGN0000497, FBGN0010825, FBGN0003295, FBGN0000575, FBGN0026319, FBGN0000008, FBGN0086911, FBGN0016917, FBGN0000273, FBGN0003975, FBGN0002576, FBGN0003731, FBGN0259176, FBGN0002932, FBGN0011739, FBGN0013433, FBGN0002643, FBGN0243512, FBGN0001316, FBGN0010453, FBGN0021873, FBGN0001085, FBGN0005410, FBGN0051774, FBGN0004854, FBGN0003285, FBGN0011577, FBGN0000542, FBGN00411…	440	332	8566	2.05237	0.144823	0.00200372	0.139587
Waking activity CVE	GOTERM_BP_ALL	GO:0048813~dendrite morphogenesis	18	2.73973	8.8522e-05	FBGN0028991, FBGN0085369, FBGN0003721, FBGN0004880, FBGN0005631, FBGN0020912, FBGN0020388, FBGN0003165, FBGN0011592, FBGN0259750, FBGN0013733, FBGN0011259, FBGN0010109, FBGN0000578, FBGN0011577, FBGN0086758, FBGN0019809, FBGN0011604	440	117	8566	2.9951	0.156011	0.00214473	0.151327
Waking activity CVE	GOTERM_BP_ALL	GO:0016358~dendrite development	18	2.73973	8.8522e-05	FBGN0028991, FBGN0085369, FBGN0003721, FBGN0004880, FBGN0005631, FBGN0020912, FBGN0020388, FBGN0003165, FBGN0011592, FBGN0259750, FBGN0013733, FBGN0011259, FBGN0010109, FBGN0000578, FBGN0011577, FBGN0086758, FBGN0019809, FBGN0011604	440	117	8566	2.9951	0.156011	0.00214473	0.151327
Waking activity CVE	GOTERM_BP_ALL	GO:0019933~cAMP-mediated signaling	7	1.06545	9.03158e-05	FBGN0004573, FBGN0015129, FBGN0000479, FBGN0000273, FBGN0003301, FBGN0004852, FBGN0004168	440	16	8566	8.51733	0.158907	0.00216082	0.154391
Waking activity CVE	GOTERM_BP_ALL	GO:0048518~positive regulation of biological process	36	5.47945	9.22927e-05	FBGN0010389, FBGN0002781, FBGN0026760, FBGN0003165, FBGN0011836, FBGN0011206, FBGN0000114, FBGN0003986, FBGN0025803, FBGN0000578, FBGN0026319, FBGN0021796, FBGN0031820, FBGN0002576, FBGN0003862, FBGN0259176, FBGN0002932, FBGN0011739, FBGN0002643, FBGN0010379, FBGN0004893, FBGN0003031, FBGN0014018, FBGN0005631, FBGN0004635, FBGN0005410, FBGN0001222, FBGN0000015, FBGN0024244, FBGN0002543, FBGN00039…	440	348	8566	2.01395	0.162087	0.00218084	0.157768
Waking activity CVE	GOTERM_BP_ALL	GO:0007447~imaginal disc pattern formation	16	2.43531	9.89808e-05	FBGN0013718, FBGN0004635, FBGN0005410, FBGN0000497, FBGN0003295, FBGN0000015, FBGN0004854, FBGN0000273, FBGN0011577, FBGN0003975, FBGN0003731, FBGN0041111, FBGN0003892, FBGN0000083, FBGN0086655, FBGN0040071	440	96	8566	3.2447	0.172757	0.00231021	0.169192
Waking activity CVE	GOTERM_BP_ALL	GO:0035110~leg morphogenesis	10	1.52207	0.000120223	FBGN0024244, FBGN0004893, FBGN0003944, FBGN0000273, FBGN0011577, FBGN0003975, FBGN0004870, FBGN0000497, FBGN0025525, FBGN0010825	440	39	8566	4.99184	0.205754	0.0027716	0.205468
Waking activity CVE	GOTERM_BP_ALL	GO:0019935~cyclic-nucleotide-mediated signaling	7	1.06545	0.00013358	FBGN0004573, FBGN0015129, FBGN0000479, FBGN0000273, FBGN0003301, FBGN0004852, FBGN0004168	440	17	8566	8.01631	0.225825	0.00304247	0.228271
Waking activity CVE	GOTERM_BP_ALL	GO:0050793~regulation of developmental process	33	5.02283	0.000136745	FBGN0028991, FBGN0010389, FBGN0003165, FBGN0024277, FBGN0000119, FBGN0002973, FBGN0000578, FBGN0016917, FBGN0000273, FBGN0010113, FBGN0002576, FBGN0003731, FBGN0259176, FBGN0019809, FBGN0002932, FBGN0260936, FBGN0011739, FBGN0002643, FBGN0243512, FBGN0010379, FBGN0004875, FBGN0021873, FBGN0004870, FBGN0013733, FBGN0000723, FBGN0000015, FBGN0003944, FBGN0003285, FBGN0011577, FBGN0032451, FBGN00866…	440	313	8566	2.05256	0.230506	0.00307786	0.233673
Waking activity CVE	GOTERM_BP_ALL	GO:0010468~regulation of gene expression	77	11.7199	0.00014403	FBGN0023441, FBGN0042650, FBGN0001138, FBGN0034012, FBGN0017578, FBGN0003165, FBGN0259750, FBGN0011836, FBGN0003986, FBGN0003430, FBGN0016917, FBGN0000273, FBGN0031820, FBGN0027378, FBGN0004893, FBGN0004895, FBGN0014018, FBGN0003031, FBGN0011474, FBGN0023215, FBGN0031115, FBGN0005410, FBGN0001222, FBGN0010109, FBGN0004854, FBGN0003944, FBGN0004652, FBGN0086613, FBGN0003138, FBGN0013751, FBGN00056…	440	987	8566	1.51879	0.241173	0.00320394	0.246107
Waking activity CVE	GOTERM_BP_ALL	GO:0035108~limb morphogenesis	10	1.52207	0.000148202	FBGN0024244, FBGN0004893, FBGN0003944, FBGN0000273, FBGN0011577, FBGN0003975, FBGN0004870, FBGN0000497, FBGN0025525, FBGN0010825	440	40	8566	4.86705	0.247215	0.00325876	0.253227
Waking activity CVE	GOTERM_BP_ALL	GO:0060173~limb development	10	1.52207	0.000148202	FBGN0024244, FBGN0004893, FBGN0003944, FBGN0000273, FBGN0011577, FBGN0003975, FBGN0004870, FBGN0000497, FBGN0025525, FBGN0010825	440	40	8566	4.86705	0.247215	0.00325876	0.253227
Waking activity CVE	GOTERM_BP_ALL	GO:0048729~tissue morphogenesis	28	4.2618	0.000151964	FBGN0010389, FBGN0031537, FBGN0011817, FBGN0000497, FBGN0000575, FBGN0026319, FBGN0000578, FBGN0003430, FBGN0010113, FBGN0003731, FBGN0005640, FBGN0011739, FBGN0002643, FBGN0243512, FBGN0010453, FBGN0001085, FBGN0013733, FBGN0020251, FBGN0003501, FBGN0003502, FBGN0000723, FBGN0003944, FBGN0005771, FBGN0020299, FBGN0034049, FBGN0003209, FBGN0011661, FBGN0000547	440	247	8566	2.20692	0.252622	0.00330345	0.259647
Waking activity CVE	GOTERM_BP_ALL	GO:0008038~neuron recognition	11	1.67428	0.00015273	FBGN0005775, FBGN0011259, FBGN0005631, FBGN0259750, FBGN0011592, FBGN0004369, FBGN0013733, FBGN0011260, FBGN0028644, FBGN0013433, FBGN0028645	440	49	8566	4.37041	0.253719	0.00328283	0.260955
Waking activity CVE	GOTERM_BP_ALL	GO:0010556~regulation of macromolecule biosynthetic process	70	10.6545	0.000162455	FBGN0042650, FBGN0001138, FBGN0034012, FBGN0017578, FBGN0003165, FBGN0011836, FBGN0259750, FBGN0003986, FBGN0003430, FBGN0016917, FBGN0000273, FBGN0031820, FBGN0027378, FBGN0004893, FBGN0004895, FBGN0014018, FBGN0003031, FBGN0011474, FBGN0023215, FBGN0031115, FBGN0005410, FBGN0001222, FBGN0010109, FBGN0004854, FBGN0003944, FBGN0004652, FBGN0086613, FBGN0013751, FBGN0040071, FBGN0086655, FBGN00337…	440	877	8566	1.5539	0.267498	0.00345279	0.277549
Waking activity CVE	GOTERM_BP_ALL	GO:0008037~cell recognition	11	1.67428	0.000182329	FBGN0005775, FBGN0011259, FBGN0005631, FBGN0259750, FBGN0011592, FBGN0004369, FBGN0013733, FBGN0011260, FBGN0028644, FBGN0013433, FBGN0028645	440	50	8566	4.283	0.294871	0.00383192	0.311454
Waking activity CVE	GOTERM_MF_ALL	GO:0008092~cytoskeletal protein binding	26	3.95738	0.000196647	FBGN0260442, FBGN0000256, FBGN0082582, FBGN0040299, FBGN0004687, FBGN0003187, FBGN0000578, FBGN0032225, FBGN0261259, FBGN0000083, FBGN0035347, FBGN0033504, FBGN0001316, FBGN0024187, FBGN0001263, FBGN0013718, FBGN0003721, FBGN0013467, FBGN0051641, FBGN0013733, FBGN0086347, FBGN0036309, FBGN0085446, FBGN0011661, FBGN0010246, FBGN0010415	531	218	10068	2.26134	0.11792	0.0155618	0.292473
Waking activity CVE	GOTERM_BP_ALL	GO:0007498~mesoderm development	15	2.28311	0.0001989	FBGN0035917, FBGN0010389, FBGN0030594, FBGN0020251, FBGN0000015, FBGN0086347, FBGN0003944, FBGN0004914, FBGN0035533, FBGN0003430, FBGN0020299, FBGN0002932, FBGN0085446, FBGN0002643, FBGN0010246	440	91	8566	3.20904	0.316911	0.00413415	0.339715
Waking activity CVE	GOTERM_BP_ALL	GO:0019222~regulation of metabolic process	89	13.5464	0.000215601	FBGN0023441, FBGN0042650, FBGN0001138, FBGN0026760, FBGN0034012, FBGN0017578, FBGN0003165, FBGN0259750, FBGN0011836, FBGN0003986, FBGN0003430, FBGN0016917, FBGN0000273, FBGN0031820, FBGN0027378, FBGN0004893, FBGN0004895, FBGN0003031, FBGN0014018, FBGN0011474, FBGN0023215, FBGN0031115, FBGN0004852, FBGN0005410, FBGN0001222, FBGN0010109, FBGN0004854, FBGN0003944, FBGN0058045, FBGN0004652, FBGN00866…	440	1199	8566	1.44509	0.338428	0.00443247	0.36819
Waking activity CVE	GOTERM_BP_ALL	GO:0040008~regulation of growth	16	2.43531	0.000222244	FBGN0010379, FBGN0028991, FBGN0023215, FBGN0003165, FBGN0013733, FBGN0032330, FBGN0021796, FBGN0003944, FBGN0011577, FBGN0003089, FBGN0259176, FBGN0015806, FBGN0032451, FBGN0086676, FBGN0038197, FBGN0011739	440	103	8566	3.02418	0.346797	0.00452026	0.379515
Waking activity CVE	GOTERM_BP_ALL	GO:0051179~localization	119	18.1126	0.000240477	FBGN0051201, FBGN0036299, FBGN0010389, FBGN0036732, FBGN0032120, FBGN0003165, FBGN0032036, FBGN0051100, FBGN0003187, FBGN0083963, FBGN0031359, FBGN0032123, FBGN0243512, FBGN0010379, FBGN0038574, FBGN0001263, FBGN0023215, FBGN0034497, FBGN0032525, FBGN0034493, FBGN0034494, FBGN0020299, FBGN0259242, FBGN0053547, FBGN0086655, FBGN0000038, FBGN0000256, FBGN0024308, FBGN0031536, FBGN0002781, FBGN00315…	440	1718	8566	1.34849	0.369227	0.00483889	0.41059
Waking activity CVE	GOTERM_CC_ALL	GO:0031224~intrinsic to membrane	112	17.0472	0.000266941	FBGN0051201, FBGN0010389, FBGN0037546, FBGN0032120, FBGN0026760, FBGN0032036, FBGN0051100, FBGN0032943, FBGN0050463, FBGN0051760, FBGN0031359, FBGN0032123, FBGN0038574, FBGN0000337, FBGN0031547, FBGN0034497, FBGN0034494, FBGN0051774, FBGN0010473, FBGN0051776, FBGN0035290, FBGN0036934, FBGN0004369, FBGN0259242, FBGN0031681, FBGN0020762, FBGN0000038, FBGN0031530, FBGN0086604, FBGN0027106, FBGN00289…	381	1382	6353	1.35134	0.0857984	0.0148395	0.362264
Waking activity CVE	GOTERM_BP_ALL	GO:0007242~intracellular signaling cascade	31	4.71842	0.000272801	FBGN0015000, FBGN0024277, FBGN0029084, FBGN0015129, FBGN0016917, FBGN0000273, FBGN0000479, FBGN0083940, FBGN0011739, FBGN0013973, FBGN0004168, FBGN0010379, FBGN0004573, FBGN0243512, FBGN0259680, FBGN0002466, FBGN0021873, FBGN0011474, FBGN0051641, FBGN0003301, FBGN0032782, FBGN0003501, FBGN0031566, FBGN0003502, FBGN0004852, FBGN0085403, FBGN0011604, FBGN0010197, FBGN0085394, FBGN0034420, FBGN00854…	440	297	8566	2.03203	0.407117	0.0054306	0.465659
Waking activity CVE	GOTERM_BP_ALL	GO:0045165~cell fate commitment	26	3.95738	0.000332353	FBGN0010389, FBGN0003165, FBGN0003986, FBGN0003295, FBGN0002973, FBGN0000575, FBGN0026319, FBGN0016917, FBGN0003731, FBGN0259176, FBGN0002576, FBGN0002932, FBGN0011739, FBGN0002643, FBGN0004875, FBGN0013718, FBGN0001085, FBGN0013733, FBGN0004635, FBGN0005410, FBGN0000015, FBGN0002543, FBGN0003944, FBGN0000183, FBGN0034049, FBGN0003892	440	232	8566	2.18178	0.471067	0.0065444	0.567038
Waking activity CVE	GOTERM_CC_ALL	GO:0016021~integral to membrane	110	16.7428	0.00033942	FBGN0051201, FBGN0010389, FBGN0037546, FBGN0032120, FBGN0026760, FBGN0032036, FBGN0051100, FBGN0032943, FBGN0050463, FBGN0051760, FBGN0031359, FBGN0032123, FBGN0038574, FBGN0000337, FBGN0031547, FBGN0034497, FBGN0034494, FBGN0051774, FBGN0010473, FBGN0051776, FBGN0035290, FBGN0036934, FBGN0004369, FBGN0259242, FBGN0020762, FBGN0000038, FBGN0031681, FBGN0031530, FBGN0086604, FBGN0027106, FBGN00289…	381	1360	6353	1.34868	0.1078	0.0161629	0.460415
Waking activity CVE	GOTERM_CC_ALL	GO:0044425~membrane part	141	21.4612	0.000350689	FBGN0051201, FBGN0010389, FBGN0035344, FBGN0037546, FBGN0032120, FBGN0026760, FBGN0051100, FBGN0032036, FBGN0032943, FBGN0050463, FBGN0032225, FBGN0015623, FBGN0051760, FBGN0031359, FBGN0032123, FBGN0038574, FBGN0000337, FBGN0031547, FBGN0001263, FBGN0034497, FBGN0034493, FBGN0034494, FBGN0010473, FBGN0051774, FBGN0051776, FBGN0035290, FBGN0025878, FBGN0036934, FBGN0004369, FBGN0259242, FBGN00316…	381	1837	6353	1.27986	0.111173	0.0146235	0.475667
Waking activity CVE	GOTERM_BP_ALL	GO:0030036~actin cytoskeleton organization	19	2.89193	0.000354189	FBGN0243512, FBGN0000256, FBGN0002466, FBGN0044826, FBGN0013718, FBGN0038294, FBGN0024277, FBGN0003187, FBGN0013733, FBGN0003501, FBGN0003502, FBGN0000723, FBGN0000578, FBGN0035533, FBGN0015806, FBGN0041111, FBGN0261259, FBGN0011661, FBGN0000547	440	143	8566	2.58668	0.492747	0.00690205	0.604188
Waking activity CVE	GOTERM_CC_ALL	GO:0005912~adherens junction	11	1.67428	0.000366373	FBGN0033504, FBGN0041096, FBGN0260442, FBGN0000723, FBGN0000578, FBGN0000008, FBGN0013733, FBGN0011661, FBGN0031850, FBGN0010415, FBGN0000547	381	47	6353	3.90255	0.115846	0.0135873	0.496892
Waking activity CVE	GOTERM_BP_ALL	GO:0030029~actin filament-based process	19	2.89193	0.000386089	FBGN0243512, FBGN0000256, FBGN0002466, FBGN0044826, FBGN0013718, FBGN0038294, FBGN0024277, FBGN0003187, FBGN0013733, FBGN0003501, FBGN0003502, FBGN0000723, FBGN0000578, FBGN0035533, FBGN0015806, FBGN0041111, FBGN0261259, FBGN0011661, FBGN0000547	440	144	8566	2.56872	0.522833	0.00744577	0.658435
Waking activity CVE	GOTERM_BP_ALL	GO:0007167~enzyme linked receptor protein signaling pathway	19	2.89193	0.000420451	FBGN0051232, FBGN0010379, FBGN0010389, FBGN0023441, FBGN0029095, FBGN0053531, FBGN0020251, FBGN0004635, FBGN0005410, FBGN0003295, FBGN0020245, FBGN0011577, FBGN0003731, FBGN0259176, FBGN0020299, FBGN0038197, FBGN0020391, FBGN0000547, FBGN0044047	440	145	8566	2.551	0.553249	0.00802516	0.716838
Waking activity CVE	GOTERM_CC_ALL	GO:0070161~anchoring junction	11	1.67428	0.000438612	FBGN0033504, FBGN0041096, FBGN0260442, FBGN0000723, FBGN0000578, FBGN0000008, FBGN0013733, FBGN0011661, FBGN0031850, FBGN0010415, FBGN0000547	381	48	6353	3.82125	0.137056	0.0146325	0.594595
Waking activity CVE	GOTERM_BP_ALL	GO:0045595~regulation of cell differentiation	22	3.34855	0.00049307	FBGN0028991, FBGN0004875, FBGN0021873, FBGN0003165, FBGN0024277, FBGN0013733, FBGN0002973, FBGN0000015, FBGN0016917, FBGN0000273, FBGN0010113, FBGN0002576, FBGN0003731, FBGN0259176, FBGN0032451, FBGN0019809, FBGN0086676, FBGN0002932, FBGN0011739, FBGN0260936, FBGN0002643, FBGN0000547	440	185	8566	2.31514	0.611303	0.00931235	0.840156
Waking activity CVE	GOTERM_BP_ALL	GO:0048749~compound eye development	31	4.71842	0.000507501	FBGN0000119, FBGN0011817, FBGN0000497, FBGN0003295, FBGN0000575, FBGN0000008, FBGN0086911, FBGN0016917, FBGN0000273, FBGN0003975, FBGN0002576, FBGN0003731, FBGN0259176, FBGN0002932, FBGN0011739, FBGN0002643, FBGN0243512, FBGN0001316, FBGN0010453, FBGN0021873, FBGN0001085, FBGN0005410, FBGN0051774, FBGN0004854, FBGN0003285, FBGN0011577, FBGN0000542, FBGN0041111, FBGN0034049, FBGN0038197, FBGN00116…	440	308	8566	1.95946	0.621909	0.00949016	0.864646
Waking activity CVE	GOTERM_BP_ALL	GO:0048646~anatomical structure formation involved in morphogenesis	35	5.32725	0.000606677	FBGN0000256, FBGN0010389, FBGN0038294, FBGN0000114, FBGN0000497, FBGN0002973, FBGN0003430, FBGN0016917, FBGN0002576, FBGN0003731, FBGN0259176, FBGN0002932, FBGN0002643, FBGN0243512, FBGN0001316, FBGN0004875, FBGN0013718, FBGN0024189, FBGN0005631, FBGN0001085, FBGN0011592, FBGN0013733, FBGN0020251, FBGN0003501, FBGN0004635, FBGN0003502, FBGN0041096, FBGN0004854, FBGN0002543, FBGN0003944, FBGN00032…	440	369	8566	1.84658	0.687373	0.0112253	1.03279
Waking activity CVE	GOTERM_BP_ALL	GO:0060255~regulation of macromolecule metabolic process	81	12.3288	0.000609797	FBGN0023441, FBGN0042650, FBGN0001138, FBGN0034012, FBGN0017578, FBGN0003165, FBGN0259750, FBGN0011836, FBGN0003986, FBGN0003430, FBGN0016917, FBGN0000273, FBGN0031820, FBGN0027378, FBGN0004893, FBGN0004895, FBGN0003031, FBGN0014018, FBGN0011474, FBGN0023215, FBGN0031115, FBGN0005410, FBGN0001222, FBGN0010109, FBGN0004854, FBGN0003944, FBGN0058045, FBGN0004652, FBGN0086613, FBGN0029798, FBGN00031…	440	1101	8566	1.43226	0.689238	0.0111749	1.03808
Waking activity CVE	GOTERM_BP_ALL	GO:0006355~regulation of transcription, DNA-dependent	51	7.76256	0.000610104	FBGN0001138, FBGN0034012, FBGN0003165, FBGN0017578, FBGN0011836, FBGN0259750, FBGN0003986, FBGN0003430, FBGN0031820, FBGN0016917, FBGN0027378, FBGN0004893, FBGN0004895, FBGN0014018, FBGN0005410, FBGN0001222, FBGN0010109, FBGN0004854, FBGN0003944, FBGN0013751, FBGN0040071, FBGN0033749, FBGN0085369, FBGN0024308, FBGN0022959, FBGN0020388, FBGN0000575, FBGN0020307, FBGN0028789, FBGN0016076, FBGN00025…	440	612	8566	1.62235	0.689421	0.0110746	1.0386
Waking activity CVE	GOTERM_MF_ALL	GO:0030554~adenyl nucleotide binding	65	9.89346	0.000625354	FBGN0010389, FBGN0033983, FBGN0032120, FBGN0020513, FBGN0010803, FBGN0026059, FBGN0032167, FBGN0021796, FBGN0000273, FBGN0014073, FBGN0004419, FBGN0011739, FBGN0005640, FBGN0010379, FBGN0259680, FBGN0002466, FBGN0034628, FBGN0034629, FBGN0032456, FBGN0030864, FBGN0053531, FBGN0005410, FBGN0034493, FBGN0004852, FBGN0032525, FBGN0000723, FBGN0086347, FBGN0086613, FBGN0029798, FBGN0031631, FBGN00102…	531	812	10068	1.51777	0.329077	0.0433757	0.927325
Waking activity CVE	GOTERM_BP_ALL	GO:0007610~behavior	39	5.93607	0.000633175	FBGN0003165, FBGN0010905, FBGN0029084, FBGN0011817, FBGN0003435, FBGN0053207, FBGN0011259, FBGN0000575, FBGN0002973, FBGN0000273, FBGN0000479, FBGN0016076, FBGN0035969, FBGN0003731, FBGN0014396, FBGN0260753, FBGN0002932, FBGN0000535, FBGN0029768, FBGN0004168, FBGN0000363, FBGN0005631, FBGN0004870, FBGN0003301, FBGN0003464, FBGN0003501, FBGN0011260, FBGN0003502, FBGN0004635, FBGN0005775, FBGN00104…	440	429	8566	1.76983	0.702859	0.0113833	1.07767
Waking activity CVE	GOTERM_MF_ALL	GO:0003779~actin binding	17	2.58752	0.000639929	FBGN0260442, FBGN0001316, FBGN0000256, FBGN0003721, FBGN0082582, FBGN0040299, FBGN0003187, FBGN0013733, FBGN0000578, FBGN0086347, FBGN0036309, FBGN0261259, FBGN0011661, FBGN0035347, FBGN0000083, FBGN0085446, FBGN0010246	531	122	10068	2.64203	0.335291	0.0400178	0.948843
Waking activity CVE	GOTERM_BP_ALL	GO:0008356~asymmetric cell division	11	1.67428	0.000641492	FBGN0051232, FBGN0002973, FBGN0004875, FBGN0016917, FBGN0001085, FBGN0011020, FBGN0003165, FBGN0002932, FBGN0003892, FBGN0000114, FBGN0002643	440	58	8566	3.69224	0.707559	0.0114248	1.09175
Waking activity CVE	GOTERM_BP_ALL	GO:0051252~regulation of RNA metabolic process	55	8.37139	0.000676992	FBGN0023441, FBGN0001138, FBGN0034012, FBGN0003165, FBGN0017578, FBGN0011836, FBGN0259750, FBGN0003986, FBGN0003430, FBGN0031820, FBGN0016917, FBGN0027378, FBGN0004893, FBGN0004895, FBGN0014018, FBGN0005410, FBGN0001222, FBGN0010109, FBGN0004854, FBGN0003944, FBGN0013751, FBGN0040071, FBGN0033749, FBGN0004237, FBGN0085369, FBGN0024308, FBGN0022959, FBGN0020388, FBGN0000114, FBGN0020307, FBGN00005…	440	678	8566	1.57928	0.726801	0.0119425	1.15184
Waking activity CVE	GOTERM_MF_ALL	GO:0001883~purine nucleoside binding	65	9.89346	0.000746395	FBGN0010389, FBGN0033983, FBGN0032120, FBGN0020513, FBGN0010803, FBGN0026059, FBGN0032167, FBGN0021796, FBGN0000273, FBGN0014073, FBGN0004419, FBGN0011739, FBGN0005640, FBGN0010379, FBGN0259680, FBGN0002466, FBGN0034628, FBGN0034629, FBGN0032456, FBGN0030864, FBGN0053531, FBGN0005410, FBGN0034493, FBGN0004852, FBGN0032525, FBGN0000723, FBGN0086347, FBGN0086613, FBGN0029798, FBGN0031631, FBGN00102…	531	817	10068	1.50848	0.378971	0.0423827	1.10589
Waking activity CVE	GOTERM_MF_ALL	GO:0000166~nucleotide binding	89	13.5464	0.000778019	FBGN0052169, FBGN0010389, FBGN0033983, FBGN0032120, FBGN0020513, FBGN0010803, FBGN0011224, FBGN0003435, FBGN0026059, FBGN0032167, FBGN0021796, FBGN0015623, FBGN0000273, FBGN0014073, FBGN0028473, FBGN0004419, FBGN0011739, FBGN0005640, FBGN0013973, FBGN0029153, FBGN0010379, FBGN0259680, FBGN0034628, FBGN0002466, FBGN0029154, FBGN0034629, FBGN0003031, FBGN0032456, FBGN0030864, FBGN0053158, FBGN00535…	531	1206	10068	1.39924	0.391385	0.0405363	1.15249
Waking activity CVE	GOTERM_BP_ALL	GO:0008052~sensory organ boundary specification	7	1.06545	0.000837884	FBGN0002973, FBGN0004854, FBGN0013718, FBGN0011577, FBGN0001085, FBGN0002576, FBGN0002932	440	23	8566	5.9251	0.799323	0.0146265	1.42374
Waking activity CVE	GOTERM_BP_ALL	GO:0001709~cell fate determination	17	2.58752	0.000874887	FBGN0004875, FBGN0010389, FBGN0013718, FBGN0001085, FBGN0003165, FBGN0013733, FBGN0004635, FBGN0003986, FBGN0002973, FBGN0026319, FBGN0016917, FBGN0002576, FBGN0003731, FBGN0259176, FBGN0000183, FBGN0002932, FBGN0002643	440	129	8566	2.56557	0.813069	0.01513	1.48617
Waking activity CVE	GOTERM_BP_ALL	GO:0065008~regulation of biological quality	49	7.45814	0.000933238	FBGN0036299, FBGN0010389, FBGN0034053, FBGN0003165, FBGN0003187, FBGN0021796, FBGN0038641, FBGN0000479, FBGN0011739, FBGN0010379, FBGN0243512, FBGN0023215, FBGN0000723, FBGN0015777, FBGN0003138, FBGN0032451, FBGN0015872, FBGN0003892, FBGN0053547, FBGN0011661, FBGN0040070, FBGN0260442, FBGN0028991, FBGN0035625, FBGN0031537, FBGN0051559, FBGN0025803, FBGN0000578, FBGN0016797, FBGN0003731, FBGN02591…	440	593	8566	1.60867	0.832859	0.0159872	1.58455
Waking activity CVE	GOTERM_MF_ALL	GO:0001882~nucleoside binding	65	9.89346	0.000938278	FBGN0010389, FBGN0033983, FBGN0032120, FBGN0020513, FBGN0010803, FBGN0026059, FBGN0032167, FBGN0021796, FBGN0000273, FBGN0014073, FBGN0004419, FBGN0011739, FBGN0005640, FBGN0010379, FBGN0259680, FBGN0002466, FBGN0034628, FBGN0034629, FBGN0032456, FBGN0030864, FBGN0053531, FBGN0005410, FBGN0034493, FBGN0004852, FBGN0032525, FBGN0000723, FBGN0086347, FBGN0086613, FBGN0029798, FBGN0031631, FBGN00102…	531	824	10068	1.49567	0.450586	0.0450243	1.38834
Waking activity CVE	GOTERM_CC_ALL	GO:0030054~cell junction	19	2.89193	0.000961449	FBGN0033504, FBGN0051201, FBGN0260442, FBGN0032151, FBGN0013733, FBGN0027106, FBGN0041096, FBGN0000723, FBGN0000578, FBGN0015777, FBGN0000008, FBGN0028431, FBGN0001134, FBGN0011661, FBGN0031850, FBGN0000547, FBGN0028875, FBGN0000038, FBGN0010415	381	134	6353	2.3643	0.276173	0.0289546	1.29909
Waking activity CVE	GOTERM_BP_ALL	GO:0001558~regulation of cell growth	8	1.21766	0.000974457	FBGN0010379, FBGN0028991, FBGN0021796, FBGN0023215, FBGN0259176, FBGN0015806, FBGN0013733, FBGN0038197	440	32	8566	4.86705	0.845563	0.01654	1.65399
Waking activity CVE	GOTERM_BP_ALL	GO:0019932~second-messenger-mediated signaling	8	1.21766	0.000974457	FBGN0004573, FBGN0015129, FBGN0000479, FBGN0000273, FBGN0003301, FBGN0029084, FBGN0004852, FBGN0004168	440	32	8566	4.86705	0.845563	0.01654	1.65399
Waking activity CVE	GOTERM_MF_ALL	GO:0005524~ATP binding	60	9.13242	0.00100487	FBGN0010389, FBGN0032120, FBGN0020513, FBGN0010803, FBGN0026059, FBGN0032167, FBGN0021796, FBGN0000273, FBGN0014073, FBGN0004419, FBGN0011739, FBGN0005640, FBGN0010379, FBGN0259680, FBGN0002466, FBGN0032456, FBGN0030864, FBGN0053531, FBGN0005410, FBGN0034493, FBGN0004852, FBGN0032525, FBGN0000723, FBGN0086347, FBGN0086613, FBGN0029798, FBGN0031631, FBGN0010246, FBGN0020391, FBGN0020762, FBGN00286…	531	748	10068	1.52089	0.47346	0.0447825	1.48618
Waking activity CVE	GOTERM_BP_ALL	GO:0051128~regulation of cellular component organization	28	4.2618	0.00101456	FBGN0028991, FBGN0010389, FBGN0002781, FBGN0020388, FBGN0003165, FBGN0011836, FBGN0024277, FBGN0003187, FBGN0000578, FBGN0000273, FBGN0011739, FBGN0243512, FBGN0010379, FBGN0002466, FBGN0004875, FBGN0021873, FBGN0003721, FBGN0001085, FBGN0011474, FBGN0013733, FBGN0003501, FBGN0003502, FBGN0000723, FBGN0032451, FBGN0086676, FBGN0003209, FBGN0011661, FBGN0000547	440	278	8566	1.96082	0.856996	0.0170641	1.72151
Waking activity CVE	GOTERM_MF_ALL	GO:0032559~adenyl ribonucleotide binding	60	9.13242	0.00109545	FBGN0010389, FBGN0032120, FBGN0020513, FBGN0010803, FBGN0026059, FBGN0032167, FBGN0021796, FBGN0000273, FBGN0014073, FBGN0004419, FBGN0011739, FBGN0005640, FBGN0010379, FBGN0259680, FBGN0002466, FBGN0032456, FBGN0030864, FBGN0053531, FBGN0005410, FBGN0034493, FBGN0004852, FBGN0032525, FBGN0000723, FBGN0086347, FBGN0086613, FBGN0029798, FBGN0031631, FBGN0010246, FBGN0020391, FBGN0020762, FBGN00286…	531	750	10068	1.51684	0.503056	0.0455486	1.61913
Waking activity CVE	GOTERM_BP_ALL	GO:0002009~morphogenesis of an epithelium	24	3.65297	0.00118147	FBGN0243512, FBGN0010453, FBGN0001085, FBGN0031537, FBGN0013733, FBGN0003501, FBGN0020251, FBGN0003502, FBGN0011817, FBGN0000497, FBGN0000723, FBGN0000575, FBGN0000578, FBGN0026319, FBGN0005771, FBGN0010113, FBGN0003731, FBGN0020299, FBGN0034049, FBGN0003209, FBGN0011661, FBGN0005640, FBGN0011739, FBGN0000547	440	225	8566	2.07661	0.896175	0.0196727	2.00204
Waking activity CVE	GOTERM_BP_ALL	GO:0007169~transmembrane receptor protein tyrosine kinase signaling pathway	15	2.28311	0.00128648	FBGN0010379, FBGN0010389, FBGN0023441, FBGN0053531, FBGN0029095, FBGN0020251, FBGN0004635, FBGN0005410, FBGN0003295, FBGN0003731, FBGN0020299, FBGN0038197, FBGN0020391, FBGN0044047, FBGN0000547	440	109	8566	2.67911	0.915118	0.0212194	2.17814
Waking activity CVE	GOTERM_BP_ALL	GO:0051093~negative regulation of developmental process	14	2.1309	0.00140752	FBGN0028991, FBGN0021873, FBGN0004870, FBGN0000015, FBGN0016917, FBGN0010113, FBGN0003731, FBGN0259176, FBGN0032451, FBGN0019809, FBGN0002932, FBGN0260936, FBGN0002643, FBGN0000547	440	98	8566	2.78117	0.932708	0.0229963	2.38076
Waking activity CVE	GOTERM_BP_ALL	GO:0045596~negative regulation of cell differentiation	12	1.82648	0.00141764	FBGN0000015, FBGN0028991, FBGN0021873, FBGN0016917, FBGN0010113, FBGN0003731, FBGN0259176, FBGN0019809, FBGN0002932, FBGN0260936, FBGN0002643, FBGN0000547	440	75	8566	3.11491	0.934001	0.022964	2.39767
Waking activity CVE	GOTERM_BP_ALL	GO:0007155~cell adhesion	20	3.04414	0.00143893	FBGN0010453, FBGN0024753, FBGN0024189, FBGN0001085, FBGN0053531, FBGN0004635, FBGN0028644, FBGN0028645, FBGN0000497, FBGN0260004, FBGN0005775, FBGN0031879, FBGN0003285, FBGN0035290, FBGN0003731, FBGN0259240, FBGN0260660, FBGN0028482, FBGN0031850, FBGN0000547	440	174	8566	2.23772	0.936643	0.0231099	2.43326
Waking activity CVE	GOTERM_BP_ALL	GO:0022610~biological adhesion	21	3.19635	0.00150156	FBGN0010453, FBGN0024753, FBGN0024189, FBGN0001085, FBGN0053531, FBGN0004635, FBGN0028644, FBGN0028645, FBGN0000497, FBGN0260004, FBGN0005775, FBGN0003372, FBGN0031879, FBGN0003285, FBGN0035290, FBGN0003731, FBGN0259240, FBGN0260660, FBGN0028482, FBGN0031850, FBGN0000547	440	188	8566	2.17464	0.943818	0.0239043	2.53791
Waking activity CVE	GOTERM_BP_ALL	GO:0035295~tube development	14	2.1309	0.00154675	FBGN0015000, FBGN0001316, FBGN0005631, FBGN0031537, FBGN0013733, FBGN0020251, FBGN0002543, FBGN0003944, FBGN0005771, FBGN0010113, FBGN0020299, FBGN0003731, FBGN0003209, FBGN0011739	440	99	8566	2.75308	0.948484	0.0244127	2.61333
Waking activity CVE	GOTERM_BP_ALL	GO:0007422~peripheral nervous system development	13	1.97869	0.00167149	FBGN0243512, FBGN0000363, FBGN0024277, FBGN0004635, FBGN0010473, FBGN0000575, FBGN0002973, FBGN0259176, FBGN0003731, FBGN0002932, FBGN0086676, FBGN0003892, FBGN0003209	440	88	8566	2.87598	0.959452	0.026142	2.82127
Waking activity CVE	GOTERM_BP_ALL	GO:0048732~gland development	19	2.89193	0.00167582	FBGN0004591, FBGN0010453, FBGN0010389, FBGN0005631, FBGN0001085, FBGN0011592, FBGN0003501, FBGN0004635, FBGN0003502, FBGN0011260, FBGN0000015, FBGN0026319, FBGN0002543, FBGN0016797, FBGN0016917, FBGN0002576, FBGN0003731, FBGN0259176, FBGN0003209	440	163	8566	2.2693	0.959787	0.0259968	2.82846
Waking activity CVE	GOTERM_BP_ALL	GO:0007417~central nervous system development	22	3.34855	0.0017479	FBGN0010389, FBGN0005631, FBGN0004394, FBGN0024277, FBGN0013733, FBGN0003501, FBGN0004635, FBGN0003986, FBGN0003499, FBGN0011259, FBGN0000575, FBGN0002973, FBGN0002543, FBGN0005771, FBGN0004652, FBGN0086758, FBGN0259168, FBGN0003731, FBGN0002932, FBGN0086676, FBGN0003209, FBGN0086655	440	204	8566	2.09951	0.964982	0.0268832	2.94841
Waking activity CVE	GOTERM_MF_ALL	GO:0003677~DNA binding	64	9.74125	0.00179945	FBGN0001138, FBGN0042650, FBGN0034012, FBGN0017578, FBGN0011836, FBGN0259750, FBGN0003986, FBGN0003430, FBGN0016917, FBGN0004895, FBGN0014018, FBGN0023215, FBGN0001222, FBGN0010109, FBGN0004854, FBGN0003944, FBGN0004652, FBGN0086613, FBGN0086758, FBGN0029798, FBGN0013751, FBGN0027790, FBGN0005616, FBGN0086655, FBGN0033749, FBGN0004237, FBGN0085369, FBGN0024308, FBGN0022959, FBGN0004880, FBGN00108…	531	830	10068	1.46201	0.683074	0.0692996	2.64674
Waking activity CVE	GOTERM_MF_ALL	GO:0015075~ion transmembrane transporter activity	42	6.39269	0.00180796	FBGN0051201, FBGN0036299, FBGN0036732, FBGN0030529, FBGN0032120, FBGN0037212, FBGN0029727, FBGN0015519, FBGN0013995, FBGN0028431, FBGN0038641, FBGN0035969, FBGN0001134, FBGN0038717, FBGN0038165, FBGN0032123, FBGN0000535, FBGN0031803, FBGN0037402, FBGN0031802, FBGN0030745, FBGN0038412, FBGN0050093, FBGN0034497, FBGN0039886, FBGN0032151, FBGN0027589, FBGN0028670, FBGN0034494, FBGN0259221, FBGN00157…	531	486	10068	1.63856	0.684793	0.0656584	2.6591
Waking activity CVE	GOTERM_MF_ALL	GO:0005515~protein binding	304	46.2709	0.00188504	FBGN0028523, FBGN0035945, FBGN0024290, FBGN0003165, FBGN0003187, FBGN0031148, FBGN0037443, FBGN0003430, FBGN0051760, FBGN0035281, FBGN0023407, FBGN0087007, FBGN0025866, FBGN0004419, FBGN0260936, FBGN0031546, FBGN0003031, FBGN0023215, FBGN0029095, FBGN0051217, FBGN0010109, FBGN0028942, FBGN0003944, FBGN0020415, FBGN0051772, FBGN0052758, FBGN0259240, FBGN0036801, FBGN0013751, FBGN0027790, FBGN00310…	531	5131	10068	1.12336	0.699946	0.0646901	2.77099
Waking activity CVE	GOTERM_MF_ALL	GO:0022857~transmembrane transporter activity	56	8.52359	0.00189635	FBGN0051201, FBGN0036299, FBGN0036732, FBGN0030529, FBGN0037212, FBGN0032120, FBGN0015519, FBGN0051100, FBGN0032036, FBGN0032167, FBGN0038641, FBGN0001134, FBGN0031359, FBGN0032123, FBGN0037402, FBGN0032456, FBGN0034497, FBGN0032151, FBGN0034493, FBGN0034494, FBGN0015777, FBGN0015872, FBGN0025593, FBGN0259242, FBGN0052792, FBGN0031307, FBGN0032116, FBGN0000038, FBGN0020762, FBGN0029727, FBGN00271…	531	704	10068	1.50822	0.702108	0.0617492	2.7874
Waking activity CVE	GOTERM_BP_ALL	GO:0007431~salivary gland development	17	2.58752	0.00194276	FBGN0004591, FBGN0010453, FBGN0010389, FBGN0005631, FBGN0001085, FBGN0011592, FBGN0003501, FBGN0004635, FBGN0003502, FBGN0011260, FBGN0000015, FBGN0026319, FBGN0002543, FBGN0016797, FBGN0003731, FBGN0259176, FBGN0003209	440	139	8566	2.381	0.97591	0.029601	3.272
Waking activity CVE	GOTERM_BP_ALL	GO:0035272~exocrine system development	17	2.58752	0.00194276	FBGN0004591, FBGN0010453, FBGN0010389, FBGN0005631, FBGN0001085, FBGN0011592, FBGN0003501, FBGN0004635, FBGN0003502, FBGN0011260, FBGN0000015, FBGN0026319, FBGN0002543, FBGN0016797, FBGN0003731, FBGN0259176, FBGN0003209	440	139	8566	2.381	0.97591	0.029601	3.272
Waking activity CVE	GOTERM_MF_ALL	GO:0022803~passive transmembrane transporter activity	21	3.19635	0.001973	FBGN0051201, FBGN0030529, FBGN0037212, FBGN0015519, FBGN0032151, FBGN0027106, FBGN0027589, FBGN0083959, FBGN0028431, FBGN0001134, FBGN0038165, FBGN0015872, FBGN0259242, FBGN0052792, FBGN0000535, FBGN0031803, FBGN0003386, FBGN0031802, FBGN0028875, FBGN0000038, FBGN0030745	531	187	10068	2.12925	0.716351	0.0610573	2.89852
Waking activity CVE	GOTERM_MF_ALL	GO:0015267~channel activity	21	3.19635	0.001973	FBGN0051201, FBGN0030529, FBGN0037212, FBGN0015519, FBGN0032151, FBGN0027106, FBGN0027589, FBGN0083959, FBGN0028431, FBGN0001134, FBGN0038165, FBGN0015872, FBGN0259242, FBGN0052792, FBGN0000535, FBGN0031803, FBGN0003386, FBGN0031802, FBGN0028875, FBGN0000038, FBGN0030745	531	187	10068	2.12925	0.716351	0.0610573	2.89852
Waking activity CVE	GOTERM_CC_ALL	GO:0005892~nicotinic acetylcholine-gated receptor-channel complex	5	0.761035	0.00198214	FBGN0037212, FBGN0032151, FBGN0015519, FBGN0028875, FBGN0000038	381	10	6353	8.33727	0.486579	0.05404	2.6611
Waking activity CVE	GOTERM_MF_ALL	GO:0004672~protein kinase activity	28	4.2618	0.00198616	FBGN0010389, FBGN0024290, FBGN0011817, FBGN0036511, FBGN0025803, FBGN0021796, FBGN0000273, FBGN0003731, FBGN0014073, FBGN0000535, FBGN0005640, FBGN0011739, FBGN0030087, FBGN0010379, FBGN0259680, FBGN0002466, FBGN0250823, FBGN0044826, FBGN0030864, FBGN0053531, FBGN0003501, FBGN0003502, FBGN0000723, FBGN0083959, FBGN0259168, FBGN0015806, FBGN0010197, FBGN0020391	531	283	10068	1.87595	0.718727	0.0586134	2.91758
Waking activity CVE	GOTERM_BP_ALL	GO:0051254~positive regulation of RNA metabolic process	13	1.97869	0.00203248	FBGN0004893, FBGN0014018, FBGN0011836, FBGN0003986, FBGN0005410, FBGN0001222, FBGN0024244, FBGN0031820, FBGN0003862, FBGN0002576, FBGN0005386, FBGN0040071, FBGN0002643	440	90	8566	2.81207	0.979722	0.0307044	3.42065
Waking activity CVE	GOTERM_BP_ALL	GO:0031328~positive regulation of cellular biosynthetic process	18	2.73973	0.00208903	FBGN0004893, FBGN0014018, FBGN0003031, FBGN0026760, FBGN0003165, FBGN0011836, FBGN0003986, FBGN0005410, FBGN0001222, FBGN0024244, FBGN0031820, FBGN0002576, FBGN0003862, FBGN0011604, FBGN0005386, FBGN0002643, FBGN0035976, FBGN0040071	440	153	8566	2.29037	0.981808	0.0312994	3.51422
Waking activity CVE	GOTERM_BP_ALL	GO:0009891~positive regulation of biosynthetic process	18	2.73973	0.00208903	FBGN0004893, FBGN0014018, FBGN0003031, FBGN0026760, FBGN0003165, FBGN0011836, FBGN0003986, FBGN0005410, FBGN0001222, FBGN0024244, FBGN0031820, FBGN0002576, FBGN0003862, FBGN0011604, FBGN0005386, FBGN0002643, FBGN0035976, FBGN0040071	440	153	8566	2.29037	0.981808	0.0312994	3.51422
Waking activity CVE	GOTERM_BP_ALL	GO:0060429~epithelium development	24	3.65297	0.00210451	FBGN0243512, FBGN0010453, FBGN0001085, FBGN0031537, FBGN0013733, FBGN0003501, FBGN0020251, FBGN0003502, FBGN0011817, FBGN0000497, FBGN0000723, FBGN0000575, FBGN0000578, FBGN0026319, FBGN0005771, FBGN0010113, FBGN0003731, FBGN0020299, FBGN0034049, FBGN0003209, FBGN0011661, FBGN0005640, FBGN0011739, FBGN0000547	440	235	8566	1.98824	0.982341	0.0312836	3.53983
Waking activity CVE	GOTERM_BP_ALL	GO:0007398~ectoderm development	11	1.67428	0.00226305	FBGN0243512, FBGN0010453, FBGN0004394, FBGN0001085, FBGN0016076, FBGN0002932, FBGN0003187, FBGN0003986, FBGN0002643, FBGN0000497, FBGN0003499	440	68	8566	3.14926	0.986975	0.0333448	3.80165
Waking activity CVE	GOTERM_MF_ALL	GO:0046873~metal ion transmembrane transporter activity	18	2.73973	0.00227257	FBGN0036299, FBGN0038412, FBGN0037212, FBGN0015519, FBGN0032151, FBGN0027589, FBGN0001134, FBGN0038165, FBGN0259242, FBGN0052792, FBGN0000535, FBGN0032116, FBGN0031803, FBGN0003386, FBGN0031802, FBGN0028875, FBGN0000038, FBGN0030745	531	150	10068	2.27525	0.765793	0.0638499	3.3317
Waking activity CVE	GOTERM_BP_ALL	GO:0022414~reproductive process	63	9.58904	0.00236907	FBGN0010389, FBGN0003165, FBGN0259750, FBGN0011224, FBGN0003187, FBGN0029084, FBGN0021796, FBGN0000479, FBGN0016917, FBGN0000273, FBGN0243512, FBGN0003031, FBGN0005410, FBGN0010109, FBGN0004652, FBGN0003089, FBGN0020299, FBGN0003138, FBGN0000183, FBGN0003892, FBGN0011661, FBGN0086655, FBGN0033749, FBGN0000256, FBGN0022959, FBGN0002781, FBGN0031537, FBGN0011206, FBGN0000114, FBGN0025525, FBGN00030…	440	848	8566	1.44634	0.989375	0.0346156	3.97637
Waking activity CVE	GOTERM_BP_ALL	GO:0000003~reproduction	63	9.58904	0.00236907	FBGN0010389, FBGN0003165, FBGN0259750, FBGN0011224, FBGN0003187, FBGN0029084, FBGN0021796, FBGN0000479, FBGN0016917, FBGN0000273, FBGN0243512, FBGN0003031, FBGN0005410, FBGN0010109, FBGN0004652, FBGN0003089, FBGN0020299, FBGN0003138, FBGN0000183, FBGN0003892, FBGN0011661, FBGN0086655, FBGN0033749, FBGN0000256, FBGN0022959, FBGN0002781, FBGN0031537, FBGN0011206, FBGN0000114, FBGN0025525, FBGN00030…	440	848	8566	1.44634	0.989375	0.0346156	3.97637
Waking activity CVE	GOTERM_BP_ALL	GO:0048583~regulation of response to stimulus	14	2.1309	0.00242537	FBGN0243512, FBGN0024187, FBGN0014018, FBGN0026760, FBGN0026319, FBGN0000273, FBGN0016917, FBGN0029798, FBGN0014396, FBGN0038197, FBGN0003209, FBGN0029768, FBGN0035976, FBGN0004168	440	104	8566	2.62072	0.990464	0.0351567	4.06903
Waking activity CVE	GOTERM_BP_ALL	GO:0042063~gliogenesis	9	1.36986	0.00275951	FBGN0002973, FBGN0015777, FBGN0250823, FBGN0010389, FBGN0025878, FBGN0019809, FBGN0000535, FBGN0003986, FBGN0086655	440	48	8566	3.65028	0.994981	0.0396104	4.61724
Waking activity CVE	GOTERM_BP_ALL	GO:0048592~eye morphogenesis	26	3.95738	0.00278904	FBGN0000119, FBGN0011817, FBGN0000497, FBGN0003295, FBGN0000575, FBGN0086911, FBGN0003975, FBGN0259176, FBGN0003731, FBGN0002576, FBGN0011739, FBGN0013433, FBGN0243512, FBGN0001316, FBGN0010453, FBGN0001085, FBGN0005410, FBGN0051774, FBGN0004854, FBGN0003285, FBGN0041111, FBGN0034049, FBGN0000542, FBGN0003892, FBGN0038197, FBGN0011661	440	269	8566	1.88168	0.995258	0.0397292	4.66555
Waking activity CVE	GOTERM_MF_ALL	GO:0022838~substrate specific channel activity	20	3.04414	0.00293624	FBGN0051201, FBGN0030529, FBGN0037212, FBGN0015519, FBGN0032151, FBGN0027589, FBGN0083959, FBGN0028431, FBGN0001134, FBGN0038165, FBGN0015872, FBGN0259242, FBGN0052792, FBGN0000535, FBGN0031803, FBGN0003386, FBGN0031802, FBGN0028875, FBGN0000038, FBGN0030745	531	180	10068	2.10672	0.84681	0.0783305	4.28496
Waking activity CVE	GOTERM_BP_ALL	GO:0032970~regulation of actin filament-based process	7	1.06545	0.00303688	FBGN0000578, FBGN0002466, FBGN0001085, FBGN0003187, FBGN0003501, FBGN0003502, FBGN0011661	440	29	8566	4.69922	0.997055	0.0428699	5.07007
Waking activity CVE	GOTERM_BP_ALL	GO:0032956~regulation of actin cytoskeleton organization	7	1.06545	0.00303688	FBGN0000578, FBGN0002466, FBGN0001085, FBGN0003187, FBGN0003501, FBGN0003502, FBGN0011661	440	29	8566	4.69922	0.997055	0.0428699	5.07007
Waking activity CVE	GOTERM_BP_ALL	GO:0007548~sex differentiation	10	1.52207	0.003231	FBGN0000015, FBGN0010453, FBGN0021873, FBGN0016797, FBGN0021796, FBGN0010389, FBGN0004652, FBGN0004870, FBGN0003502, FBGN0025525	440	60	8566	3.2447	0.997972	0.0452189	5.38578
Waking activity CVE	GOTERM_BP_ALL	GO:0009790~embryonic development	46	7.00152	0.00342855	FBGN0015000, FBGN0000256, FBGN0010389, FBGN0003165, FBGN0003499, FBGN0000575, FBGN0000578, FBGN0026319, FBGN0028789, FBGN0003430, FBGN0000273, FBGN0016917, FBGN0002576, FBGN0003731, FBGN0019809, FBGN0005640, FBGN0002643, FBGN0243512, FBGN0010453, FBGN0004893, FBGN0021873, FBGN0003721, FBGN0004895, FBGN0024189, FBGN0005631, FBGN0003501, FBGN0020251, FBGN0003502, FBGN0005410, FBGN0000723, FBGN00000…	440	582	8566	1.53872	0.998613	0.0475747	5.70605
Waking activity CVE	GOTERM_MF_ALL	GO:0005261~cation channel activity	15	2.28311	0.00354532	FBGN0037212, FBGN0015519, FBGN0032151, FBGN0027589, FBGN0038165, FBGN0001134, FBGN0259242, FBGN0052792, FBGN0000535, FBGN0031803, FBGN0003386, FBGN0031802, FBGN0000038, FBGN0030745, FBGN0028875	531	118	10068	2.41023	0.896267	0.0900938	5.15208
Waking activity CVE	GOTERM_BP_ALL	GO:0007449~proximal/distal pattern formation, imaginal disc	6	0.913242	0.00355154	FBGN0003295, FBGN0004854, FBGN0003975, FBGN0003731, FBGN0004635, FBGN0086655	440	21	8566	5.56234	0.998905	0.0488885	5.90493
Waking activity CVE	GOTERM_BP_ALL	GO:0048511~rhythmic process	9	1.36986	0.00359043	FBGN0002973, FBGN0000479, FBGN0000273, FBGN0023407, FBGN0259168, FBGN0016076, FBGN0260753, FBGN0014396, FBGN0004168	440	50	8566	3.50427	0.998984	0.0490596	5.96773
Waking activity CVE	GOTERM_BP_ALL	GO:0008406~gonad development	7	1.06545	0.00363507	FBGN0000015, FBGN0010453, FBGN0016797, FBGN0021796, FBGN0010389, FBGN0004870, FBGN0025525	440	30	8566	4.54258	0.999067	0.0493045	6.03978
Waking activity CVE	GOTERM_BP_ALL	GO:0048608~reproductive structure development	7	1.06545	0.00363507	FBGN0000015, FBGN0010453, FBGN0016797, FBGN0021796, FBGN0010389, FBGN0004870, FBGN0025525	440	30	8566	4.54258	0.999067	0.0493045	6.03978
Waking activity CVE	GOTERM_BP_ALL	GO:0048638~regulation of developmental growth	8	1.21766	0.00378936	FBGN0028991, FBGN0003944, FBGN0011577, FBGN0003165, FBGN0032451, FBGN0013733, FBGN0086676, FBGN0011739	440	40	8566	3.89364	0.999307	0.0509867	6.28838
Waking activity CVE	GOTERM_BP_ALL	GO:0006350~transcription	38	5.78387	0.00387625	FBGN0001138, FBGN0002781, FBGN0034012, FBGN0017578, FBGN0011836, FBGN0259750, FBGN0003986, FBGN0025525, FBGN0000575, FBGN0003430, FBGN0016917, FBGN0016076, FBGN0003975, FBGN0002576, FBGN0259176, FBGN0027378, FBGN0003862, FBGN0019809, FBGN0004893, FBGN0004895, FBGN0014018, FBGN0004394, FBGN0004870, FBGN0011474, FBGN0020912, FBGN0001222, FBGN0010109, FBGN0024244, FBGN0003944, FBGN0041092, FBGN00049…	440	459	8566	1.61174	0.999413	0.0517644	6.4281
Waking activity CVE	GOTERM_MF_ALL	GO:0017076~purine nucleotide binding	72	10.9589	0.00387959	FBGN0010389, FBGN0033983, FBGN0032120, FBGN0020513, FBGN0010803, FBGN0026059, FBGN0032167, FBGN0021796, FBGN0000273, FBGN0014073, FBGN0028473, FBGN0004419, FBGN0011739, FBGN0005640, FBGN0010379, FBGN0259680, FBGN0034628, FBGN0002466, FBGN0034629, FBGN0032456, FBGN0030864, FBGN0053158, FBGN0053531, FBGN0033403, FBGN0034493, FBGN0005410, FBGN0004852, FBGN0032525, FBGN0000723, FBGN0086347, FBGN00866…	531	989	10068	1.38034	0.916256	0.094438	5.62485
Waking activity CVE	GOTERM_BP_ALL	GO:0007415~defasciculation of motor neuron axon	4	0.608828	0.00400805	FBGN0004369, FBGN0028644, FBGN0013433, FBGN0028645	440	7	8566	11.1247	0.999545	0.0531111	6.63968
Waking activity CVE	GOTERM_BP_ALL	GO:0031325~positive regulation of cellular metabolic process	18	2.73973	0.00406428	FBGN0004893, FBGN0014018, FBGN0003031, FBGN0026760, FBGN0003165, FBGN0011836, FBGN0003986, FBGN0005410, FBGN0001222, FBGN0024244, FBGN0031820, FBGN0002576, FBGN0003862, FBGN0011604, FBGN0005386, FBGN0002643, FBGN0035976, FBGN0040071	440	163	8566	2.14986	0.999592	0.0534684	6.72981
Waking activity CVE	GOTERM_BP_ALL	GO:0006140~regulation of nucleotide metabolic process	5	0.761035	0.00451592	FBGN0004573, FBGN0015129, FBGN0040660, FBGN0004852, FBGN0004168	440	14	8566	6.95292	0.999829	0.0588418	7.45073
Waking activity CVE	GOTERM_BP_ALL	GO:0001745~compound eye morphogenesis	24	3.65297	0.00458838	FBGN0243512, FBGN0001316, FBGN0010453, FBGN0001085, FBGN0000119, FBGN0011817, FBGN0005410, FBGN0000497, FBGN0003295, FBGN0051774, FBGN0004854, FBGN0000575, FBGN0086911, FBGN0003285, FBGN0003975, FBGN0002576, FBGN0003731, FBGN0259176, FBGN0000542, FBGN0041111, FBGN0034049, FBGN0038197, FBGN0011661, FBGN0011739	440	250	8566	1.86895	0.999851	0.0593568	7.56591
Waking activity CVE	GOTERM_BP_ALL	GO:0009893~positive regulation of metabolic process	18	2.73973	0.00460273	FBGN0004893, FBGN0014018, FBGN0003031, FBGN0026760, FBGN0003165, FBGN0011836, FBGN0003986, FBGN0005410, FBGN0001222, FBGN0024244, FBGN0031820, FBGN0002576, FBGN0003862, FBGN0011604, FBGN0005386, FBGN0002643, FBGN0035976, FBGN0040071	440	165	8566	2.1238	0.999855	0.0591391	7.58871
Waking activity CVE	GOTERM_MF_ALL	GO:0043565~sequence-specific DNA binding	23	3.50076	0.00484167	FBGN0004237, FBGN0085369, FBGN0004895, FBGN0001138, FBGN0004394, FBGN0020912, FBGN0034012, FBGN0023215, FBGN0011836, FBGN0003986, FBGN0001222, FBGN0004854, FBGN0020307, FBGN0000015, FBGN0003944, FBGN0004914, FBGN0003430, FBGN0016076, FBGN0002576, FBGN0003862, FBGN0013751, FBGN0038197, FBGN0033749	531	230	10068	1.89605	0.954792	0.112277	6.9733
Waking activity CVE	GOTERM_MF_ALL	GO:0005216~ion channel activity	19	2.89193	0.00491719	FBGN0051201, FBGN0030529, FBGN0037212, FBGN0015519, FBGN0032151, FBGN0027589, FBGN0083959, FBGN0028431, FBGN0038165, FBGN0001134, FBGN0259242, FBGN0052792, FBGN0000535, FBGN0031803, FBGN0003386, FBGN0031802, FBGN0028875, FBGN0000038, FBGN0030745	531	175	10068	2.05856	0.956929	0.10995	7.07839
Waking activity CVE	GOTERM_MF_ALL	GO:0004653~polypeptide N-acetylgalactosaminyltransferase activity	5	0.761035	0.00497877	FBGN0051776, FBGN0031530, FBGN0051956, FBGN0050463, FBGN0031681	531	14	10068	6.77159	0.958596	0.107499	7.164
Waking activity CVE	GOTERM_BP_ALL	GO:0001763~morphogenesis of a branching structure	8	1.21766	0.00502126	FBGN0005771, FBGN0010113, FBGN0020299, FBGN0031537, FBGN0013733, FBGN0020251, FBGN0004635, FBGN0011739	440	42	8566	3.70823	0.999935	0.0639267	8.25117
Waking activity CVE	GOTERM_BP_ALL	GO:0001667~ameboidal cell migration	7	1.06545	0.00508772	FBGN0003295, FBGN0010379, FBGN0010389, FBGN0005631, FBGN0020299, FBGN0020251, FBGN0003499	440	32	8566	4.25866	0.999943	0.0643209	8.35595
Waking activity CVE	GOTERM_BP_ALL	GO:0045893~positive regulation of transcription, DNA-dependent	12	1.82648	0.00510344	FBGN0024244, FBGN0004893, FBGN0014018, FBGN0031820, FBGN0002576, FBGN0003862, FBGN0005386, FBGN0005410, FBGN0003986, FBGN0040071, FBGN0002643, FBGN0001222	440	88	8566	2.65475	0.999945	0.064092	8.38072
Waking activity CVE	GOTERM_BP_ALL	GO:0050896~response to stimulus	80	12.1766	0.00512544	FBGN0034053, FBGN0030529, FBGN0026760, FBGN0003165, FBGN0010905, FBGN0029084, FBGN0003435, FBGN0053207, FBGN0026319, FBGN0021796, FBGN0016917, FBGN0000273, FBGN0000479, FBGN0027378, FBGN0011739, FBGN0243512, FBGN0010379, FBGN0001263, FBGN0031547, FBGN0014018, FBGN0011474, FBGN0032151, FBGN0003464, FBGN0011260, FBGN0032525, FBGN0001222, FBGN0010473, FBGN0010109, FBGN0004854, FBGN0035290, FBGN00046…	440	1170	8566	1.33116	0.999947	0.063942	8.41537
Waking activity CVE	GOTERM_BP_ALL	GO:0009605~response to external stimulus	20	3.04414	0.00521784	FBGN0243512, FBGN0001263, FBGN0014018, FBGN0005631, FBGN0011817, FBGN0011260, FBGN0005775, FBGN0011259, FBGN0028433, FBGN0000575, FBGN0021796, FBGN0013995, FBGN0051952, FBGN0002576, FBGN0015806, FBGN0014396, FBGN0002932, FBGN0035976, FBGN0086655, FBGN0010415	440	195	8566	1.99674	0.999956	0.0646399	8.56077
Waking activity CVE	GOTERM_BP_ALL	GO:0045471~response to ethanol	6	0.913242	0.00539692	FBGN0000479, FBGN0000273, FBGN0003731, FBGN0020300, FBGN0003301, FBGN0004635	440	23	8566	5.07866	0.999969	0.0663612	8.84197
Waking activity CVE	GOTERM_BP_ALL	GO:0009954~proximal/distal pattern formation	6	0.913242	0.00539692	FBGN0003295, FBGN0004854, FBGN0003975, FBGN0003731, FBGN0004635, FBGN0086655	440	23	8566	5.07866	0.999969	0.0663612	8.84197
Waking activity CVE	GOTERM_BP_ALL	GO:0009968~negative regulation of signal transduction	13	1.97869	0.00576792	FBGN0243512, FBGN0085450, FBGN0011817, FBGN0010825, FBGN0051774, FBGN0002973, FBGN0000273, FBGN0016917, FBGN0259176, FBGN0032451, FBGN0003892, FBGN0038197, FBGN0000547	440	102	8566	2.48124	0.999985	0.0703217	9.42191
Waking activity CVE	GOTERM_MF_ALL	GO:0032555~purine ribonucleotide binding	67	10.1979	0.00583015	FBGN0010389, FBGN0032120, FBGN0020513, FBGN0010803, FBGN0026059, FBGN0032167, FBGN0021796, FBGN0000273, FBGN0014073, FBGN0028473, FBGN0004419, FBGN0011739, FBGN0005640, FBGN0010379, FBGN0259680, FBGN0002466, FBGN0032456, FBGN0053158, FBGN0030864, FBGN0053531, FBGN0005410, FBGN0033403, FBGN0034493, FBGN0004852, FBGN0032525, FBGN0000723, FBGN0086347, FBGN0086613, FBGN0029798, FBGN0025593, FBGN00316…	531	923	10068	1.37633	0.97602	0.120708	8.34003
Waking activity CVE	GOTERM_MF_ALL	GO:0032553~ribonucleotide binding	67	10.1979	0.00583015	FBGN0010389, FBGN0032120, FBGN0020513, FBGN0010803, FBGN0026059, FBGN0032167, FBGN0021796, FBGN0000273, FBGN0014073, FBGN0028473, FBGN0004419, FBGN0011739, FBGN0005640, FBGN0010379, FBGN0259680, FBGN0002466, FBGN0032456, FBGN0053158, FBGN0030864, FBGN0053531, FBGN0005410, FBGN0033403, FBGN0034493, FBGN0004852, FBGN0032525, FBGN0000723, FBGN0086347, FBGN0086613, FBGN0029798, FBGN0025593, FBGN00316…	531	923	10068	1.37633	0.97602	0.120708	8.34003
Waking activity CVE	GOTERM_BP_ALL	GO:0042675~compound eye cone cell differentiation	5	0.761035	0.00591214	FBGN0003295, FBGN0086911, FBGN0002576, FBGN0003731, FBGN0005410	440	15	8566	6.48939	0.999988	0.0715667	9.64642
Waking activity CVE	GOTERM_BP_ALL	GO:0010604~positive regulation of macromolecule metabolic process	16	2.43531	0.00600634	FBGN0004893, FBGN0014018, FBGN0003031, FBGN0003165, FBGN0011836, FBGN0003986, FBGN0005410, FBGN0001222, FBGN0024244, FBGN0031820, FBGN0002576, FBGN0003862, FBGN0011604, FBGN0005386, FBGN0040071, FBGN0002643	440	142	8566	2.1936	0.99999	0.0722135	9.79278
Waking activity CVE	GOTERM_MF_ALL	GO:0008227~amine receptor activity	6	0.913242	0.00605679	FBGN0035538, FBGN0004573, FBGN0015129, FBGN0038653, FBGN0037546, FBGN0004168	531	23	10068	4.9462	0.979266	0.121201	8.65075
Waking activity CVE	GOTERM_BP_ALL	GO:0010557~positive regulation of macromolecule biosynthetic process	15	2.28311	0.00617485	FBGN0004893, FBGN0014018, FBGN0003031, FBGN0003165, FBGN0003986, FBGN0005410, FBGN0001222, FBGN0024244, FBGN0031820, FBGN0002576, FBGN0003862, FBGN0011604, FBGN0005386, FBGN0040071, FBGN0002643	440	129	8566	2.26374	0.999993	0.073708	10.054
Waking activity CVE	GOTERM_BP_ALL	GO:0010648~negative regulation of cell communication	13	1.97869	0.00623539	FBGN0243512, FBGN0085450, FBGN0011817, FBGN0010825, FBGN0051774, FBGN0002973, FBGN0000273, FBGN0016917, FBGN0259176, FBGN0032451, FBGN0003892, FBGN0038197, FBGN0000547	440	103	8566	2.45715	0.999994	0.0739464	10.1477
Waking activity CVE	GOTERM_MF_ALL	GO:0016887~ATPase activity	31	4.71842	0.00642365	FBGN0028686, FBGN0032120, FBGN0040299, FBGN0004687, FBGN0013810, FBGN0026059, FBGN0032167, FBGN0015376, FBGN0032444, FBGN0004419, FBGN0037402, FBGN0028675, FBGN0001316, FBGN0032456, FBGN0029881, FBGN0028670, FBGN0034493, FBGN0259221, FBGN0013563, FBGN0053173, FBGN0015777, FBGN0086347, FBGN0086613, FBGN0029798, FBGN0011604, FBGN0031631, FBGN0031519, FBGN0031362, FBGN0010246, FBGN0031887, FBGN00207…	531	353	10068	1.66508	0.983617	0.12421	9.15161
Waking activity CVE	GOTERM_BP_ALL	GO:0048864~stem cell development	7	1.06545	0.00692613	FBGN0052169, FBGN0021873, FBGN0016917, FBGN0003731, FBGN0002932, FBGN0260936, FBGN0002643	440	34	8566	4.00816	0.999998	0.0813218	11.2102
Waking activity CVE	GOTERM_BP_ALL	GO:0048863~stem cell differentiation	7	1.06545	0.00692613	FBGN0052169, FBGN0021873, FBGN0016917, FBGN0003731, FBGN0002932, FBGN0260936, FBGN0002643	440	34	8566	4.00816	0.999998	0.0813218	11.2102
Waking activity CVE	GOTERM_BP_ALL	GO:0060284~regulation of cell development	15	2.28311	0.00706232	FBGN0028991, FBGN0004875, FBGN0021873, FBGN0003165, FBGN0024277, FBGN0013733, FBGN0002973, FBGN0000273, FBGN0002576, FBGN0003731, FBGN0032451, FBGN0002932, FBGN0086676, FBGN0011739, FBGN0000547	440	131	8566	2.22918	0.999999	0.0823559	11.4182
Waking activity CVE	GOTERM_BP_ALL	GO:0007420~brain development	13	1.97869	0.00726005	FBGN0005631, FBGN0013733, FBGN0003501, FBGN0004635, FBGN0003986, FBGN0011259, FBGN0000575, FBGN0002543, FBGN0005771, FBGN0259168, FBGN0086758, FBGN0003731, FBGN0002932	440	105	8566	2.41035	0.999999	0.0840605	11.7195
Waking activity CVE	GOTERM_BP_ALL	GO:0016051~carbohydrate biosynthetic process	9	1.36986	0.00727116	FBGN0036300, FBGN0051776, FBGN0031530, FBGN0020245, FBGN0051956, FBGN0034794, FBGN0020251, FBGN0031681, FBGN0031907	440	56	8566	3.12881	0.999999	0.0836806	11.7364
Waking activity CVE	GOTERM_BP_ALL	GO:0044087~regulation of cellular component biogenesis	11	1.67428	0.00742798	FBGN0000578, FBGN0004875, FBGN0003721, FBGN0000273, FBGN0001085, FBGN0003165, FBGN0011836, FBGN0032451, FBGN0003187, FBGN0086676, FBGN0003502	440	80	8566	2.67687	0.999999	0.0849052	11.9746
Waking activity CVE	GOTERM_BP_ALL	GO:0035222~wing disc pattern formation	10	1.52207	0.00751266	FBGN0013718, FBGN0011577, FBGN0003975, FBGN0003731, FBGN0041111, FBGN0003892, FBGN0000083, FBGN0005410, FBGN0040071, FBGN0000497	440	68	8566	2.86297	0.999999	0.0853272	12.103
Waking activity CVE	GOTERM_BP_ALL	GO:0035223~leg disc pattern formation	5	0.761035	0.00756864	FBGN0003295, FBGN0004854, FBGN0003731, FBGN0004635, FBGN0086655	440	16	8566	6.08381	1	0.0854332	12.1878
Waking activity CVE	GOTERM_BP_ALL	GO:0007479~leg disc proximal/distal pattern formation	5	0.761035	0.00756864	FBGN0003295, FBGN0004854, FBGN0003731, FBGN0004635, FBGN0086655	440	16	8566	6.08381	1	0.0854332	12.1878
Waking activity CVE	GOTERM_BP_ALL	GO:0046545~development of primary female sexual characteristics	5	0.761035	0.00756864	FBGN0000015, FBGN0010453, FBGN0016797, FBGN0004870, FBGN0025525	440	16	8566	6.08381	1	0.0854332	12.1878
Waking activity CVE	GOTERM_BP_ALL	GO:0042221~response to chemical stimulus	31	4.71842	0.00828998	FBGN0034335, FBGN0034053, FBGN0030529, FBGN0010905, FBGN0053207, FBGN0035538, FBGN0021796, FBGN0000273, FBGN0000479, FBGN0003731, FBGN0020300, FBGN0002932, FBGN0000535, FBGN0028675, FBGN0243512, FBGN0010379, FBGN0000363, FBGN0032151, FBGN0003301, FBGN0003501, FBGN0011260, FBGN0004635, FBGN0005775, FBGN0259168, FBGN0015806, FBGN0041111, FBGN0011604, FBGN0038197, FBGN0011661, FBGN0040070, FBGN00440…	440	370	8566	1.63112	1	0.0926754	13.2733
Waking activity CVE	GOTERM_MF_ALL	GO:0042923~neuropeptide binding	8	1.21766	0.00856062	FBGN0052843, FBGN0029723, FBGN0036934, FBGN0260753, FBGN0028961, FBGN0085440, FBGN0029768, FBGN0036278	531	45	10068	3.37075	0.995852	0.157526	12.0186
Waking activity CVE	GOTERM_MF_ALL	GO:0008188~neuropeptide receptor activity	8	1.21766	0.00856062	FBGN0052843, FBGN0029723, FBGN0036934, FBGN0260753, FBGN0028961, FBGN0085440, FBGN0029768, FBGN0036278	531	45	10068	3.37075	0.995852	0.157526	12.0186
Waking activity CVE	GOTERM_BP_ALL	GO:0051173~positive regulation of nitrogen compound metabolic process	14	2.1309	0.00886802	FBGN0004893, FBGN0014018, FBGN0011836, FBGN0003986, FBGN0005410, FBGN0001222, FBGN0024244, FBGN0031820, FBGN0002576, FBGN0003862, FBGN0011604, FBGN0005386, FBGN0040071, FBGN0002643	440	121	8566	2.25252	1	0.0982661	14.134
Waking activity CVE	GOTERM_BP_ALL	GO:0045935~positive regulation of nucleobase, nucleoside, nucleotide and nucleic acid metabolic process	14	2.1309	0.00886802	FBGN0004893, FBGN0014018, FBGN0011836, FBGN0003986, FBGN0005410, FBGN0001222, FBGN0024244, FBGN0031820, FBGN0002576, FBGN0003862, FBGN0011604, FBGN0005386, FBGN0040071, FBGN0002643	440	121	8566	2.25252	1	0.0982661	14.134
Waking activity CVE	GOTERM_BP_ALL	GO:0042048~olfactory behavior	12	1.82648	0.00904594	FBGN0000363, FBGN0000479, FBGN0000273, FBGN0259168, FBGN0003301, FBGN0041111, FBGN0002932, FBGN0010905, FBGN0003501, FBGN0004635, FBGN0011661, FBGN0053207	440	95	8566	2.45914	1	0.0995718	14.3973
Waking activity CVE	GOTERM_MF_ALL	GO:0005215~transporter activity	61	9.28463	0.00914045	FBGN0051201, FBGN0036834, FBGN0036299, FBGN0036732, FBGN0030529, FBGN0037212, FBGN0032120, FBGN0015519, FBGN0051100, FBGN0032036, FBGN0032167, FBGN0038641, FBGN0001134, FBGN0031359, FBGN0032123, FBGN0037402, FBGN0038574, FBGN0032456, FBGN0034497, FBGN0032151, FBGN0034493, FBGN0034494, FBGN0015777, FBGN0042178, FBGN0015872, FBGN0025593, FBGN0052792, FBGN0259242, FBGN0031307, FBGN0032116, FBGN00000…	531	842	10068	1.37362	0.997144	0.162662	12.7818
Waking activity CVE	GOTERM_BP_ALL	GO:0007173~epidermal growth factor receptor signaling pathway	7	1.06545	0.0092029	FBGN0003295, FBGN0023441, FBGN0003731, FBGN0029095, FBGN0004635, FBGN0005410, FBGN0000547	440	36	8566	3.78548	1	0.100642	14.629
Waking activity CVE	GOTERM_BP_ALL	GO:0045137~development of primary sexual characteristics	7	1.06545	0.0092029	FBGN0000015, FBGN0010453, FBGN0016797, FBGN0021796, FBGN0010389, FBGN0004870, FBGN0025525	440	36	8566	3.78548	1	0.100642	14.629
Waking activity CVE	GOTERM_BP_ALL	GO:0030718~germ-line stem cell maintenance	6	0.913242	0.00929858	FBGN0021873, FBGN0016917, FBGN0003731, FBGN0002932, FBGN0260936, FBGN0002643	440	26	8566	4.49266	1	0.101065	14.7699
Waking activity CVE	GOTERM_BP_ALL	GO:0001707~mesoderm formation	6	0.913242	0.00929858	FBGN0010389, FBGN0003944, FBGN0003430, FBGN0020299, FBGN0020251, FBGN0002643	440	26	8566	4.49266	1	0.101065	14.7699
Waking activity CVE	GOTERM_BP_ALL	GO:0040014~regulation of multicellular organism growth	6	0.913242	0.00929858	FBGN0010379, FBGN0021796, FBGN0011577, FBGN0003089, FBGN0015806, FBGN0038197	440	26	8566	4.49266	1	0.101065	14.7699
Waking activity CVE	GOTERM_MF_ALL	GO:0022891~substrate-specific transmembrane transporter activity	46	7.00152	0.0102787	FBGN0051201, FBGN0036299, FBGN0036732, FBGN0030529, FBGN0032120, FBGN0037212, FBGN0029727, FBGN0015519, FBGN0051100, FBGN0032036, FBGN0013995, FBGN0028431, FBGN0038641, FBGN0035969, FBGN0001134, FBGN0038717, FBGN0038165, FBGN0032123, FBGN0000535, FBGN0031803, FBGN0037402, FBGN0031802, FBGN0030745, FBGN0038412, FBGN0050093, FBGN0034497, FBGN0039886, FBGN0032151, FBGN0027589, FBGN0028670, FBGN00315…	531	602	10068	1.44881	0.998628	0.176239	14.2622
Waking activity CVE	GOTERM_BP_ALL	GO:0035239~tube morphogenesis	11	1.67428	0.0103941	FBGN0001316, FBGN0002543, FBGN0005771, FBGN0010113, FBGN0003731, FBGN0020299, FBGN0031537, FBGN0013733, FBGN0003209, FBGN0020251, FBGN0011739	440	84	8566	2.5494	1	0.11171	16.3679
Waking activity CVE	GOTERM_BP_ALL	GO:0048523~negative regulation of cellular process	41	6.24049	0.0105352	FBGN0028991, FBGN0024308, FBGN0085450, FBGN0003165, FBGN0259750, FBGN0003187, FBGN0000114, FBGN0011817, FBGN0010825, FBGN0002973, FBGN0000575, FBGN0000273, FBGN0016917, FBGN0010113, FBGN0002576, FBGN0259176, FBGN0027378, FBGN0003731, FBGN0014396, FBGN0019809, FBGN0002932, FBGN0011739, FBGN0260936, FBGN0002643, FBGN0010379, FBGN0243512, FBGN0004893, FBGN0021873, FBGN0011474, FBGN0023215, FBGN00137…	440	538	8566	1.48363	1	0.112519	16.5717
Waking activity CVE	GOTERM_BP_ALL	GO:0006811~ion transport	29	4.414	0.0108205	FBGN0051201, FBGN0036299, FBGN0036732, FBGN0037212, FBGN0015519, FBGN0013995, FBGN0028431, FBGN0038641, FBGN0038165, FBGN0001134, FBGN0032123, FBGN0000535, FBGN0031803, FBGN0037402, FBGN0031802, FBGN0030745, FBGN0038412, FBGN0034497, FBGN0032151, FBGN0028670, FBGN0034494, FBGN0083959, FBGN0015777, FBGN0032433, FBGN0259242, FBGN0052792, FBGN0003386, FBGN0028875, FBGN0000038	440	346	8566	1.63173	1	0.114764	16.9823
Waking activity CVE	GOTERM_MF_ALL	GO:0008528~peptide receptor activity, G-protein coupled	8	1.21766	0.0108413	FBGN0052843, FBGN0029723, FBGN0036934, FBGN0260753, FBGN0028961, FBGN0085440, FBGN0029768, FBGN0036278	531	47	10068	3.22731	0.999046	0.180205	14.9852
Waking activity CVE	GOTERM_MF_ALL	GO:0001653~peptide receptor activity	8	1.21766	0.0108413	FBGN0052843, FBGN0029723, FBGN0036934, FBGN0260753, FBGN0028961, FBGN0085440, FBGN0029768, FBGN0036278	531	47	10068	3.22731	0.999046	0.180205	14.9852
Waking activity CVE	GOTERM_BP_ALL	GO:0003006~reproductive developmental process	39	5.93607	0.0109289	FBGN0000256, FBGN0010389, FBGN0003165, FBGN0031537, FBGN0259750, FBGN0011224, FBGN0011206, FBGN0000114, FBGN0025525, FBGN0000575, FBGN0000578, FBGN0016797, FBGN0021796, FBGN0000273, FBGN0016917, FBGN0003731, FBGN0259176, FBGN0002932, FBGN0243512, FBGN0051232, FBGN0010453, FBGN0004875, FBGN0021873, FBGN0003721, FBGN0004870, FBGN0003501, FBGN0003502, FBGN0004635, FBGN0000015, FBGN0010109, FBGN00410…	440	506	8566	1.50051	1	0.115217	17.1377
Waking activity CVE	GOTERM_BP_ALL	GO:0048332~mesoderm morphogenesis	6	0.913242	0.0109428	FBGN0010389, FBGN0003944, FBGN0003430, FBGN0020299, FBGN0020251, FBGN0002643	440	27	8566	4.32626	1	0.114728	17.1576
Waking activity CVE	GOTERM_CC_ALL	GO:0034702~ion channel complex	9	1.36986	0.0112858	FBGN0028675, FBGN0037212, FBGN0001134, FBGN0032151, FBGN0015519, FBGN0000535, FBGN0003386, FBGN0028875, FBGN0000038	381	52	6353	2.88598	0.977931	0.254241	14.2976
Waking activity CVE	GOTERM_BP_ALL	GO:0007623~circadian rhythm	8	1.21766	0.0117629	FBGN0000479, FBGN0000273, FBGN0023407, FBGN0259168, FBGN0016076, FBGN0260753, FBGN0014396, FBGN0004168	440	49	8566	3.17848	1	0.122164	18.325
Waking activity CVE	GOTERM_BP_ALL	GO:0048565~gut development	10	1.52207	0.0118278	FBGN0020307, FBGN0000575, FBGN0000015, FBGN0024244, FBGN0004893, FBGN0030984, FBGN0003944, FBGN0016917, FBGN0003731, FBGN0003209	440	73	8566	2.66687	1	0.122141	18.4167
Waking activity CVE	GOTERM_BP_ALL	GO:0048598~embryonic morphogenesis	21	3.19635	0.0119221	FBGN0243512, FBGN0004893, FBGN0010389, FBGN0003165, FBGN0003501, FBGN0020251, FBGN0003502, FBGN0003499, FBGN0000723, FBGN0000575, FBGN0024244, FBGN0000578, FBGN0026319, FBGN0003944, FBGN0003430, FBGN0003731, FBGN0020299, FBGN0003138, FBGN0003209, FBGN0002643, FBGN0000547	440	226	8566	1.80899	1	0.122404	18.5498
Waking activity CVE	GOTERM_BP_ALL	GO:0008354~germ cell migration	7	1.06545	0.0119693	FBGN0000015, FBGN0010389, FBGN0020245, FBGN0002781, FBGN0003862, FBGN0003165, FBGN0051641	440	38	8566	3.58624	1	0.12221	18.6163
Waking activity CVE	GOTERM_BP_ALL	GO:0007482~haltere development	4	0.608828	0.0122459	FBGN0037471, FBGN0003944, FBGN0003975, FBGN0003731	440	10	8566	7.78727	1	0.12421	19.0052
Waking activity CVE	GOTERM_BP_ALL	GO:0007414~axonal defasciculation	4	0.608828	0.0122459	FBGN0004369, FBGN0028644, FBGN0013433, FBGN0028645	440	10	8566	7.78727	1	0.12421	19.0052
Waking activity CVE	GOTERM_BP_ALL	GO:0007188~G-protein signaling, coupled to cAMP nucleotide second messenger	4	0.608828	0.0122459	FBGN0004573, FBGN0015129, FBGN0004852, FBGN0004168	440	10	8566	7.78727	1	0.12421	19.0052
Waking activity CVE	GOTERM_BP_ALL	GO:0035225~determination of genital disc primordium	4	0.608828	0.0122459	FBGN0000015, FBGN0003731, FBGN0003892, FBGN0004635	440	10	8566	7.78727	1	0.12421	19.0052
Waking activity CVE	GOTERM_BP_ALL	GO:0007445~determination of imaginal disc primordium	4	0.608828	0.0122459	FBGN0000015, FBGN0003731, FBGN0003892, FBGN0004635	440	10	8566	7.78727	1	0.12421	19.0052
Waking activity CVE	GOTERM_BP_ALL	GO:0007187~G-protein signaling, coupled to cyclic nucleotide second messenger	4	0.608828	0.0122459	FBGN0004573, FBGN0015129, FBGN0004852, FBGN0004168	440	10	8566	7.78727	1	0.12421	19.0052
Waking activity CVE	GOTERM_BP_ALL	GO:0007517~muscle organ development	15	2.28311	0.0123871	FBGN0085369, FBGN0010389, FBGN0024189, FBGN0020388, FBGN0259750, FBGN0013733, FBGN0003499, FBGN0004652, FBGN0003731, FBGN0011604, FBGN0086676, FBGN0038197, FBGN0031850, FBGN0010415, FBGN0000547	440	140	8566	2.08588	1	0.124901	19.2029
Waking activity CVE	GOTERM_BP_ALL	GO:0035215~genital disc development	6	0.913242	0.0127748	FBGN0000015, FBGN0021873, FBGN0003731, FBGN0003892, FBGN0004635, FBGN0003502	440	28	8566	4.17175	1	0.127905	19.7439
Waking activity CVE	GOTERM_MF_ALL	GO:0008376~acetylgalactosaminyltransferase activity	5	0.761035	0.0128768	FBGN0051776, FBGN0031530, FBGN0051956, FBGN0050463, FBGN0031681	531	18	10068	5.26679	0.999744	0.205218	17.5537
Waking activity CVE	GOTERM_BP_ALL	GO:0051493~regulation of cytoskeleton organization	8	1.21766	0.0130933	FBGN0000578, FBGN0002466, FBGN0001085, FBGN0013733, FBGN0003187, FBGN0003501, FBGN0003502, FBGN0011661	440	50	8566	3.11491	1	0.130221	20.1857
Waking activity CVE	GOTERM_BP_ALL	GO:0045944~positive regulation of transcription from RNA polymerase II promoter	8	1.21766	0.0130933	FBGN0024244, FBGN0004893, FBGN0014018, FBGN0002576, FBGN0005410, FBGN0003986, FBGN0002643, FBGN0001222	440	50	8566	3.11491	1	0.130221	20.1857
Waking activity CVE	GOTERM_BP_ALL	GO:0035214~eye-antennal disc development	9	1.36986	0.0132637	FBGN0004854, FBGN0005771, FBGN0004858, FBGN0016917, FBGN0004870, FBGN0002576, FBGN0003731, FBGN0003892, FBGN0025525	440	62	8566	2.82603	1	0.131135	20.4211
Waking activity CVE	GOTERM_MF_ALL	GO:0008324~cation transmembrane transporter activity	32	4.87062	0.0132667	FBGN0036299, FBGN0037212, FBGN0029727, FBGN0015519, FBGN0013995, FBGN0038641, FBGN0035969, FBGN0001134, FBGN0038717, FBGN0038165, FBGN0000535, FBGN0031803, FBGN0037402, FBGN0031802, FBGN0030745, FBGN0038412, FBGN0050093, FBGN0039886, FBGN0032151, FBGN0027589, FBGN0028670, FBGN0034494, FBGN0015777, FBGN0034049, FBGN0025593, FBGN0259242, FBGN0052792, FBGN0031307, FBGN0032116, FBGN0003386, FBGN00000…	531	388	10068	1.56375	0.999801	0.205699	18.0375
Waking activity CVE	GOTERM_BP_ALL	GO:0006468~protein amino acid phosphorylation	23	3.50076	0.0134864	FBGN0010379, FBGN0259680, FBGN0002466, FBGN0250823, FBGN0044826, FBGN0010389, FBGN0030864, FBGN0053531, FBGN0003501, FBGN0003502, FBGN0011817, FBGN0036511, FBGN0000723, FBGN0025803, FBGN0000273, FBGN0259168, FBGN0003731, FBGN0015806, FBGN0014073, FBGN0010197, FBGN0011739, FBGN0005640, FBGN0020391	440	259	8566	1.72883	1	0.13252	20.7278
Waking activity CVE	GOTERM_BP_ALL	GO:0060446~branching involved in open tracheal system development	7	1.06545	0.0135515	FBGN0005771, FBGN0010113, FBGN0020299, FBGN0031537, FBGN0013733, FBGN0020251, FBGN0011739	440	39	8566	3.49429	1	0.132446	20.8172
Waking activity CVE	GOTERM_BP_ALL	GO:0048754~branching morphogenesis of a tube	7	1.06545	0.0135515	FBGN0005771, FBGN0010113, FBGN0020299, FBGN0031537, FBGN0013733, FBGN0020251, FBGN0011739	440	39	8566	3.49429	1	0.132446	20.8172
Waking activity CVE	GOTERM_BP_ALL	GO:0007276~gamete generation	51	7.76256	0.0139647	FBGN0010389, FBGN0003165, FBGN0259750, FBGN0011224, FBGN0003187, FBGN0000479, FBGN0000273, FBGN0016917, FBGN0243512, FBGN0003031, FBGN0005410, FBGN0003089, FBGN0020299, FBGN0003138, FBGN0000183, FBGN0003892, FBGN0011661, FBGN0086655, FBGN0033749, FBGN0000256, FBGN0022959, FBGN0002781, FBGN0031537, FBGN0011206, FBGN0000114, FBGN0003009, FBGN0000575, FBGN0000578, FBGN0020245, FBGN0002576, FBGN00037…	440	715	8566	1.38864	1	0.135538	21.3827
Waking activity CVE	GOTERM_CC_ALL	GO:0043235~receptor complex	7	1.06545	0.0142067	FBGN0028431, FBGN0041092, FBGN0037212, FBGN0032151, FBGN0015519, FBGN0028875, FBGN0000038	381	34	6353	3.43299	0.991833	0.290649	17.676
Waking activity CVE	GOTERM_BP_ALL	GO:0046660~female sex differentiation	5	0.761035	0.0142738	FBGN0000015, FBGN0010453, FBGN0016797, FBGN0004870, FBGN0025525	440	19	8566	5.12321	1	0.137651	21.8032
Waking activity CVE	GOTERM_BP_ALL	GO:0009312~oligosaccharide biosynthetic process	5	0.761035	0.0142738	FBGN0051776, FBGN0031530, FBGN0051956, FBGN0031681, FBGN0031907	440	19	8566	5.12321	1	0.137651	21.8032
Waking activity CVE	GOTERM_BP_ALL	GO:0016360~sensory organ precursor cell fate determination	5	0.761035	0.0142738	FBGN0002973, FBGN0013718, FBGN0001085, FBGN0002576, FBGN0002932	440	19	8566	5.12321	1	0.137651	21.8032
Waking activity CVE	GOTERM_MF_ALL	GO:0022892~substrate-specific transporter activity	50	7.61035	0.0146184	FBGN0051201, FBGN0036299, FBGN0036732, FBGN0030529, FBGN0032120, FBGN0037212, FBGN0051100, FBGN0032036, FBGN0015519, FBGN0038641, FBGN0001134, FBGN0032123, FBGN0037402, FBGN0038574, FBGN0032151, FBGN0034497, FBGN0034494, FBGN0015777, FBGN0042178, FBGN0015872, FBGN0025593, FBGN0259242, FBGN0052792, FBGN0032116, FBGN0031307, FBGN0000038, FBGN0031536, FBGN0029727, FBGN0028431, FBGN0013995, FBGN00359…	531	680	10068	1.39415	0.999917	0.219053	19.6939
Waking activity CVE	GOTERM_BP_ALL	GO:0010631~epithelial cell migration	6	0.913242	0.0148036	FBGN0003295, FBGN0010379, FBGN0005631, FBGN0020299, FBGN0020251, FBGN0003499	440	29	8566	4.0279	1	0.141708	22.5191
Waking activity CVE	GOTERM_BP_ALL	GO:0007427~epithelial cell migration, open tracheal system	6	0.913242	0.0148036	FBGN0003295, FBGN0010379, FBGN0005631, FBGN0020299, FBGN0020251, FBGN0003499	440	29	8566	4.0279	1	0.141708	22.5191
Waking activity CVE	GOTERM_BP_ALL	GO:0007622~rhythmic behavior	7	1.06545	0.0152742	FBGN0002973, FBGN0000479, FBGN0000273, FBGN0016076, FBGN0260753, FBGN0014396, FBGN0004168	440	40	8566	3.40693	1	0.145183	23.1499
Waking activity CVE	GOTERM_BP_ALL	GO:0045941~positive regulation of transcription	13	1.97869	0.0154647	FBGN0004893, FBGN0014018, FBGN0003986, FBGN0005410, FBGN0001222, FBGN0024244, FBGN0031820, FBGN0003862, FBGN0002576, FBGN0011604, FBGN0005386, FBGN0040071, FBGN0002643	440	116	8566	2.18178	1	0.14615	23.4038
Waking activity CVE	GOTERM_BP_ALL	GO:0035216~haltere disc development	4	0.608828	0.016207	FBGN0037471, FBGN0003944, FBGN0003975, FBGN0003731	440	11	8566	7.07934	1	0.151914	24.3857
Waking activity CVE	GOTERM_BP_ALL	GO:0008585~female gonad development	4	0.608828	0.016207	FBGN0010453, FBGN0016797, FBGN0004870, FBGN0025525	440	11	8566	7.07934	1	0.151914	24.3857
Waking activity CVE	GOTERM_CC_ALL	GO:0045211~postsynaptic membrane	8	1.21766	0.0163765	FBGN0051201, FBGN0028431, FBGN0037212, FBGN0001134, FBGN0032151, FBGN0015519, FBGN0028875, FBGN0000038	381	45	6353	2.96436	0.996105	0.309176	20.1053
Waking activity CVE	GOTERM_BP_ALL	GO:0051960~regulation of nervous system development	11	1.67428	0.0164296	FBGN0002973, FBGN0028991, FBGN0021873, FBGN0003165, FBGN0032451, FBGN0024277, FBGN0002932, FBGN0013733, FBGN0086676, FBGN0011739, FBGN0000547	440	90	8566	2.37944	1	0.153107	24.6779
Waking activity CVE	GOTERM_BP_ALL	GO:0007611~learning or memory	10	1.52207	0.016437	FBGN0000479, FBGN0000273, FBGN0259168, FBGN0003165, FBGN0003301, FBGN0029084, FBGN0000535, FBGN0003501, FBGN0004635, FBGN0053207	440	77	8566	2.52834	1	0.152438	24.6876
Waking activity CVE	GOTERM_BP_ALL	GO:0010628~positive regulation of gene expression	13	1.97869	0.0164633	FBGN0004893, FBGN0014018, FBGN0003986, FBGN0005410, FBGN0001222, FBGN0024244, FBGN0031820, FBGN0003862, FBGN0002576, FBGN0011604, FBGN0005386, FBGN0040071, FBGN0002643	440	117	8566	2.16313	1	0.151936	24.722
Waking activity CVE	GOTERM_MF_ALL	GO:0008081~phosphoric diester hydrolase activity	6	0.913242	0.0164949	FBGN0037958, FBGN0259225, FBGN0044328, FBGN0000479, FBGN0031566, FBGN0259171	531	29	10068	3.92285	0.999975	0.238214	21.9416
Waking activity CVE	GOTERM_BP_ALL	GO:0016043~cellular component organization	110	16.7428	0.0165945	FBGN0036299, FBGN0003165, FBGN0011836, FBGN0003187, FBGN0010803, FBGN0003435, FBGN0083963, FBGN0031550, FBGN0004419, FBGN0035347, FBGN0243512, FBGN0038574, FBGN0023215, FBGN0032525, FBGN0010109, FBGN0025878, FBGN0004369, FBGN0005616, FBGN0086655, FBGN0000256, FBGN0028991, FBGN0024308, FBGN0004880, FBGN0002781, FBGN0020388, FBGN0024277, FBGN0028644, FBGN0011817, FBGN0028645, FBGN0000578, FBGN00519…	440	1768	8566	1.21126	1	0.152333	24.8937
Waking activity CVE	GOTERM_MF_ALL	GO:0003702~RNA polymerase II transcription factor activity	23	3.50076	0.0167255	FBGN0004893, FBGN0001138, FBGN0052971, FBGN0002781, FBGN0004394, FBGN0023215, FBGN0259750, FBGN0011836, FBGN0003499, FBGN0001222, FBGN0010109, FBGN0004854, FBGN0000015, FBGN0003944, FBGN0005771, FBGN0004652, FBGN0003430, FBGN0004858, FBGN0016917, FBGN0016076, FBGN0002576, FBGN0259176, FBGN0011604	531	257	10068	1.69685	0.999979	0.235878	22.2137
Waking activity CVE	GOTERM_BP_ALL	GO:0010646~regulation of cell communication	26	3.95738	0.0167818	FBGN0024290, FBGN0085450, FBGN0003165, FBGN0024277, FBGN0011817, FBGN0010825, FBGN0002973, FBGN0026319, FBGN0020245, FBGN0016917, FBGN0000273, FBGN0259176, FBGN0002932, FBGN0020304, FBGN0243512, FBGN0024187, FBGN0001263, FBGN0021873, FBGN0004635, FBGN0051774, FBGN0085403, FBGN0032451, FBGN0003892, FBGN0038197, FBGN0003209, FBGN0000547	440	311	8566	1.62757	1	0.1532	25.1379
Waking activity CVE	GOTERM_MF_ALL	GO:0004713~protein tyrosine kinase activity	9	1.36986	0.0169053	FBGN0000723, FBGN0010389, FBGN0003731, FBGN0014073, FBGN0053531, FBGN0010197, FBGN0003501, FBGN0003502, FBGN0020391	531	63	10068	2.70864	0.999981	0.233033	22.4253
Waking activity CVE	GOTERM_BP_ALL	GO:0001704~formation of primary germ layer	6	0.913242	0.0170373	FBGN0010389, FBGN0003944, FBGN0003430, FBGN0020299, FBGN0020251, FBGN0002643	440	30	8566	3.89364	1	0.154632	25.47
Waking activity CVE	GOTERM_BP_ALL	GO:0022603~regulation of anatomical structure morphogenesis	16	2.43531	0.0170623	FBGN0010379, FBGN0243512, FBGN0028991, FBGN0010389, FBGN0021873, FBGN0024277, FBGN0013733, FBGN0000723, FBGN0000015, FBGN0000578, FBGN0003731, FBGN0002576, FBGN0002932, FBGN0003209, FBGN0011739, FBGN0000547	440	160	8566	1.94682	1	0.15412	25.5024
Waking activity CVE	GOTERM_BP_ALL	GO:0035051~cardiac cell differentiation	5	0.761035	0.0171365	FBGN0002973, FBGN0002543, FBGN0010389, FBGN0003944, FBGN0028789	440	20	8566	4.86705	1	0.154023	25.5986
Waking activity CVE	GOTERM_BP_ALL	GO:0048149~behavioral response to ethanol	5	0.761035	0.0171365	FBGN0000479, FBGN0000273, FBGN0003731, FBGN0003301, FBGN0004635	440	20	8566	4.86705	1	0.154023	25.5986
Waking activity CVE	GOTERM_CC_ALL	GO:0005794~Golgi apparatus	18	2.73973	0.0182229	FBGN0243512, FBGN0034350, FBGN0031530, FBGN0024187, FBGN0031536, FBGN0025725, FBGN0020251, FBGN0004635, FBGN0050463, FBGN0033339, FBGN0051776, FBGN0037958, FBGN0020245, FBGN0032361, FBGN0003089, FBGN0051956, FBGN0000183, FBGN0031681	381	164	6353	1.83013	0.997928	0.320373	22.1201
Waking activity CVE	GOTERM_MF_ALL	GO:0005230~extracellular ligand-gated ion channel activity	8	1.21766	0.0184231	FBGN0051201, FBGN0028431, FBGN0037212, FBGN0001134, FBGN0032151, FBGN0015519, FBGN0028875, FBGN0000038	531	52	10068	2.91699	0.999993	0.246077	24.19
Waking activity CVE	GOTERM_BP_ALL	GO:0060562~epithelial tube morphogenesis	7	1.06545	0.0191634	FBGN0005771, FBGN0010113, FBGN0020299, FBGN0031537, FBGN0013733, FBGN0020251, FBGN0011739	440	42	8566	3.2447	1	0.169974	28.1803
Waking activity CVE	GOTERM_BP_ALL	GO:0009187~cyclic nucleotide metabolic process	6	0.913242	0.0194836	FBGN0259225, FBGN0000479, FBGN0003301, FBGN0010197, FBGN0013973, FBGN0004852	440	31	8566	3.76804	1	0.171795	28.5803
Waking activity CVE	GOTERM_BP_ALL	GO:0007365~periodic partitioning	8	1.21766	0.0195027	FBGN0024244, FBGN0004893, FBGN0003430, FBGN0003731, FBGN0259240, FBGN0041111, FBGN0003892, FBGN0020251	440	54	8566	2.88418	1	0.171173	28.6042
Waking activity CVE	GOTERM_BP_ALL	GO:0009123~nucleoside monophosphate metabolic process	8	1.21766	0.0195027	FBGN0000053, FBGN0259225, FBGN0000479, FBGN0020513, FBGN0003301, FBGN0010197, FBGN0013973, FBGN0004852	440	54	8566	2.88418	1	0.171173	28.6042
Waking activity CVE	GOTERM_MF_ALL	GO:0004930~G-protein coupled receptor activity	22	3.34855	0.0196518	FBGN0004573, FBGN0037546, FBGN0001085, FBGN0051720, FBGN0036278, FBGN0035538, FBGN0015129, FBGN0016797, FBGN0038653, FBGN0052843, FBGN0051760, FBGN0029723, FBGN0035010, FBGN0036934, FBGN0260753, FBGN0036009, FBGN0030715, FBGN0085440, FBGN0028961, FBGN0029768, FBGN0004168, FBGN0032180	531	246	10068	1.69565	0.999997	0.255082	25.5911
Waking activity CVE	GOTERM_MF_ALL	GO:0042623~ATPase activity, coupled	26	3.95738	0.0198706	FBGN0032120, FBGN0040299, FBGN0004687, FBGN0013810, FBGN0026059, FBGN0032167, FBGN0015376, FBGN0032444, FBGN0004419, FBGN0037402, FBGN0028675, FBGN0001316, FBGN0032456, FBGN0028670, FBGN0034493, FBGN0259221, FBGN0013563, FBGN0053173, FBGN0015777, FBGN0086347, FBGN0029798, FBGN0031631, FBGN0011604, FBGN0031362, FBGN0010246, FBGN0020762	531	307	10068	1.60577	0.999997	0.252503	25.8381
Waking activity CVE	GOTERM_BP_ALL	GO:0048589~developmental growth	10	1.52207	0.0206704	FBGN0000723, FBGN0016797, FBGN0000479, FBGN0001085, FBGN0003301, FBGN0086676, FBGN0003209, FBGN0000535, FBGN0011739, FBGN0086655	440	80	8566	2.43352	1	0.179726	30.0448
Waking activity CVE	GOTERM_BP_ALL	GO:0009953~dorsal/ventral pattern formation	14	2.1309	0.0207873	FBGN0004875, FBGN0013718, FBGN0003031, FBGN0003986, FBGN0005410, FBGN0011577, FBGN0003975, FBGN0003089, FBGN0003731, FBGN0000183, FBGN0041111, FBGN0041775, FBGN0000083, FBGN0040071	440	135	8566	2.01892	1	0.17985	30.1876
Waking activity CVE	GOTERM_BP_ALL	GO:0030799~regulation of cyclic nucleotide metabolic process	4	0.608828	0.0208015	FBGN0004573, FBGN0015129, FBGN0004852, FBGN0004168	440	12	8566	6.48939	1	0.179164	30.2048
Waking activity CVE	GOTERM_BP_ALL	GO:0030814~regulation of cAMP metabolic process	4	0.608828	0.0208015	FBGN0004573, FBGN0015129, FBGN0004852, FBGN0004168	440	12	8566	6.48939	1	0.179164	30.2048
Waking activity CVE	GOTERM_BP_ALL	GO:0030817~regulation of cAMP biosynthetic process	4	0.608828	0.0208015	FBGN0004573, FBGN0015129, FBGN0004852, FBGN0004168	440	12	8566	6.48939	1	0.179164	30.2048
Waking activity CVE	GOTERM_BP_ALL	GO:0031279~regulation of cyclase activity	4	0.608828	0.0208015	FBGN0004573, FBGN0015129, FBGN0004852, FBGN0004168	440	12	8566	6.48939	1	0.179164	30.2048
Waking activity CVE	GOTERM_BP_ALL	GO:0030808~regulation of nucleotide biosynthetic process	4	0.608828	0.0208015	FBGN0004573, FBGN0015129, FBGN0004852, FBGN0004168	440	12	8566	6.48939	1	0.179164	30.2048
Waking activity CVE	GOTERM_BP_ALL	GO:0030802~regulation of cyclic nucleotide biosynthetic process	4	0.608828	0.0208015	FBGN0004573, FBGN0015129, FBGN0004852, FBGN0004168	440	12	8566	6.48939	1	0.179164	30.2048
Waking activity CVE	GOTERM_BP_ALL	GO:0045761~regulation of adenylate cyclase activity	4	0.608828	0.0208015	FBGN0004573, FBGN0015129, FBGN0004852, FBGN0004168	440	12	8566	6.48939	1	0.179164	30.2048
Waking activity CVE	GOTERM_BP_ALL	GO:0007612~learning	8	1.21766	0.0213967	FBGN0000479, FBGN0000273, FBGN0259168, FBGN0003301, FBGN0029084, FBGN0003501, FBGN0004635, FBGN0053207	440	55	8566	2.83174	1	0.183028	30.927
Waking activity CVE	GOTERM_BP_ALL	GO:0019953~sexual reproduction	51	7.76256	0.021851	FBGN0010389, FBGN0003165, FBGN0259750, FBGN0011224, FBGN0003187, FBGN0000479, FBGN0000273, FBGN0016917, FBGN0243512, FBGN0003031, FBGN0005410, FBGN0003089, FBGN0020299, FBGN0003138, FBGN0000183, FBGN0003892, FBGN0011661, FBGN0086655, FBGN0033749, FBGN0000256, FBGN0022959, FBGN0002781, FBGN0031537, FBGN0011206, FBGN0000114, FBGN0003009, FBGN0000575, FBGN0000578, FBGN0020245, FBGN0002576, FBGN00037…	440	735	8566	1.35085	1	0.185751	31.4736
Waking activity CVE	GOTERM_BP_ALL	GO:0046620~regulation of organ growth	6	0.913242	0.0221494	FBGN0010379, FBGN0021796, FBGN0003944, FBGN0011577, FBGN0015806, FBGN0011739	440	32	8566	3.65028	1	0.187241	31.8304
Waking activity CVE	GOTERM_BP_ALL	GO:0002164~larval development	9	1.36986	0.022253	FBGN0026319, FBGN0037471, FBGN0010389, FBGN0024189, FBGN0016917, FBGN0002576, FBGN0034728, FBGN0005640, FBGN0011661	440	68	8566	2.57667	1	0.187224	31.9538
Waking activity CVE	GOTERM_MF_ALL	GO:0043167~ion binding	112	17.0472	0.02317	FBGN0036299, FBGN0035344, FBGN0032120, FBGN0034012, FBGN0011836, FBGN0029084, FBGN0003187, FBGN0050463, FBGN0051632, FBGN0015623, FBGN0025866, FBGN0031726, FBGN0259680, FBGN0004893, FBGN0058470, FBGN0031879, FBGN0051776, FBGN0020415, FBGN0029798, FBGN0013751, FBGN0005616, FBGN0032116, FBGN0053547, FBGN0259984, FBGN0086655, FBGN0034420, FBGN0031681, FBGN0028991, FBGN0031530, FBGN0031535, FBGN00048…	531	1772	10068	1.1984	1	0.282774	29.4705
Waking activity CVE	GOTERM_BP_ALL	GO:0007368~determination of left/right symmetry	3	0.456621	0.0236341	FBGN0086347, FBGN0011661, FBGN0010246	440	5	8566	11.6809	1	0.196892	33.5794
Waking activity CVE	GOTERM_MF_ALL	GO:0042813~Wnt receptor activity	3	0.456621	0.0248727	FBGN0016797, FBGN0001085, FBGN0000119	531	5	10068	11.3763	1	0.294844	31.2794
Waking activity CVE	GOTERM_BP_ALL	GO:0040007~growth	12	1.82648	0.0250091	FBGN0000723, FBGN0016797, FBGN0021796, FBGN0000479, FBGN0001085, FBGN0015806, FBGN0003301, FBGN0086676, FBGN0003209, FBGN0000535, FBGN0011739, FBGN0086655	440	110	8566	2.1238	1	0.206324	35.1617
Waking activity CVE	GOTERM_BP_ALL	GO:0007635~chemosensory behavior	12	1.82648	0.0250091	FBGN0000363, FBGN0000479, FBGN0000273, FBGN0259168, FBGN0003301, FBGN0041111, FBGN0002932, FBGN0010905, FBGN0003501, FBGN0004635, FBGN0011661, FBGN0053207	440	110	8566	2.1238	1	0.206324	35.1617
Waking activity CVE	GOTERM_BP_ALL	GO:0019827~stem cell maintenance	6	0.913242	0.0250412	FBGN0021873, FBGN0016917, FBGN0003731, FBGN0002932, FBGN0260936, FBGN0002643	440	33	8566	3.53967	1	0.205692	35.1982
Waking activity CVE	GOTERM_BP_ALL	GO:0010876~lipid localization	6	0.913242	0.0250412	FBGN0259221, FBGN0010379, FBGN0001316, FBGN0032136, FBGN0032120, FBGN0086676	440	33	8566	3.53967	1	0.205692	35.1982
Waking activity CVE	GOTERM_BP_ALL	GO:0048634~regulation of muscle development	6	0.913242	0.0250412	FBGN0000015, FBGN0003944, FBGN0003285, FBGN0003165, FBGN0032451, FBGN0086676	440	33	8566	3.53967	1	0.205692	35.1982
Waking activity CVE	GOTERM_MF_ALL	GO:0008289~lipid binding	13	1.97869	0.0253381	FBGN0010379, FBGN0032476, FBGN0259680, FBGN0002466, FBGN0030529, FBGN0031534, FBGN0004914, FBGN0032136, FBGN0052758, FBGN0036309, FBGN0000083, FBGN0085394, FBGN0034420	531	121	10068	2.03707	1	0.294172	31.7663
Waking activity CVE	GOTERM_BP_ALL	GO:0009117~nucleotide metabolic process	17	2.58752	0.025436	FBGN0000337, FBGN0000053, FBGN0043456, FBGN0032120, FBGN0020513, FBGN0003301, FBGN0028670, FBGN0004852, FBGN0259221, FBGN0015777, FBGN0259225, FBGN0000479, FBGN0010197, FBGN0031519, FBGN0013973, FBGN0037402, FBGN0003257	440	183	8566	1.80852	1	0.207734	35.6456
Waking activity CVE	GOTERM_BP_ALL	GO:0006753~nucleoside phosphate metabolic process	17	2.58752	0.025436	FBGN0000337, FBGN0000053, FBGN0043456, FBGN0032120, FBGN0020513, FBGN0003301, FBGN0028670, FBGN0004852, FBGN0259221, FBGN0015777, FBGN0259225, FBGN0000479, FBGN0010197, FBGN0031519, FBGN0013973, FBGN0037402, FBGN0003257	440	183	8566	1.80852	1	0.207734	35.6456
Waking activity CVE	GOTERM_BP_ALL	GO:0048519~negative regulation of biological process	43	6.5449	0.0259954	FBGN0028991, FBGN0024308, FBGN0250816, FBGN0085450, FBGN0003165, FBGN0259750, FBGN0003187, FBGN0000114, FBGN0011817, FBGN0010825, FBGN0002973, FBGN0000575, FBGN0000273, FBGN0016917, FBGN0010113, FBGN0002576, FBGN0259176, FBGN0027378, FBGN0003731, FBGN0014396, FBGN0019809, FBGN0002932, FBGN0011739, FBGN0260936, FBGN0002643, FBGN0010379, FBGN0243512, FBGN0004893, FBGN0021873, FBGN0004870, FBGN00114…	440	604	8566	1.38598	1	0.210953	36.2746
Waking activity CVE	GOTERM_BP_ALL	GO:0051339~regulation of lyase activity	4	0.608828	0.0260339	FBGN0004573, FBGN0015129, FBGN0004852, FBGN0004168	440	13	8566	5.99021	1	0.210359	36.3177
Waking activity CVE	GOTERM_BP_ALL	GO:0043193~positive regulation of gene-specific transcription	4	0.608828	0.0260339	FBGN0014018, FBGN0031820, FBGN0003986, FBGN0001222	440	13	8566	5.99021	1	0.210359	36.3177
Waking activity CVE	GOTERM_BP_ALL	GO:0007366~periodic partitioning by pair rule gene	4	0.608828	0.0260339	FBGN0024244, FBGN0004893, FBGN0003430, FBGN0259240	440	13	8566	5.99021	1	0.210359	36.3177
Waking activity CVE	GOTERM_BP_ALL	GO:0007379~segment specification	7	1.06545	0.0261821	FBGN0000015, FBGN0003944, FBGN0003430, FBGN0016917, FBGN0041111, FBGN0086655, FBGN0010825	440	45	8566	3.02838	1	0.210562	36.4833
Waking activity CVE	GOTERM_BP_ALL	GO:0042981~regulation of apoptosis	11	1.67428	0.0263746	FBGN0243512, FBGN0010379, FBGN0026319, FBGN0031820, FBGN0002781, FBGN0002576, FBGN0003731, FBGN0259176, FBGN0031550, FBGN0086676, FBGN0011739	440	97	8566	2.20773	1	0.211082	36.6977
Waking activity CVE	GOTERM_BP_ALL	GO:0048609~reproductive process in a multicellular organism	53	8.06697	0.0271315	FBGN0010389, FBGN0003165, FBGN0259750, FBGN0011224, FBGN0003187, FBGN0000479, FBGN0016917, FBGN0000273, FBGN0243512, FBGN0003031, FBGN0005410, FBGN0004652, FBGN0003089, FBGN0020299, FBGN0003138, FBGN0000183, FBGN0003892, FBGN0011661, FBGN0086655, FBGN0033749, FBGN0000256, FBGN0022959, FBGN0002781, FBGN0031537, FBGN0011206, FBGN0000114, FBGN0003009, FBGN0000575, FBGN0000578, FBGN0020245, FBGN00025…	440	778	8566	1.32624	1	0.215625	37.5344
Waking activity CVE	GOTERM_BP_ALL	GO:0032504~multicellular organism reproduction	53	8.06697	0.0271315	FBGN0010389, FBGN0003165, FBGN0259750, FBGN0011224, FBGN0003187, FBGN0000479, FBGN0016917, FBGN0000273, FBGN0243512, FBGN0003031, FBGN0005410, FBGN0004652, FBGN0003089, FBGN0020299, FBGN0003138, FBGN0000183, FBGN0003892, FBGN0011661, FBGN0086655, FBGN0033749, FBGN0000256, FBGN0022959, FBGN0002781, FBGN0031537, FBGN0011206, FBGN0000114, FBGN0003009, FBGN0000575, FBGN0000578, FBGN0020245, FBGN00025…	440	778	8566	1.32624	1	0.215625	37.5344
Waking activity CVE	GOTERM_MF_ALL	GO:0043169~cation binding	111	16.895	0.0278444	FBGN0036299, FBGN0035344, FBGN0032120, FBGN0034012, FBGN0011836, FBGN0029084, FBGN0003187, FBGN0050463, FBGN0051632, FBGN0015623, FBGN0025866, FBGN0031726, FBGN0259680, FBGN0004893, FBGN0058470, FBGN0031879, FBGN0051776, FBGN0020415, FBGN0029798, FBGN0013751, FBGN0005616, FBGN0032116, FBGN0053547, FBGN0259984, FBGN0086655, FBGN0034420, FBGN0031681, FBGN0028991, FBGN0031530, FBGN0031535, FBGN00048…	531	1764	10068	1.19309	1	0.312951	34.3334
Waking activity CVE	GOTERM_BP_ALL	GO:0009880~embryonic pattern specification	20	3.04414	0.0278561	FBGN0000256, FBGN0010453, FBGN0004893, FBGN0003721, FBGN0003165, FBGN0020251, FBGN0000015, FBGN0024244, FBGN0003944, FBGN0003430, FBGN0016917, FBGN0000273, FBGN0003089, FBGN0003731, FBGN0259240, FBGN0041111, FBGN0000183, FBGN0003892, FBGN0011661, FBGN0086655	440	231	8566	1.68556	1	0.219876	38.3255
Waking activity CVE	GOTERM_BP_ALL	GO:0016055~Wnt receptor signaling pathway	9	1.36986	0.0280717	FBGN0004854, FBGN0010453, FBGN0250823, FBGN0016797, FBGN0020245, FBGN0011577, FBGN0001085, FBGN0000119, FBGN0020251	440	71	8566	2.4678	1	0.220504	38.559
Waking activity CVE	GOTERM_BP_ALL	GO:0009966~regulation of signal transduction	24	3.65297	0.0280962	FBGN0243512, FBGN0024187, FBGN0021873, FBGN0001263, FBGN0085450, FBGN0024277, FBGN0004635, FBGN0011817, FBGN0010825, FBGN0051774, FBGN0002973, FBGN0026319, FBGN0020245, FBGN0085403, FBGN0016917, FBGN0000273, FBGN0259176, FBGN0032451, FBGN0003892, FBGN0002932, FBGN0003209, FBGN0038197, FBGN0020304, FBGN0000547	440	294	8566	1.58924	1	0.219793	38.5856
Waking activity CVE	GOTERM_BP_ALL	GO:0008586~imaginal disc-derived wing vein morphogenesis	6	0.913242	0.0281645	FBGN0000575, FBGN0011577, FBGN0003731, FBGN0011224, FBGN0004635, FBGN0010825	440	34	8566	3.43556	1	0.219392	38.6594
Waking activity CVE	GOTERM_BP_ALL	GO:0042067~establishment of ommatidial polarity	7	1.06545	0.0288558	FBGN0243512, FBGN0010453, FBGN0001085, FBGN0003731, FBGN0034049, FBGN0011817, FBGN0000497	440	46	8566	2.96255	1	0.223305	39.4015
Waking activity CVE	GOTERM_BP_ALL	GO:0008283~cell proliferation	13	1.97869	0.0293005	FBGN0004875, FBGN0034903, FBGN0011206, FBGN0000114, FBGN0000497, FBGN0000575, FBGN0002973, FBGN0005771, FBGN0004858, FBGN0016917, FBGN0015376, FBGN0000183, FBGN0019809	440	127	8566	1.99281	1	0.225478	39.8745
Waking activity CVE	GOTERM_MF_ALL	GO:0022834~ligand-gated channel activity	9	1.36986	0.0300066	FBGN0051201, FBGN0028431, FBGN0037212, FBGN0001134, FBGN0032151, FBGN0015519, FBGN0031802, FBGN0028875, FBGN0000038	531	70	10068	2.43777	1	0.327451	36.4752
Waking activity CVE	GOTERM_MF_ALL	GO:0015276~ligand-gated ion channel activity	9	1.36986	0.0300066	FBGN0051201, FBGN0028431, FBGN0037212, FBGN0001134, FBGN0032151, FBGN0015519, FBGN0031802, FBGN0028875, FBGN0000038	531	70	10068	2.43777	1	0.327451	36.4752
Waking activity CVE	GOTERM_BP_ALL	GO:0016337~cell-cell adhesion	8	1.21766	0.0302457	FBGN0005775, FBGN0003285, FBGN0024189, FBGN0001085, FBGN0003731, FBGN0004635, FBGN0000497, FBGN0000547	440	59	8566	2.63975	1	0.231029	40.8682
Waking activity CVE	GOTERM_MF_ALL	GO:0046872~metal ion binding	108	16.4384	0.0307109	FBGN0036299, FBGN0035344, FBGN0032120, FBGN0034012, FBGN0011836, FBGN0003187, FBGN0029084, FBGN0050463, FBGN0051632, FBGN0015623, FBGN0025866, FBGN0031726, FBGN0259680, FBGN0004893, FBGN0058470, FBGN0031879, FBGN0051776, FBGN0029798, FBGN0013751, FBGN0005616, FBGN0032116, FBGN0053547, FBGN0259984, FBGN0086655, FBGN0034420, FBGN0031681, FBGN0028991, FBGN0031530, FBGN0031535, FBGN0004880, FBGN00027…	531	1718	10068	1.19193	1	0.328347	37.1587
Waking activity CVE	GOTERM_BP_ALL	GO:0007350~blastoderm segmentation	19	2.89193	0.0307645	FBGN0000256, FBGN0010453, FBGN0004893, FBGN0003721, FBGN0003165, FBGN0020251, FBGN0000015, FBGN0024244, FBGN0003944, FBGN0003430, FBGN0016917, FBGN0000273, FBGN0003731, FBGN0259240, FBGN0000183, FBGN0041111, FBGN0003892, FBGN0011661, FBGN0086655	440	218	8566	1.69677	1	0.233631	41.4071
Waking activity CVE	GOTERM_BP_ALL	GO:0046530~photoreceptor cell differentiation	13	1.97869	0.0308972	FBGN0001316, FBGN0001085, FBGN0000723, FBGN0003295, FBGN0000575, FBGN0004854, FBGN0086911, FBGN0259176, FBGN0003731, FBGN0041111, FBGN0034049, FBGN0011661, FBGN0011739	440	128	8566	1.97724	1	0.233618	41.5442
Waking activity CVE	GOTERM_BP_ALL	GO:0008407~bristle morphogenesis	7	1.06545	0.0317031	FBGN0004854, FBGN0000575, FBGN0016797, FBGN0041606, FBGN0011577, FBGN0016076, FBGN0002643	440	47	8566	2.89952	1	0.238088	42.3702
Waking activity CVE	GOTERM_BP_ALL	GO:0048854~brain morphogenesis	4	0.608828	0.0319025	FBGN0011259, FBGN0000575, FBGN0005631, FBGN0002932	440	14	8566	5.56234	1	0.238498	42.5728
Waking activity CVE	GOTERM_BP_ALL	GO:0001964~startle response	4	0.608828	0.0319025	FBGN0011259, FBGN0000575, FBGN0005631, FBGN0002932	440	14	8566	5.56234	1	0.238498	42.5728
Waking activity CVE	GOTERM_BP_ALL	GO:0031987~locomotion involved in locomotory behavior	4	0.608828	0.0319025	FBGN0011259, FBGN0000575, FBGN0005631, FBGN0002932	440	14	8566	5.56234	1	0.238498	42.5728
Waking activity CVE	GOTERM_BP_ALL	GO:0009311~oligosaccharide metabolic process	5	0.761035	0.0320071	FBGN0051776, FBGN0031530, FBGN0051956, FBGN0031681, FBGN0031907	440	24	8566	4.05587	1	0.23828	42.6789
Waking activity CVE	GOTERM_BP_ALL	GO:0016203~muscle attachment	5	0.761035	0.0320071	FBGN0003731, FBGN0259750, FBGN0013733, FBGN0031850, FBGN0003499	440	24	8566	4.05587	1	0.23828	42.6789
Waking activity CVE	GOTERM_BP_ALL	GO:0034637~cellular carbohydrate biosynthetic process	5	0.761035	0.0320071	FBGN0036300, FBGN0020245, FBGN0034794, FBGN0020251, FBGN0031907	440	24	8566	4.05587	1	0.23828	42.6789
Waking activity CVE	GOTERM_BP_ALL	GO:0007186~G-protein coupled receptor protein signaling pathway	25	3.80518	0.0320942	FBGN0037546, FBGN0036278, FBGN0035538, FBGN0015129, FBGN0028433, FBGN0016797, FBGN0052843, FBGN0029723, FBGN0051760, FBGN0035010, FBGN0036009, FBGN0260753, FBGN0029768, FBGN0004168, FBGN0004573, FBGN0001263, FBGN0001085, FBGN0003301, FBGN0004852, FBGN0038653, FBGN0036934, FBGN0030715, FBGN0028961, FBGN0085440, FBGN0011661	440	314	8566	1.55001	1	0.23795	42.7671
Waking activity CVE	GOTERM_BP_ALL	GO:0007617~mating behavior	9	1.36986	0.0324894	FBGN0004652, FBGN0000479, FBGN0014396, FBGN0003301, FBGN0029084, FBGN0086676, FBGN0000535, FBGN0029768, FBGN0003502	440	73	8566	2.40019	1	0.239633	43.1655
Waking activity CVE	GOTERM_BP_ALL	GO:0019098~reproductive behavior	10	1.52207	0.0335036	FBGN0004652, FBGN0000479, FBGN0014396, FBGN0003301, FBGN0029084, FBGN0086676, FBGN0005386, FBGN0000535, FBGN0029768, FBGN0003502	440	87	8566	2.23772	1	0.2453	44.1762
Waking activity CVE	GOTERM_CC_ALL	GO:0048471~perinuclear region of cytoplasm	5	0.761035	0.0335365	FBGN0001316, FBGN0014396, FBGN0003138, FBGN0002932, FBGN0003892	381	21	6353	3.97013	0.999989	0.49044	37.1052
Waking activity CVE	GOTERM_BP_ALL	GO:0051301~cell division	18	2.73973	0.0339096	FBGN0051232, FBGN0004875, FBGN0002466, FBGN0013718, FBGN0001085, FBGN0011474, FBGN0003165, FBGN0031537, FBGN0011206, FBGN0000114, FBGN0004635, FBGN0002973, FBGN0016917, FBGN0011020, FBGN0041111, FBGN0002932, FBGN0003892, FBGN0002643	440	205	8566	1.7094	1	0.246994	44.576
Waking activity CVE	GOTERM_BP_ALL	GO:0007154~cell communication	21	3.19635	0.0340836	FBGN0032476, FBGN0013334, FBGN0027505, FBGN0000363, FBGN0021873, FBGN0014018, FBGN0003031, FBGN0031534, FBGN0020388, FBGN0003165, FBGN0003301, FBGN0031537, FBGN0013733, FBGN0003499, FBGN0013995, FBGN0038641, FBGN0000479, FBGN0052758, FBGN0032451, FBGN0086676, FBGN0053547	440	252	8566	1.62235	1	0.247191	44.7465
Waking activity CVE	GOTERM_BP_ALL	GO:0046622~positive regulation of organ growth	3	0.456621	0.0342608	FBGN0010379, FBGN0021796, FBGN0015806	440	6	8566	9.73409	1	0.247408	44.9197
Waking activity CVE	GOTERM_BP_ALL	GO:0008039~synaptic target recognition	3	0.456621	0.0342608	FBGN0005775, FBGN0259750, FBGN0011260	440	6	8566	9.73409	1	0.247408	44.9197
Waking activity CVE	GOTERM_BP_ALL	GO:0008355~olfactory learning	7	1.06545	0.0347274	FBGN0000479, FBGN0000273, FBGN0259168, FBGN0003301, FBGN0003501, FBGN0004635, FBGN0053207	440	48	8566	2.83911	1	0.249452	45.3731
Waking activity CVE	GOTERM_BP_ALL	GO:0016049~cell growth	7	1.06545	0.0347274	FBGN0000723, FBGN0016797, FBGN0000479, FBGN0001085, FBGN0003301, FBGN0003209, FBGN0000535	440	48	8566	2.83911	1	0.249452	45.3731
Waking activity CVE	GOTERM_BP_ALL	GO:0051705~behavioral interaction between organisms	9	1.36986	0.0348667	FBGN0004652, FBGN0000479, FBGN0014396, FBGN0003301, FBGN0029084, FBGN0086676, FBGN0000535, FBGN0029768, FBGN0003502	440	74	8566	2.36775	1	0.249419	45.5078
Waking activity CVE	GOTERM_BP_ALL	GO:0001754~eye photoreceptor cell differentiation	12	1.82648	0.03518	FBGN0003295, FBGN0001316, FBGN0004854, FBGN0000575, FBGN0086911, FBGN0001085, FBGN0003731, FBGN0259176, FBGN0034049, FBGN0041111, FBGN0011739, FBGN0011661	440	116	8566	2.01395	1	0.250475	45.8097
Waking activity CVE	GOTERM_MF_ALL	GO:0016773~phosphotransferase activity, alcohol group as acceptor	28	4.2618	0.0355515	FBGN0010389, FBGN0024290, FBGN0011817, FBGN0036511, FBGN0025803, FBGN0021796, FBGN0000273, FBGN0003731, FBGN0014073, FBGN0000535, FBGN0005640, FBGN0011739, FBGN0030087, FBGN0010379, FBGN0259680, FBGN0002466, FBGN0250823, FBGN0044826, FBGN0030864, FBGN0053531, FBGN0003501, FBGN0003502, FBGN0000723, FBGN0083959, FBGN0259168, FBGN0015806, FBGN0010197, FBGN0020391	531	356	10068	1.49127	1	0.36418	41.6739
Waking activity CVE	GOTERM_BP_ALL	GO:0016318~ommatidial rotation	5	0.761035	0.0366117	FBGN0243512, FBGN0001085, FBGN0003731, FBGN0011817, FBGN0000497	440	25	8566	3.89364	1	0.258451	47.169
Waking activity CVE	GOTERM_CC_ALL	GO:0031012~extracellular matrix	8	1.21766	0.0370701	FBGN0032252, FBGN0038341, FBGN0010453, FBGN0011577, FBGN0260660, FBGN0259240, FBGN0031850, FBGN0053196	381	53	6353	2.51691	0.999997	0.505954	40.1602
Waking activity CVE	GOTERM_BP_ALL	GO:0016199~axon midline choice point recognition	4	0.608828	0.0384	FBGN0011259, FBGN0005631, FBGN0011592, FBGN0013733	440	15	8566	5.19152	1	0.268459	48.8218
Waking activity CVE	GOTERM_BP_ALL	GO:0050905~neuromuscular process	4	0.608828	0.0384	FBGN0011259, FBGN0000575, FBGN0005631, FBGN0002932	440	15	8566	5.19152	1	0.268459	48.8218
Waking activity CVE	GOTERM_BP_ALL	GO:0007632~visual behavior	4	0.608828	0.0384	FBGN0259168, FBGN0035969, FBGN0003464, FBGN0011260	440	15	8566	5.19152	1	0.268459	48.8218
Waking activity CVE	GOTERM_BP_ALL	GO:0007432~salivary gland boundary specification	4	0.608828	0.0384	FBGN0002543, FBGN0005631, FBGN0011592, FBGN0004635	440	15	8566	5.19152	1	0.268459	48.8218
Waking activity CVE	GOTERM_BP_ALL	GO:0048477~oogenesis	38	5.78387	0.0396812	FBGN0000256, FBGN0022959, FBGN0002781, FBGN0003165, FBGN0031537, FBGN0259750, FBGN0003187, FBGN0000114, FBGN0000578, FBGN0000273, FBGN0016917, FBGN0000479, FBGN0002576, FBGN0003731, FBGN0259176, FBGN0002932, FBGN0243512, FBGN0004875, FBGN0021873, FBGN0003721, FBGN0003031, FBGN0003501, FBGN0003502, FBGN0004635, FBGN0005410, FBGN0041092, FBGN0003089, FBGN0020299, FBGN0003138, FBGN0015806, FBGN00001…	440	539	8566	1.37252	1	0.275232	49.9759
Waking activity CVE	GOTERM_BP_ALL	GO:0022604~regulation of cell morphogenesis	12	1.82648	0.0412298	FBGN0243512, FBGN0010379, FBGN0000723, FBGN0028991, FBGN0000578, FBGN0021873, FBGN0010389, FBGN0024277, FBGN0013733, FBGN0003209, FBGN0011739, FBGN0000547	440	119	8566	1.96318	1	0.283482	51.3381
Waking activity CVE	GOTERM_BP_ALL	GO:0048190~wing disc dorsal/ventral pattern formation	7	1.06545	0.0413188	FBGN0013718, FBGN0011577, FBGN0003975, FBGN0041111, FBGN0000083, FBGN0005410, FBGN0040071	440	50	8566	2.72555	1	0.283023	51.4153
Waking activity CVE	GOTERM_BP_ALL	GO:0044242~cellular lipid catabolic process	5	0.761035	0.0415777	FBGN0028479, FBGN0034628, FBGN0037958, FBGN0034629, FBGN0028916	440	26	8566	3.74388	1	0.283566	51.6393
Waking activity CVE	GOTERM_BP_ALL	GO:0031344~regulation of cell projection organization	6	0.913242	0.0430594	FBGN0028991, FBGN0000578, FBGN0003721, FBGN0024277, FBGN0013733, FBGN0011739	440	38	8566	3.07392	1	0.291218	52.9025
Waking activity CVE	GOTERM_BP_ALL	GO:0035152~regulation of tube architecture, open tracheal system	6	0.913242	0.0430594	FBGN0001316, FBGN0015777, FBGN0035625, FBGN0003731, FBGN0013733, FBGN0004635	440	38	8566	3.07392	1	0.291218	52.9025
Waking activity CVE	GOTERM_BP_ALL	GO:0048512~circadian behavior	6	0.913242	0.0430594	FBGN0000479, FBGN0000273, FBGN0016076, FBGN0260753, FBGN0014396, FBGN0004168	440	38	8566	3.07392	1	0.291218	52.9025
Waking activity CVE	GOTERM_MF_ALL	GO:0042277~peptide binding	8	1.21766	0.0433773	FBGN0052843, FBGN0029723, FBGN0036934, FBGN0260753, FBGN0028961, FBGN0085440, FBGN0029768, FBGN0036278	531	62	10068	2.44651	1	0.419633	48.3388
Waking activity CVE	GOTERM_MF_ALL	GO:0030246~carbohydrate binding	17	2.58752	0.0443591	FBGN0031547, FBGN0031530, FBGN0035199, FBGN0005631, FBGN0053258, FBGN0031566, FBGN0050463, FBGN0037487, FBGN0026077, FBGN0038632, FBGN0053173, FBGN0051776, FBGN0035844, FBGN0051956, FBGN0035976, FBGN0031681, FBGN0035427	531	191	10068	1.68758	1	0.420847	49.1229
Waking activity CVE	GOTERM_BP_ALL	GO:0035282~segmentation	21	3.19635	0.0449903	FBGN0000256, FBGN0010453, FBGN0004893, FBGN0003721, FBGN0003165, FBGN0020251, FBGN0010825, FBGN0000015, FBGN0024244, FBGN0003944, FBGN0003430, FBGN0016917, FBGN0000273, FBGN0003731, FBGN0259176, FBGN0259240, FBGN0041111, FBGN0000183, FBGN0003892, FBGN0011661, FBGN0086655	440	260	8566	1.57243	1	0.301304	54.5021
Waking activity CVE	GOTERM_BP_ALL	GO:0044264~cellular polysaccharide metabolic process	4	0.608828	0.045515	FBGN0020245, FBGN0038197, FBGN0020251, FBGN0030087	440	16	8566	4.86705	1	0.303265	54.9278
Waking activity CVE	GOTERM_CC_ALL	GO:0044456~synapse part	12	1.82648	0.0455442	FBGN0051201, FBGN0015129, FBGN0028431, FBGN0027505, FBGN0037212, FBGN0001134, FBGN0032151, FBGN0015519, FBGN0053547, FBGN0033339, FBGN0028875, FBGN0000038	381	104	6353	1.92399	1	0.561472	46.9353
Waking activity CVE	GOTERM_BP_ALL	GO:0007455~eye-antennal disc morphogenesis	6	0.913242	0.0473988	FBGN0004854, FBGN0016917, FBGN0004870, FBGN0003731, FBGN0003892, FBGN0025525	440	39	8566	2.9951	1	0.312818	56.4256
Waking activity CVE	GOTERM_BP_ALL	GO:0007292~female gamete generation	38	5.78387	0.0479356	FBGN0000256, FBGN0022959, FBGN0002781, FBGN0003165, FBGN0031537, FBGN0259750, FBGN0003187, FBGN0000114, FBGN0000578, FBGN0000273, FBGN0016917, FBGN0000479, FBGN0002576, FBGN0003731, FBGN0259176, FBGN0002932, FBGN0243512, FBGN0004875, FBGN0021873, FBGN0003721, FBGN0003031, FBGN0003501, FBGN0003502, FBGN0004635, FBGN0005410, FBGN0041092, FBGN0003089, FBGN0020299, FBGN0003138, FBGN0015806, FBGN00001…	440	546	8566	1.35493	1	0.314761	56.8438
Waking activity CVE	GOTERM_BP_ALL	GO:0010033~response to organic substance	12	1.82648	0.047965	FBGN0035538, FBGN0010379, FBGN0000479, FBGN0000273, FBGN0003731, FBGN0020300, FBGN0011604, FBGN0003301, FBGN0038197, FBGN0000535, FBGN0004635, FBGN0044047	440	122	8566	1.9149	1	0.313887	56.8666
