# Supplementary material for: Genome-wide association study of sleep in Drosophila melanogaster
Source: BMC Genomics. 2013 Apr 25;14:281. doi: 10.1186/1471-2164-14-281 (PMC3644253; doi:10.1186/1471-2164-14-281)
Supplement: Additional file 15 — Genes interacting with Epidermal growth factor receptor (Egfr) pathway. [file 1471-2164-14-281-S15.xlsx]

## Sheet: Egfr interacting genes
Gene Symbol	Gene Name	Flybase ID	Chromosome	Cytogenetic Location	Interacting Gene Symbol	Interacting Gene Name	Interacting Flybase ID	Interacting Gene Chromosome	Interacting Gene Cytogenetic Location
Abl	Abl tyrosine kinase	FBgn0000017	3L	73B1-73B4	lea	leak	FBgn0002543	2L	22A1-22A1
Abl	Abl tyrosine kinase	FBgn0000017	3L	73B1-73B4	robo	roundabout	FBgn0005631	2R	59A2-59A3
arm	armadillo	FBgn0000117	X	2B14-2B14	Abl	Abl tyrosine kinase	FBgn0000017	3L	73B1-73B4
arm	armadillo	FBgn0000117	X	2B14-2B14	brm	brahma	FBgn0000212	3L	72C1-72C1
arm	armadillo	FBgn0000117	X	2B14-2B14	dally	division abnormally delayed	FBgn0011577	3L	66E1-66E3
arm	armadillo	FBgn0000117	X	2B14-2B14	dlg1	discs large 1	FBgn0001624	X	10B6-10B10
arm	armadillo	FBgn0000117	X	2B14-2B14	ds	dachsous	FBgn0000497	2L	21E2-21E2
arm	armadillo	FBgn0000117	X	2B14-2B14	fz2	frizzled 2	FBgn0016797	3L	75F9-76A3
arm	armadillo	FBgn0000117	X	2B14-2B14	Iswi	Imitation SWI	FBgn0011604	2R	49B10-49B10
arm	armadillo	FBgn0000117	X	2B14-2B14	nkd	naked cuticle	FBgn0002945	3L	75F2-75F4
arm	armadillo	FBgn0000117	X	2B14-2B14	Ptp4E	Protein tyrosine phosphatase 4E	FBgn0004368	X	4D7-4D7
arm	armadillo	FBgn0000117	X	2B14-2B14	puc	puckered	FBgn0243512	3R	84E12-84E11
arm	armadillo	FBgn0000117	X	2B14-2B14	pygo	pygopus	FBgn0043900	3R	100C6-100C6
arm	armadillo	FBgn0000117	X	2B14-2B14	salm	spalt major	FBgn0261648	2L	32F1-32F2
arm	armadillo	FBgn0000117	X	2B14-2B14	sdt	stardust	FBgn0261873	X	7D17-7D22
arm	armadillo	FBgn0000117	X	2B14-2B14	Tak1	TGF-beta activated kinase 1	FBgn0026323	X	19D2-19D2
bi	bifid	FBgn0000179	X	4C3-4C4	puc	puckered	FBgn0243512	3R	84E12-84E11
brk	brinker	FBgn0024250	X	7B1-7B1	CG9572	-	FBgn0031089	X	19B3-19B3
brk	brinker	FBgn0024250	X	7B1-7B1	puc	puckered	FBgn0243512	3R	84E12-84E11
brk	brinker	FBgn0024250	X	7B1-7B1	sty	sprouty	FBgn0014388	3L	63D2-63D3
brk	brinker	FBgn0024250	X	7B1-7B1	sty	sprouty	FBgn0014388	3L	63D2-63D3
brk	brinker	FBgn0024250	X	7B1-7B1	tkv	thickveins	FBgn0003716	2L	25D1-25D2
brk	brinker	FBgn0024250	X	7B1-7B1	Trim9	Trim9	FBgn0051721	2L	31F5-32A2
Cdc42	Cdc42	FBgn0010341	X	18E1-18E1	robo	roundabout	FBgn0005631	2R	59A2-59A3
Dfd	Deformed	FBgn0000439	3R	84A5-84A5	Abd-B	Abdominal B	FBgn0000015	3R	89E4-89E5
Dfd	Deformed	FBgn0000439	3R	84A5-84A5	Antp	Antennapedia	FBgn0260642	3R	84A6-84B2
Dfd	Deformed	FBgn0000439	3R	84A5-84A5	cnc	cap-n-collar	FBgn0262975	3R	94E4-94E7
Dfd	Deformed	FBgn0000439	3R	84A5-84A5	sls	sallimus	FBgn0086906	3L	62C2-62C4
Dfd	Deformed	FBgn0000439	3R	84A5-84A5	Ubx	Ultrabithorax	FBgn0003944	3R	89D6-89D9
Dp	DP transcription factor	FBgn0011763	2R	49F10-49F11	brm	brahma	FBgn0000212	3L	72C1-72C1
Dp	DP transcription factor	FBgn0011763	2R	49F10-49F11	trol	terribly reduced optic lobes	FBgn0261451	X	3A1-3A4
drk	downstream of receptor kinase	FBgn0004638	2R	50A13-50A13	Src64B	Src oncogene at 64B	FBgn0262733	3L	64B11-64B12
ed	echinoid	FBgn0000547	2L	24D4-24D6	CG15803	-	FBgn0038606	3R	91A3-91A3
ed	echinoid	FBgn0000547	2L	24D4-24D6	Zasp66	Z band alternatively spliced PDZ-motif protein 66	FBgn0035917	3L	66D9-66D9
Egfr	Epidermal growth factor receptor	FBgn0003731	2R	57E9-57F1	arm	armadillo	FBgn0000117	X	2B14-2B14
Egfr	Epidermal growth factor receptor	FBgn0003731	2R	57E9-57F1	cora	coracle	FBgn0010434	2R	56C4-56C4
Egfr	Epidermal growth factor receptor	FBgn0003731	2R	57E9-57F1	Dp	DP transcription factor	FBgn0011763	2R	49F10-49F11
Egfr	Epidermal growth factor receptor	FBgn0003731	2R	57E9-57F1	ed	echinoid	FBgn0000547	2L	24D4-24D6
Egfr	Epidermal growth factor receptor	FBgn0003731	2R	57E9-57F1	emc	extra macrochaetae	FBgn0000575	3L	61C9-61C9
Egfr	Epidermal growth factor receptor	FBgn0003731	2R	57E9-57F1	eya	eyes absent	FBgn0000320	2L	26E1-26E2
Egfr	Epidermal growth factor receptor	FBgn0003731	2R	57E9-57F1	fus	fusilli	FBgn0023441	2R	52B3-52B5
Egfr	Epidermal growth factor receptor	FBgn0003731	2R	57E9-57F1	lilli	lilliputian	FBgn0041111	2L	23C1-23C3
Egfr	Epidermal growth factor receptor	FBgn0003731	2R	57E9-57F1	ovo	ovo	FBgn0003028	X	4E2-4E2
Egfr	Epidermal growth factor receptor	FBgn0003731	2R	57E9-57F1	rg	rugose	FBgn0086911	X	4E2-4F3
Egfr	Epidermal growth factor receptor	FBgn0003731	2R	57E9-57F1	S	Star	FBgn0003310	2L	21E4-21E4
Egfr	Epidermal growth factor receptor	FBgn0003731	2R	57E9-57F1	Stat92E	Signal-transducer and activator of transcription protein at 92E	FBgn0016917	3R	92F1-92F1
Egfr	Epidermal growth factor receptor	FBgn0003731	2R	57E9-57F1	sty	sprouty	FBgn0014388	3L	63D2-63D3
Egfr	Epidermal growth factor receptor	FBgn0003731	2R	57E9-57F1	tkv	thickveins	FBgn0003716	2L	25D1-25D2
ena	enabled	FBgn0000578	2R	56B5-56C1	Abl	Abl tyrosine kinase	FBgn0000017	3L	73B1-73B4
ena	enabled	FBgn0000578	2R	56B5-56C1	lea	leak	FBgn0002543	2L	22A1-22A1
ena	enabled	FBgn0000578	2R	56B5-56C1	robo	roundabout	FBgn0005631	2R	59A2-59A3
fred	friend of echinoid	FBgn0051774	2L	24C9-24D2	ed	echinoid	FBgn0000547	2L	24D4-24D6
fz	frizzled	FBgn0001085	3L	70D4-70D5	arm	armadillo	FBgn0000117	X	2B14-2B14
fz	frizzled	FBgn0001085	3L	70D4-70D5	ds	dachsous	FBgn0000497	2L	21E2-21E2
fz	frizzled	FBgn0001085	3L	70D4-70D5	fz2	frizzled 2	FBgn0016797	3L	75F9-76A3
fz	frizzled	FBgn0001085	3L	70D4-70D5	nkd	naked cuticle	FBgn0002945	3L	75F2-75F4
fz	frizzled	FBgn0001085	3L	70D4-70D5	stan	starry night	FBgn0024836	2R	47B4-47B7
Hey	Hairy/E(spl)-related with YRPW motif	FBgn0027788	2R	44A2-44A2	cnc	cap-n-collar	FBgn0262975	3R	94E4-94E7
l(3)82Fd	l(3)82Fd	FBgn0013576	3R	82F8-82F10	mam	mastermind	FBgn0002643	2R	50C23-50D3
lilli	lilliputian	FBgn0041111	2L	23C1-23C3	arm	armadillo	FBgn0000117	X	2B14-2B14
lola	longitudinals lacking	FBgn0005630	2R	47A11-47A13	apt	apontic	FBgn0015903	2R	59F1-59F4
lola	longitudinals lacking	FBgn0005630	2R	47A11-47A13	robo	roundabout	FBgn0005631	2R	59A2-59A3
lz	lozenge	FBgn0002576	X	8D5-8D6	mod(mdg4)	modifier of mdg4	FBgn0002781	3R	93D7-93D9
mam	mastermind	FBgn0002643	2R	50C23-50D3	arm	armadillo	FBgn0000117	X	2B14-2B14
mam	mastermind	FBgn0002643	2R	50C23-50D3	fz2	frizzled 2	FBgn0016797	3L	75F9-76A3
mam	mastermind	FBgn0002643	2R	50C23-50D3	l(3)82Fd	l(3)82Fd	FBgn0013576	3R	82F8-82F10
mam	mastermind	FBgn0002643	2R	50C23-50D3	Ten-a	Tenascin accessory	FBgn0259240	X	11A6-11A8
nmo	nemo	FBgn0011817	3L	66A22-66B3	Tak1	TGF-beta activated kinase 1	FBgn0026323	X	19D2-19D2
numb	numb	FBgn0002973	2L	30B3-30B5	fz	frizzled	FBgn0001085	3L	70D4-70D5
numb	numb	FBgn0002973	2L	30B3-30B5	king-tubby	king tubby	FBgn0015721	2R	57B20-57C2
numb	numb	FBgn0002973	2L	30B3-30B5	tmod	tropomodulin	FBgn0082582	3R	99F7-99F8
ovo	ovo	FBgn0003028	X	4E2-4E2	arm	armadillo	FBgn0000117	X	2B14-2B14
ovo	ovo	FBgn0003028	X	4E2-4E2	RanGap	Ran GTPase activating protein	FBgn0003346	2L	37E1-37E1
phl	pole hole	FBgn0003079	X	3A1-3A1	Egfr	Epidermal growth factor receptor	FBgn0003731	2R	57E9-57F1
phl	pole hole	FBgn0003079	X	3A1-3A1	eya	eyes absent	FBgn0000320	2L	26E1-26E2
phl	pole hole	FBgn0003079	X	3A1-3A1	lilli	lilliputian	FBgn0041111	2L	23C1-23C3
phl	pole hole	FBgn0003079	X	3A1-3A1	mam	mastermind	FBgn0002643	2R	50C23-50D3
phl	pole hole	FBgn0003079	X	3A1-3A1	phyl	phyllopod	FBgn0013725	2R	51A2-51A2
phl	pole hole	FBgn0003079	X	3A1-3A1	S	Star	FBgn0003310	2L	21E4-21E4
phl	pole hole	FBgn0003079	X	3A1-3A1	sty	sprouty	FBgn0014388	3L	63D2-63D3
phl	pole hole	FBgn0003079	X	3A1-3A1	tkv	thickveins	FBgn0003716	2L	25D1-25D2
phl	pole hole	FBgn0003079	X	3A1-3A1	wg	wingless	FBgn0004009	2L	27F1-27F1
phyl	phyllopod	FBgn0013725	2R	51A2-51A2	CG3726	-	FBgn0029824	X	5C7-5C10
phyl	phyllopod	FBgn0013725	2R	51A2-51A2	lilli	lilliputian	FBgn0041111	2L	23C1-23C3
pros	prospero	FBgn0004595	3R	86E2-86E4	Abl	Abl tyrosine kinase	FBgn0000017	3L	73B1-73B4
ptc	patched	FBgn0003892	2R	44D5-44E1	ab	abrupt	FBgn0259750	2L	32E1-32E2
ptc	patched	FBgn0003892	2R	44D5-44E1	Btk29A	Btk family kinase at 29A	FBgn0003502	2L	29A1-29A3
ptc	patched	FBgn0003892	2R	44D5-44E1	cenG1A	centaurin gamma 1A	FBgn0028509	2L	34D6-34E2
ptc	patched	FBgn0003892	2R	44D5-44E1	CG13806	-	FBgn0035325	3L	62D4-62D4
ptc	patched	FBgn0003892	2R	44D5-44E1	CG15118	-	FBgn0034418	2R	56B5-56B6
ptc	patched	FBgn0003892	2R	44D5-44E1	CG33960	-	FBgn0053960	2R	53C4-53C4
ptc	patched	FBgn0003892	2R	44D5-44E1	CG42389	-	FBgn0259735	2L	36A7-36A9
ptc	patched	FBgn0003892	2R	44D5-44E1	CG42533	-	FBgn0260486	2L	28A1-28A3
ptc	patched	FBgn0003892	2R	44D5-44E1	Fhos	-	FBgn0261259	3L	66D12-66D15
ptc	patched	FBgn0003892	2R	44D5-44E1	fz2	frizzled 2	FBgn0016797	3L	75F9-76A3
ptc	patched	FBgn0003892	2R	44D5-44E1	Lac	Lachesin	FBgn0010238	2R	49A6-49A7
ptc	patched	FBgn0003892	2R	44D5-44E1	Moe	Moesin	FBgn0011661	X	8B4-8B6
ptc	patched	FBgn0003892	2R	44D5-44E1	Nedd4	Nedd4	FBgn0259174	3L	74D3-74D3
ptc	patched	FBgn0003892	2R	44D5-44E1	rdgA	retinal degeneration A	FBgn0261549	X	8B8-8C3
ptc	patched	FBgn0003892	2R	44D5-44E1	RhoGAPp190	RhoGAPp190	FBgn0026375	X	16B10-16B10
ptc	patched	FBgn0003892	2R	44D5-44E1	Shab	Shaker cognate b	FBgn0262593	3L	63A1-63A2
ptc	patched	FBgn0003892	2R	44D5-44E1	sns	sticks and stones	FBgn0024189	2R	44F1-44F1
ptc	patched	FBgn0003892	2R	44D5-44E1	Trim9	Trim9	FBgn0051721	2L	31F5-32A2
ptc	patched	FBgn0003892	2R	44D5-44E1	trol	terribly reduced optic lobes	FBgn0261451	X	3A1-3A4
rho	rhomboid	FBgn0004635	3L	62A2-62A2	arm	armadillo	FBgn0000117	X	2B14-2B14
rho	rhomboid	FBgn0004635	3L	62A2-62A2	ed	echinoid	FBgn0000547	2L	24D4-24D6
rho	rhomboid	FBgn0004635	3L	62A2-62A2	Egfr	Epidermal growth factor receptor	FBgn0003731	2R	57E9-57F1
rho	rhomboid	FBgn0004635	3L	62A2-62A2	emc	extra macrochaetae	FBgn0000575	3L	61C9-61C9
rho	rhomboid	FBgn0004635	3L	62A2-62A2	msk	moleskin	FBgn0026252	3L	66B6-66B6
rho	rhomboid	FBgn0004635	3L	62A2-62A2	ru	roughoid	FBgn0003295	3L	61F8-61F8
rho	rhomboid	FBgn0004635	3L	62A2-62A2	S	Star	FBgn0003310	2L	21E4-21E4
rho	rhomboid	FBgn0004635	3L	62A2-62A2	sty	sprouty	FBgn0014388	3L	63D2-63D3
rho	rhomboid	FBgn0004635	3L	62A2-62A2	tkv	thickveins	FBgn0003716	2L	25D1-25D2
S	Star	FBgn0003310	2L	21E4-21E4	bun	bunched	FBgn0259176	2L	33E5-33E9
S	Star	FBgn0003310	2L	21E4-21E4	rg	rugose	FBgn0086911	X	4E2-4F3
sax	saxophone	FBgn0003317	2R	43E18-43E18	Mhcl	Myosin heavy chain-like	FBgn0026059	3R	89B2-89B3
sax	saxophone	FBgn0003317	2R	43E18-43E18	spin	spinster	FBgn0086676	2R	52E6-52E
scrib	scribbled	FBgn0263289	3R	97B9-97C2	dlg1	discs large 1	FBgn0001624	X	10B6-10B10
scrib	scribbled	FBgn0263289	3R	97B9-97C2	sdt	stardust	FBgn0261873	X	7D17-7D22
sno	strawberry notch	FBgn0005410	X	11E3-11E3	mam	mastermind	FBgn0002643	2R	50C23-50D3
sqd	squid	FBgn0263396	3R	87F5-87F6	Hrb87F	Heterogeneous nuclear ribonucleoprotein at 87F	FBgn0004237	3R	87F7-87F7
Src64B	Src oncogene at 64B	FBgn0262733	3L	64B11-64B12	Btk29A	Btk family kinase at 29A	FBgn0003502	2L	29A1-29A3
Src64B	Src oncogene at 64B	FBgn0262733	3L	64B11-64B12	mRpL24	mitochondrial ribosomal protein L24	FBgn0031651	2L	25B4-25B4
Src64B	Src oncogene at 64B	FBgn0262733	3L	64B11-64B12	RhoGAPp190	RhoGAPp190	FBgn0026375	X	16B10-16B10
Src64B	Src oncogene at 64B	FBgn0262733	3L	64B11-64B12	Sin3A	Sin3A	FBgn0022764	2R	49B5-49B7
sty	sprouty	FBgn0014388	3L	63D2-63D3	Btk29A	Btk family kinase at 29A	FBgn0003502	2L	29A1-29A3
sty	sprouty	FBgn0014388	3L	63D2-63D3	CG42389	-	FBgn0259735	2L	36A7-36A9
sty	sprouty	FBgn0014388	3L	63D2-63D3	CG9572	-	FBgn0031089	X	19B3-19B3
sty	sprouty	FBgn0014388	3L	63D2-63D3	ed	echinoid	FBgn0000547	2L	24D4-24D6
sty	sprouty	FBgn0014388	3L	63D2-63D3	htl	heartless	FBgn0010389	3R	90E2-90E2
sty	sprouty	FBgn0014388	3L	63D2-63D3	kuz	kuzbanian	FBgn0259984	2L	34C4-34C6
sty	sprouty	FBgn0014388	3L	63D2-63D3	LanB1	LanB1	FBgn0261800	2L	28C4-28D1
sty	sprouty	FBgn0014388	3L	63D2-63D3	MRP	Multidrug-Resistance like Protein 1	FBgn0032456	2L	33F3-33F4
sty	sprouty	FBgn0014388	3L	63D2-63D3	ppa	partner of paired	FBgn0020257	2R	59A1-59A2
sty	sprouty	FBgn0014388	3L	63D2-63D3	robo	roundabout	FBgn0005631	2R	59A2-59A3
sty	sprouty	FBgn0014388	3L	63D2-63D3	rst	roughest	FBgn0003285	X	3C3-3C4
sty	sprouty	FBgn0014388	3L	63D2-63D3	S	Star	FBgn0003310	2L	21E4-21E4
sty	sprouty	FBgn0014388	3L	63D2-63D3	trol	terribly reduced optic lobes	FBgn0261451	X	3A1-3A4
tkv	thickveins	FBgn0003716	2L	25D1-25D2	arm	armadillo	FBgn0000117	X	2B14-2B14
tkv	thickveins	FBgn0003716	2L	25D1-25D2	Cdc42	Cdc42	FBgn0010341	X	18E1-18E1
tkv	thickveins	FBgn0003716	2L	25D1-25D2	puc	puckered	FBgn0243512	3R	84E12-84E11
tkv	thickveins	FBgn0003716	2L	25D1-25D2	sax	saxophone	FBgn0003317	2R	43E18-43E18
tkv	thickveins	FBgn0003716	2L	25D1-25D2	spin	spinster	FBgn0086676	2R	52E6-52E
trio	trio	FBgn0024277	3L	61E1-61E2	Abl	Abl tyrosine kinase	FBgn0000017	3L	73B1-73B4
trio	trio	FBgn0024277	3L	61E1-61E2	ena	enabled	FBgn0000578	2R	56B5-56C1
Ubx	Ultrabithorax	FBgn0003944	3R	89D6-89D9	Abd-B	Abdominal B	FBgn0000015	3R	89E4-89E5
Ubx	Ultrabithorax	FBgn0003944	3R	89D6-89D9	Antp	Antennapedia	FBgn0260642	3R	84A6-84B2
Ubx	Ultrabithorax	FBgn0003944	3R	89D6-89D9	apt	apontic	FBgn0015903	2R	59F1-59F4
Ubx	Ultrabithorax	FBgn0003944	3R	89D6-89D9	arm	armadillo	FBgn0000117	X	2B14-2B14
Ubx	Ultrabithorax	FBgn0003944	3R	89D6-89D9	ash1	absent, small, or homeotic discs 1	FBgn0005386	3L	76B8-76B9
Ubx	Ultrabithorax	FBgn0003944	3R	89D6-89D9	GlyP	Glycogen phosphorylase	FBgn0004507	2L	22C3-22D1
Ubx	Ultrabithorax	FBgn0003944	3R	89D6-89D9	nmo	nemo	FBgn0011817	3L	66A22-66B3
Ubx	Ultrabithorax	FBgn0003944	3R	89D6-89D9	noc	no ocelli	FBgn0005771	2L	35B2-35B2
vg	vestigial	FBgn0003975	2R	49E1-49E1	sno	strawberry notch	FBgn0005410	X	11E3-11E3
vg	vestigial	FBgn0003975	2R	49E1-49E1	tkv	thickveins	FBgn0003716	2L	25D1-25D2
vg	vestigial	FBgn0003975	2R	49E1-49E1	wg	wingless	FBgn0004009	2L	27F1-27F1
wg	wingless	FBgn0004009	2L	27F1-27F1	arm	armadillo	FBgn0000117	X	2B14-2B14
wg	wingless	FBgn0004009	2L	27F1-27F1	arr	arrow	FBgn0000119	2R	50A9-50A11
wg	wingless	FBgn0004009	2L	27F1-27F1	bi	bifid	FBgn0000179	X	4C3-4C4
wg	wingless	FBgn0004009	2L	27F1-27F1	dally	division abnormally delayed	FBgn0011577	3L	66E1-66E3
wg	wingless	FBgn0004009	2L	27F1-27F1	fz	frizzled	FBgn0001085	3L	70D4-70D5
wg	wingless	FBgn0004009	2L	27F1-27F1	fz2	frizzled 2	FBgn0016797	3L	75F9-76A3
wg	wingless	FBgn0004009	2L	27F1-27F1	mam	mastermind	FBgn0002643	2R	50C23-50D3
wg	wingless	FBgn0004009	2L	27F1-27F1	nkd	naked cuticle	FBgn0002945	3L	75F2-75F4
wg	wingless	FBgn0004009	2L	27F1-27F1	ovo	ovo	FBgn0003028	X	4E2-4E2
wg	wingless	FBgn0004009	2L	27F1-27F1	Pka-C1	cAMP-dependent protein kinase 1	FBgn0000273	2L	30C5-30C5
wg	wingless	FBgn0004009	2L	27F1-27F1	puc	puckered	FBgn0243512	3R	84E12-84E11
wg	wingless	FBgn0004009	2L	27F1-27F1	pygo	pygopus	FBgn0043900	3R	100C6-100C6
wg	wingless	FBgn0004009	2L	27F1-27F1	slp1	sloppy paired 1	FBgn0003430	2L	24C6-24C6
wg	wingless	FBgn0004009	2L	27F1-27F1	sno	strawberry notch	FBgn0005410	X	11E3-11E3
wg	wingless	FBgn0004009	2L	27F1-27F1	Wnt4	Wnt oncogene analog 4	FBgn0010453	2L	27E7-27E8
