# Supplementary material for: Genome-wide association study of sleep in Drosophila melanogaster
Source: BMC Genomics. 2013 Apr 25;14:281. doi: 10.1186/1471-2164-14-281 (PMC3644253; doi:10.1186/1471-2164-14-281)
Supplement: Additional file 16 — Mutant and RNAi verification test results. [file 1471-2164-14-281-S16.xlsx]

## Sheet: All sleep mean tests
Line	Sex	Day bout number			Day sleep (min.)			Night bout number			Night sleep (min.)			Waking activity (cts/min.)			Day avg. bout length (min.)			Night avg. bout length (min.)
		Mean	PGenotype	PGenotype×Sex	Mean	PGenotype	PGenotype×Sex	Mean	PGenotype	PGenotype×Sex	Mean	PGenotype	PGenotype×Sex	Mean	PGenotype	PGenotype×Sex	Mean	PGenotype	PGenotype×Sex	Mean	PGenotype	PGenotype×Sex
brk101887	Combined	16.5437	0.0024	0.0464	230.626	ns	<.0001	17.0328	0.0195	0.0408	563.052	0.0122	ns	1.67746	ns	0.047	15.1763	ns	0.0015	66.1885	ns	ns
brk101887	Female	14.7344	0.0026	--	147.076	0.0001	--	15.9609	ns	--	580.43	0.0016	--	1.42461	ns	--	10.9744	0.0013	--	68.1357	ns	--
brk101887	Male	18.5402	ns	--	322.819	0.0082	--	18.2155	0.003	--	543.876	ns	--	1.95647	ns	--	19.7886	0.0212	--	64.0336	ns	--
CG11163107931	Combined	16.0072	0.0164	ns	172.401	<.0001	<.0001	19.8276	<.0001	ns	516.856	ns	ns	1.76297	0.0013	ns	10.6362	<.0001	<.0001	49.3977	0.0006	ns
CG11163107931	Female	12.3005	ns	--	111.096	ns	--	19.0164	0.01	--	511.383	ns	--	1.53847	ns	--	9.18573	ns	--	58.1355	ns	--
CG11163107931	Male	20.1182	0.0045	--	240.394	<.0001	--	20.7273	<.0001	--	522.927	ns	--	2.01195	0.0018	--	12.2406	<.0001	--	39.7066	0.0035	--
CG12163107589	Combined	17.6257	<.0001	ns	212.421	0.0446	<.0001	19.8101	<.0001	0.0044	534.369	ns	ns	1.67857	ns	0.0002	12.7677	0.0005	<.0001	49.8018	0.0018	ns
CG12163107589	Female	14.7419	0.0062	--	151.599	0.0016	--	18.1263	ns	--	549.825	ns	--	1.34075	ns	--	11.6599	ns	--	62.0594	ns	--
CG12163107589	Male	20.6056	0.0004	--	275.269	<.0001	--	21.55	<.0001	--	518.397	ns	--	2.02765	0.001	--	13.9002	<.0001	--	37.1356	<.0006	--
CG14545103660	Combined	17.6049	<.0001	0.0044	244.253	ns	<.0001	13.9023	ns	ns	613.958	<.0001	ns	1.54013	ns	ns	14.9875	ns	ns	99.1298	ns	ns
CG14545103660	Female	16.8495	<.0001	--	159.546	<.0001	--	13.5323	ns	--	614.551	<.0001	--	1.31474	0.0147	--	9.24384	ns	--	107.529	ns	--
CG14545103660	Male	18.4722	ns	--	341.509	ns	--	14.3272	ns	--	613.278	<.0001	--	1.79892	ns	--	21.4225	ns	--	89.4861	ns	--
fzBG01047	Combined	12.5053	<.0001	ns	269.534	0.038	<.0001	12.4841	<.0001	ns	564.376	<.0001	0.0046	2.2884	ns	ns	23.4918	<.0001	<.0001	58.9746	<.0001	ns
fzBG01047	Female	11.8021	<.0001	--	137.792	<.0001	--	12.8698	<.0001	--	543.365	<.0001	--	1.87127	ns	--	11.5342	0.0189	--	57.5852	<.0001	--
fzBG01047	Male	13.2312	<.0001	--	405.527	0.0005	--	12.086	<.0001	--	586.065	<.0001	--	2.71899	ns	--	35.8352	<.0001	--	60.4087	<.0001	--
Hey103570	Combined	17.0749	0.0008	ns	253.055	0.0476	<.0001	13.4153	ns	0.0092	609.674	<.0001	ns	1.64996	ns	0.0265	21.0506	ns	ns	124.662	ns	ns
Hey103570	Female	14.6263	0.0144	--	177.22	<.0001	--	11.9919	0.0019	--	617.806	<.0001	--	1.57595	0.0304	--	12.286	<.0001	--	141.32	0.0483	--
Hey103570	Male	19.7857	0.0133	--	337.015	ns	--	14.9911	ns	--	600.67	0.0003	--	1.73191	ns	--	30.3629	ns	--	106.218	ns	--
scrib100363	Combined	16.5208	0.0029	ns	225.863	ns	<.0001	18.7054	<.0001	ns	521.882	ns	ns	1.78911	0.0454	ns	17.4305	ns	ns	64.3179	0.0497	ns
scrib100363	Female	14.7937	0.0027	--	145.429	0.0004	--	19.7063	0.0016	--	515.942	ns	--	1.5156	ns	--	10.1171	0.0199	--	52.5811	0.0465	--
scrib100363	Male	18.7415	ns	--	329.279	0.0162	--	17.4184	0.0157	--	529.52	ns	--	2.14076	0.027	--	26.7906	ns	--	79.5115	ns	--
tkvMB02285	Combined	17.5469	0.0205	ns	342.247	ns	ns	11.3594	<.0001	0.0388	580.091	0.0007	ns	2.36488	0.0025	ns	21.6304	ns	0.0259	73.3802	<.0001	ns
tkvMB02285	Female	15.8906	ns	--	255.234	ns	--	13.8698	<.0001	--	552.146	0.0315	--	1.9736	ns	--	17.1785	ns	--	50.3014	<.0001	--
tkvMB02285	Male	19.2031	0.023	--	429.26	ns	--	8.84896	0.0003	--	608.036	0.005	--	2.75616	0.0008	--	26.0824	ns	--	96.459	0.0072	--
Ubxf07161	Combined	20.8925	ns	ns	463.075	0.0447	ns	3.57527	ns	ns	698.892	0.0002	ns	1.75789	<.0001	ns	54.5813	ns	ns	416.21	ns	ns
Ubxf07161	Female	23.5056	ns	--	427.7	ns	--	3.11667	ns	--	705.328	0.0022	--	1.35007	0.0008	--	76.224	ns	--	479.706	ns	--
Ubxf07161	Male	18.4427	0.0257	--	496.24	ns	--	4.00521	ns	--	692.859	0.0063	--	2.14023	0.0058	--	34.2912	ns	--	356.683	ns	--
unc-119107987	Combined	17.7366	<.0001	ns	239.784	ns	<.0001	11.9503	0.0007	ns	617.278	<.0001	ns	1.75952	0.0007	0.009	13.525	0.001	<.0001	124.954	0.0049	ns
unc-119107987	Female	15.1458	0.0004	--	165.812	<.0001	--	11.6797	0.0006	--	612.932	<.0001	--	1.47807	ns	--	10.6052	0.0014	--	114.667	0.0445	--
unc-119107987	Male	20.5	0.0003	--	318.686	0.0055	--	12.2389	ns	--	621.914	<.0001	--	2.05973	0.0002	--	16.6233	<.0001	--	135.928	0.0426	--
VmatMB04557	Combined	20.0807	ns	ns	355.328	ns	ns	10.0625	<.0001	ns	618.453	ns	0.0113	2.68432	ns	ns	26.4569	ns	ns	90.4091	0.0054	0.0268
VmatMB04557	Female	17.9062	ns	--	284.297	ns	--	11.5781	0.002	--	615.807	ns	--	2.30151	0.0179	--	31.3303	ns	--	85.4008	ns	--
VmatMB04557	Male	22.2552	ns	--	426.359	ns	--	8.54688	<.0001	--	621.099	ns	--	3.06713	ns	--	21.5835	ns	--	95.4173	0.0018	--
w1118;P{attPy[+]w[3]}	Combined	14.6194	--	--	236.579	--	--	14.8281	--	--	524.03	--	--	1.61915	--	--	16.5137	--	--	79.0713	--	--
w1118;P{attPy[+]w[3]}	Female	11.3571	--	--	102.169	--	--	15.672	--	--	512.616	--	--	1.44229	--	--	8.90549	--	--	75.0556	--	--
w1118;P{attPy[+]w[3]}	Male	17.8307	--	--	368.888	--	--	13.9974	--	--	535.266	--	--	1.79325	--	--	23.6859	--	--	83.0139	--	--
w1118 Canton-S	Combined	18.7708	--	--	302.146	--	--	7.16927	--	--	645.714	--	--	2.36273	--	--	17.2179	--	--	191.469	--	--
w1118 Canton-S	Female	18.276	--	--	261.104	--	--	7.86458	--	--	652.724	--	--	1.9608	--	--	14.7696	--	--	178.873	--	--
w1118 Canton-S	Male	19.2656	--	--	343.188	--	--	6.47396	--	--	638.703	--	--	2.76465	--	--	19.6662	--	--	204.064	--	--
w1118[6326]	Combined	22.9153	--	--	425.228	--	--	3.60053	--	--	680.958	--	--	2.18379	--	--	44.4389	--	--	445.49	--	--
w1118[6326]	Female	23.5677	--	--	385.88	--	--	3.23438	--	--	692.63	--	--	1.79387	--	--	39.7895	--	--	488.578	--	--
w1118[6326]	Male	22.2419	--	--	465.844	--	--	3.97849	--	--	668.909	--	--	2.58629	--	--	49.2383	--	--	401.013	--	--
w1118[5905]	Combined	19.151	--	--	358.323	--	--	7.35156	--	--	617.497	--	--	2.53748	--	--	20.2658	--	--	127.639	--	--
w1118[5905]	Female	16.9219	--	--	290.609	--	--	8.61979	--	--	590.453	--	--	2.05004	--	--	18.7849	--	--	93.1856	--	--
w1118[5905]	Male	21.3802	--	--	426.036	--	--	6.08333	--	--	644.542	--	--	3.02491	--	--	21.7466	--	--	162.092	--	--

## Sheet: All sleep CVE Tests
Line	Sex	Day bout number CVE			Day sleep CVE			Night bout number CVE			Night sleep CVE			Waking activity CVE			Day avg. bout length CVE			Night avg. bout length CVE
		Mean	PGenotype	PGenotype×Sex	Mean	PGenotype	PGenotype×Sex	Mean	PGenotype	PGenotype×Sex	Mean	PGenotype	PGenotype×Sex	Mean	PGenotype	PGenotype×Sex	Mean	PGenotype	PGenotype×Sex	Mean	PGenotype	PGenotype×Sex
brk101887	Combined	44.6371	0.0373	ns	46.9269	ns	ns	59.6173	ns	ns	21.857	ns	ns	26.8262	ns	ns	61.0852	ns	ns	141.843	ns	0.0382
brk101887	Female	55.2153	0.0331	--	61.0149	ns	--	57.0106	ns	--	16.5209	ns	--	22.8467	ns	--	64.9336	ns	--	124.25	ns	--
brk101887	Male	34.0589	ns	--	32.8388	ns	--	62.224	ns	--	27.1931	ns	--	30.8058	0.0401	--	57.2367	ns	--	159.437	ns	--
CG11163107931	Combined	49.3413	ns	ns	54.7698	ns	ns	49.7133	ns	ns	27.9614	ns	ns	26.1324	ns	ns	32.3475	ns	ns	159.877	ns	ns
CG11163107931	Female	61.1834	0.0375	--	69.3863	ns	--	52.7561	ns	--	32.4594	ns	--	26.6491	ns	--	32.8929	ns	--	180.761	ns	--
CG11163107931	Male	37.4991	ns	--	40.1533	ns	--	46.6705	ns	--	23.4635	ns	--	25.6158	ns	--	31.8021	ns	--	138.993	ns	--
CG12163107589	Combined	48.3346	ns	ns	56.9345	ns	ns	50.6454	ns	ns	23.0367	ns	ns	24.5584	ns	ns	77.0415	ns	ns	151.183	ns	ns
CG12163107589	Female	64.0991	ns	--	79.4626	ns	--	54.7508	ns	--	23.5618	ns	--	22.0644	ns	--	117.62	ns	--	168.643	ns	--
CG12163107589	Male	32.5701	ns	--	34.4064	ns	--	46.5399	ns	--	22.5115	ns	--	27.0524	ns	--	36.4634	ns	--	133.724	ns	--
CG14545103660	Combined	49.1764	ns	ns	49.4125	ns	ns	67.8756	ns	ns	14.3575	0.0252	ns	22.3243	ns	ns	38.7463	ns	ns	133.08	ns	ns
CG14545103660	Female	61.8605	ns	--	68.9449	ns	--	68.6943	ns	--	14.8041	ns	--	20.1288	ns	--	27.5222	ns	--	127.632	ns	--
CG14545103660	Male	36.4922	ns	--	29.88	ns	--	67.0568	ns	--	13.9108	ns	--	24.5198	ns	--	49.9704	ns	--	138.527	ns	--
fzBG01047	Combined	31.3728	0.0037	0.0218	29.9611	ns	ns	27.666	0.0008	ns	10.2225	ns	ns	16.2441	0.0322	ns	32.9314	0.0365	ns	45.7185	0.0161	ns
fzBG01047	Female	41.7324	0.0294	--	49.1199	ns	--	28.656	0.0327	--	12.683	ns	--	15.2985	ns	--	30.5836	ns	--	47.7302	ns	--
fzBG01047	Male	21.0131	ns	--	10.8023	ns	--	26.6759	0.0038	--	7.76198	ns	--	17.1898	ns	--	35.2791	ns	--	43.7069	ns	--
Hey103570	Combined	51.6441	ns	ns	56.6414	ns	ns	70.0223	ns	ns	14.7597	0.0437	ns	26.7169	ns	ns	122.859	ns	ns	141.991	ns	ns
Hey103570	Female	68.4509	ns	--	78.8766	ns	--	74.6367	ns	--	14.8912	ns	--	24.4914	ns	--	49.8348	ns	--	129.191	ns	--
Hey103570	Male	34.8373	ns	--	34.4061	ns	--	65.408	ns	--	14.6283	ns	--	28.9424	ns	--	195.883	ns	--	154.79	ns	--
scrib100363	Combined	45.9684	ns	0.0148	46.2305	ns	ns	55.6043	ns	ns	26.974	ns	ns	56.9809	ns	ns	114.64	ns	ns	151.876	ns	ns
scrib100363	Female	53.0227	ns	--	58.3825	ns	--	49.6006	ns	--	26.9416	ns	--	23.4646	ns	--	38.2532	ns	--	132.166	ns	--
scrib100363	Male	38.9141	ns	--	34.0784	ns	--	61.608	ns	--	27.0064	ns	--	90.4973	ns	--	191.027	ns	--	171.585	ns	--
tkvMB02285	Combined	23.1761	ns	ns	24.2906	ns	ns	33.7345	ns	ns	12.0929	0.0382	ns	13.2054	ns	ns	36.4257	ns	ns	62.3779	ns	ns
tkvMB02285	Female	25.6835	ns	--	30.3771	ns	--	29.5392	ns	--	13.6292	ns	--	13.9724	ns	--	32.432	ns	--	48.4759	ns	--
tkvMB02285	Male	20.6687	ns	--	18.2042	ns	--	37.9298	ns	--	10.5565	ns	--	12.4385	ns	--	40.4193	ns	--	76.28	ns	--
Ubxf07161	Combined	31.9929	ns	ns	21.396	ns	ns	79.4476	ns	ns	2.48568	ns	ns	28.9916	ns	ns	85.0938	ns	ns	50.4848	ns	ns
Ubxf07161	Female	35.7477	ns	--	29.4774	ns	--	89.9239	ns	--	1.59141	ns	--	37.7999	ns	--	119.214	ns	--	43.5231	ns	--
Ubxf07161	Male	28.238	ns	--	13.3147	0.0005	--	68.9714	ns	--	3.37995	ns	--	20.1833	ns	--	50.9738	ns	--	57.4464	0.0478	--
unc-119107987	Combined	40.8532	ns	ns	49.2249	ns	ns	71.1166	ns	ns	11.9942	0.0237	ns	22.857	ns	ns	44.6264	ns	ns	127.131	ns	ns
unc-119107987	Female	49.2026	ns	--	59.7665	ns	--	67.4442	ns	--	12.4891	ns	--	18.7719	ns	--	37.8955	ns	--	118.799	ns	--
unc-119107987	Male	32.5037	ns	--	38.6834	ns	--	74.789	ns	--	11.4994	ns	--	26.9421	0.0162	--	51.3573	ns	--	135.464	ns	--
VmatMB04557	Combined	23.8451	ns	ns	22.0476	ns	ns	30.9396	ns	ns	8.59198	ns	ns	18.3211	ns	ns	78.5822	ns	ns	60.0603	ns	ns
VmatMB04557	Female	28.2602	ns	--	27.015	ns	--	35.992	ns	--	6.89058	ns	--	19.0234	ns	--	124.996	ns	--	83.5841	ns	--
VmatMB04557	Male	19.43	ns	--	17.0801	ns	--	25.8871	ns	--	10.2934	ns	--	17.6188	ns	--	32.1682	ns	--	36.5366	ns	--
w1118;P{attPy[+]w[3]}	Combined	48.5503	--	--	51.3652	--	--	61.6653	--	--	28.2838	--	--	24.5135	--	--	46.1257	--	--	143.068	--	--
w1118;P{attPy[+]w[3]}	Female	64.8548	--	--	72.8657	--	--	62.3736	--	--	31.9279	--	--	26.3093	--	--	34.6418	--	--	150.42	--	--
w1118;P{attPy[+]w[3]}	Male	32.2457	--	--	29.8646	--	--	60.9569	--	--	24.6398	--	--	22.7176	--	--	57.6096	--	--	135.715	--	--
w1118 Canton-S	Combined	20.9956	--	--	32.2672	--	--	56.6431	--	--	7.46719	--	--	13.3828	--	--	42.1412	--	--	71.1763	--	--
w1118 Canton-S	Female	25.1263	--	--	40.3336	--	--	61.4262	--	--	9.03256	--	--	13.665	--	--	44.777	--	--	73.9271	--	--
w1118 Canton-S	Male	16.8649	--	--	24.2008	--	--	51.86	--	--	5.90183	--	--	13.1006	--	--	39.5054	--	--	68.4255	--	--
w1118[6326]	Combined	28.5985	--	--	23.176	--	--	95.7511	--	--	4.2427	--	--	27.4453	--	--	155.918	--	--	37.9368	--	--
w1118[6326]	Female	22.978	--	--	26.5218	--	--	82.4808	--	--	2.74288	--	--	25.3111	--	--	141.177	--	--	34.2718	--	--
w1118[6326]	Male	34.219	--	--	19.8303	--	--	109.021	--	--	5.74252	--	--	29.5796	--	--	170.659	--	--	41.6018	--	--
w1118[5905]	Combined	19.5253	--	--	18.7624	--	--	36.1818	--	--	7.41102	--	--	12.9635	--	--	28.9868	--	--	51.6154	--	--
w1118[5905]	Female	22.8401	--	--	21.8688	--	--	34.5221	--	--	10.4278	--	--	17.3679	--	--	27.3261	--	--	46.5124	--	--
w1118[5905]	Male	16.2106	--	--	15.656	--	--	37.8415	--	--	4.3942	--	--	8.55912	--	--	30.6475	--	--	56.7185	--	--
